# Supplementary material for: Identification and validation of IRF6 related to ovarian cancer and biological function and prognostic value
Source: J Ovarian Res. 2024 Mar 16;17:64. doi: 10.1186/s13048-024-01386-4 (PMC10943877; doi:10.1186/s13048-024-01386-4)
Supplement: Supplementary file 1 — Supplementary Material 1. [file 13048_2024_1386_MOESM1_ESM.zip]

Archive with 20 entries (19 files):
- supplementary/
- __MACOSX/._supplementary
- supplementary/Supplementary File 1.xlsx
- __MACOSX/supplementary/._Supplementary File 1.xlsx
- supplementary/Supplementary  File 9.docx
- __MACOSX/supplementary/._Supplementary  File 9.docx
- supplementary/Supplementary File 7.xlsx
- __MACOSX/supplementary/._Supplementary File 7.xlsx
- supplementary/Supplementary File 8.xlsx
- __MACOSX/supplementary/._Supplementary File 8.xlsx
- supplementary/Supplementary File 5.xlsx
- __MACOSX/supplementary/._Supplementary File 5.xlsx
- supplementary/Supplementary File 6.xls
- __MACOSX/supplementary/._Supplementary File 6.xls
- supplementary/Supplementary File 2.xlsx
- __MACOSX/supplementary/._Supplementary File 2.xlsx
- supplementary/Supplementary File 4.xls
- __MACOSX/supplementary/._Supplementary File 4.xls
- supplementary/Supplementary File 3.xlsx
- __MACOSX/supplementary/._Supplementary File 3.xlsx
