# Supplementary material for: Identification and validation of IRF6 related to ovarian cancer and biological function and prognostic value
Source: J Ovarian Res. 2024 Mar 16;17:64. doi: 10.1186/s13048-024-01386-4 (PMC10943877; doi:10.1186/s13048-024-01386-4)
Supplement: Supplementary file 1 — Supplementary Material 1. [file 13048_2024_1386_MOESM1_ESM.zip › supplementary/Supplementary File 1.xlsx]

## Sheet: Clinical
A0_Samples	A17_Age	A18_Sex	A1_OS	A22_histological_type	A23_Tumor_tissue_site	A2_Event	A6_Stage	A7_Grade	A8_New_Event	A8_New_Event_Time	A8_New_Event_Tissue	A8_New_Event_Type	A9_Cancer_Status	additional_studies	age_at_initial_pathologic_diagnosis	anatomic_neoplasm_subdivision	bcr_patient_barcode	bcr_patient_uuid	day_of_form_completion	days_to_birth	days_to_death	days_to_initial_pathologic_diagnosis	days_to_last_followup	drugs.drug.bcr_drug_barcode	drugs.drug.bcr_drug_uuid	drugs.drug.clinical_trail_drug_classification	drugs.drug.day_of_form_completion	drugs.drug.days_to_drug_therapy_end	drugs.drug.days_to_drug_therapy_start	drugs.drug.drug_name	drugs.drug.measure_of_response	drugs.drug.month_of_form_completion	drugs.drug.number_cycles	drugs.drug.prescribed_dose	drugs.drug.prescribed_dose_units	drugs.drug.regimen_indication	drugs.drug.regimen_indication_notes	drugs.drug.regimen_number	drugs.drug.route_of_administrations.route_of_administration	drugs.drug.therapy_ongoing	drugs.drug.therapy_types.therapy_type	drugs.drug.therapy_types.therapy_type_notes	drugs.drug.total_dose	drugs.drug.total_dose_units	drugs.drug.tx_on_clinical_trial	drugs.drug.year_of_form_completion	eastern_cancer_oncology_group	ethnicity	follow_ups.follow_up.bcr_followup_barcode
TCGA-04-1361	57	FEMALE	989	Serous Cystadenocarcinoma	Ovary	Alive	Stage IIIB	G3	1	927		Recurrence	Not Available		57	Bilateral	TCGA-04-1361	a6aad7f9-8444-4c2f-8e4b-b19fd453544f	26	-20860	Not Applicable	0	989	TCGA-04-1361-D24016;TCGA-04-1361-D24018;TCGA-04-1361-D24014;TCGA-04-1361-D24015;TCGA-04-1361-D24017	a5ce32b9-e2c9-4f51-803d-168a80a2a582;91768e3d-6abe-4398-ace4-98c1559151ec;89aeb2a5-7c9d-4496-aec9-1d616616507c;6e726984-aca5-4ae7-9f92-1984000dac83;259ac9a0-8e2c-4dca-a3cc-21878c2d46e6	Not Available;Not Available;Not Available;Not Available;Not Available	10;10;10;10;10	844;989;844;844;989	53;936;53;53;936	Taxol;Avastin;Taxol;Carboplatin;Doxil	Not Available;Not Available;Not Available;Not Available;Not Available	11;11;11;11;11	12;Not Available;6;6;1	Not Available;Not Available;Not Available;Not Available;Not Available	Not Available;Not Available;Not Available;Not Available;Not Available	ADJUVANT;PROGRESSION;ADJUVANT;ADJUVANT;PROGRESSION	Not Applicable;Not Applicable;Not Applicable;Not Applicable;Not Applicable	Not Available;Not Available;Not Available;Not Available;Not Available	IV;Not Available;IV;IV;IV	NO;NO;NO;NO;NO	Chemotherapy;Immunotherapy;Chemotherapy;Chemotherapy;Chemotherapy	Not Available;Not Available;Not Available;Not Available;Not Available	Not Available;Not Available;Not Available;Not Available;Not Available	Not Available;Not Available;Not Available;Not Available;Not Available	Not Available;Not Available;Not Available;Not Available;Not Available	2009;2009;2009;2009;2009	1	Not Available	TCGA-04-1361-F24013
TCGA-13-0890	56	FEMALE	4424	Serous Cystadenocarcinoma	Ovary	Alive	Stage IIIC	G3	0	4424			TUMOR FREE		56	Bilateral	TCGA-13-0890	ee0a4a13-613e-4c5d-96c3-8083a013702d	25	-20770	Not Applicable	0	2068	TCGA-13-0890-D24684;TCGA-13-0890-D24683	70389c25-6516-4dbe-96a8-657ae7a0c003;2116b411-beb7-44ff-a1b5-1a4a51c0c452	Not Available;Not Available	15;15	235;235	15;15	Paclitaxel;Carboplatin	Not Available;Not Available	4;4	8;8	Not Available;Not Available	mg/m2;AUC	ADJUVANT;ADJUVANT	Not Applicable;Not Applicable	Not Available;Not Available	IV;IV	NO;NO	Chemotherapy;Chemotherapy	Not Available;Not Available	Not Available;5	mg/m2;AUC	Not Available;Not Available	2009;2009	Not Available	NOT HISPANIC OR LATINO	TCGA-13-0890-F24682;TCGA-13-0890-F72620
TCGA-13-0764	62	FEMALE	1881	Serous Cystadenocarcinoma	Ovary	Dead	Stage IV	G3	1	272		Recurrence	WITH TUMOR		62	Bilateral	TCGA-13-0764	034825d0-e8b7-4ac0-be31-25f6038cb04a	24	-22965	Not Applicable	0	944	TCGA-13-0764-D24557;TCGA-13-0764-D24555;TCGA-13-0764-D24556	443a788f-f890-4d47-bfbc-c7ff8c756087;c5a01cb1-41c5-4db6-9fd2-771187c689da;a86c31d3-6cf3-4966-8fc6-35ef8a155966	Not Available;Not Available;Not Available	16;16;16	160;160;160	76;55;55	Bevacizumab;Carboplatin;Paclitaxel	Not Available;Not Available;Not Available	4;4;4	Not Available;6;6	Not Available;Not Available;Not Available	mg/kg;Not Available;mg/m2	ADJUVANT;ADJUVANT;ADJUVANT	Not Applicable;Not Applicable;Not Applicable	Not Available;Not Available;Not Available	Not Available;IV;IV	NO;NO;NO	Targeted Molecular therapy;Chemotherapy;Chemotherapy	Not Available;Not Available;Not Available	15;6;175	mg/kg;Not Available;mg/m2	Not Available;Not Available;Not Available	2009;2009;2009	Not Available	NOT HISPANIC OR LATINO	TCGA-13-0764-F24554;TCGA-13-0764-F72599
TCGA-61-2002	46	FEMALE	547	Serous Cystadenocarcinoma	Ovary	Alive	Stage IIIC	G3	0	547			WITH TUMOR		46	Bilateral	TCGA-61-2002	85bb4987-51e7-40fe-ad59-2aa56754eca9	8	-17115	Not Applicable	0	547	TCGA-61-2002-D28322;TCGA-61-2002-D28324;TCGA-61-2002-D28325;TCGA-61-2002-D28323	d6e3f98a-0305-4a2c-8bea-29b7e39775c5;eb420498-8627-4216-ab0a-82de0025a5ca;258ebe71-34ac-4e7a-8daa-c688b3a646d9;400a7f22-69a2-4b72-84ef-540194cb48b8	Not Available;Not Available;Not Available;Not Available	8;8;8;8	129;563;558;129	24;157;400;24	Paclitaxel;Doxorubicin;Avastin;Carboplatin	Not Available;Not Available;Not Available;Not Available	12;12;12;12	06;14;10;06	Not Available;Not Available;Not Available;Not Available	mg;mg;mg;mg	ADJUVANT;PROGRESSION;PROGRESSION;ADJUVANT	Not Applicable;Not Applicable;Not Applicable;Not Applicable	Not Available;Not Available;Not Available;Not Available	IV;IV;IV;IV	NO;NO;NO;NO	Chemotherapy;Chemotherapy;Chemotherapy;Chemotherapy	Not Available;Not Available;Not Available;Not Available	1668;924;6600;4800	mg;mg;mg;mg	Not Available;Not Available;Not Available;Not Available	2009;2009;2009;2009	Not Available	NOT HISPANIC OR LATINO	TCGA-61-2002-F28321
TCGA-24-2254	66	FEMALE	1736	Serous Cystadenocarcinoma	Ovary	Dead	Stage IIIC	G3	1	606		Recurrence	WITH TUMOR		66	Bilateral	TCGA-24-2254	9af2248a-d86a-4277-93b4-8eba5a39bd3c	19	-24407	1736	0	1736	TCGA-24-2254-D26529;TCGA-24-2254-D26528;TCGA-24-2254-D26525;TCGA-24-2254-D26524;TCGA-24-2254-D26526;TCGA-24-2254-D26527;TCGA-24-2254-D26530	82cbc27a-6761-4f89-b883-f8421831e315;f2497656-b837-4017-8ab0-97d93059374a;a12fb8d1-7f50-472a-800a-53b1adcdb84d;ef5ca1b9-d193-4a6f-bce0-d480174dd9c7;0362e136-d6c8-4db8-93b0-f02785a3ccee;2bf84b24-19c6-4b84-8e8e-c27da4acf2db;384a517f-ad06-41c1-80f4-3469584c01cf	Not Available;Not Available;Not Available;Not Available;Not Available;Not Available;Not Available	19;19;19;19;19;19;19	1112;718;165;165;165;718;1112	984;615;17;17;17;615;984	Gemzar;Carboplatin;Doxil;Taxol;Carboplatin;Taxotere;Carboplatin	Not Available;Not Available;Not Available;Not Available;Not Available;Not Available;Not Available	2;2;2;2;2;2;2	06;06;08;08;08;06;06	Not Available;Not Available;Not Available;Not Available;Not Available;Not Available;Not Available	mg;mg;mg;mg;mg;mg;mg	RECURRENCE;RECURRENCE;ADJUVANT;ADJUVANT;ADJUVANT;RECURRENCE;RECURRENCE	Not Applicable;Not Applicable;Not Applicable;Not Applicable;Not Applicable;Not Applicable;Not Applicable	Not Available;Not Available;Not Available;Not Available;Not Available;Not Available;Not Available	IV;IV;IV;IV;IV;IV;IV	NO;NO;NO;NO;NO;NO;NO	Chemotherapy;Chemotherapy;Chemotherapy;Chemotherapy;Chemotherapy;Chemotherapy;Chemotherapy	Not Available;Not Available;Not Available;Not Available;Not Available;Not Available;Not Available	16000;2765;233;2717;3000;780;4630	mg;mg;mg;mg;mg;mg;mg	Not Available;Not Available;Not Available;Not Available;Not Available;Not Available;Not Available	2010;2010;2010;2010;2010;2010;2010	0	Not Available	TCGA-24-2254-F26523
TCGA-20-0987	61	FEMALE	701	Serous Cystadenocarcinoma	Ovary	Dead	Stage IIIC	G3	1	442		Recurrence	WITH TUMOR		61	Bilateral	TCGA-20-0987	34f285ab-6c31-4865-a0a7-a57af3567df0	23	-22287	701	0	Not Available	TCGA-20-0987-D25519;TCGA-20-0987-D25521;TCGA-20-0987-D25520	94d41e3c-23fc-4a1e-9848-caf6ce4d52bd;9df9ba91-1ad5-4fbb-870b-28792a4a90c0;fff65b98-a78b-436b-bef7-4a4ad0448bcd	Not Available;Not Available;Not Available	16;16;16	Not Available;442;Not Available	91;427;91	Taxol;Topotecan;Carboplatin	Not Available;Not Available;Not Available	3;3;3	06;3;06	Not Available;Not Available;Not Available	Not Available;Not Available;Not Available	ADJUVANT;RECURRENCE;ADJUVANT	Not Applicable;Not Applicable;Not Applicable	Not Available;Not Available;Not Available	IV;Not Available;IV	Not Available;Not Available;Not Available	Chemotherapy;Chemotherapy;Chemotherapy	Not Available;Not Available;Not Available	Not Available;Not Available;Not Available	Not Available;Not Available;Not Available	Not Available;Not Available;Not Available	2009;2009;2009	Not Available	NOT HISPANIC OR LATINO	TCGA-20-0987-F25518
TCGA-13-1483	61	FEMALE	895	Serous Cystadenocarcinoma	Ovary	Dead	Stage IIIC	G3	1	297		Recurrence	WITH TUMOR		61	Not Available	TCGA-13-1483	611600a6-43ec-4029-9682-cd6d6a3312ec	31	-22342	895	0	895	TCGA-13-1483-D24855;TCGA-13-1483-D24853;TCGA-13-1483-D24854	8cb04ad5-b5e6-4d55-b79c-351194c3821d;2832940e-1830-4d9e-9f3e-33a1d5a213b3;cb6d0c9b-51f7-4bc1-9355-880ec0fa012a	Not Available;Not Available;Not Available	30;30;30	239;176;176	219;35;35	Cisplatin;Carboplatin;Paciltaxel	Not Available;Not Available;Not Available	6;6;6	2;6;6	Not Available;Not Available;Not Available	mg/m2;Not Available;mg/m2	ADJUVANT;ADJUVANT;ADJUVANT	Not Applicable;Not Applicable;Not Applicable	Not Available;Not Available;Not Available	IP;IV;IV	NO;NO;NO	Chemotherapy;Chemotherapy;Chemotherapy	Not Available;Not Available;Not Available	75;5;174	mg/m2;Not Available;mg/m2	Not Available;Not Available;Not Available	2009;2009;2009	Not Available	NOT HISPANIC OR LATINO	TCGA-13-1483-F24852
TCGA-04-1638	57	FEMALE	1686	Serous Cystadenocarcinoma	Ovary	Dead	Stage IV	G3	1	298		Recurrence	TUMOR FREE		57	Not Available	TCGA-04-1638	c75c915f-ef4b-4c19-8ace-995e6c6015fd	2	-20987	1686	0	Not Available	TCGA-04-1638-D24141;TCGA-04-1638-D24142;TCGA-04-1638-D24138;TCGA-04-1638-D24140;TCGA-04-1638-D24137;TCGA-04-1638-D24139	63e4b64e-ff9e-4716-b524-46b22d2fb4de;529c5977-9ad5-40f3-89f3-4b26793a407e;e2445899-ef2f-48ec-b6cf-24b31caa303c;486f4a95-24cd-4047-8ae4-2d0d1bf97c21;07806476-c405-476d-9b26-904d536b25ac;8b200c15-6dc8-468b-b56f-e0d576fc6f0f	Not Available;Not Available;Not Available;Not Available;Not Available;Not Available	9;9;9;9;9;9	Not Available;Not Available;193;Not Available;193;193	346;346;17;346;17;17	Carboplatin;Taxol;Carboplatin;Doxil;Taxol;Gemcitibine	Not Available;Not Available;Not Available;Not Available;Not Available;Not Available	11;11;11;11;11;11	Not Available;Not Available;08;Not Available;08;08	Not Available;Not Available;Not Available;Not Available;Not Available;Not Available	Not Available;Not Available;mg;Not Available;mg;mg	RECURRENCE;RECURRENCE;ADJUVANT;RECURRENCE;ADJUVANT;ADJUVANT	Not Applicable;Not Applicable;Not Applicable;Not Applicable;Not Applicable;Not Applicable	Not Available;Not Available;Not Available;Not Available;Not Available;Not Available	Not Available;Not Available;IV;Not Available;IV;IV	NO;NO;NO;NO;NO;NO	Chemotherapy;Chemotherapy;Chemotherapy;Chemotherapy;Chemotherapy;Chemotherapy	Not Available;Not Available;Not Available;Not Available;Not Available;Not Available	Not Available;Not Available;2990;Not Available;968;11400	Not Available;Not Available;mg;Not Available;mg;mg	Not Available;Not Available;Not Available;Not Available;Not Available;Not Available	2009;2009;2009;2009;2009;2009	0	Not Available	TCGA-04-1638-F24136
TCGA-13-1505	63	FEMALE	1998	Serous Cystadenocarcinoma	Ovary	Alive	Stage IIIC	G3	1	1561			TUMOR FREE		63	Bilateral	TCGA-13-1505	914f84bf-578b-4f4d-93cb-378228ea58f6	31	-23238	Not Applicable	0	128	TCGA-13-1505-D24940;TCGA-13-1505-D24942;TCGA-13-1505-D24941	ca2b331b-320f-43b9-a347-0998e1b4469f;94940689-a0b6-4a75-8b62-bf52715197cd;6e83f0a3-d305-449d-82f6-7ded7579a9e0	Not Available;Not Available;Not Available	1;1;1	167;167;167	27;27;27	Cisplatin;Paclitaxel;Paclitaxel	Not Available;Not Available;Not Available	2;2;2	6;6;6	Not Available;Not Available;Not Available	Not Available;Not Available;Not Available	ADJUVANT;ADJUVANT;ADJUVANT	Not Applicable;Not Applicable;Not Applicable	Not Available;Not Available;Not Available	IP;IV;IP	NO;NO;NO	Chemotherapy;Chemotherapy;Chemotherapy	Not Available;Not Available;Not Available	Not Available;Not Available;Not Available	Not Available;Not Available;Not Available	Not Available;Not Available;Not Available	2010;2010;2010	Not Available	NOT HISPANIC OR LATINO	TCGA-13-1505-F24939;TCGA-13-1505-F72674
TCGA-25-1632	68	FEMALE	1799	Serous Cystadenocarcinoma	Ovary	Dead	Stage IV	G3	1	537		Recurrence	WITH TUMOR		68	Bilateral	TCGA-25-1632	c435627c-159d-4a6d-a819-30abac24bf4d	2	-24993	1799	0	1732	TCGA-25-1632-D26738;TCGA-25-1632-D26739;TCGA-25-1632-D26740;TCGA-25-1632-D26736;TCGA-25-1632-D26737	c6464d1a-44a2-400e-b1bb-9d4bf8921c3a;4fe0a3f6-7b53-4115-8a2a-7e3d948ed169;da7c4e92-7f80-4302-aed3-833dc33e5ee6;434bcedc-1d40-4be8-8da0-4c711ac644db;48dd2827-21eb-4711-ac76-adb1caa6884d	Not Available;Not Available;Not Available;Not Available;Not Available	17;17;17;17;17	200;719;719;200;200	82;566;566;82;82	Carboplatin;Carboplatin;Taxol;Doxil;Taxol	Not Available;Not Available;Not Available;Not Available;Not Available	6;6;6;6;6	08;08;08;08;08	Not Available;Not Available;Not Available;Not Available;Not Available	Not Available;Not Available;Not Available;Not Available;Not Available	ADJUVANT;RECURRENCE;RECURRENCE;ADJUVANT;ADJUVANT	Not Applicable;Not Applicable;Not Applicable;Not Applicable;Not Applicable	Not Available;Not Available;Not Available;Not Available;Not Available	IV;IV;IV;IV;IV	NO;NO;NO;NO;NO	Chemotherapy;Chemotherapy;Chemotherapy;Chemotherapy;Chemotherapy	Not Available;Not Available;Not Available;Not Available;Not Available	Not Available;Not Available;Not Available;Not Available;Not Available	Not Available;Not Available;Not Available;Not Available;Not Available	Not Available;Not Available;Not Available;Not Available;Not Available	2009;2009;2009;2009;2009	Not Available	NOT HISPANIC OR LATINO	TCGA-25-1632-F26735
TCGA-09-2051	42	FEMALE	1919	Serous Cystadenocarcinoma	Ovary	Alive	Stage IIIC	G3	1	583		Recurrence	TUMOR FREE		42	Bilateral	TCGA-09-2051	02594e5e-8751-47c1-9245-90c66984b665	3	-15650	Not Applicable	0	1919	TCGA-09-2051-D24380;TCGA-09-2051-D24374;TCGA-09-2051-D24379;TCGA-09-2051-D24375;TCGA-09-2051-D24376;TCGA-09-2051-D24378;TCGA-09-2051-D24382;TCGA-09-2051-D24377;TCGA-09-2051-D24381	03b1566e-cda5-4842-a3f2-1fc17dfb6148;55db8cf8-429e-4b6e-9511-299e01d1922f;7857ae81-1908-47bc-93a9-072a19062d7a;0f1610c9-8ce0-40e3-881e-0ba904f9038b;aed478ec-3ae2-4c26-9734-8d6a57a957f5;51dd5cd9-1805-42ac-bb7e-e163028eb07e;0d3f88c5-99cb-41b5-b48f-02197c8ac79f;077cc169-cf4a-4177-9f9e-8f14fa534c1c;6fb5e7f5-d6cd-4b93-80cb-7f5e114b6847	Not Available;Not Available;Not Available;Not Available;Not Available;Not Available;Not Available;Not Available;Not Available	3;3;3;3;3;3;3;3;3	1024;155;1024;155;Not Available;941;1698;941;1698	947;8;947;8;191;913;1586;913;1586	Taxol;Carboplatin;Carboplatin;Taxol;Ovarex Study;Taxol;Gemzar;Cisplatin;Carboplatin	Not Available;Not Available;Not Available;Not Available;Not Available;Not Available;Not Available;Not Available;Not Available	11;11;11;11;11;11;11;11;11	4;8;4;8;Not Available;2;6;2;6	Not Available;Not Available;Not Available;Not Available;Not Available;Not Available;Not Available;Not Available;Not Available	Not Available;AUC;Not Available;mg/m2;Not Available;Not Available;mg;Not Available;mg	RECURRENCE;ADJUVANT;RECURRENCE;ADJUVANT;OTHER, SPECIFY IN NOTES;RECURRENCE;RECURRENCE;RECURRENCE;RECURRENCE	Not Applicable;Not Applicable;Not Applicable;Not Applicable;Consolidation Therapy;Not Applicable;Not Applicable;Not Applicable;Not Applicable	Not Available;Not Available;Not Available;Not Available;Not Available;Not Available;Not Available;Not Available;Not Available	IV;IV;IV;IV;Not Available;IV;IV;IV;IV	NO;NO;NO;NO;NO;NO;NO;NO;NO	Chemotherapy;Chemotherapy;Chemotherapy;Chemotherapy;Chemotherapy;Chemotherapy;Chemotherapy;Chemotherapy;Chemotherapy	Not Available;Not Available;Not Available;Not Available;Not Available;Not Available;Not Available;Not Available;Not Available	Not Available;6;Not Available;175;Not Available;Not Available;1380;Not Available;376	Not Available;AUC;Not Available;mg/m2;Not Available;Not Available;mg;Not Available;mg	Not Available;Not Available;Not Available;Not Available;Not Available;Not Available;Not Available;Not Available;Not Available	2009;2009;2009;2009;2009;2009;2009;2009;2009	Not Available	NOT HISPANIC OR LATINO	TCGA-09-2051-F24373
TCGA-23-1120	60	FEMALE	130	Serous Cystadenocarcinoma	Ovary	Alive	Stage IIIC	G3	0	130			Not Available		60	Right	TCGA-23-1120	fdf83fdf-dfbb-4306-9a1b-b4487d18b402	24	-22148	Not Applicable	0	130	TCGA-23-1120-D25717;TCGA-23-1120-D25716	14e5fa9c-6598-4755-8dcf-a2ad8f0253c2;706a2a1b-ec67-4c1e-9588-9ad9b8a629ef	Not Available;Not Available	1;1	146;146	63;63	Paclitaxel;Cisplatin	Not Available;Not Available	4;4	05;05	Not Available;Not Available	mg;mg	ADJUVANT;ADJUVANT	Not Applicable;Not Applicable	Not Available;Not Available	IP;IP	Not Available;Not Available	Chemotherapy;Chemotherapy	Not Available;Not Available	2090;700	mg;mg	Not Available;Not Available	2009;2009	Not Available	NOT HISPANIC OR LATINO	TCGA-23-1120-F25715
TCGA-24-1424	67	FEMALE	183	Serous Cystadenocarcinoma	Ovary	Alive	Stage IIIC	G3	0	183			TUMOR FREE		67	Bilateral	TCGA-24-1424	c3e443b9-5dc5-4793-91e3-534f21485268	16	-24545	Not Applicable	0	183	TCGA-24-1424-D25942;TCGA-24-1424-D25943;TCGA-24-1424-D25944	763af0d0-0624-41b1-bd45-20ace6a3e7c8;528aaae9-7fb0-4b0e-a7c6-1492c1d7808f;2d84d139-9b11-4149-96e4-346b15bfdf3e	Not Available;Not Available;Not Available	16;16;16	120;120;120	8;8;8	Carboplatin;Paclitaxel;Docetaxel	Not Available;Not Available;Not Available	4;4;4	06;06;06	Not Available;Not Available;Not Available	mg;mg;mg	ADJUVANT;ADJUVANT;ADJUVANT	Not Applicable;Not Applicable;Not Applicable	Not Available;Not Available;Not Available	IV;IV;IV	NO;NO;NO	Chemotherapy;Chemotherapy;Chemotherapy	Not Available;Not Available;Not Available	1441;972;429	mg;mg;mg	Not Available;Not Available;Not Available	2009;2009;2009	Not Available	Not Available	TCGA-24-1424-F25941
TCGA-61-2613	73	FEMALE	945	Serous Cystadenocarcinoma	Ovary	Dead	Stage IIIC	G3	1	358		Recurrence	WITH TUMOR		73	Bilateral	TCGA-61-2613	c88502e9-0bc6-47c3-adc4-d98b63c7797b	7	-26779	945	0	945	TCGA-61-2613-D28501;TCGA-61-2613-D28503;TCGA-61-2613-D28502	98cb83b6-f0a2-4cb6-8613-c44af0665952;65037e9d-ec78-4979-b499-010777f95ff1;17da5326-4465-4984-b2f9-5ce7c262d9ca	Not Available;Not Available;Not Available	7;7;7	489;Not Available;489	384;86;384	Taxol;Carboplatin;Carboplatin	Not Available;Not Available;Not Available	9;9;9	5;06;05	235;Not Available;265	mg;Not Available;mg	RECURRENCE;ADJUVANT;RECURRENCE	Not Applicable;Not Applicable;Not Applicable	Not Available;Not Available;Not Available	IV;IV;IV	NO;NO;NO	Chemotherapy;Chemotherapy;Chemotherapy	Not Available;Not Available;Not Available	Not Available;Not Available;Not Available	mg;Not Available;mg	Not Available;Not Available;Not Available	2010;2010;2010	Not Available	Not Available	TCGA-61-2613-F28500
TCGA-23-1114	55	FEMALE	2089	Serous Cystadenocarcinoma	Ovary	Dead	Stage IIIC	G3	1	634		Recurrence	WITH TUMOR		55	Left	TCGA-23-1114	c0c3caab-9277-4a31-a96c-c607e38d5ccc	2	-20409	2089	0	2089	TCGA-23-1114-D25697;TCGA-23-1114-D25694;TCGA-23-1114-D25693;TCGA-23-1114-D25695;TCGA-23-1114-D25687;TCGA-23-1114-D25691;TCGA-23-1114-D25686;TCGA-23-1114-D25689;TCGA-23-1114-D25696;TCGA-23-1114-D25688;TCGA-23-1114-D25692;TCGA-23-1114-D25690	2875ceab-afed-41fe-bc04-f6b7729cd8c1;a1d5312d-e9dc-4357-a3a8-a122efc3e0a4;380c38b7-6850-4e82-8f9f-71a6f23b2d41;114cca0b-8220-4673-b571-a6a051f4e930;2594811e-287f-418e-bf86-1e968be8111e;2a752af9-ba01-4375-96ee-7f936b87f0be;28862da8-6071-4b65-a284-73b03b98866e;5369784c-c259-4b05-979b-d85b3da36f4d;665be94d-c439-4e5c-9f31-6d83d62a544a;e6c36e8f-5244-49fd-b850-7b811204f0e4;93752a4e-b8b2-48e8-a5d1-51988…	Not Available;Not Available;Not Available;Not Available;Not Available;Not Available;Not Available;Not Available;Not Available;Not Available;Not Available;Not Available	14;14;14;14;14;14;14;14;14;14;14;14	907;2026;1918;747;182;1425;182;1350;747;1222;1425;1350	865;1985;1741;663;43;1357;43;1324;663;1159;1348;1324	Carboplatin;Topotecan;Doxil;Paclitaxel;Paclitaxel;Carboplatin;Carboplatin;Gemzar;Carboplatin;Docetaxel;Gemzar;Cisplatin	Not Available;Not Available;Not Available;Not Available;Not Available;Not Available;Not Available;Not Available;Not Available;Not Available;Not Available;Not Available	12;12;12;12;12;12;12;12;12;12;12;12	03;06;07;05;06;03;06;02;05;04;03;02	Not Available;Not Available;Not Available;Not Available;Not Available;Not Available;Not Available;Not Available;Not Available;Not Available;Not Available;Not Available	mg;mg;mg;mg;mg;mg;mg;mg;mg;mg;mg;mg	OTHER, SPECIFY IN NOTES;PROGRESSION;RECURRENCE;RECURRENCE;ADJUVANT;OTHER, SPECIFY IN NOTES;ADJUVANT;OTHER, SPECIFY IN NOTES;RECURRENCE;RECURRENCE;OTHER, SPECIFY IN NOTES;OTHER, SPECIFY IN NOTES	Consolidation;Not Applicable;Not Applicable;Not Applicable;Not Applicable;Persistent;Not Applicable;Persistent;Not Applicable;Not Applicable;Persistent;Persistent	Not Available;Not Available;Not Available;Not Available;Not Available;Not Available;Not Available;Not Available;Not Available;Not Available;Not Available;Not Available	IV;IV;IV;IV;IV;IV;IV;IV;IV;IV;IV;IV	NO;NO;NO;NO;NO;NO;NO;NO;NO;NO;NO;NO	Chemotherapy;Chemotherapy;Chemotherapy;Chemotherapy;Chemotherapy;Chemotherapy;Chemotherapy;Chemotherapy;Chemotherapy;Chemotherapy;Chemotherapy;Chemotherapy	Not Available;Not Available;Not Available;Not Available;Not Available;Not Available;Not Available;Not Available;Not Available;Not Available;Not Available;Not Available	1305;20.4;475;1400;Not Available;1190;Not Available;5500;2100;520;9625;260	mg;mg;mg;mg;mg;mg;mg;mg;mg;mg;mg;mg	Not Available;Not Available;Not Available;Not Available;Not Available;Not Available;Not Available;Not Available;Not Available;Not Available;Not Available;Not Available	2009;2009;2009;2009;2009;2009;2009;2009;2009;2009;2009;2009	Not Available	NOT HISPANIC OR LATINO	TCGA-23-1114-F25685
TCGA-23-1030	64	FEMALE	886	Serous Cystadenocarcinoma	Ovary	Alive	Stage IIIC	G3	1	544		Recurrence	TUMOR FREE		64	Left	TCGA-23-1030	cbcf6922-a3c0-43a1-826e-642918b0a635	24	-23416	Not Applicable	0	886	TCGA-23-1030-D25644;TCGA-23-1030-D25647;TCGA-23-1030-D25646;TCGA-23-1030-D25645	0545b759-fc20-4f2e-bdc1-95a8e3b09d84;a30cd254-7973-4765-883d-f4a89c773a88;790576ff-0101-4585-a311-1b60c28a5ea8;d696489a-0cbd-49c2-a070-3d4161baecc2	Not Available;Not Available;Not Available;Not Available	14;14;14;14	767;438;165;165	622;243;62;62	Doxil;Xyotax;Paclitaxel;Carboplatin	Not Available;Not Available;Not Available;Not Available	12;12;12;12	06;08;06;06	Not Available;Not Available;Not Available;Not Available	mg;mg;mg;mg	RECURRENCE;OTHER, SPECIFY IN NOTES;ADJUVANT;ADJUVANT	Not Applicable;Consolidation;Not Applicable;Not Applicable	Not Available;Not Available;Not Available;Not Available	IV;IV;IV;IV	NO;NO;NO;NO	Chemotherapy;Chemotherapy;Chemotherapy;Chemotherapy	Not Available;Not Available;Not Available;Not Available	540;2160;2130;5010	mg;mg;mg;mg	Not Available;Not Available;Not Available;Not Available	2009;2009;2009;2009	Not Available	NOT HISPANIC OR LATINO	TCGA-23-1030-F25643
TCGA-24-1435	57	FEMALE	1324	Serous Cystadenocarcinoma	Ovary	Dead	Stage IIIC	G3	1	505		Recurrence	WITH TUMOR		57	Bilateral	TCGA-24-1435	49d2c0cf-a3f3-4519-a755-0a5f769df2ea	12	-21107	1324	0	1324	TCGA-24-1435-D25998;TCGA-24-1435-D25996;TCGA-24-1435-D26000;TCGA-24-1435-D25997;TCGA-24-1435-D25999;TCGA-24-1435-D25995;TCGA-24-1435-D25994;TCGA-24-1435-D26001;TCGA-24-1435-D26002	cf7b733e-4265-4eab-9822-3974d73a0a34;6094c2cf-43ec-43b8-a9ec-8e21041440e4;2833bed6-7480-43d9-b6d1-4528bb4bc1ac;ceaae508-8082-4f39-b5d5-356e4dba9b75;ceab1fa5-5738-4e60-9100-6e0a1b677193;a4a2e768-8d66-4eef-9a7e-e24397ed1287;b65aacb1-c5bb-431b-b422-9d3a5053f383;11036e12-450c-404f-99fd-492656d8bc80;4308a2a0-1e10-4c84-bc45-6ecfc1e7729b	Not Available;Not Available;Not Available;Not Available;Not Available;Not Available;Not Available;Not Available;Not Available	12;12;12;12;12;12;12;12;15	1126;912;1189;1028;1189;771;149;1266;149	1058;814;1140;944;1140;511;27;1259;27	Taxol;Carboplatin;Gemar;Doxil;Cisplatin;Topotecan;Carboplatin;Topotecan;Taxol	Not Available;Not Available;Not Available;Not Available;Not Available;Not Available;Not Available;Not Available;Not Available	5;5;5;5;5;5;5;5;5	10;05;03;04;03;13;06;1;6	Not Available;Not Available;Not Available;Not Available;Not Available;Not Available;Not Available;Not Available;Not Available	mg;mg;mg;mg;mg;mg;mg;mg;mg	PROGRESSION;PROGRESSION;PROGRESSION;PROGRESSION;PROGRESSION;RECURRENCE;ADJUVANT;PROGRESSION;ADJUVANT	Not Applicable;Not Applicable;Not Applicable;Not Applicable;Not Applicable;Not Applicable;Not Applicable;Not Applicable;Not Applicable	Not Available;Not Available;Not Available;Not Available;Not Available;Not Available;Not Available;Not Available;Not Available	IV;IV;IV;IV;IV;IV;IV;IV;IV	NO;NO;NO;NO;NO;NO;NO;NO;NO	Chemotherapy;Chemotherapy;Chemotherapy;Chemotherapy;Chemotherapy;Chemotherapy;Chemotherapy;Chemotherapy;Chemotherapy	Not Available;Not Available;Not Available;Not Available;Not Available;Not Available;Not Available;Not Available;Not Available	4500;2350;6952;286;263;135.9;3590;9.63;1848	mg;mg;mg;mg;mg;mg;mg;mg;mg	Not Available;Not Available;Not Available;Not Available;Not Available;Not Available;Not Available;Not Available;Not Available	2009;2009;2009;2009;2009;2009;2009;2009;2009	Not Available	Not Available	TCGA-24-1435-F25993
TCGA-13-1501	50	FEMALE	1314	Serous Cystadenocarcinoma	Ovary	Dead	Stage IV	G3	1	392		Progression of Disease	WITH TUMOR		50	Bilateral	TCGA-13-1501	561968ce-da9a-4d69-8bc2-bc87b9550f93	31	-18393	Not Applicable	0	999	TCGA-13-1501-D24933;TCGA-13-1501-D24932	168cc04a-b942-44dc-906f-12795c06a1c4;dfd6e676-24dc-4684-8f20-ad1b24c3189c	Not Available;Not Available	29;29	183;183	78;78	Paclitaxel;Carboplatin	Not Available;Not Available	6;6	6;6	Not Available;Not Available	mg/m2;Not Available	ADJUVANT;ADJUVANT	Not Applicable;Not Applicable	Not Available;Not Available	IV;IV	NO;NO	Chemotherapy;Chemotherapy	Not Available;Not Available	175;5	mg/m2;Not Available	Not Available;Not Available	2009;2009	Not Available	NOT HISPANIC OR LATINO	TCGA-13-1501-F24931;TCGA-13-1501-F72651
TCGA-OY-A56P	48	FEMALE	1207	Serous Cystadenocarcinoma	Ovary	Alive	Stage IIIB	G3	1	794		Recurrence	WITH TUMOR		48	Right	TCGA-OY-A56P	260723BF-9620-450D-BF31-F3A45543F9DB	4	-17580	Not Applicable	0	802	TCGA-OY-A56P-D40751;TCGA-OY-A56P-D40752	4C69AC4B-5520-421E-ADEF-0F12EB0C0911;002D674C-302E-4EEE-9324-3C912254F7DC	Not Available;Not Available	27;27	160;160	26;26	Taxotere;Carboplatin	Complete Response;Complete Response	2;2	Not Available;Not Available	Not Available;Not Available	Not Available;Not Available	Not Available;Not Available	Not Applicable;Not Applicable	Not Available;Not Available	Not Available;Not Available	NO;NO	Chemotherapy;Chemotherapy	Not Available;Not Available	Not Available;Not Available	Not Available;Not Available	NO;NO	2013;2013	Not Available	NOT HISPANIC OR LATINO	TCGA-OY-A56P-F56664
TCGA-24-1563	66	FEMALE	1451	Serous Cystadenocarcinoma	Ovary	Dead	Stage IIIC	G3	1	396		Recurrence	WITH TUMOR		66	Left	TCGA-24-1563	52386f66-2877-4c75-894e-5c1dc03e6ef4	13	-24274	1451	0	1451	TCGA-24-1563-D26252;TCGA-24-1563-D26255;TCGA-24-1563-D26258;TCGA-24-1563-D26256;TCGA-24-1563-D26250;TCGA-24-1563-D26257;TCGA-24-1563-D26251;TCGA-24-1563-D26254;TCGA-24-1563-D26253;TCGA-24-1563-D26249	95408fd7-f755-419a-8146-2263478e1c30;f65e8c56-e88c-4759-8cb6-66183229fcd6;1e096777-3bc5-41f1-94f2-87440512f7e0;0a7b61df-19a5-490f-be5a-3ce579d751d4;bc788a60-417a-421c-8fb6-073e20697b4d;610a8295-344d-4fd1-9716-df116525edf1;dd492ae2-573e-41f7-b671-4cc2cec89e5c;268270d4-d717-41f2-9c43-964163522ded;06e2c625-c9ad-454e-bc58-427688825aeb;d33a7059-08ca-4bb1-b763-fcaade80c979	Not Available;Not Available;Not Available;Not Available;Not Available;Not Available;Not Available;Not Available;Not Available;Not Available	13;13;13;13;13;13;13;13;13;13	805;1061;1182;1239;144;1402;676;868;868;144	728;889;1087;1183;22;1402;408;812;812;22	Taxol;Carboplatin;Tamoxifen;Topotecan;Taxol;Carboplatin;Topotecan;Doxil;Gemzar;Carboplatin	Not Available;Not Available;Not Available;Not Available;Not Available;Not Available;Not Available;Not Available;Not Available;Not Available	5;5;5;5;5;5;5;5;5;5	03;08;Not Available;03;06;1;14;03;03;06	Not Available;Not Available;Not Available;Not Available;Not Available;Not Available;Not Available;Not Available;Not Available;Not Available	mg;mg;mg/day;mg;mg;mg;mg;mg;mg;mg	PROGRESSION;PROGRESSION;PROGRESSION;PROGRESSION;ADJUVANT;PROGRESSION;RECURRENCE;PROGRESSION;PROGRESSION;ADJUVANT	Not Applicable;Not Applicable;Not Applicable;Not Applicable;Not Applicable;Not Applicable;Not Applicable;Not Applicable;Not Applicable;Not Applicable	Not Available;Not Available;Not Available;Not Available;Not Available;Not Available;Not Available;Not Available;Not Available;Not Available	IV;IV;PO;IV;IV;IV;IV;IV;IV;IV	NO;NO;NO;NO;NO;NO;NO;NO;NO;NO	Chemotherapy;Chemotherapy;Hormone Therapy;Chemotherapy;Chemotherapy;Chemotherapy;Chemotherapy;Chemotherapy;Chemotherapy;Chemotherapy	Not Available;Not Available;Not Available;Not Available;Not Available;Not Available;Not Available;Not Available;Not Available;Not Available	1050;3310;20;24.7;1910;459;135;181;2820;3450	mg;mg;mg/day;mg;mg;mg;mg;mg;mg;mg	Not Available;Not Available;Not Available;Not Available;Not Available;Not Available;Not Available;Not Available;Not Available;Not Available	2009;2009;2009;2009;2009;2009;2009;2009;2009;2009	Not Available	Not Available	TCGA-24-1563-F26248
TCGA-13-0800	52	FEMALE	2661	Serous Cystadenocarcinoma	Ovary	Alive	Stage IIIC	G3	1	1396			TUMOR FREE		52	Bilateral	TCGA-13-0800	390eed6b-50af-48a9-9fd6-3a68a2bbb7f9	25	-19087	Not Applicable	0	247	TCGA-13-0800-D24616;TCGA-13-0800-D24617;TCGA-13-0800-D24618	9a8cf2ea-d928-477e-800a-2201bdeb5b9f;ff5f69d5-3de1-4738-9a02-dbe76765b393;7686a479-629f-4b7f-9af3-a7179af92576	Not Available;Not Available;Not Available	15;15;15	142;142;142	30;30;30	Cisplatin;Paclitaxel;Paclitaxel	Not Available;Not Available;Not Available	4;4;4	6;6;6	Not Available;Not Available;Not Available	mg/m2;mg/m2;mg/m2	ADJUVANT;ADJUVANT;ADJUVANT	Not Applicable;Not Applicable;Not Applicable	Not Available;Not Available;Not Available	IP;IV;IP	NO;NO;NO	Chemotherapy;Chemotherapy;Chemotherapy	Not Available;Not Available;Not Available	Not Available;Not Available;Not Available	mg/m2;mg/m2;mg/m2	Not Available;Not Available;Not Available	2009;2009;2009	Not Available	NOT HISPANIC OR LATINO	TCGA-13-0800-F24615;TCGA-13-0800-F72612
TCGA-13-1817	56	FEMALE	1024	Serous Cystadenocarcinoma	Ovary	Dead	Stage IIIC	G3	1	541		Recurrence	WITH TUMOR		56	Bilateral	TCGA-13-1817	8ae56ffc-960c-46c2-bd6c-1dcff33875d0	2	-20771	1024	0	1024	TCGA-13-1817-D24977;TCGA-13-1817-D24975;TCGA-13-1817-D24976;TCGA-13-1817-D24980;TCGA-13-1817-D24978;TCGA-13-1817-D24979	5f052b46-08ee-4244-9beb-91a6f49b3fe1;46c68ad3-9918-4b43-af34-dcf1dc8b88bd;24256629-d9d5-4c58-9dc1-ca8ccdf4f19f;e8666c06-5d87-4aef-a92d-637aa94392bb;5a5172bf-f07f-4e34-980d-1413e248b8dc;3166878d-db0c-4d9b-a45a-9701c30fe271	Not Available;Not Available;Not Available;Not Available;Not Available;Not Available	1;1;1;8;8;8	318;122;122;902;594;594	210;7;7;706;552;552	Cisplatin;Carboplatin;Paclitaxel;Liposomal Doxorubicin;Carboplatin;Paclitaxel	Not Available;Not Available;Not Available;Not Available;Not Available;Not Available	3;3;3;3;3;3	05;06;06;08;03;03	75;Not Available;176;39;365;176	mg/m2;AUC;mg/m2;mg/m2;mg/m2;mg/m2	ADJUVANT;ADJUVANT;ADJUVANT;RECURRENCE;RECURRENCE;RECURRENCE	Not Applicable;Not Applicable;Not Applicable;Not Applicable;Not Applicable;Not Applicable	Not Available;Not Available;Not Available;Not Available;Not Available;Not Available	IP;IV;IV;IV;IV;IV	NO;NO;NO;NO;NO;NO	Chemotherapy;Chemotherapy;Chemotherapy;Chemotherapy;Chemotherapy;Chemotherapy	Not Available;Not Available;Not Available;Not Available;Not Available;Not Available	Not Available;5;Not Available;Not Available;Not Available;Not Available	mg/m2;AUC;mg/m2;mg/m2;mg/m2;mg/m2	Not Available;Not Available;Not Available;Not Available;Not Available;Not Available	2010;2010;2010;2010;2010;2010	Not Available	Not Available	TCGA-13-1817-F24974
TCGA-20-0996	59	FEMALE	2196	Serous Cystadenocarcinoma	Ovary	Alive	Stage IIIC	G2	0	2196			WITH TUMOR		59	Bilateral	TCGA-20-0996	d7f82e34-5b34-4e8c-a0cf-d7561bcea43c	23	-21572	Not Applicable	0	2196	TCGA-20-0996-D25536;TCGA-20-0996-D25534;TCGA-20-0996-D25537;TCGA-20-0996-D25538;TCGA-20-0996-D25535	e552a4cc-5113-447c-b57b-c5b1e8e7d6e3;8250f16b-1184-4fd2-8fee-602539eab355;dc9650af-ba57-4533-a6e1-a7f3c8462f01;6f44cefa-f2d9-45fb-914f-f4ce34d4ec60;0101cf7f-8bad-467b-a24b-7f0843a67403	Not Available;Not Available;Not Available;Not Available;Not Available	16;16;16;16;16	590;224;1078;Not Available;224	443;168;616;1106;168	Topotecan;Carboplatin;Liposomal Doxorubicin;Etoposide;Taxol	Not Available;Not Available;Not Available;Not Available;Not Available	3;3;3;3;3	15;03;13;06;03	Not Available;Not Available;Not Available;Not Available;Not Available	mg/m2;Not Available;mg/m2;mg;mg/m2	ADJUVANT;ADJUVANT;ADJUVANT;ADJUVANT;ADJUVANT	Not Applicable;Not Applicable;Not Applicable;Not Applicable;Not Applicable	Not Available;Not Available;Not Available;Not Available;Not Available	Not Available;IV;PO;PO;IV	Not Available;Not Available;Not Available;Not Available;Not Available	Chemotherapy;Chemotherapy;Chemotherapy;Chemotherapy;Chemotherapy	Not Available;Not Available;Not Available;Not Available;Not Available	4;Not Available;40;50;175	mg/m2;Not Available;mg/m2;mg;mg/m2	Not Available;Not Available;Not Available;Not Available;Not Available	2009;2009;2009;2009;2009	0	NOT HISPANIC OR LATINO	TCGA-20-0996-F25533
TCGA-13-0903	42	FEMALE	3887	Serous Cystadenocarcinoma	Ovary	Alive	Stage IV	G3	0	3887			Discrepancy		42	Bilateral	TCGA-13-0903	8783e4b0-2b62-45d5-8cd9-f5a71cc0138e	25	-15705	Not Applicable	0	1441	TCGA-13-0903-D24719;TCGA-13-0903-D24718;TCGA-13-0903-D24721;TCGA-13-0903-D24720	d7ddd098-94ed-4968-8ad0-9a6990826131;d0670488-e31a-49a9-a4ed-1015c0b39e32;8a819232-2e9f-4703-9afd-2238a6314430;7f98152d-4925-437d-a83a-3b9561499e78	Not Available;Not Available;Not Available;Not Available	15;15;16;16	127;127;335;141	22;22;169;22	Paclitaxel;Carboplatin;Cetuximab;Cetuximab	Not Available;Not Available;Not Available;Not Available	4;4;4;4	6;6;Not Available;Not Available	Not Available;Not Available;Not Available;Not Available	mg/m2;Not Available;mg/m2;mg/m2	ADJUVANT;ADJUVANT;ADJUVANT;ADJUVANT	Not Applicable;Not Applicable;Not Applicable;Not Applicable	Not Available;Not Available;Not Available;Not Available	IV;IV;Not Available;IV	NO;NO;NO;NO	Chemotherapy;Chemotherapy;Targeted Molecular therapy;Targeted Molecular therapy	Not Available;Not Available;Not Available;Not Available	1050;Not Available;250;250	mg/m2;Not Available;mg/m2;mg/m2	Not Available;Not Available;Not Available;Not Available	2009;2009;2009;2009	Not Available	NOT HISPANIC OR LATINO	TCGA-13-0903-F24717;TCGA-13-0903-F72624
TCGA-23-1113	48	FEMALE	949	Serous Cystadenocarcinoma	Ovary	Dead	Stage IV	G3	0	949			WITH TUMOR		48	Left	TCGA-23-1113	6209e80d-a115-4f8e-bf0d-18461401a1c6	19	-17791	949	0	Not Available	TCGA-23-1113-D25678;TCGA-23-1113-D25681;TCGA-23-1113-D25683;TCGA-23-1113-D25679;TCGA-23-1113-D25680;TCGA-23-1113-D25682	a3b52bce-08d8-456b-8f1e-d68fb5b21ef7;8c3b8e3e-b95c-467c-acdf-7734757cc2e3;0e6ed55a-1671-4de0-92bb-1f511b80c3d6;ad1b6d9d-88c5-4a21-a3d5-485738b49d45;26c1331d-7f91-47a7-996d-d19bdc7a1244;d6010400-23c3-4365-a990-0aa37395b0fa	Not Available;Not Available;Not Available;Not Available;Not Available;Not Available	27;27;27;27;27;27	74;187;873;74;187;253	27;102;253;27;102;225	Carboplatin;Cisplatin;Docetaxel;Paclitaxel;Gemcitabine;Doxorubicin	Not Available;Not Available;Not Available;Not Available;Not Available;Not Available	3;3;3;3;3;3	3;4;9;3;4;12	Not Available;Not Available;Not Available;Not Available;Not Available;Not Available	mg;mg;mg;mg;mg;mg	ADJUVANT;ADJUVANT;PROGRESSION;ADJUVANT;ADJUVANT;PROGRESSION	Not Applicable;Not Applicable;Not Applicable;Not Applicable;Not Applicable;Not Applicable	Not Available;Not Available;Not Available;Not Available;Not Available;Not Available	IV;IV;IV;IV;IV;IV	NO;NO;NO;NO;NO;NO	Chemotherapy;Chemotherapy;Chemotherapy;Chemotherapy;Chemotherapy;Chemotherapy	Not Available;Not Available;Not Available;Not Available;Not Available;Not Available	1650;528;910;870;11282;816	mg;mg;mg;mg;mg;mg	Not Available;Not Available;Not Available;Not Available;Not Available;Not Available	2009;2009;2009;2009;2009;2009	Not Available	NOT HISPANIC OR LATINO	TCGA-23-1113-F25677
TCGA-61-1736	45	FEMALE	1484	Serous Cystadenocarcinoma	Ovary	Dead	Stage IIIC	G3	1	764		Recurrence	WITH TUMOR		45	Bilateral	TCGA-61-1736	0a2d29de-869a-4dc8-ad11-6ee0d0a3a895	2	-16613	1484	0	1484	TCGA-61-1736-D28178;TCGA-61-1736-D28177;TCGA-61-1736-D28180;TCGA-61-1736-D28176;TCGA-61-1736-D28179	57649c27-8fde-4924-bb6a-36f78d3d965e;0dd45cff-9b04-43bc-862b-62ac6b70880a;6b95b794-0927-46c0-8786-6e66ec7050fc;f0714214-07d4-4c41-9e61-b6470308eea9;4be9230a-4d81-4cd4-a1ba-3f24ad91f5cc	Not Available;Not Available;Not Available;Not Available;Not Available	8;8;8;8;8	138;138;Not Available;Not Available;Not Available	34;34;946;Not Available;Not Available	Carboplatin;Taxol;Doxil;Gemzar;Cisplatin	Not Available;Not Available;Not Available;Not Available;Not Available	12;12;12;12;12	06;06;Not Available;Not Available;Not Available	Not Available;Not Available;Not Available;Not Available;Not Available	Not Available;Not Available;Not Available;Not Available;Not Available	ADJUVANT;ADJUVANT;PROGRESSION;RECURRENCE;RECURRENCE	Not Applicable;Not Applicable;Not Applicable;Not Applicable;Not Applicable	Not Available;Not Available;Not Available;Not Available;Not Available	IV;IV;Not Available;Not Available;Not Available	NO;NO;NO;Not Available;NO	Chemotherapy;Chemotherapy;Chemotherapy;Chemotherapy;Chemotherapy	Not Available;Not Available;Not Available;Not Available;Not Available	Not Available;Not Available;Not Available;Not Available;Not Available	Not Available;Not Available;Not Available;Not Available;Not Available	Not Available;Not Available;Not Available;Not Available;Not Available	2009;2009;2009;2009;2009	Not Available	NOT HISPANIC OR LATINO	TCGA-61-1736-F28175
TCGA-04-1367	50	FEMALE	3145	Serous Cystadenocarcinoma	Ovary	Alive	Stage IIIC	G3	1	2997		Progression of Disease	TUMOR FREE		50	Bilateral	TCGA-04-1367	30b8f4cd-9245-4496-a8a8-c3e59093bc0a	2	-18577	Not Applicable	0	2174	TCGA-04-1367-D24054;TCGA-04-1367-D24053	b8e70426-e545-4d98-8d53-6a6b8c355636;d22430b7-f915-4dfb-928c-96aea53a860c	Not Available;Not Available	9;9	199;199	24;24	Carboplatin;Taxol	Not Available;Not Available	11;11	07;07	Not Available;Not Available	mg;mg	ADJUVANT;ADJUVANT	Not Applicable;Not Applicable	Not Available;Not Available	IV;IV	NO;NO	Chemotherapy;Chemotherapy	Not Available;Not Available	721;1925	mg;mg	Not Available;Not Available	2009;2009	0	NOT HISPANIC OR LATINO	TCGA-04-1367-F24052;TCGA-04-1367-F62486
TCGA-13-1500	71	FEMALE	425	Serous Cystadenocarcinoma	Ovary	Dead	Stage IIIC	G3	1	253		Recurrence	WITH TUMOR		71	Bilateral	TCGA-13-1500	a285786d-120e-4c88-b48b-8111f4413988	31	-26172	425	0	425	TCGA-13-1500-D24928;TCGA-13-1500-D24929;TCGA-13-1500-D24927	15ffe254-2600-4046-bf65-1dd44c66bad5;f7997b39-d17f-4df6-b167-9f763ba44acb;f6462173-d369-423a-b1fc-560c5243c71d	Not Available;Not Available;Not Available	29;29;29	136;225;136	Not Available;197;Not Available	Paclitaxel;Cisplatin;Carboplatin	Not Available;Not Available;Not Available	6;6;6	6;2;6	Not Available;Not Available;Not Available	Not Available;mg/m2;Not Available	ADJUVANT;ADJUVANT;ADJUVANT	Not Applicable;Not Applicable;Not Applicable	Not Available;Not Available;Not Available	IV;IP;IV	NO;NO;Not Available	Chemotherapy;Chemotherapy;Chemotherapy	Not Available;Not Available;Not Available	Not Available;40;Not Available	Not Available;mg/m2;Not Available	Not Available;Not Available;Not Available	2009;2009;2009	Not Available	NOT HISPANIC OR LATINO	TCGA-13-1500-F24926
TCGA-13-1489	70	FEMALE	2553	Serous Cystadenocarcinoma	Ovary	Dead	Stage IIIC	G2	1	806		Recurrence	WITH TUMOR		70	Bilateral	TCGA-13-1489	7248cd60-be22-44bc-bc58-f644db0940a2	31	-25768	Not Applicable	0	2521	TCGA-13-1489-D24878;TCGA-13-1489-D24876;TCGA-13-1489-D24877;TCGA-13-1489-D24880;TCGA-13-1489-D24881;TCGA-13-1489-D24882;TCGA-13-1489-D24879	4eb06fd9-31b2-459d-96a0-7315217783c1;b0a011bd-04dc-4e24-b280-6c67dd5f3534;fc5425f7-3273-4bb3-838a-03543f181941;9bc5219c-8085-4ded-b99a-8444532624f6;ee222450-84ac-4896-87a4-a7c4498c0772;9acb3c04-7c91-484b-834b-639ead34a695;4bdd6d3b-c2f3-458e-91ea-4e0678cc20db	Not Available;Not Available;Not Available;Not Available;Not Available;Not Available;Not Available	30;30;30;8;8;8;8	181;272;181;868;1012;1012;868	41;272;41;867;Not Available;Not Available;867	Paclitaxel;Cisplatin;Carboplatin;Paclitaxel;Carboplatin;Taxotere;Carboplatin	Not Available;Not Available;Not Available;Not Available;Not Available;Not Available;Not Available	6;6;6;3;3;3;3	7;1;7;1;5;5;1	Not Available;Not Available;Not Available;Not Available;Not Available;60;Not Available	mg/m2;mg/m2;Not Available;Not Available;AUC;mg/m2;Not Available	ADJUVANT;ADJUVANT;ADJUVANT;RECURRENCE;RECURRENCE;RECURRENCE;RECURRENCE	Not Applicable;Not Applicable;Not Applicable;Not Applicable;Not Applicable;Not Applicable;Not Applicable	Not Available;Not Available;Not Available;Not Available;Not Available;Not Available;Not Available	IV;IP;IV;IV;IV;IV;IV	NO;NO;NO;NO;NO;NO;NO	Chemotherapy;Chemotherapy;Chemotherapy;Chemotherapy;Chemotherapy;Chemotherapy;Chemotherapy	Not Available;Not Available;Not Available;Not Available;Not Available;Not Available;Not Available	175;75;6;Not Available;5;Not Available;Not Available	mg/m2;mg/m2;Not Available;Not Available;AUC;mg/m2;Not Available	Not Available;Not Available;Not Available;Not Available;Not Available;Not Available;Not Available	2009;2009;2009;2010;2010;2010;2010	Not Available	NOT HISPANIC OR LATINO	TCGA-13-1489-F24875;TCGA-13-1489-F72641
TCGA-61-1734	52	FEMALE	866	Serous Cystadenocarcinoma	Ovary	Alive	Stage IC	G3	0	866			TUMOR FREE		52	Bilateral	TCGA-61-1734	b5e64bdb-24f1-400d-aaf7-8fda8ab6fd3c	2	-19026	Not Applicable	0	866	TCGA-61-1734-D28172;TCGA-61-1734-D28173	199c76a7-19fe-4f8a-90f0-0064008b434b;14804ed4-485f-4cb9-b2be-ce15222dcfc1	Not Available;Not Available	8;8	158;158	46;46	Taxol;Carboplatin	Not Available;Not Available	12;12	06;06	Not Available;Not Available	Not Available;Not Available	ADJUVANT;ADJUVANT	Not Applicable;Not Applicable	Not Available;Not Available	IV;IV	NO;NO	Chemotherapy;Chemotherapy	Not Available;Not Available	Not Available;Not Available	Not Available;Not Available	Not Available;Not Available	2009;2009	Not Available	NOT HISPANIC OR LATINO	TCGA-61-1734-F28171
TCGA-13-0727	71	FEMALE	462	Serous Cystadenocarcinoma	Ovary	Dead	Stage IIIC	G3	1	253		Recurrence	WITH TUMOR		71	Bilateral	TCGA-13-0727	90f4b65c-cfd4-4066-a5b9-842885c172e2	24	-26185	462	0	462	TCGA-13-0727-D24520;TCGA-13-0727-D24521;TCGA-13-0727-D24522	48326e26-e676-4b3a-a613-5f8398fa1b3a;c84669f2-ec70-49d1-b206-2db206e0976a;85fd0b24-2879-4b9d-af7d-b78feec02170	Not Available;Not Available;Not Available	16;16;16	120;120;267	9;9;230	Carboplatin;Paclitaxel;Femara	Not Available;Not Available;Not Available	4;4;4	6;6;Not Available	Not Available;Not Available;Not Available	Not Available;mg/m2;mg	ADJUVANT;ADJUVANT;ADJUVANT	Not Applicable;Not Applicable;Not Applicable	Not Available;Not Available;Not Available	IV;IV;Not Available	Not Available;Not Available;Not Available	Chemotherapy;Chemotherapy;Hormone Therapy	Not Available;Not Available;Not Available	Not Available;175;2.5	Not Available;mg/m2;mg	Not Available;Not Available;Not Available	2009;2009;2009	Not Available	NOT HISPANIC OR LATINO	TCGA-13-0727-F24519
TCGA-24-1555	50	FEMALE	2692	Serous Cystadenocarcinoma	Ovary	Dead	Stage IIIC	G3	1	1577		Recurrence	WITH TUMOR		50	Bilateral	TCGA-24-1555	5d36676e-4140-44b5-aa0e-b2af092b7dc0	13	-18404	2692	0	2692	TCGA-24-1555-D26174;TCGA-24-1555-D26175;TCGA-24-1555-D26180;TCGA-24-1555-D26177;TCGA-24-1555-D26182;TCGA-24-1555-D26172;TCGA-24-1555-D26178;TCGA-24-1555-D26173;TCGA-24-1555-D26181;TCGA-24-1555-D26176;TCGA-24-1555-D26179	5bbe4103-b205-4f8a-88e4-ff87713c9481;5cae58de-79d6-40a8-84e3-4d5435b373f1;91c2f17b-0c3a-45d7-b649-490b80802943;9ad7092e-7bb7-47d4-87d0-49c8ac554e44;117ed049-353f-465d-82bb-1ff4b61c6dec;b0e7bfa1-aa6f-4875-a333-1d37969df73a;79c1118b-b324-4d35-bca4-9e7825ae7d64;63def26d-2198-4012-9d2a-e17538649b95;50740da7-ca0d-45d3-b7ca-7fe04e0bfc2d;bc8f5f9c-8a23-44d0-a253-3a6cc0100be1;ffd29f9d-1824-4e15-b2b2-aea9b…	Not Available;Not Available;Not Available;Not Available;Not Available;Not Available;Not Available;Not Available;Not Available;Not Available;Not Available	13;13;13;13;13;13;13;13;13;13;13	1928;2050;2628;2415;Not Available;Not Available;2415;Not Available;Not Available;2050;2628	1563;1959;2506;2262;2635;Not Available;2262;Not Available;2635;1959;2506	Topotecan;Carboplatin;Doxil;Carboplatin;Taxol;Carboplatin;Taxol;Taxol;Carboplatin;Taxol;Gemzar	Not Available;Not Available;Not Available;Not Available;Not Available;Not Available;Not Available;Not Available;Not Available;Not Available;Not Available	5;5;5;5;5;5;5;5;5;5;5	16;06;04;08;04;06;08;06;04;06;04	Not Available;Not Available;Not Available;Not Available;Not Available;Not Available;Not Available;Not Available;Not Available;Not Available;Not Available	Not Available;Not Available;Not Available;Not Available;Not Available;Not Available;Not Available;Not Available;Not Available;Not Available;Not Available	RECURRENCE;PROGRESSION;RECURRENCE;RECURRENCE;PROGRESSION;ADJUVANT;RECURRENCE;ADJUVANT;PROGRESSION;PROGRESSION;RECURRENCE	Not Applicable;Not Applicable;Not Applicable;Not Applicable;Not Applicable;Not Applicable;Not Applicable;Not Applicable;Not Applicable;Not Applicable;Not Applicable	Not Available;Not Available;Not Available;Not Available;Not Available;Not Available;Not Available;Not Available;Not Available;Not Available;Not Available	IV;IV;IV;IV;IV;IV;IV;IV;IV;IV;IV	NO;NO;NO;NO;NO;NO;NO;NO;NO;NO;NO	Chemotherapy;Chemotherapy;Chemotherapy;Chemotherapy;Chemotherapy;Chemotherapy;Chemotherapy;Chemotherapy;Chemotherapy;Chemotherapy;Chemotherapy	Not Available;Not Available;Not Available;Not Available;Not Available;Not Available;Not Available;Not Available;Not Available;Not Available;Not Available	Not Available;Not Available;Not Available;Not Available;Not Available;Not Available;Not Available;Not Available;Not Available;Not Available;Not Available	Not Available;Not Available;Not Available;Not Available;Not Available;Not Available;Not Available;Not Available;Not Available;Not Available;Not Available	Not Available;Not Available;Not Available;Not Available;Not Available;Not Available;Not Available;Not Available;Not Available;Not Available;Not Available	2009;2009;2009;2009;2009;2009;2009;2009;2009;2009;2009	0	Not Available	TCGA-24-1555-F26171
TCGA-57-1994	63	FEMALE	761	Serous Cystadenocarcinoma	Ovary	Alive		Not Available	0	761			Not Available		63	Not Available	TCGA-57-1994	602e2934-223a-44db-8c33-06eb05d72f94	10	-23062	Not Applicable	0	761																								Not Available	Not Available	TCGA-57-1994-F28096
TCGA-24-1466	74	FEMALE	1373	Serous Cystadenocarcinoma	Ovary	Dead	Stage IIIC	G3	1	491		Recurrence	WITH TUMOR		74	Bilateral	TCGA-24-1466	098acb76-0bf5-44e5-bcae-f919cf5fa5e5	17	-27307	1373	0	1373	TCGA-24-1466-D26032;TCGA-24-1466-D26035;TCGA-24-1466-D26033;TCGA-24-1466-D26030;TCGA-24-1466-D26036;TCGA-24-1466-D26029;TCGA-24-1466-D26031;TCGA-24-1466-D26037;TCGA-24-1466-D26034	95c8c713-2e46-4b1f-ba01-0327f5df424f;7a193f01-5589-49f8-affe-87258ba73206;f173fa84-796d-4b1c-a328-63bc667ded63;c6e44e2b-090b-4e55-bdde-6b44e3a1f501;d560fa78-e2e9-4912-a9de-fefea60898f4;e6de86e0-4434-4398-93ab-507903ddf2e5;565fb3ee-a4c7-4150-a80f-4b2abfcc9bc0;60fd442d-0cea-4420-beb7-74230f801921;da59a6a9-6e33-407b-aaca-6d930603d936	Not Available;Not Available;Not Available;Not Available;Not Available;Not Available;Not Available;Not Available;Not Available	17;17;17;17;17;17;17;17;17	680;1216;1020;145;852;145;680;Not Available;1020	483;1081;880;12;670;12;483;1227;880	Carboplatin;Topetecan;Carboplatin;Taxol;Tamoxifen;Carboplatin;Taxol;Tamoxifen;Taxol	Not Available;Not Available;Not Available;Not Available;Not Available;Not Available;Not Available;Not Available;Not Available	4;4;4;4;4;4;4;4;4	7;6;6;6;Not Available;6;7;Not Available;06	Not Available;Not Available;Not Available;Not Available;Not Available;Not Available;Not Available;Not Available;Not Available	mg;mg;mg;mg;mg/day;mg;mg;Not Available;mg	RECURRENCE;PROGRESSION;PROGRESSION;ADJUVANT;RECURRENCE;ADJUVANT;RECURRENCE;PROGRESSION;PROGRESSION	Not Applicable;Not Applicable;Not Applicable;Not Applicable;Not Applicable;Not Applicable;Not Applicable;Not Applicable;Not Applicable	Not Available;Not Available;Not Available;Not Available;Not Available;Not Available;Not Available;Not Available;Not Available	IV;IV;IV;IV;PO;IV;IV;PO;IV	NO;NO;NO;NO;NO;NO;NO;Not Available;NO	Chemotherapy;Chemotherapy;Chemotherapy;Chemotherapy;Hormone Therapy;Chemotherapy;Chemotherapy;Hormone Therapy;Chemotherapy	Not Available;Not Available;Not Available;Not Available;Not Available;Not Available;Not Available;Not Available;Not Available	3820;57.6;3110;1715;20;3502;1904;Not Available;1564	mg;mg;mg;mg;mg/day;mg;mg;Not Available;mg	Not Available;Not Available;Not Available;Not Available;Not Available;Not Available;Not Available;Not Available;Not Available	2009;2009;2009;2009;2009;2009;2009;2009;2009	Not Available	Not Available	TCGA-24-1466-F26028
TCGA-30-1880	56	FEMALE	1751	Serous Cystadenocarcinoma	Ovary	Dead	Stage IIIC	G3	1	348		Recurrence	WITH TUMOR		56	Bilateral	TCGA-30-1880	bc873b2a-35b7-4365-a2cc-e6a83063556e	2	-20525	1751	0	1751	TCGA-30-1880-D27629;TCGA-30-1880-D27622;TCGA-30-1880-D27625;TCGA-30-1880-D27624;TCGA-30-1880-D27630;TCGA-30-1880-D27627;TCGA-30-1880-D27628;TCGA-30-1880-D27623;TCGA-30-1880-D27626;TCGA-30-1880-D27621;TCGA-30-1880-D27631	13b6227e-71f3-470b-9004-61740ce4ae73;38844241-56d0-4348-bad6-cea1c8676542;cd005c2a-a2f0-4edc-80ae-1a99c144c424;4f399194-c399-49e7-8a36-5be1a8c99795;c3c91988-c02c-4a0a-a97d-2a9642af6acd;85360ccf-2a0a-47ee-83db-5975230aeea8;06ef436c-e8d9-4b26-94f4-70f29686f536;9ac2fa30-2499-46b0-a7fb-bcfb674103ca;b598f971-0c3c-459c-bbc9-82ee2b755e69;628b3fcc-ca45-466b-98fc-54ef1c3a8bea;8eafb3d9-4869-4af0-9a1f-cf557…	Not Available;Not Available;Not Available;Not Available;Not Available;Not Available;Not Available;Not Available;Not Available;Not Available;Not Available	28;28;28;28;28;28;28;28;28;28;8	1656;152;823;823;1722;1610;1610;152;1228;497;1722	1642;46;718;718;1660;1400;1400;46;1106;357;1660	CBP501;Carboplatin;Taxol;Carboplatin;Navelbine;Carboplatin;Taxol;Taxol;Gemcitabine;Doxil;Avastin	Not Available;Not Available;Not Available;Not Available;Not Available;Not Available;Not Available;Not Available;Not Available;Not Available;Not Available	12;12;12;12;12;12;12;12;12;12;1	Not Available;06;06;06;08;09;09;06;Not Available;06;Not Available	Not Available;Not Available;Not Available;Not Available;Not Available;Not Available;Not Available;Not Available;Not Available;Not Available;Not Available	mg/m2;AUC;mg/m2;AUC;mg/m2;AUC;mg/m2;mg/m2;mg/m2;mg/m2;mg/kg	PROGRESSION;ADJUVANT;RECURRENCE;RECURRENCE;PROGRESSION;PROGRESSION;PROGRESSION;ADJUVANT;RECURRENCE;RECURRENCE;PROGRESSION	Not Applicable;Not Applicable;Not Applicable;Not Applicable;Not Applicable;Not Applicable;Not Applicable;Not Applicable;Not Applicable;Not Applicable;Not Applicable	Not Available;Not Available;Not Available;Not Available;Not Available;Not Available;Not Available;Not Available;Not Available;Not Available;Not Available	IV;IV;IV;IV;IV;IV;IV;IV;IV;IV;PO	NO;NO;NO;NO;NO;NO;NO;NO;NO;NO;NO	Chemotherapy;Chemotherapy;Chemotherapy;Chemotherapy;Chemotherapy;Chemotherapy;Chemotherapy;Chemotherapy;Chemotherapy;Chemotherapy;Targeted Molecular therapy	Not Available;Not Available;Not Available;Not Available;Not Available;Not Available;Not Available;Not Available;Not Available;Not Available;Not Available	3.6;5;175;5;20;5;175;175;700;40;10	mg/m2;AUC;mg/m2;AUC;mg/m2;AUC;mg/m2;mg/m2;mg/m2;mg/m2;mg/kg	Not Available;Not Available;Not Available;Not Available;Not Available;Not Available;Not Available;Not Available;Not Available;Not Available;Not Available	2009;2009;2009;2009;2009;2009;2009;2009;2009;2009;2010	Not Available	NOT HISPANIC OR LATINO	TCGA-30-1880-F27620
TCGA-29-1762	59	FEMALE	2634	Serous Cystadenocarcinoma	Ovary	Dead	Stage IV	G2	1	1375		Recurrence	WITH TUMOR		59	Bilateral	TCGA-29-1762	5495b18a-10ec-427b-83b8-03ef4b587b13	2	-21879	2634	0	2606	TCGA-29-1762-D27322;TCGA-29-1762-D27323;TCGA-29-1762-D27320;TCGA-29-1762-D27318;TCGA-29-1762-D27319;TCGA-29-1762-D27321;TCGA-29-1762-D27317	718474fa-5bd1-47e2-b4f3-1e1d8862e5b6;cd162e63-987c-4f2a-ae65-454519e42da0;0217767c-919b-42cc-9e93-cc15c80a7898;fc15c1dd-7e5f-443e-a5a5-e8bd13e582ee;62ebbf79-daf4-4030-8213-1c06279ced96;70b6d9af-391e-4fec-a670-83101d90add9;41be6bf3-dcfb-4d18-8360-f08247ea6ab4	Not Available;Not Available;Not Available;Not Available;Not Available;Not Available;Not Available	30;30;30;30;30;30;30	2488;2555;2229;140;1513;2418;140	2439;2509;2167;7;1387;2255;7	Topotecan HCL;Docetaxel;Doxorubicin HCI Liiposomal;Paclitaxel;Carboplatin;Carboplatin;Carboplatin	Not Available;Not Available;Not Available;Not Available;Not Available;Not Available;Not Available	11;11;11;11;11;11;11	06;03;03;Not Available;06;08;Not Available	Not Available;Not Available;Not Available;Not Available;Not Available;Not Available;Not Available	mg;mg;mg;Not Available;Not Available;mg;Not Available	RECURRENCE;RECURRENCE;RECURRENCE;ADJUVANT;RECURRENCE;RECURRENCE;ADJUVANT	Not Applicable;Not Applicable;Not Applicable;Not Applicable;Not Applicable;Not Applicable;Not Applicable	Not Available;Not Available;Not Available;Not Available;Not Available;Not Available;Not Available	IV;IV;IV;IV;IV;IV;IV	NO;NO;NO;NO;NO;NO;NO	Chemotherapy;Chemotherapy;Chemotherapy;Chemotherapy;Chemotherapy;Chemotherapy;Chemotherapy	Not Available;Not Available;Not Available;Not Available;Not Available;Not Available;Not Available	60;150;80;Not Available;Not Available;400;Not Available	mg;mg;mg;Not Available;Not Available;mg;Not Available	Not Available;Not Available;Not Available;Not Available;Not Available;Not Available;Not Available	2009;2009;2009;2009;2009;2009;2009	2	Not Available	TCGA-29-1762-F27316
TCGA-24-1928	77	FEMALE	336	Serous Cystadenocarcinoma	Ovary	Dead	Stage IIIC	G3	1	70		Recurrence	WITH TUMOR		77	Bilateral	TCGA-24-1928	b45c543a-40d9-423a-a7fa-98e4b325b487	15	-28126	336	0	336	TCGA-24-1928-D26406;TCGA-24-1928-D26408;TCGA-24-1928-D26404;TCGA-24-1928-D26407;TCGA-24-1928-D26405	bd6a4fde-5afb-48cc-a6cd-6538eb9a0726;f968a12b-04f3-4647-a29c-b5af2d7f610a;84aa9ced-7dc3-4ffe-88f5-66e7f23074ad;c759afb6-7464-4e2e-ba2c-560abc41b8d8;e3a4fc7d-f026-495c-ba6e-a47f284cbba8	Not Available;Not Available;Not Available;Not Available;Not Available	15;15;15;15;15	226;Discrepancy;126;282;126	156;327;14;254;14	Taxotere;Etoposide;Taxol;Doxil;Cisplatin	Not Available;Not Available;Not Available;Not Available;Not Available	3;3;3;3;3	04;01;06;02;06	Not Available;Not Available;Not Available;Not Available;Not Available	mg;mg;mg;mg;mg	RECURRENCE;PROGRESSION;ADJUVANT;PROGRESSION;ADJUVANT	Not Applicable;Not Applicable;Not Applicable;Not Applicable;Not Applicable	Not Available;Not Available;Not Available;Not Available;Not Available	IV;PO;IV;IV;IV	NO;NO;NO;NO;NO	Chemotherapy;Chemotherapy;Chemotherapy;Chemotherapy;Chemotherapy	Not Available;Not Available;Not Available;Not Available;Not Available	560;1200;1130;138;537	mg;mg;mg;mg;mg	Not Available;Not Available;Not Available;Not Available;Not Available	2010;2010;2010;2010;2010	Not Available	Not Available	TCGA-24-1928-F26403
TCGA-23-2072	58	FEMALE	759	Serous Cystadenocarcinoma	Ovary	Dead	Stage IV	G3	1	476		Recurrence	WITH TUMOR		58	Right	TCGA-23-2072	1592af8e-8d11-4325-8a2b-e0c690b15b58	18	-21523	759	0	Not Available	TCGA-23-2072-D25761;TCGA-23-2072-D25759;TCGA-23-2072-D25760;TCGA-23-2072-D25758	ac71f616-6349-4cdd-aee1-9e7df89acd4a;7fde5afb-c211-4558-a45f-0bfc5aeb3791;f58539f9-5158-4d42-8b4c-701c651a0c41;0eb5afce-60e8-4797-9672-a84ced84dbdb	Not Available;Not Available;Not Available;Not Available	18;18;18;18	571;151;620;151	571;26;579;26	Doxil;Taxol;Gemzar;Carboplatin	Not Available;Not Available;Not Available;Not Available	11;11;11;11	01;07;04;07	Not Available;Not Available;Not Available;Not Available	mg;mg;mg;mg	PROGRESSION;ADJUVANT;PROGRESSION;ADJUVANT	Not Applicable;Not Applicable;Not Applicable;Not Applicable	Not Available;Not Available;Not Available;Not Available	IV;IV;IV;IV	NO;NO;NO;NO	Chemotherapy;Chemotherapy;Chemotherapy;Chemotherapy	Not Available;Not Available;Not Available;Not Available	64;1890;6280;3325	mg;mg;mg;mg	Not Available;Not Available;Not Available;Not Available	2009;2009;2009;2009	Not Available	NOT HISPANIC OR LATINO	TCGA-23-2072-F25757
TCGA-13-1512	49	FEMALE	442	Serous Cystadenocarcinoma	Ovary	Alive	Stage IIIC	G3	1	427			Not Available		49	Bilateral	TCGA-13-1512	82093ed9-a3c8-4e34-931f-4ec7ae745711	31	-18134	Not Applicable	0	94	TCGA-13-1512-D24972;TCGA-13-1512-D24971	ff3734cb-1218-44b6-9238-000101ea4d25;7bfa8188-46df-46ec-8f64-73d2c54f71b4	Not Available;Not Available	29;29	94;94	73;73	Paclitaxel;Carboplatin	Not Available;Not Available	6;6	2;2	Not Available;Not Available	mg/m2;mg	ADJUVANT;ADJUVANT	Not Applicable;Not Applicable	Not Available;Not Available	IV;IV	NO;NO	Chemotherapy;Chemotherapy	Not Available;Not Available	175;700	mg/m2;mg	Not Available;Not Available	2009;2009	Not Available	NOT HISPANIC OR LATINO	TCGA-13-1512-F24970;TCGA-13-1512-F72681
TCGA-13-0921	72	FEMALE	1483	Serous Cystadenocarcinoma	Ovary	Dead	Stage IIIC	G3	0	1483			TUMOR FREE		72	Bilateral	TCGA-13-0921	31b997dd-aaea-4003-a64d-11d3e19b0bbc	25	-26606	Not Applicable	0	141	TCGA-13-0921-D24779;TCGA-13-0921-D24780	63fc0d14-1978-464b-b001-b72b7cc526f7;fa9ca8bd-dc3a-44e7-8853-e0d8147cb914	Not Available;Not Available	16;16	140;140	35;35	Cisplatin;Paclitaxel	Not Available;Not Available	4;4	6;6	Not Available;Not Available	Not Available;Not Available	ADJUVANT;ADJUVANT	Not Applicable;Not Applicable	Not Available;Not Available	IP;IV;IP;IV	Not Available;Not Available	Chemotherapy;Chemotherapy	Not Available;Not Available	Not Available;Not Available	Not Available;Not Available	Not Available;Not Available	2009;2009	Not Available	NOT HISPANIC OR LATINO	TCGA-13-0921-F24778;TCGA-13-0921-F72634
TCGA-24-1474	57	FEMALE	676	Serous Cystadenocarcinoma	Ovary	Dead	Stage IIIC	G3	1	332		Recurrence	WITH TUMOR		57	Left	TCGA-24-1474	d7b3156d-672a-4a55-868d-9ca6a09fcb0f	13	-20902	676	0	676	TCGA-24-1474-D26077;TCGA-24-1474-D26075;TCGA-24-1474-D26076;TCGA-24-1474-D26074;TCGA-24-1474-D26078	2a00f718-f1e2-4eff-bc7f-5b77b5f35bc2;bfeee902-a018-4e6e-bb1d-38e6dfa8586a;eecac960-1b19-4854-beb4-ab67384cee3a;df02a6f7-9b82-42f2-acf8-938d8e6af6f3;a604ab2b-1244-4582-aeb7-42765d3a9923	Not Available;Not Available;Not Available;Not Available;Not Available	13;13;13;13;13	635;123;431;123;635	454;18;350;18;454	Gemzar;Taxol;Topotecan;Carboplatin;Doxil	Not Available;Not Available;Not Available;Not Available;Not Available	5;5;5;5;5	07;06;05;06;07	Not Available;Not Available;Not Available;Not Available;Not Available	mg;mg;mg;mg;mg	PROGRESSION;ADJUVANT;RECURRENCE;ADJUVANT;PROGRESSION	Not Applicable;Not Applicable;Not Applicable;Not Applicable;Not Applicable	Not Available;Not Available;Not Available;Not Available;Not Available	IV;IV;IV;IV;IV	NO;NO;NO;NO;NO	Chemotherapy;Chemotherapy;Chemotherapy;Chemotherapy;Chemotherapy	Not Available;Not Available;Not Available;Not Available;Not Available	2365;1962;57;4050;302	mg;mg;mg;mg;mg	Not Available;Not Available;Not Available;Not Available;Not Available	2009;2009;2009;2009;2009	Not Available	Not Available	TCGA-24-1474-F26073
TCGA-29-1785	55	FEMALE	1104	Serous Cystadenocarcinoma	Ovary	Dead	Stage IIIC	G3	1	473		Recurrence	Not Available		55	Right	TCGA-29-1785	1aea3c25-d2bc-4ff5-bc27-32e939944e9d	2	-20417	1104	0	1053	TCGA-29-1785-D27443;TCGA-29-1785-D27446;TCGA-29-1785-D27445;TCGA-29-1785-D27449;TCGA-29-1785-D27448;TCGA-29-1785-D27444;TCGA-29-1785-D27447	698a373b-5699-474a-b8d6-fdd85307ffa6;c431ed1c-ba8d-41fc-b6a4-f5e5a1fbc579;331fce9e-ac3e-4a38-99a9-35704d71d5e4;8111da34-a2c8-4258-aff6-c9d64b6c2e16;2004f10c-78e9-4a30-aaeb-be371007890c;ec9873e2-600a-4805-bc39-ff9d81e7fef3;f00119e6-143f-459d-8b3a-d340fd6169a6	Not Available;Not Available;Not Available;Not Available;Not Available;Not Available;Not Available	2;2;2;2;2;2;2	73;496;156;612;612;156;496	51;496;94;521;521;94;496	Carboplatin;Carboplatin;Paciltaxel;Docetaxel;Carboplatin;Carboplatin;Paciltaxel	Not Available;Not Available;Not Available;Not Available;Not Available;Not Available;Not Available	11;11;11;11;11;11;11	02;01;04;05;05;04;01	Not Available;Not Available;Not Available;Not Available;Not Available;Not Available;Not Available	mg;mg;mg;mg;mg;mg;mg	ADJUVANT;RECURRENCE;ADJUVANT;RECURRENCE;RECURRENCE;ADJUVANT;RECURRENCE	Not Applicable;Not Applicable;Not Applicable;Not Applicable;Not Applicable;Not Applicable;Not Applicable	Not Available;Not Available;Not Available;Not Available;Not Available;Not Available;Not Available	IV;IV;IV;IV;IV;IV;IV	NO;NO;NO;NO;NO;NO;NO	Chemotherapy;Chemotherapy;Chemotherapy;Chemotherapy;Chemotherapy;Chemotherapy;Chemotherapy	Not Available;Not Available;Not Available;Not Available;Not Available;Not Available;Not Available	610;560;300;110;610;610;330	mg;mg;mg;mg;mg;mg;mg	Not Available;Not Available;Not Available;Not Available;Not Available;Not Available;Not Available	2009;2009;2009;2009;2009;2009;2009	0	Not Available	TCGA-29-1785-F27442
TCGA-29-1784	55	FEMALE	163	Serous Cystadenocarcinoma	Ovary	Alive	Stage IIIC	G3	0	163			TUMOR FREE		55	Right	TCGA-29-1784	23d32627-9fd2-4312-bcda-ee7409e3983f	2	-20210	Not Applicable	0	163	TCGA-29-1784-D27439;TCGA-29-1784-D27438;TCGA-29-1784-D27440;TCGA-29-1784-D27437	ca6a7ec0-5ee5-4be8-a942-9b86ff67a8b2;14115b3c-a38c-47f2-84e9-b36340c5c238;f607cd30-cc09-4356-b447-bf0f45cbb16c;a7ddfd0e-e8fd-4f46-898d-db041e8123b7	Not Available;Not Available;Not Available;Not Available	10;10;10;10	59;17;24;136	59;17;23;17	Paclitaxel; Albumin-Bount;Paclitaxel;Gemcitabine HCI;Carboplatin	Not Available;Not Available;Not Available;Not Available	12;12;12;12	01;01;01;06	Not Available;Not Available;Not Available;Not Available	mg;mg;mg;mg	ADJUVANT;ADJUVANT;ADJUVANT;ADJUVANT	Not Applicable;Not Applicable;Not Applicable;Not Applicable	Not Available;Not Available;Not Available;Not Available	IV;IV;IV;IV	NO;NO;NO;NO	Chemotherapy;Chemotherapy;Chemotherapy;Chemotherapy	Not Available;Not Available;Not Available;Not Available	300;270;2480;3330	mg;mg;mg;mg	Not Available;Not Available;Not Available;Not Available	2009;2009;2009;2009	0	Not Available	TCGA-29-1784-F27436
TCGA-13-0717	54	FEMALE	748	Serous Cystadenocarcinoma	Ovary	Dead	Stage IIIC	G3	1	294		Recurrence	WITH TUMOR		54	Bilateral	TCGA-13-0717	3867e193-c82f-4693-9b32-bac76b5f4d06	24	-20042	748	0	748	TCGA-13-0717-D24495;TCGA-13-0717-D24496	01973948-9206-4968-b05a-8b19e465ef65;3a6a17e8-3079-4667-be37-f8a1adc186e1	Not Available;Not Available	15;15	182;182	9;9	Carboplatin;Paclitaxel	Not Available;Not Available	4;4	8;8	Not Available;Not Available	Not Available;mg/m2	ADJUVANT;ADJUVANT	Not Applicable;Not Applicable	Not Available;Not Available	IV;IV	NO;NO	Chemotherapy;Chemotherapy	Not Available;Not Available	5;175	Not Available;mg/m2	Not Available;Not Available	2009;2009	Not Available	NOT HISPANIC OR LATINO	TCGA-13-0717-F24494
TCGA-13-1409	73	FEMALE	1742	Serous Cystadenocarcinoma	Ovary	Dead	Stage IIIC	G3	1	690			WITH TUMOR		73	Not Available	TCGA-13-1409	18e0e996-8f23-4f53-94a5-dde38b550863	20	-26836	Not Applicable	0	208	TCGA-13-1409-D24819;TCGA-13-1409-D24820	fdbbf073-c52a-4972-b714-ec92cf255e88;532deb83-2d9a-4d0c-a56a-1eeec028d682	Not Available;Not Available	30;30	Not Available;Not Available	94;94	Carboplatin;Paclitaxel	Not Available;Not Available	6;6	6;6	Not Available;Not Available	Not Available;mg/m2	ADJUVANT;ADJUVANT	Not Applicable;Not Applicable	Not Available;Not Available	IV;IV	YES;YES	Chemotherapy;Chemotherapy	Not Available;Not Available	5;175	Not Available;mg/m2	Not Available;Not Available	2009;2009	Not Available	NOT HISPANIC OR LATINO	TCGA-13-1409-F24818;TCGA-13-1409-F72660
TCGA-29-1763	43	FEMALE	2032	Serous Cystadenocarcinoma	Ovary	Alive	Stage IIC	G2	1	428		Recurrence	WITH TUMOR		43	Bilateral	TCGA-29-1763	242da7d0-8c6a-4395-9a0d-aa36e7c25ce6	2	-16021	Not Applicable	0	2032	TCGA-29-1763-D27326;TCGA-29-1763-D27327;TCGA-29-1763-D27334;TCGA-29-1763-D27328;TCGA-29-1763-D27332;TCGA-29-1763-D27333;TCGA-29-1763-D27335;TCGA-29-1763-D27331;TCGA-29-1763-D27330;TCGA-29-1763-D27329	cb9f2119-7302-400b-83e8-3f5ad57235a0;09bda96f-0f13-49ee-acb6-2d6f13f554c5;413c6676-1d15-45d6-9312-3ef011666f04;0edd2650-9330-4381-8830-33e36ca5e4a2;feb62c19-c331-439f-937c-9067cac1f748;8b5415a7-cf18-4683-aff5-dab81c1097a6;0fddbda9-cca7-4024-8e3a-f946b424ef6d;14e4248a-479b-4a23-9689-768e0c095441;f931a981-978e-4332-8125-5f615bb61706;643648fe-7469-4eba-8a99-020867cbdb1a	Not Available;Not Available;Not Available;Not Available;Not Available;Not Available;Not Available;Not Available;Not Available;Not Available	10;10;7;7;7;7;7;7;7;7	100;100;2252;579;1839;2126;2161;1376;1367;1325	15;15;2189;450;1727;2049;2049;1346;1346;1283	Carboplatin;Paclitaxel;Carboplatin;Carboplatin;Paclitaxel;Doxil;Bevacizumab;Paclitaxel;Carboplatin;Gemcitabine HCL	Not Available;Not Available;Not Available;Not Available;Not Available;Not Available;Not Available;Not Available;Not Available;Not Available	12;12;4;4;4;4;4;4;4;4	05;05;03;06;06;04;Not Available;03;02;04	Not Available;Not Available;Not Available;Not Available;Not Available;Not Available;Not Available;Not Available;Not Available;Not Available	mg;mg;AUC;mg;mg;mg;mg;mg;mg;mg	ADJUVANT;ADJUVANT;PROGRESSION;RECURRENCE;RECURRENCE;PROGRESSION;PROGRESSION;PROGRESSION;PROGRESSION;RECURRENCE	Not Applicable;Not Applicable;Not Applicable;Not Applicable;Not Applicable;Not Applicable;Not Applicable;Not Applicable;Not Applicable;Not Applicable	Not Available;Not Available;Not Available;Not Available;Not Available;Not Available;Not Available;Not Available;Not Available;Not Available	IV;IV;IV;IV;IV;IV;Not Available;IV;IV;IV	NO;NO;YES;NO;NO;NO;NO;NO;NO;NO	Chemotherapy;Chemotherapy;Chemotherapy;Chemotherapy;Chemotherapy;Chemotherapy;Targeted Molecular therapy;Chemotherapy;Chemotherapy;Chemotherapy	Not Available;Not Available;Not Available;Not Available;Not Available;Not Available;Not Available;Not Available;Not Available;Not Available	3175;1645;6;675;350;80;1000;350;435;2000	mg;mg;AUC;mg;mg;mg;mg;mg;mg;mg	Not Available;Not Available;Not Available;Not Available;Not Available;Not Available;Not Available;Not Available;Not Available;Not Available	2009;2009;2010;2010;2010;2010;2010;2010;2010;2010	0	Not Available	TCGA-29-1763-F27325
TCGA-25-1322	62	FEMALE	91	Serous Cystadenocarcinoma	Ovary	Dead	Stage IV	G3	0	91			WITH TUMOR		62	Bilateral	TCGA-25-1322	b520aae5-65a6-4b27-bc2a-10b02c7b1aeb	27	-22646	91	0	91	TCGA-25-1322-D26678;TCGA-25-1322-D26677	1a388ff5-ebda-4497-83dc-d0d6d3229810;739c8ffc-668b-4118-a7a3-5e7bf16ec133	Not Available;Not Available	27;27	91;91	30;30	Carbo;Taxol	Not Available;Not Available	3;3	3;3	Not Available;Not Available	Not Available;Not Available	ADJUVANT;ADJUVANT	Not Applicable;Not Applicable	Not Available;Not Available	IV;IV	Not Available;NO	Chemotherapy;Chemotherapy	Not Available;Not Available	Not Available;Not Available	Not Available;Not Available	Not Available;Not Available	2009;2009	Not Available	NOT HISPANIC OR LATINO	TCGA-25-1322-F26676
TCGA-25-1635	71	FEMALE	1583	Serous Cystadenocarcinoma	Ovary	Dead	Stage IIIC	G3	1	614		Recurrence	WITH TUMOR		71	Bilateral	TCGA-25-1635	bc2591b0-65d7-48c3-a5cc-783f67b65869	2	-26200	1583	0	1558	TCGA-25-1635-D26758;TCGA-25-1635-D26757;TCGA-25-1635-D26761;TCGA-25-1635-D26759;TCGA-25-1635-D26760	6c145dd3-1953-43e8-8e9d-9837ebbe110c;f2c02abe-3a05-4bc0-914c-48f367820dfa;71ad95f2-916c-4bfe-8f65-738b7c70f090;cedc0d74-6848-4ad4-b8b1-73046c2b6d83;c428925d-3fb6-46e7-87a4-90747d2e33b9	Not Available;Not Available;Not Available;Not Available;Not Available	17;17;17;17;17	233;233;741;233;741	24;24;614;24;614	Gemzar;Taxol;Taxol;Carboplatin;Carboplatin	Not Available;Not Available;Not Available;Not Available;Not Available	6;6;6;6;6	8;08;4;8;4	Not Available;Not Available;Not Available;Not Available;Not Available	Not Available;Not Available;Not Available;Not Available;Not Available	ADJUVANT;ADJUVANT;RECURRENCE;ADJUVANT;RECURRENCE	Not Applicable;Not Applicable;Not Applicable;Not Applicable;Not Applicable	Not Available;Not Available;Not Available;Not Available;Not Available	IV;IV;IV;IV;IV	NO;NO;NO;NO;NO	Chemotherapy;Chemotherapy;Chemotherapy;Chemotherapy;Chemotherapy	Not Available;Not Available;Not Available;Not Available;Not Available	Not Available;Not Available;Not Available;Not Available;Not Available	Not Available;Not Available;Not Available;Not Available;Not Available	Not Available;Not Available;Not Available;Not Available;Not Available	2009;2009;2009;2009;2009	Not Available	NOT HISPANIC OR LATINO	TCGA-25-1635-F26756
TCGA-13-1495	60	FEMALE	2749	Serous Cystadenocarcinoma	Ovary	Dead	Stage IIIC	G2	1	977		Recurrence	WITH TUMOR		60	Bilateral	TCGA-13-1495	74dcdfb4-a637-4111-9a22-4b4bc7bbc8f7	31	-22046	Not Applicable	0	1498	TCGA-13-1495-D24899;TCGA-13-1495-D24901;TCGA-13-1495-D24900;TCGA-13-1495-D24898;TCGA-13-1495-D24902	19c672b1-5c6a-4562-80fb-a01df80b0337;cbd8492b-b71f-43ef-aaa8-7902407ef2a8;5b1848c8-8f23-471a-9171-95fd53eac209;878063e7-b796-4aa4-aecb-55060d6028ab;ef97d8d6-aea8-42de-9b62-054e1106d2ae	Not Available;Not Available;Not Available;Not Available;Not Available	29;29;29;29;29	140;119;548;140;224	21;21;231;21;147	Paclitaxel;Cetuximab;Paclitaxel;Carboplatin;Cetuximab	Not Available;Not Available;Not Available;Not Available;Not Available	6;6;6;6;6	6;Not Available;12;6;Not Available	Not Available;Not Available;Not Available;Not Available;Not Available	mg/m2;mg/m2;mg/m2;Not Available;mg/m2	ADJUVANT;ADJUVANT;ADJUVANT;ADJUVANT;ADJUVANT	Not Applicable;Not Applicable;Not Applicable;Not Applicable;Not Applicable	Not Available;Not Available;Not Available;Not Available;Not Available	IV;Not Available;IV;IV;Not Available	NO;NO;NO;NO;NO	Chemotherapy;Targeted Molecular therapy;Chemotherapy;Chemotherapy;Targeted Molecular therapy	Not Available;Not Available;Not Available;Not Available;Not Available	175;250;175;6;250	mg/m2;mg/m2;mg/m2;Not Available;mg/m2	Not Available;Not Available;Not Available;Not Available;Not Available	2009;2009;2009;2009;2009	Not Available	NOT HISPANIC OR LATINO	TCGA-13-1495-F24897;TCGA-13-1495-F72645
TCGA-29-1775	51	FEMALE	376	Serous Cystadenocarcinoma	Ovary	Alive	Stage IIIC	G2	1	341		Recurrence	WITH TUMOR		51	Bilateral	TCGA-29-1775	a4a3fca9-723a-47f5-a49d-b3acb71c04a7	2	-18943	Not Applicable	0	376	TCGA-29-1775-D27399;TCGA-29-1775-D27400;TCGA-29-1775-D27401;TCGA-29-1775-D27402;TCGA-29-1775-D27406;TCGA-29-1775-D27403;TCGA-29-1775-D27405;TCGA-29-1775-D27404;TCGA-29-1775-D27407	39863e9b-48dc-497d-bc6f-7ddaf6d74979;3d88301d-c73c-4314-b25e-8d6c5c85050d;d81cc8d4-ee3e-44c2-9775-1336cc2c23a5;ac4fe03f-ca40-4a24-96fe-592c7547f834;2eb3063c-17a4-467e-8041-172da15d04d5;a1f3b59c-bbe7-4421-a1b4-a70684037a52;fa8fc828-6c75-47d5-927d-86af2fa3cfb2;4e0514c2-918e-49ce-b00d-fda19f334ef1;0754f353-8c2d-477a-aa6c-ebb7d3191088	Not Available;Not Available;Not Available;Not Available;Not Available;Not Available;Not Available;Not Available;Not Available	18;18;18;10;10;10;10;10;10	166;166;320;432;604;355;467;377;576	29;29;114;355;576;355;397;377;530	Paclitaxel;Carboplatin;Bevacizumab vs Placebo;Cisplatin;Doxil;Paclitaxel;Gemcitabine HCL;Taxotere;Tamoxifen	Not Available;Not Available;Not Available;Not Available;Not Available;Not Available;Not Available;Not Available;Not Available	12;12;12;5;5;5;5;5;5	06;06;10;04;02;01;05;01;Not Available	Not Available;Not Available;Not Available;Not Available;Not Available;Not Available;Not Available;Not Available;Not Available	mg;mg;mg;mg/m2;mg/m2;Not Available;mg;mg;mg	ADJUVANT;ADJUVANT;ADJUVANT;RECURRENCE;PROGRESSION;RECURRENCE;RECURRENCE;RECURRENCE;PROGRESSION	Not Applicable;Not Applicable;Not Applicable;Not Applicable;Not Applicable;Not Applicable;Not Applicable;Not Applicable;Not Applicable	Not Available;Not Available;Not Available;Not Available;Not Available;Not Available;Not Available;Not Available;Not Available	IV;IV;IV;IP;IV;IV;IV;IV;Not Available	NO;NO;NO;NO;YES;NO;NO;NO;Not Available	Chemotherapy;Chemotherapy;Chemotherapy;Chemotherapy;Chemotherapy;Chemotherapy;Chemotherapy;Chemotherapy;Hormone Therapy	Not Available;Not Available;Not Available;Not Available;Not Available;Not Available;Not Available;Not Available;Not Available	2040;4290;11694;100;40;Not Available;1600;120;20	mg;mg;mg;mg/m2;mg/m2;Not Available;mg;mg;mg	Not Available;Not Available;Not Available;Not Available;Not Available;Not Available;Not Available;Not Available;Not Available	2009;2009;2009;2010;2010;2010;2010;2010;2010	0	Not Available	TCGA-29-1775-F27398
TCGA-09-2050	65	FEMALE	2163	Serous Cystadenocarcinoma	Ovary	Alive	Stage IIA	G2	0	2163			TUMOR FREE		65	Bilateral	TCGA-09-2050	3c037acf-f453-4513-a6dd-129163ddde2a	3	-23987	Not Applicable	0	2163	TCGA-09-2050-D24371;TCGA-09-2050-D24369;TCGA-09-2050-D24368;TCGA-09-2050-D24370	1d6971b6-36e2-45af-a856-314033ffc348;a5f02758-3d64-4485-9264-696da62d12f0;8b49a093-29ac-43b2-afe1-29b764d8040c;e8e55844-54ae-4eaa-870f-879d2fc1fc3c	Not Available;Not Available;Not Available;Not Available	3;3;3;3	110;25;25;110	47;5;5;47	Taxotere;Taxol;Carboplatin;Carboplatin	Not Available;Not Available;Not Available;Not Available	11;11;11;11	4;2;2;4	Not Available;Not Available;Not Available;Not Available	mg/m2;mg/m2;AUC;AUC	ADJUVANT;ADJUVANT;ADJUVANT;ADJUVANT	Not Applicable;Not Applicable;Not Applicable;Not Applicable	Not Available;Not Available;Not Available;Not Available	IV;IV;IV;IV	NO;NO;NO;NO	Chemotherapy;Chemotherapy;Chemotherapy;Chemotherapy	Not Available;Not Available;Not Available;Not Available	60;175;6;6	mg/m2;mg/m2;AUC;AUC	Not Available;Not Available;Not Available;Not Available	2009;2009;2009;2009	Not Available	NOT HISPANIC OR LATINO	TCGA-09-2050-F24367
TCGA-13-0760	63	FEMALE	351	Serous Cystadenocarcinoma	Ovary	Dead	Stage IV	G3	0	351			Not Available		63	Bilateral	TCGA-13-0760	d8d13aa4-45d5-4e1a-a6cf-895bdf05e7b2	24	-23036	351	0	351																								Not Available	NOT HISPANIC OR LATINO	TCGA-13-0760-F24543
TCGA-10-0933	77	FEMALE	446	Serous Cystadenocarcinoma	Ovary	Dead	Stage IIIC	G3	1	356		Recurrence	WITH TUMOR		77	Bilateral	TCGA-10-0933	9446e349-71e6-455a-aa8f-53ec96597146	6	-28433	446	0	356	TCGA-10-0933-D24456;TCGA-10-0933-D24455	89e0dd01-e64f-44ab-b287-379aa1c62a89;40b513c9-3e2c-434c-84bc-b79ca9ae8c0e	Not Available;Not Available	18;18	132;132	20;20	Carboplatin;Taxol	Not Available;Not Available	3;3	06;06	Not Available;Not Available	mg/m2;mg/m2	OTHER, SPECIFY IN NOTES;OTHER, SPECIFY IN NOTES	Adjuvant and Recurrence;Adjuvant and Recurrence	Not Available;Not Available	IV;IV	NO;NO	Chemotherapy;Chemotherapy	Not Available;Not Available	2160;1740	mg/m2;mg/m2	Not Available;Not Available	2009;2009	1	NOT HISPANIC OR LATINO	TCGA-10-0933-F24454
TCGA-24-1431	67	FEMALE	583	Serous Cystadenocarcinoma	Ovary	Dead	Stage IIIC	G3	1	199		Recurrence	WITH TUMOR		67	Bilateral	TCGA-24-1431	384170fc-e8be-426a-a54e-bf1ca61f2986	12	-24758	583	0	583	TCGA-24-1431-D25978;TCGA-24-1431-D25979;TCGA-24-1431-D25980;TCGA-24-1431-D25981;TCGA-24-1431-D25982	f75d63b3-e5e9-4e08-a119-43aa095dec60;e647deaf-bd3a-46ee-929f-aec2930b59d4;bb8a8867-a1b4-46fb-8c6d-fb1b8f31fcfe;e6f0b81a-42c2-40cb-b3a4-e2fa19737f34;db569566-3e65-423b-89ee-f96f8dd2ae9d	Not Available;Not Available;Not Available;Not Available;Not Available	12;12;12;12;12	147;147;308;Not Available;Not Available	42;42;262;Not Available;329	Carboplatin;Taxol;Topotecan;Taxotere;Doxil	Not Available;Not Available;Not Available;Not Available;Not Available	5;5;5;5;5	06;06;03;Not Available;Not Available	Not Available;Not Available;Not Available;Not Available;Not Available	Not Available;Not Available;Not Available;Not Available;Not Available	ADJUVANT;ADJUVANT;RECURRENCE;PROGRESSION;PROGRESSION	Not Applicable;Not Applicable;Not Applicable;Not Applicable;Not Applicable	Not Available;Not Available;Not Available;Not Available;Not Available	IV;IV;IV;IV;IV	NO;NO;NO;NO;NO	Chemotherapy;Chemotherapy;Chemotherapy;Chemotherapy;Chemotherapy	Not Available;Not Available;Not Available;Not Available;Not Available	Not Available;Not Available;Not Available;Not Available;Not Available	Not Available;Not Available;Not Available;Not Available;Not Available	Not Available;Not Available;Not Available;Not Available;Not Available	2009;2009;2009;2009;2009	Not Available	Not Available	TCGA-24-1431-F25977
TCGA-09-1665	73	FEMALE	1266	Serous Cystadenocarcinoma	Ovary	Dead	Stage IIIC	G2	1	468		Recurrence	WITH TUMOR		73	Left	TCGA-09-1665	9d25cd0e-0a3e-4ee0-b1a3-58ffab348c9d	2	-27010	1266	0	Not Available	TCGA-09-1665-D24273;TCGA-09-1665-D24276;TCGA-09-1665-D24275;TCGA-09-1665-D24274	8c2c993d-40cd-4027-9569-1b033b7edd54;b1ed85a0-eac9-4666-ab39-010c1399d205;8d2d4b4c-596d-42a2-9e4b-0e7b2fee3958;37f4416a-9d1d-4c7d-877e-7871f2b85168	Not Available;Not Available;Not Available;Not Available	5;5;5;5	208;483;1022;208	33;400;917;33	Taxol;Tamoxifen;Carboplatin;Carboplatin	Not Available;Not Available;Not Available;Not Available	8;8;8;8	6;Not Available;6;6	Not Available;Not Available;Not Available;Not Available	mg/m2;Not Available;AUC;AUC	ADJUVANT;RECURRENCE;PROGRESSION;ADJUVANT	Not Applicable;Not Applicable;Not Applicable;Not Applicable	Not Available;Not Available;Not Available;Not Available	IV;Not Available;IV;IV	NO;NO;NO;NO	Chemotherapy;Hormone Therapy;Chemotherapy;Chemotherapy	Not Available;Not Available;Not Available;Not Available	175;Not Available;6;6	mg/m2;Not Available;AUC;AUC	Not Available;Not Available;Not Available;Not Available	2009;2009;2009;2009	Not Available	NOT HISPANIC OR LATINO	TCGA-09-1665-F24272
TCGA-24-0975	58	FEMALE	663	Serous Cystadenocarcinoma	Ovary	Dead	Stage IIIC	G3	0	663			WITH TUMOR		58	Bilateral	TCGA-24-0975	6a57948c-0dc5-4ea2-8043-380f26763752	9	-21417	663	0	663	TCGA-24-0975-D25865;TCGA-24-0975-D25866;TCGA-24-0975-D25863;TCGA-24-0975-D25867;TCGA-24-0975-D25862;TCGA-24-0975-D25864	fbde8509-b99c-4069-86ea-638a3eff0d8d;afafd8b8-0b8c-4e45-944e-df82466920bf;f67062fb-a896-4c7b-adab-2bfedbaf34cf;e255c05a-03e0-47a8-a3bc-064fe0d4449b;b6206599-e812-43db-8625-fdd6a2142a9c;441ae864-4ce1-43eb-8f2c-3783269ca89b	Not Available;Not Available;Not Available;Not Available;Not Available;Not Available	9;9;9;9;9;9	Not Available;611;Not Available;611;Not Available;Not Available	22;Not Available;22;Not Available;22;22	Doxil;Topotecan;Paclitaxel;Navelbine;Carboplatin;Gemcitabine	Not Available;Not Available;Not Available;Not Available;Not Available;Not Available	3;3;3;3;3;3	2;3;8;3;8;2	Not Available;Not Available;Not Available;Not Available;Not Available;Not Available	Not Available;Not Available;Not Available;Not Available;Not Available;Not Available	PROGRESSION;PROGRESSION;ADJUVANT;PROGRESSION;ADJUVANT;PROGRESSION	Not Applicable;Not Applicable;Not Applicable;Not Applicable;Not Applicable;Not Applicable	Not Available;Not Available;Not Available;Not Available;Not Available;Not Available	IV;IV;IV;IV;IV;IV	NO;NO;NO;NO;NO;NO	Chemotherapy;Chemotherapy;Chemotherapy;Chemotherapy;Chemotherapy;Chemotherapy	Not Available;Not Available;Not Available;Not Available;Not Available;Not Available	Not Available;Not Available;Not Available;Not Available;Not Available;Not Available	Not Available;Not Available;Not Available;Not Available;Not Available;Not Available	Not Available;Not Available;Not Available;Not Available;Not Available;Not Available	2009;2009;2009;2009;2009;2009	Not Available	Not Available	TCGA-24-0975-F25861
TCGA-04-1644	48	FEMALE	1487	Serous Cystadenocarcinoma	Ovary	Dead	Stage IIIC	G3	1	634		Progression of Disease	WITH TUMOR		48	Bilateral	TCGA-04-1644	6f592f17-e00b-4d04-a45b-d9d4cf4c3075	2	-17725	1487	0	Not Available	TCGA-04-1644-D24148;TCGA-04-1644-D24150;TCGA-04-1644-D24146;TCGA-04-1644-D24147;TCGA-04-1644-D24149	0b27b41b-630b-4780-8962-d7d2890b1b49;a5117a44-5eff-422c-a7ef-6a64aa046c04;e34aab47-56e3-467c-b3d8-57873b04644f;394ae296-dd59-40da-afdb-8a8fd220616a;bea9d9ec-f88f-4bae-9fe3-59b8569c7439	Not Available;Not Available;Not Available;Not Available;Not Available	12;12;12;12;12	221;Not Available;120;221;Not Available	113;661;17;17;661	Paclitaxel;Navelbine;Gemcitabine;Carboplatin;Topotecan	Not Available;Not Available;Not Available;Not Available;Not Available	8;8;8;8;8	04;Not Available;04;08;Not Available	300;Not Available;2704;Not Available;Not Available	mg;Not Available;mg;AUC;Not Available	ADJUVANT;PROGRESSION;ADJUVANT;ADJUVANT;PROGRESSION	Not Applicable;Not Applicable;Not Applicable;Not Applicable;Not Applicable	Not Available;Not Available;Not Available;Not Available;Not Available	IV;Not Available;IV;IV;Not Available	NO;NO;NO;NO;NO	Chemotherapy;Chemotherapy;Chemotherapy;Chemotherapy;Chemotherapy	Not Available;Not Available;Not Available;Not Available;Not Available	1208;Not Available;12432;6;Not Available	mg;Not Available;mg;AUC;Not Available	Not Available;Not Available;Not Available;Not Available;Not Available	2010;2010;2010;2010;2010	1	NOT HISPANIC OR LATINO	TCGA-04-1644-F24145
TCGA-13-1412	41	FEMALE	984	Serous Cystadenocarcinoma	Ovary	Dead	Stage IV	G3	1	409			TUMOR FREE		41	Bilateral	TCGA-13-1412	44493c23-82e9-4d9f-8e3c-7b3f9ae44970	20	-15119	Not Applicable	0	162	TCGA-13-1412-D24834;TCGA-13-1412-D24833;TCGA-13-1412-D24836;TCGA-13-1412-D24837;TCGA-13-1412-D24835	8b14d588-2044-4f90-9a23-edda2259f27a;0a3e9870-60d6-4529-9570-b86361452929;2f960c5b-fc96-4100-91d5-62689dac2d2b;e8f007f4-1cc1-4eea-8b14-300ff06a3b8a;65181bc8-d203-458a-9869-e6c89c79a77b	Not Available;Not Available;Not Available;Not Available;Not Available	30;30;1;1;1	121;121;205;205;205	37;37;156;156;156	Paclitaxel;Carboplatin;Paclitaxel;Paclitaxel;Cisplatin	Not Available;Not Available;Not Available;Not Available;Not Available	6;6;2;2;2	5;5;3;3;3	Not Available;Not Available;135;60;75	mg/m2;Not Available;mg/m2;mg/m2;mg/m2	ADJUVANT;ADJUVANT;ADJUVANT;ADJUVANT;ADJUVANT	Not Applicable;Not Applicable;Not Applicable;Not Applicable;Not Applicable	Not Available;Not Available;Not Available;Not Available;Not Available	IV;IV;IV;IP;IP	NO;NO;NO;NO;NO	Chemotherapy;Chemotherapy;Chemotherapy;Chemotherapy;Chemotherapy	Not Available;Not Available;Not Available;Not Available;Not Available	175;5;Not Available;Not Available;Not Available	mg/m2;Not Available;mg/m2;mg/m2;mg/m2	Not Available;Not Available;Not Available;Not Available;Not Available	2009;2009;2010;2010;2010	Not Available	NOT HISPANIC OR LATINO	TCGA-13-1412-F24832;TCGA-13-1412-F72669
TCGA-24-2038	68	FEMALE	1354	Serous Cystadenocarcinoma	Ovary	Dead	Stage IIIA	GB	1	1169		Recurrence	WITH TUMOR		68	Right	TCGA-24-2038	17181157-c9e2-4bd6-8653-f5dce56f9053	19	-24957	1354	0	1354	TCGA-24-2038-D26521;TCGA-24-2038-D26520;TCGA-24-2038-D26519	58c875e5-4f1d-46f3-bc72-100d4df55821;a072c4d8-69e2-471b-8007-4a211bafee54;d15be7f1-44d9-45a2-aebb-c743ee12a8fe	Not Available;Not Available;Not Available	19;19;19	1352;1352;1254	1268;1268;1212	Carboplatin;Taxol;Topotecan	Not Available;Not Available;Not Available	2;2;2	05;05;02	Not Available;Not Available;Not Available	mg;mg;mg	PROGRESSION;PROGRESSION;RECURRENCE	Not Applicable;Not Applicable;Not Applicable	Not Available;Not Available;Not Available	IV;IV;IV	NO;NO;NO	Chemotherapy;Chemotherapy;Chemotherapy	Not Available;Not Available;Not Available	2345;1407;35.2	mg;mg;mg	Not Available;Not Available;Not Available	2010;2010;2010	Not Available	Not Available	TCGA-24-2038-F26518
TCGA-VG-A8LO	55	FEMALE	24	Serous Cystadenocarcinoma	Ovary	Dead	Stage IV	GB	0	24			WITH TUMOR		55	Right	TCGA-VG-A8LO	8628F1B2-3763-4BA9-A375-083874BB18F2	25	-20274	24	0	Not Available	TCGA-VG-A8LO-D60809;TCGA-VG-A8LO-D60817	FC9C6E78-2625-4BFD-879D-1E1FFFD56E85;036051C3-A9BB-4A8E-B1F9-DC9174E397E2	Not Available;Not Available	26;26	8;8	8;8	paclitaxel;Carboplatin	Unknown;Unknown	6;6	Not Available;Not Available	Not Available;Not Available	Not Available;Not Available	Not Available;Not Available	Not Applicable;Not Applicable	Not Available;Not Available	Not Available;Not Available	NO;NO	Chemotherapy;Chemotherapy	Not Available;Not Available	Not Available;Not Available	Not Available;Not Available	NO;NO	2014;2014	4	NOT HISPANIC OR LATINO
TCGA-13-2057	59	FEMALE	2434	Serous Cystadenocarcinoma	Ovary	Alive	Stage IIIC	G3	1	897			TUMOR FREE		59	Bilateral	TCGA-13-2057	56c4bd48-ab15-4b49-ae2f-968653052b50	1	-21554	Not Applicable	0	433	TCGA-13-2057-D24991;TCGA-13-2057-D24990	37eff60b-6903-445a-b8ed-588e9df2f112;413048b1-1b7c-4cb7-a8f3-47cc291c18a9	Not Available;Not Available	1;1	159;159	51;51	Paclitaxel;Carboplatin	Not Available;Not Available	2;2	6;6	Not Available;Not Available	mg/m2;AUC	ADJUVANT;ADJUVANT	Not Applicable;Not Applicable	Not Available;Not Available	IV;IV	NO;NO	Chemotherapy;Chemotherapy	Not Available;Not Available	Not Available;5	mg/m2;AUC	Not Available;Not Available	2010;2010	Not Available	Not Available	TCGA-13-2057-F24989;TCGA-13-2057-F72682
TCGA-13-0730	71	FEMALE	542	Serous Cystadenocarcinoma	Ovary	Dead	Stage IIIC	G3	0	542			Not Available		71	Bilateral	TCGA-13-0730	2ebb738c-4829-4720-931a-96c0fd117e2a	24	-26086	542	0	Not Available																								Not Available	NOT HISPANIC OR LATINO	TCGA-13-0730-F60695
TCGA-29-1691	51	FEMALE	1470	Serous Cystadenocarcinoma	Ovary	Dead	Stage IIIC	G2	1	613		Recurrence	WITH TUMOR		51	Bilateral	TCGA-29-1691	b4225c44-b9b6-46c5-aabf-7b0d9a9fe20b	2	-18664	1470	0	1435	TCGA-29-1691-D27150;TCGA-29-1691-D27149;TCGA-29-1691-D27155;TCGA-29-1691-D27152;TCGA-29-1691-D27154;TCGA-29-1691-D27156;TCGA-29-1691-D27151;TCGA-29-1691-D27157;TCGA-29-1691-D27153	af52351f-2a65-4bab-8bf4-573d7d8c7298;5981636e-0c5c-47af-832a-7eb7e79b6129;877c785c-7487-4730-b800-ec7ca6a067f5;75e41a0f-d235-4fb2-bf9f-34dc7fff8807;a5cf93f1-4cc5-4e17-bfaf-4fa8c64efbb5;af8df55a-1129-4a08-ac99-6b6e6328d6ed;3c9233cf-e2f4-4c15-835e-c8f00dafb4a7;56c9442e-1bb2-4585-8583-da00a67982b0;3cf322bf-45f6-4d30-896a-5a44d2a27e15	Not Available;Not Available;Not Available;Not Available;Not Available;Not Available;Not Available;Not Available;Not Available	18;18;16;16;16;16;16;16;16	137;137;1353;868;Not Available;1353;868;Not Available;Not Available	Not Available;Not Available;1233;654;988;1233;654;988;868	Paclitaxel;Cisplatin;Cytoxan;Paclitaxel;Doxil;Carboplatin;Carboplatin;Megace (oral);Topotecan	Not Available;Not Available;Not Available;Not Available;Not Available;Not Available;Not Available;Not Available;Not Available	12;12;2;2;2;2;2;2;2	06;06;Not Available;06;Not Available;Not Available;06;Not Available;Not Available	Not Available;Not Available;Not Available;Not Available;Not Available;Not Available;Not Available;Not Available;Not Available	Not Available;Not Available;Not Available;mg/m2;Not Available;Not Available;AUC;Not Available;Not Available	ADJUVANT;ADJUVANT;PROGRESSION;RECURRENCE;PROGRESSION;PROGRESSION;RECURRENCE;PROGRESSION;PROGRESSION	Not Applicable;Not Applicable;Not Applicable;Not Applicable;Not Applicable;Not Applicable;Not Applicable;Not Applicable;Not Applicable	Not Available;Not Available;Not Available;Not Available;Not Available;Not Available;Not Available;Not Available;Not Available	IV;IV;IP;IV;IP;IV;IP;IV;IP;IV;IP;IV;PO;IP;IV	NO;NO;NO;NO;NO;NO;NO;NO;NO	Chemotherapy;Chemotherapy;Chemotherapy;Chemotherapy;Chemotherapy;Chemotherapy;Chemotherapy;Hormone Therapy;Chemotherapy	Not Available;Not Available;Not Available;Not Available;Not Available;Not Available;Not Available;Not Available;Not Available	Not Available;Not Available;Not Available;175;Not Available;Not Available;5;Not Available;Not Available	Not Available;Not Available;Not Available;mg/m2;Not Available;Not Available;AUC;Not Available;Not Available	Not Available;Not Available;Not Available;Not Available;Not Available;Not Available;Not Available;Not Available;Not Available	2009;2009;2010;2010;2010;2010;2010;2010;2010	Not Available	Not Available	TCGA-29-1691-F27148
TCGA-29-1698	53	FEMALE	2078	Serous Cystadenocarcinoma	Ovary	Alive	Stage IIIC	G3	1	181		Recurrence	WITH TUMOR		53	Bilateral	TCGA-29-1698	18d21132-a795-4551-83ba-66483de423a2	2	-19611	Not Applicable	0	2078	TCGA-29-1698-D27228;TCGA-29-1698-D27229;TCGA-29-1698-D27236;TCGA-29-1698-D27239;TCGA-29-1698-D27235;TCGA-29-1698-D27232;TCGA-29-1698-D27231;TCGA-29-1698-D27233;TCGA-29-1698-D27240;TCGA-29-1698-D27230;TCGA-29-1698-D27234;TCGA-29-1698-D27237;TCGA-29-1698-D27238	d19d3315-e66f-4c1a-ac23-98bece9f387a;b9c29270-ee60-4e30-a093-5f075678c76a;a7599369-16cc-498d-a785-820ab146b2f3;f5e6d97b-a6dc-4699-8440-cfe1999a7c59;9c5d0db2-99d5-41ba-b046-73bcf1606509;61b62b7a-751e-47c8-952b-ae69e732b57f;67b7d4d3-f5ae-4f94-854b-bd9759d9535e;4515594c-0c88-4d51-80b8-5b339a8c5f5f;ac7e4095-4661-4ea2-bd92-532cd8fe44c8;6ad63dbf-f942-4b8a-bf8f-e7dd53d68606;9879c952-a90b-4770-80e8-145d5…	Not Available;Not Available;Not Available;Not Available;Not Available;Not Available;Not Available;Not Available;Not Available;Not Available;Not Available;Not Available;Not Available	11;11;9;9;9;9;9;9;9;9;9;9;9	237;237;1972;1419;1783;1566;853;1349;1580;909;1587;2028;2245	8;8;1811;328;1615;1321;741;1321;1524;741;1580;1986;2051	Carboplatin;Paclitaxel;Paclitaxel;Tamoxifen;Doxil;Gemcitabine HCL;Docetaxel;Carboplatin;Avastin (Bevacizumab);Carboplatin;Toptecan;Docetaxel;Carboplatin	Not Available;Not Available;Not Available;Not Available;Not Available;Not Available;Not Available;Not Available;Not Available;Not Available;Not Available;Not Available;Not Available	12;12;4;4;4;4;4;4;4;4;4;4;4	09;09;17;Not Available;07;06;07;02;Not Available;05;01;03;08	Not Available;Not Available;Not Available;Not Available;Not Available;Not Available;Not Available;Not Available;Not Available;Not Available;Not Available;Not Available;Not Available	mg;mg;mg;mg;mg;mg;mg;mg;mg;mg;mg;mg;AUC	ADJUVANT;ADJUVANT;PROGRESSION;RECURRENCE;PROGRESSION;RECURRENCE;RECURRENCE;RECURRENCE;RECURRENCE;RECURRENCE;PROGRESSION;PROGRESSION;PROGRESSION	Not Applicable;Not Applicable;Not Applicable;Not Applicable;Not Applicable;Not Applicable;Not Applicable;Not Applicable;Not Applicable;Not Applicable;Not Applicable;Not Applicable;Not Applicable	Not Available;Not Available;Not Available;Not Available;Not Available;Not Available;Not Available;Not Available;Not Available;Not Available;Not Available;Not Available;Not Available	IV;IV;IV;Not Available;IV;IV;IV;IV;Not Available;IV;IV;IV;IV	NO;NO;NO;NO;NO;NO;NO;NO;NO;NO;NO;NO;YES	Chemotherapy;Chemotherapy;Chemotherapy;Hormone Therapy;Chemotherapy;Chemotherapy;Chemotherapy;Chemotherapy;Targeted Molecular therapy;Chemotherapy;Chemotherapy;Chemotherapy;Chemotherapy	Not Available;Not Available;Not Available;Not Available;Not Available;Not Available;Not Available;Not Available;Not Available;Not Available;Not Available;Not Available;Not Available	5600;2603;100;20;68;1020;53;510;600;570;5;100;5	mg;mg;mg;mg;mg;mg;mg;mg;mg;mg;mg;mg;AUC	Not Available;Not Available;Not Available;Not Available;Not Available;Not Available;Not Available;Not Available;Not Available;Not Available;Not Available;Not Available;Not Available	2009;2009;2010;2010;2010;2010;2010;2010;2010;2010;2010;2010;2010	Not Available	Not Available	TCGA-29-1698-F27227
TCGA-24-1616	56	FEMALE	1163	Serous Cystadenocarcinoma	Ovary	Dead	Stage IIIC	G3	1	405		Recurrence	WITH TUMOR		56	Bilateral	TCGA-24-1616	5d7027f5-60a0-47ab-a79d-667c9acc0e54	13	-20785	1163	0	1163	TCGA-24-1616-D26320;TCGA-24-1616-D26323;TCGA-24-1616-D26316;TCGA-24-1616-D26317;TCGA-24-1616-D26319;TCGA-24-1616-D26322;TCGA-24-1616-D26318;TCGA-24-1616-D26321	6e2e7642-c775-4c35-9930-1c443468a918;b2d785f8-6f1a-4971-8ce9-822f6d1f7270;0c8429b0-fc35-4b1c-80fb-413423b37379;0800291c-aa44-4757-aa71-a9006dfb1af0;92f77834-4053-4145-a116-5dcec0326efd;b0f49dab-9394-4ad9-b5f8-091f90596108;2346b95a-8b34-41a1-9489-cea42c9c5fd2;668a90a6-760c-44f1-b6b0-791749668e43	Not Available;Not Available;Not Available;Not Available;Not Available;Not Available;Not Available;Not Available	13;13;13;13;13;13;13;13	Not Available;Not Available;165;165;Not Available;Not Available;Not Available;Not Available	Not Available;Not Available;18;18;Not Available;Not Available;Not Available;Not Available	Carboplatin;Cisplatin;Carboplatin;Taxol;Doxil;Gemzar;Topotecan;Taxol	Not Available;Not Available;Not Available;Not Available;Not Available;Not Available;Not Available;Not Available	5;5;5;5;5;5;5;5	Not Available;Not Available;08;08;Not Available;Not Available;Not Available;Not Available	Not Available;Not Available;Not Available;Not Available;Not Available;Not Available;Not Available;Not Available	Not Available;Not Available;Not Available;Not Available;Not Available;Not Available;Not Available;Not Available	PROGRESSION;PROGRESSION;ADJUVANT;ADJUVANT;PROGRESSION;PROGRESSION;RECURRENCE;PROGRESSION	Not Applicable;Not Applicable;Not Applicable;Not Applicable;Not Applicable;Not Applicable;Not Applicable;Not Applicable	Not Available;Not Available;Not Available;Not Available;Not Available;Not Available;Not Available;Not Available	IV;IV;IV;IV;IV;IV;IV;IV	NO;NO;NO;NO;NO;NO;NO;NO	Chemotherapy;Chemotherapy;Chemotherapy;Chemotherapy;Chemotherapy;Chemotherapy;Chemotherapy;Chemotherapy	Not Available;Not Available;Not Available;Not Available;Not Available;Not Available;Not Available;Not Available	Not Available;Not Available;Not Available;Not Available;Not Available;Not Available;Not Available;Not Available	Not Available;Not Available;Not Available;Not Available;Not Available;Not Available;Not Available;Not Available	Not Available;Not Available;Not Available;Not Available;Not Available;Not Available;Not Available;Not Available	2009;2009;2009;2009;2009;2009;2009;2009	Not Available	Not Available	TCGA-24-1616-F26315
TCGA-10-0935	68	FEMALE	1078	Serous Cystadenocarcinoma	Ovary	Dead	Stage IIIC	G3	0	1078			WITH TUMOR		68	Bilateral	TCGA-10-0935	48f8afa8-7712-4428-b0d0-d8c3340504b6	6	-25098	1078	0	1078	TCGA-10-0935-D24463;TCGA-10-0935-D24464	3b5b164a-2480-499e-94a3-b17eb309ddc5;8871014c-27c2-4cef-aeb0-58c025e2b10e	Not Available;Not Available	18;18	34;34	34;34	Taxol;Carboplatin	Not Available;Not Available	3;3	1;1	Not Available;Not Available	mg;mg	ADJUVANT;ADJUVANT	Not Applicable;Not Applicable	Not Available;Not Available	IV;IV	NO;NO	Chemotherapy;Chemotherapy	Not Available;Not Available	240;385	mg;mg	Not Available;Not Available	2009;2009	Not Available	NOT HISPANIC OR LATINO	TCGA-10-0935-F24462
TCGA-20-1683	65	FEMALE	772	Serous Cystadenocarcinoma	Ovary	Alive	Stage IIIC	G3	1	618		Recurrence	TUMOR FREE		65	Right	TCGA-20-1683	ac2e88ff-8b1e-4691-9a96-5a581f98d827	2	-24006	Not Applicable	0	772	TCGA-20-1683-D25545;TCGA-20-1683-D25546;TCGA-20-1683-D25547	224f8ff6-5ded-405b-b206-521b0ae15315;7175a7a2-ccb7-4926-88d0-fac1af5a4ba7;350300e1-643d-4b95-90bb-307cc8934f29	Not Available;Not Available;Not Available	27;27;27	135;135;Not Available	17;17;618	Carboplatin;Taxol;Tamoxifen	Not Available;Not Available;Not Available	7;7;7	06;06;Not Available	Not Available;Not Available;Not Available	AUC;mg/m2;mg	ADJUVANT;ADJUVANT;ADJUVANT	Not Applicable;Not Applicable;Not Applicable	Not Available;Not Available;Not Available	IV;IV;Not Available	NO;NO;YES	Chemotherapy;Chemotherapy;Hormone Therapy	Not Available;Not Available;Not Available	6;175;20	AUC;mg/m2;mg	Not Available;Not Available;Not Available	2009;2009;2009	0	NOT HISPANIC OR LATINO	TCGA-20-1683-F25544
TCGA-13-0885	70	FEMALE	3388	Serous Cystadenocarcinoma	Ovary	Alive	Stage IIIC	G3	0	3388			Not Available		70	Left	TCGA-13-0885	2a924999-1fbf-470a-97bd-fd2276a9a366	25	-25763	Not Applicable	0	2780	TCGA-13-0885-D24661;TCGA-13-0885-D24660;TCGA-13-0885-D24659	30bfb060-bc43-4205-a472-4139381c0c69;2786c1cb-0952-4c59-b515-77c3a5c35742;1b109abf-497f-455d-b2cd-afb4f953f287	Not Available;Not Available;Not Available	15;15;15	208;110;110	Not Available;6;6	Cisplatin;Paclitaxel;Carboplatin	Not Available;Not Available;Not Available	4;4;4	3;6;6	Not Available;Not Available;Not Available	Not Available;mg/m2;AUC	ADJUVANT;ADJUVANT;ADJUVANT	Not Applicable;Not Applicable;Not Applicable	Not Available;Not Available;Not Available	IP;IV;IV	NO;NO;NO	Chemotherapy;Chemotherapy;Chemotherapy	Not Available;Not Available;Not Available	Not Available;175;5	Not Available;mg/m2;AUC	Not Available;Not Available;Not Available	2009;2009;2009	Not Available	NOT HISPANIC OR LATINO	TCGA-13-0885-F24658;TCGA-13-0885-F72616
TCGA-04-1648	57	FEMALE	871	Serous Cystadenocarcinoma	Ovary	Dead	Stage IIIC	G2	1	412		Recurrence	Not Available		57	Not Available	TCGA-04-1648	cddce77f-21e6-4124-9f03-96fb5ca7cefa	2	-21113	871	0	Not Available	TCGA-04-1648-D24161;TCGA-04-1648-D24163;TCGA-04-1648-D24160;TCGA-04-1648-D24166;TCGA-04-1648-D24165;TCGA-04-1648-D24162;TCGA-04-1648-D24164	0d18b847-2e08-45dc-a2c3-d387fe57031e;d0bd5f53-352e-4300-b4c2-58609d888103;1a700a0d-2529-42d5-9117-dceea252ad8a;a9fefaaf-f2d3-453b-82df-f333775b8ca0;1f937eb0-6773-48b1-925f-54a58b003fbd;09efef17-deb9-41ff-ab69-d9567c390137;cd9ed497-a263-4fda-99ef-74b1f4916798	Not Available;Not Available;Not Available;Not Available;Not Available;Not Available;Not Available	10;10;10;10;10;10;10	149;Not Available;149;Not Available;Not Available;149;Not Available	3;247;3;247;247;3;247	Carboplatin;Doxil;Gemcitibine;Avastin;Taxotere;Taxol;Topotecan	Not Available;Not Available;Not Available;Not Available;Not Available;Not Available;Not Available	11;11;11;11;11;11;11	08;Not Available;08;Not Available;Not Available;08;Not Available	Not Available;Not Available;Not Available;Not Available;Not Available;Not Available;Not Available	mg;mg;mg;Not Available;mg;mg;Not Available	ADJUVANT;RECURRENCE;ADJUVANT;RECURRENCE;RECURRENCE;ADJUVANT;RECURRENCE	Not Applicable;Not Applicable;Not Applicable;Not Applicable;Not Applicable;Not Applicable;Not Applicable	Not Available;Not Available;Not Available;Not Available;Not Available;Not Available;Not Available	IV;Not Available;IV;Not Available;Not Available;IV;Not Available	NO;NO;NO;NO;NO;NO;NO	Chemotherapy;Chemotherapy;Chemotherapy;Immunotherapy;Chemotherapy;Chemotherapy;Chemotherapy	Not Available;Not Available;Not Available;Not Available;Not Available;Not Available;Not Available	5140;40;23296;Not Available;129;2544;Not Available	mg;mg;mg;Not Available;mg;mg;Not Available	Not Available;Not Available;Not Available;Not Available;Not Available;Not Available;Not Available	2009;2009;2009;2009;2009;2009;2009	0	Not Available	TCGA-04-1648-F24159
TCGA-09-2044	77	FEMALE	186	Serous Cystadenocarcinoma	Ovary	Alive	Stage IIB	G3	0	186			TUMOR FREE		77	Right	TCGA-09-2044	7d03ddb6-f3fe-4b50-8bba-514aa65e7d0e	2	-28231	Not Applicable	0	186	TCGA-09-2044-D24335;TCGA-09-2044-D24336	47992e98-d20a-4eaa-8d9a-e0098cf2e22a;21ab3e49-5209-4617-af8c-1c957d3616a7	Not Available;Not Available	2;2	151;151	32;32	Carboplatin;Taxol	Not Available;Not Available	11;11	6;6	Not Available;Not Available	Not Available;Not Available	ADJUVANT;ADJUVANT	Not Applicable;Not Applicable	Not Available;Not Available	IV;IV	NO;NO	Chemotherapy;Chemotherapy	Not Available;Not Available	Not Available;Not Available	Not Available;Not Available	Not Available;Not Available	2009;2009	Not Available	NOT HISPANIC OR LATINO	TCGA-09-2044-F24334
TCGA-23-1121	51	FEMALE	194	Serous Cystadenocarcinoma	Ovary	Alive	Stage IIIC	G3	0	194			Not Available		51	Left	TCGA-23-1121	81005bae-686a-4598-8994-49d90ebac56f	24	-18983	Not Applicable	0	194	TCGA-23-1121-D25721;TCGA-23-1121-D25722;TCGA-23-1121-D25720	a4055b6b-966f-49eb-b54e-58851bea490d;41650c19-fb75-4a26-81cf-84c3d503fbf8;6533e40b-a0cb-48bf-96f6-65d01afb4d7f	Not Available;Not Available;Not Available	7;7;7	194;152;194	31;53;31	Taxol;Avastin;Carboplatin	Not Available;Not Available;Not Available	7;7;7	06;04;06	Not Available;Not Available;Not Available	mg;mg;mg	ADJUVANT;ADJUVANT;ADJUVANT	Not Applicable;Not Applicable;Not Applicable	Not Available;Not Available;Not Available	IV;IV;IV	NO;NO;NO	Chemotherapy;Chemotherapy;Chemotherapy	Not Available;Not Available;Not Available	1362;2400;3135	mg;mg;mg	Not Available;Not Available;Not Available	2009;2009;2009	Not Available	NOT HISPANIC OR LATINO	TCGA-23-1121-F25719
TCGA-13-1496	65	FEMALE	129	Serous Cystadenocarcinoma	Ovary	Dead	Stage IIIC	G3	0	129			Not Available		65	Bilateral	TCGA-13-1496	e5a329ec-e50e-4786-901d-b58474f8ea65	31	-23993	129	0	129	TCGA-13-1496-D24905;TCGA-13-1496-D24906	42c8232f-dc83-4025-a957-1c121f960780;b3f86e9e-52c6-40f6-88cf-521bae342105	Not Available;Not Available	29;29	33;33	33;33	Carboplatin;Paclitaxel	Not Available;Not Available	6;6	1;1	Not Available;Not Available	Not Available;mg/m2	ADJUVANT;ADJUVANT	Not Applicable;Not Applicable	Not Available;Not Available	IV;IV	NO;NO	Chemotherapy;Chemotherapy	Not Available;Not Available	6;175	Not Available;mg/m2	Not Available;Not Available	2009;2009	Not Available	NOT HISPANIC OR LATINO	TCGA-13-1496-F24904
TCGA-61-1914	65	FEMALE	1722	Serous Cystadenocarcinoma	Ovary	Alive	Stage IIIC	G3	1	1674		Recurrence	WITH TUMOR		65	Bilateral	TCGA-61-1914	8e1b8811-1eb2-4337-852c-c19eaa0ee418	1	-23850	Not Applicable	0	1722	TCGA-61-1914-D28275;TCGA-61-1914-D28278;TCGA-61-1914-D28274;TCGA-61-1914-D28277;TCGA-61-1914-D28276	40a2d81b-7bf7-4f8e-a283-d44999b5d6ce;6d844227-9edb-4c02-bd47-494f8080a17f;6f5663c3-61f6-4e8c-b0d0-f89618d07922;b2513645-c71d-4268-bb2e-b6543d55e1b3;6ffd14a7-cd33-4aa5-af00-b98302635493	Not Available;Not Available;Not Available;Not Available;Not Available	4;4;4;4;4	193;1673;193;1871;1871	22;1155;22;1753;1753	Carboplatin;Tamoxifen;Taxol;Carboplatin;Taxol	Not Available;Not Available;Not Available;Not Available;Not Available	12;12;12;12;12	08;Not Available;08;06;06	Not Available;Not Available;Not Available;Not Available;Not Available	mg;mg;mg;mg;mg	ADJUVANT;ADJUVANT;ADJUVANT;RECURRENCE;RECURRENCE	Not Applicable;Not Applicable;Not Applicable;Not Applicable;Not Applicable	Not Available;Not Available;Not Available;Not Available;Not Available	IV;Not Available;IV;IV;IV	NO;NO;NO;NO;NO	Chemotherapy;Hormone Therapy;Chemotherapy;Chemotherapy;Chemotherapy	Not Available;Not Available;Not Available;Not Available;Not Available	3360;1030;2400;2580;1890	mg;mg;mg;mg;mg	Not Available;Not Available;Not Available;Not Available;Not Available	2009;2009;2009;2009;2009	Not Available	Not Available	TCGA-61-1914-F28273
TCGA-23-2641	85	FEMALE	84	Serous Cystadenocarcinoma	Ovary	Alive	Stage IIIC	G3	0	84			Not Available		85	Left	TCGA-23-2641	49e5ee61-a1c9-4038-84ac-92683e573a65	9	-31232	Not Applicable	0	84																								Not Available	NOT HISPANIC OR LATINO	TCGA-23-2641-F25810
TCGA-23-1032	73	FEMALE	84	Serous Cystadenocarcinoma	Ovary	Dead	Stage IV	G3	0	84			WITH TUMOR		73	Right	TCGA-23-1032	d1976840-35f7-4423-8458-12fb32a52b33	23	-26715	84	0	68																								Not Available	NOT HISPANIC OR LATINO	TCGA-23-1032-F25659
TCGA-23-1029	46	FEMALE	268	Serous Cystadenocarcinoma	Ovary	Alive	Stage IIIC	G3	0	268			TUMOR FREE		46	Right	TCGA-23-1029	4d71dd15-cd01-4dae-ad70-6dc325140207	2	-16889	Not Applicable	0	268	TCGA-23-1029-D25641;TCGA-23-1029-D25640	5f098756-c714-43d6-b097-9d2dae9f2152;eb833ce3-8f8b-4694-b538-a8d573f473d0	Not Available;Not Available	12;12	78;78	30;30	Paciltaxel;Cisplatin	Not Available;Not Available	8;8	03;03	Not Available;Not Available	mg;mg	ADJUVANT;ADJUVANT	Not Applicable;Not Applicable	Not Available;Not Available	IP;IV;IP;IV	NO;NO	Chemotherapy;Chemotherapy	Not Available;Not Available	1212;375	mg;mg	Not Available;Not Available	2009;2009	Not Available	NOT HISPANIC OR LATINO	TCGA-23-1029-F25639
TCGA-04-1332	70	FEMALE	1247	Serous Cystadenocarcinoma	Ovary	Dead	Stage IIIC	G3	1	393		Recurrence	WITH TUMOR		70	Bilateral	TCGA-04-1332	b46263ab-c3ca-4fda-a895-74c7e6e6fe22	26	-25786	1247	0	1247	TCGA-04-1332-D23919;TCGA-04-1332-D23916;TCGA-04-1332-D23914;TCGA-04-1332-D23912;TCGA-04-1332-D23917;TCGA-04-1332-D23913;TCGA-04-1332-D23915;TCGA-04-1332-D23920;TCGA-04-1332-D23918;TCGA-04-1332-D23922;TCGA-04-1332-D23921	648e9735-7f2e-4d75-b997-4165f16e33f4;9872734c-4308-4239-a327-badc002227f5;66a262b2-950e-462d-a399-affebbfd0761;a5ef9119-338a-4e6c-a55d-9898611a296a;7fb06145-71d2-4719-b919-ce42f9a236b2;eaa50f60-2e69-4f97-b316-7f7b4d6ad0e7;3cceae8f-8fbc-4d20-bc2d-aff4a747632f;a815049a-3d7b-4507-ac73-9c01557671f5;45d7a0a0-7a94-413c-840e-d265aa8e32b3;8ae61fa8-4a16-4bb1-aa64-344b42cfd9aa;9938439e-42e6-45d7-b1c8-df2a2…	Not Available;Not Available;Not Available;Not Available;Not Available;Not Available;Not Available;Not Available;Not Available;Not Available;Not Available	30;30;30;30;30;30;30;30;30;22;22	179;1155;1063;Not Available;1155;Not Available;1063;179;1216;606;606	28;1094;971;Not Available;1094;Not Available;971;28;1155;424;424	Topotecan/Carboplatin;Cisplatin;Carboplatin;Gemcitabine;Taxotere;Doxil;Taxotere;Taxol/Carboplatin;Doxil;Paclitaxel;Carboplatin	Not Available;Not Available;Not Available;Not Available;Not Available;Not Available;Not Available;Not Available;Not Available;Not Available;Not Available	11;11;11;11;11;11;11;11;11;2;2	4;2;3;7;2;7;3;4;3;6;6	Not Available;Not Available;Not Available;Not Available;Not Available;Not Available;Not Available;Not Available;Not Available;Not Available;Not Available	Not Available;Not Available;Not Available;Not Available;Not Available;Not Available;Not Available;Not Available;Not Available;Not Available;Not Available	ADJUVANT;RECURRENCE;RECURRENCE;RECURRENCE;RECURRENCE;RECURRENCE;RECURRENCE;ADJUVANT;RECURRENCE;RECURRENCE;RECURRENCE	Not Applicable;Not Applicable;Not Applicable;Not Applicable;Not Applicable;Not Applicable;Not Applicable;Not Applicable;Not Applicable;Not Applicable;Not Applicable	Not Available;Not Available;Not Available;Not Available;Not Available;Not Available;Not Available;Not Available;Not Available;Not Available;Not Available	IV;Not Available;Not Available;Not Available;Not Available;Not Available;Not Available;IV;Not Available;Not Available;Not Available	NO;NO;NO;NO;NO;NO;NO;NO;NO;NO;NO	Chemotherapy;Chemotherapy;Chemotherapy;Chemotherapy;Chemotherapy;Chemotherapy;Chemotherapy;Chemotherapy;Chemotherapy;Chemotherapy;Chemotherapy	Not Available;Not Available;Not Available;Not Available;Not Available;Not Available;Not Available;Not Available;Not Available;Not Available;Not Available	Not Available;Not Available;Not Available;Not Available;Not Available;Not Available;Not Available;Not Available;Not Available;Not Available;Not Available	Not Available;Not Available;Not Available;Not Available;Not Available;Not Available;Not Available;Not Available;Not Available;Not Available;Not Available	Not Available;Not Available;Not Available;Not Available;Not Available;Not Available;Not Available;Not Available;Not Available;Not Available;Not Available	2009;2009;2009;2009;2009;2009;2009;2009;2009;2010;2010	1	NOT HISPANIC OR LATINO	TCGA-04-1332-F23911
TCGA-61-2110	56	FEMALE	1354	Serous Cystadenocarcinoma	Ovary	Dead	Stage IIIC	Not Available	1	213		Recurrence	WITH TUMOR		56	Bilateral	TCGA-61-2110	88180134-710f-46ea-9b06-5e5d860d6d9f	4	-20718	1354	0	1354	TCGA-61-2110-D28459;TCGA-61-2110-D28457;TCGA-61-2110-D28458;TCGA-61-2110-D28462;TCGA-61-2110-D28463;TCGA-61-2110-D28460;TCGA-61-2110-D28461;TCGA-61-2110-D28464	cf284d67-59f2-44d4-ac77-0aaaa1a593e9;e104ed61-6ac7-4c6c-ad84-389d00289ed8;2b91b2c6-dd7b-4b55-a31e-a5d0b54914e4;83713042-6ff6-4fb5-af9f-d052de0e9ef4;59347194-a069-4b01-830f-b2a17362f69d;b7c2bc59-6246-44da-afb4-445792bf317e;106ff996-b75a-4830-a231-a7812b2ba5bc;22c34e90-e390-42af-afe8-975c0b18cac9	Not Available;Not Available;Not Available;Not Available;Not Available;Not Available;Not Available;Not Available	4;4;4;4;4;4;4;4	770;161;161;1239;1354;930;1089;356	661;20;20;1089;459;774;979;244	Topotecan;Carboplatin;Taxol;Gemzar;Tamoxifen;Carbplatin;Doxil;IL 2	Not Available;Not Available;Not Available;Not Available;Not Available;Not Available;Not Available;Not Available	12;12;12;12;12;12;12;12	05;06;06;05;Not Available;06;05;Not Available	Not Available;Not Available;Not Available;Not Available;Not Available;Not Available;Not Available;Not Available	mg;mg;mg;mg;mg;mg;mg;Not Available	RECURRENCE;ADJUVANT;ADJUVANT;RECURRENCE;PROGRESSION;RECURRENCE;RECURRENCE;PROGRESSION	Not Applicable;Not Applicable;Not Applicable;Not Applicable;Not Applicable;Not Applicable;Not Applicable;Not Applicable	Not Available;Not Available;Not Available;Not Available;Not Available;Not Available;Not Available;Not Available	IV;IV;IV;IV;PO;IV;IV;IP	NO;NO;NO;NO;NO;NO;NO;NO	Chemotherapy;Chemotherapy;Chemotherapy;Chemotherapy;Hormone Therapy;Chemotherapy;Chemotherapy;Immunotherapy	Not Available;Not Available;Not Available;Not Available;Not Available;Not Available;Not Available;Not Available	28;2970;1620;12640;10;3900;315;16	mg;mg;mg;mg;mg;mg;mg;Not Available	Not Available;Not Available;Not Available;Not Available;Not Available;Not Available;Not Available;Not Available	2009;2009;2009;2009;2009;2009;2009;2009	Not Available	NOT HISPANIC OR LATINO	TCGA-61-2110-F28456
TCGA-61-1917	60	FEMALE	1321	Serous Cystadenocarcinoma	Ovary	Dead	Stage IIIB	G3	0	1321			Not Available		60	Bilateral	TCGA-61-1917	87cdf9a8-0579-4d3e-b4df-0f8eef63d7f4	30	-21972	1321	0	1321	TCGA-61-1917-D28293;TCGA-61-1917-D28291;TCGA-61-1917-D28292	8bc7ad9c-d6f6-4863-863b-8d9a79d97ca5;77081d9f-b721-4405-931e-35b61c21871b;e7226494-66f0-4f59-8453-395e4e996045	Not Available;Not Available;Not Available	30;30;30	Not Available;Not Available;Not Available	19;19;19	Taxol;Gemzar;Carboplatin	Not Available;Not Available;Not Available	11;11;11	Not Available;Not Available;Not Available	Not Available;Not Available;Not Available	Not Available;Not Available;Not Available	ADJUVANT;ADJUVANT;ADJUVANT	Not Applicable;Not Applicable;Not Applicable	Not Available;Not Available;Not Available	Not Available;Not Available;Not Available	Not Available;Not Available;Not Available	Chemotherapy;Chemotherapy;Chemotherapy	Not Available;Not Available;Not Available	Not Available;Not Available;Not Available	Not Available;Not Available;Not Available	Not Available;Not Available;Not Available	2009;2009;2009	Not Available	NOT HISPANIC OR LATINO	TCGA-61-1917-F28290
TCGA-30-1860	58	FEMALE	1366	Serous Cystadenocarcinoma	Ovary	Dead	Stage IIIC	G3	1	397		Recurrence	WITH TUMOR		58	Bilateral	TCGA-30-1860	563853a2-9ac2-48be-adf3-1e547ee2b274	2	-21406	1366	0	1366	TCGA-30-1860-D27584;TCGA-30-1860-D27587;TCGA-30-1860-D27586;TCGA-30-1860-D27581;TCGA-30-1860-D27583;TCGA-30-1860-D27588;TCGA-30-1860-D27585;TCGA-30-1860-D27582;TCGA-30-1860-D27589	d3ce4085-ca82-4143-ad0b-ec81ff9f2ea9;cf6521d0-a099-4672-b87c-60626cb8ac54;3abc00eb-e2d3-4427-8aa4-b023be30b7dd;3329995b-440d-44b0-bae0-188b798ee53c;2b1e50e4-2b3e-4287-9fb3-c53cce0cb15f;6f7e67db-f301-47f1-a6f6-e0f3af86bd09;2b258497-1982-434d-8908-7f2d70f63de5;0f428947-8a45-4e60-a43e-7772159e8841;078a36dd-f808-4f61-bea3-655803dd03ab	Not Available;Not Available;Not Available;Not Available;Not Available;Not Available;Not Available;Not Available;Not Available	28;28;28;28;28;28;28;28;8	915;1069;957;561;207;1246;915;207;1246	744;994;915;413;22;1191;744;22;1191	Carboplatin;Taxol;Topotecan;Doxil;Taxol;Navelbine;Gemcitabine;Carboplatin;Avastin	Not Available;Not Available;Not Available;Not Available;Not Available;Not Available;Not Available;Not Available;Not Available	12;12;12;12;12;12;12;12;1	06;12;06;03;07;05;06;07;Not Available	Not Available;Not Available;Not Available;Not Available;Not Available;Not Available;Not Available;Not Available;Not Available	AUC;mg/m2;mg/m2;mg;mg/m2;mg/m2;mg/m2;AUC;mg/kg	PROGRESSION;PROGRESSION;PROGRESSION;RECURRENCE;ADJUVANT;PROGRESSION;PROGRESSION;ADJUVANT;PROGRESSION	Not Applicable;Not Applicable;Not Applicable;Not Applicable;Not Applicable;Not Applicable;Not Applicable;Not Applicable;Not Applicable	Not Available;Not Available;Not Available;Not Available;Not Available;Not Available;Not Available;Not Available;Not Available	IV;IV;IV;IV;IV;IV;IV;IV;PO	NO;NO;NO;NO;NO;NO;NO;NO;NO	Chemotherapy;Chemotherapy;Chemotherapy;Chemotherapy;Chemotherapy;Chemotherapy;Chemotherapy;Chemotherapy;Targeted Molecular therapy	Not Available;Not Available;Not Available;Not Available;Not Available;Not Available;Not Available;Not Available;Not Available	5;70;4;40;175;15;750;5;10	AUC;mg/m2;mg/m2;mg;mg/m2;mg/m2;mg/m2;AUC;mg/kg	Not Available;Not Available;Not Available;Not Available;Not Available;Not Available;Not Available;Not Available;Not Available	2009;2009;2009;2009;2009;2009;2009;2009;2010	Not Available	HISPANIC OR LATINO	TCGA-30-1860-F27580
TCGA-04-1530	68	FEMALE	3622	Serous Cystadenocarcinoma	Ovary	Dead	Stage IIIC	G3	1	350		Recurrence	WITH TUMOR		68	Bilateral	TCGA-04-1530	42b3dfa3-152f-4ab7-ac9f-988c7f473bea	2	-25013	3622	0	Not Available	TCGA-04-1530-D24105;TCGA-04-1530-D24107;TCGA-04-1530-D24106;TCGA-04-1530-D24108	00ca66ba-5726-4770-97c9-3cdcb1322fe4;e53d3505-76db-4d22-a0e5-968e706f3e0e;b92c8c57-7fe6-4ada-b32c-ec7b254b1c1c;e9327dc6-1775-4aff-bce4-b32ea0f465bd	Not Available;Not Available;Not Available;Not Available	9;9;9;9	153;550;153;550	43;382;43;382	Taxol;Taxol;Cisplatin;Carboplatin	Not Available;Not Available;Not Available;Not Available	11;11;11;11	06;06;06;06	Not Available;Not Available;Not Available;Not Available	mg;mg;mg;mg	ADJUVANT;RECURRENCE;ADJUVANT;RECURRENCE	Not Applicable;Not Applicable;Not Applicable;Not Applicable	Not Available;Not Available;Not Available;Not Available	IV;IV;IV;IV	NO;NO;NO;NO	Chemotherapy;Chemotherapy;Chemotherapy;Chemotherapy	Not Available;Not Available;Not Available;Not Available	1218;1200;678;2490	mg;mg;mg;mg	Not Available;Not Available;Not Available;Not Available	2009;2009;2009;2009	Not Available	NOT HISPANIC OR LATINO	TCGA-04-1530-F24104
TCGA-61-1995	43	FEMALE	61	Serous Cystadenocarcinoma	Ovary	Alive	Stage IIIC	G3	0	61			WITH TUMOR		43	Bilateral	TCGA-61-1995	931738a7-4b5b-46dc-b69f-72600862d8af	8	-16016	Not Applicable	0	61	TCGA-61-1995-D28304;TCGA-61-1995-D28303	5b457183-3195-43d4-8c3e-f244c641648d;154a83f9-1655-45ff-9961-44cd5d6992a7	Not Available;Not Available	8;8	132;132	67;67	Taxol;Cisplatin	Not Available;Not Available	12;12	04;04	Not Available;Not Available	mg;mg	ADJUVANT;ADJUVANT	Not Applicable;Not Applicable	Not Available;Not Available	IP;IV;IP;IV	NO;NO	Chemotherapy;Chemotherapy	Not Available;Not Available	1311;3202	mg;mg	Not Available;Not Available	2009;2009	Not Available	NOT HISPANIC OR LATINO	TCGA-61-1995-F28302
TCGA-04-1336	55	FEMALE	1495	Serous Cystadenocarcinoma	Ovary	Alive	Stage IIIB	G3	0	1495			TUMOR FREE		55	Bilateral	TCGA-04-1336	538acb2a-c4ca-4656-a91c-841a42dbf15f	11	-20271	Not Applicable	0	1495	TCGA-04-1336-D23927;TCGA-04-1336-D23929;TCGA-04-1336-D23928	65f9a9bb-2580-4922-9912-38341e2c039d;bb1ccca2-c7cd-4696-954c-4014fc47e1fc;6232e1fe-6d5b-497e-bb28-aee09a3a7df5	Not Available;Not Available;Not Available	17;17;17	144;542;144	50;179;50	Taxotere;Taxotere;Carboplatin	Not Available;Not Available;Not Available	11;11;11	06;Not Available;06	Not Available;Not Available;Not Available	mg/m2;mg/m2;AUC	ADJUVANT;ADJUVANT;ADJUVANT	Not Applicable;Not Applicable;Not Applicable	Not Available;Not Available;Not Available	IV;IV;IV	NO;NO;NO	Chemotherapy;Chemotherapy;Chemotherapy	Not Available;Not Available;Not Available	75;75;6	mg/m2;mg/m2;AUC	Not Available;Not Available;Not Available	2009;2009;2009	Not Available	Not Available	TCGA-04-1336-F23926
TCGA-13-0720	48	FEMALE	1355	Serous Cystadenocarcinoma	Ovary	Dead	Stage IIIC	G3	1	292		Recurrence	WITH TUMOR		48	Bilateral	TCGA-13-0720	0d23fa5b-95f8-4626-a4d2-c72ad3cc553b	24	-17799	1355	0	1355	TCGA-13-0720-D24499;TCGA-13-0720-D24500;TCGA-13-0720-D24501	aaffa8ca-1eab-4ffc-89bb-6445124f34b8;a2017b37-9590-4aff-83e9-ec7eca6ee91e;aea4d94c-bf50-4440-a9a6-8e32d97645af	Not Available;Not Available;Not Available	15;15;20	180;180;292	7;7;239	Carboplatin;Paclitaxel;Paclitaxel	Not Available;Not Available;Not Available	4;4;4	8;8;7	Not Available;Not Available;Not Available	Not Available;mg/m2;mg/m2	ADJUVANT;ADJUVANT;ADJUVANT	Not Applicable;Not Applicable;Not Applicable	Not Available;Not Available;Not Available	IV;IV;IV	NO;NO;NO	Chemotherapy;Chemotherapy;Chemotherapy	Not Available;Not Available;Not Available	5;175;560	Not Available;mg/m2;mg/m2	Not Available;Not Available;Not Available	2009;2009;2009	Not Available	NOT HISPANIC OR LATINO	TCGA-13-0720-F24498
TCGA-25-1877	81	FEMALE	730	Serous Cystadenocarcinoma	Ovary	Dead	Stage IIIC	G3	1	549		Recurrence	WITH TUMOR		81	Left	TCGA-25-1877	077079c3-6877-467b-b9cc-5c650aae4f07	2	-29615	730	0	549	TCGA-25-1877-D26776;TCGA-25-1877-D26775;TCGA-25-1877-D26777	cd38b202-c4a0-40bb-87e0-14323d353670;1db2e824-9247-48e7-8fde-e1f15f8e6b2b;aa853d2b-f944-48a8-acdb-816b629fa09c	Not Available;Not Available;Not Available	20;20;20	Not Available;Not Available;Not Available	31;Not Available;31	Cytoxan;Taxol;Carboplatin	Not Available;Not Available;Not Available	11;11;11	Not Available;Not Available;Not Available	Not Available;Not Available;Not Available	Not Available;Not Available;Not Available	ADJUVANT;RECURRENCE;ADJUVANT	Not Applicable;Not Applicable;Not Applicable	Not Available;Not Available;Not Available	IV;IV;IV	NO;NO;NO	Chemotherapy;Chemotherapy;Chemotherapy	Not Available;Not Available;Not Available	Not Available;Not Available;Not Available	Not Available;Not Available;Not Available	Not Available;Not Available;Not Available	2009;2009;2009	Not Available	NOT HISPANIC OR LATINO	TCGA-25-1877-F26774
TCGA-23-1024	52	FEMALE	468	Serous Cystadenocarcinoma	Ovary	Alive	Stage IV	G3	0	468			TUMOR FREE		52	Right	TCGA-23-1024	8ac6ce06-ab50-4ab4-a469-9f8bf01be963	24	-19052	Not Applicable	0	468	TCGA-23-1024-D25607;TCGA-23-1024-D25606;TCGA-23-1024-D25605;TCGA-23-1024-D25608	39c2c36e-c470-48f1-82a2-9f358d3e5957;0a45720d-954b-4382-b052-f73401d543ce;ad2ca791-17ad-4489-b546-ffff653fff09;4aa79340-215b-4e20-98be-676cd4c8f2e8	Not Available;Not Available;Not Available;Not Available	27;27;27;27	304;304;529;304	13;13;224;13	Cisplatin;Paclitaxel;Paclitaxel;Carboplatin	Not Available;Not Available;Not Available;Not Available	3;3;3;3	6;6;12;6	Not Available;Not Available;Not Available;Not Available	mg;mg;mg;mg	ADJUVANT;ADJUVANT;OTHER, SPECIFY IN NOTES;ADJUVANT	Not Applicable;Not Applicable;Consolidation;Not Applicable	Not Available;Not Available;Not Available;Not Available	IP;IP;IV;IP	NO;NO;NO;NO	Chemotherapy;Chemotherapy;Chemotherapy;Chemotherapy	Not Available;Not Available;Not Available;Not Available	776;1608;2556;541	mg;mg;mg;mg	Not Available;Not Available;Not Available;Not Available	2009;2009;2009;2009	Not Available	NOT HISPANIC OR LATINO	TCGA-23-1024-F25604
TCGA-23-1021	45	FEMALE	1446	Serous Cystadenocarcinoma	Ovary	Dead	Stage IV	G3	1			Locoregional Disease	WITH TUMOR		45	Right	TCGA-23-1021	b923ac70-70ea-4a82-8466-46350c5803bf	24	-16484	1446	0	1446	TCGA-23-1021-D25570;TCGA-23-1021-D25569;TCGA-23-1021-D25571;TCGA-23-1021-D25568;TCGA-23-1021-D25573;TCGA-23-1021-D25574;TCGA-23-1021-D25572	f3d78a9b-08ea-4aa8-9cb5-677b67207783;ba314cd4-e2a6-4f5a-9104-137cd1e29ba7;9ade7aa5-18d8-4919-ae99-2a73732ba30e;ade37eb4-02de-42c7-8d26-fad6a3398a00;3fd43153-5bdf-45ff-8eef-1bdc764b40ba;9c425509-cbf7-43a5-8830-f4f4f75459f7;c20a16f7-cfb8-421e-8951-fbc938aaa1b2	Not Available;Not Available;Not Available;Not Available;Not Available;Not Available;Not Available	1;1;1;1;1;1;1	693;119;861;119;1380;1408;1331	526;14;722;14;1352;1408;1226	Gemcitabine;Paclitaxel;Topotecan;Carboplatin;Vinorelbine;Doxorubicin;Paclitaxel	Not Available;Not Available;Not Available;Not Available;Not Available;Not Available;Not Available	4;4;4;4;4;4;4	5;6;6;6;2;1;5	Not Available;Not Available;Not Available;Not Available;Not Available;Not Available;Not Available	mg;mg;mg;mg;mg;mg;mg	OTHER, SPECIFY IN NOTES;ADJUVANT;PROGRESSION;ADJUVANT;PROGRESSION;PROGRESSION;PROGRESSION	Persistence;Not Applicable;Not Applicable;Not Applicable;Not Applicable;Not Applicable;Not Applicable	Not Available;Not Available;Not Available;Not Available;Not Available;Not Available;Not Available	IV;IV;IV;IV;IV;IV;IV	NO;NO;NO;NO;NO;NO;NO	Chemotherapy;Chemotherapy;Chemotherapy;Chemotherapy;Chemotherapy;Chemotherapy;Chemotherapy	Not Available;Not Available;Not Available;Not Available;Not Available;Not Available;Not Available	6061;2100;60;2880;50;25;2540	mg;mg;mg;mg;mg;mg;mg	Not Available;Not Available;Not Available;Not Available;Not Available;Not Available;Not Available	2009;2009;2009;2009;2009;2009;2009	Not Available	NOT HISPANIC OR LATINO	TCGA-23-1021-F25567
TCGA-61-1918	45	FEMALE	479	Serous Cystadenocarcinoma	Ovary	Dead	Stage IV	G3	1	413		Recurrence	WITH TUMOR		45	Bilateral	TCGA-61-1918	3491d67a-4f83-4f67-8085-bbb9fe942be5	30	-16689	479	0	479	TCGA-61-1918-D28298;TCGA-61-1918-D28297;TCGA-61-1918-D28296	9c8afc14-2d7e-4c8e-a376-8e012320308d;a042ee9d-a58b-4d21-9b66-936fdf07b954;c63c99b6-fa3c-4a93-9fd6-6e95ef6aad5c	Not Available;Not Available;Not Available	30;30;30	146;146;146	9;9;9	Gemcitibine;Taxol;Carboplatin	Not Available;Not Available;Not Available	11;11;11	6;6;6	Not Available;Not Available;Not Available	mg;mg;mg	ADJUVANT;ADJUVANT;ADJUVANT	Not Applicable;Not Applicable;Not Applicable	Not Available;Not Available;Not Available	IV;IV;IV	NO;NO;YES	Chemotherapy;Chemotherapy;Chemotherapy	Not Available;Not Available;Not Available	15616;2179;4686	mg;mg;mg	Not Available;Not Available;Not Available	2009;2009;2009	Not Available	NOT HISPANIC OR LATINO	TCGA-61-1918-F28295
TCGA-61-2016	51	FEMALE	36	Serous Cystadenocarcinoma	Ovary	Dead	Stage IIIC	G3	0	36			WITH TUMOR		51	Bilateral	TCGA-61-2016	512de609-757b-42be-8b30-c414f71af422	8	-18788	36	0	Not Available																								Not Available	NOT HISPANIC OR LATINO	TCGA-61-2016-F28357
TCGA-31-1951	58	FEMALE	684	Serous Cystadenocarcinoma	Ovary	Alive	Stage IIIC	G3	1	659		Recurrence	WITH TUMOR		58	Left	TCGA-31-1951	b0839f46-8c82-4619-be3d-c857a1759463	4	-21352	Not Applicable	0	684	TCGA-31-1951-D27694;TCGA-31-1951-D27696;TCGA-31-1951-D27693;TCGA-31-1951-D27695	657dd0b8-f79b-44b4-9847-db5ac8eed2ea;bf9312cc-d8a3-4719-b7bf-b516ea90cadd;c56143b7-c7a5-4bbd-86fc-83ffbd920fc5;5334b5e4-7145-488e-a753-00c01b6c049d	Not Available;Not Available;Not Available;Not Available	4;4;4;4	482;146;482;146	328;41;328;41	Liposomal Doxorubicin;Paclitaxel;Carboplatin;Carboplatin	Not Available;Not Available;Not Available;Not Available	1;1;1;1	06;06;06;06	Not Available;Not Available;Not Available;Not Available	mg;mg;mg;mg	RECURRENCE;ADJUVANT;RECURRENCE;ADJUVANT	Not Applicable;Not Applicable;Not Applicable;Not Applicable	Not Available;Not Available;Not Available;Not Available	IV;IV;IV;IV	NO;NO;NO;NO	Chemotherapy;Chemotherapy;Chemotherapy;Chemotherapy	Not Available;Not Available;Not Available;Not Available	240;1260;3600;3600	mg;mg;mg;mg	Not Available;Not Available;Not Available;Not Available	2010;2010;2010;2010	Not Available	NOT HISPANIC OR LATINO	TCGA-31-1951-F27692
TCGA-36-1581	63	FEMALE	751	Serous Cystadenocarcinoma	Ovary	Alive	Stage IIC	G3	1	702		Recurrence	WITH TUMOR		63	Left	TCGA-36-1581	ef5e85cf-2d82-4d52-a02c-fed5c76e4cec	2	-23272	Not Applicable	0	751	TCGA-36-1581-D27894;TCGA-36-1581-D27895	ea9b943e-fd52-4668-bfd9-333776986799;56016835-05a9-40f2-92ca-42c4583f66c4	Not Available;Not Available	15;15	141;141	29;29	Carboplatin;Paclitaxel	Not Available;Not Available	1;1	06;06	Not Available;Not Available	mg;mg	ADJUVANT;ADJUVANT	Not Applicable;Not Applicable	Not Available;Not Available	IV;IV	NO;NO	Chemotherapy;Chemotherapy	Not Available;Not Available	4639;2313	mg;mg	Not Available;Not Available	2010;2010	0	Not Available	TCGA-36-1581-F27893
TCGA-36-2542	59	FEMALE	657	Serous Cystadenocarcinoma	Ovary	Alive	Stage IIIB	G3	0	657			TUMOR FREE		59	Bilateral	TCGA-36-2542	7aadc24b-3de2-478f-b9e5-aca44424f514	18	-21902	Not Applicable	0	657	TCGA-36-2542-D27943;TCGA-36-2542-D27944	c15888a5-ada4-4d21-bda0-cac3f969bd25;fb87fce9-8378-400b-913d-98bf43261971	Not Available;Not Available	18;18	152;159	25;25	Carboplatin;Paclitaxel	Not Available;Not Available	8;8	06;06	540;77	mg;mg	ADJUVANT;ADJUVANT	Not Applicable;Not Applicable	Not Available;Not Available	IV;IV	NO;NO	Chemotherapy;Chemotherapy	Not Available;Not Available	3240;1345	mg;mg	Not Available;Not Available	2010;2010	Not Available	NOT HISPANIC OR LATINO	TCGA-36-2542-F27942
TCGA-29-1704	61	FEMALE	1587	Serous Cystadenocarcinoma	Ovary	Alive	Stage IIIC	G3	1	568		Recurrence	WITH TUMOR		61	Bilateral	TCGA-29-1704	8e7f1c74-7cb3-43c0-b07c-bf69b780053f	2	-22511	Not Applicable	0	1587	TCGA-29-1704-D27275;TCGA-29-1704-D27270;TCGA-29-1704-D27272;TCGA-29-1704-D27271;TCGA-29-1704-D27274;TCGA-29-1704-D27273;TCGA-29-1704-D27276	6e65321e-a2c2-438b-bdff-716ffd3b90ac;4a020b5d-1ba8-4996-a204-5c0b373e2693;68023b00-a088-44b2-8aed-3c723e70c172;05c70827-4563-4f78-b419-5a8d88b695fe;3a06f6c4-c0c7-4806-a597-21b86570feb4;1225fcb2-265b-417c-9401-e86d350027a4;21531b27-b04c-4716-b054-832e9646f84e	Not Available;Not Available;Not Available;Not Available;Not Available;Not Available;Not Available	3;3;3;3;3;3;3	1587;169;775;169;1300;775;1587	1566;21;642;21;1188;642;1566	Taxotere;carboplatin;Carboplatin;Paclitaxel;Doxil;Paclitaxel;Bevacizumab	Not Available;Not Available;Not Available;Not Available;Not Available;Not Available;Not Available	3;3;3;3;3;3;3	03;06;06;06;05;06;Not Available	Not Available;Not Available;Not Available;Not Available;Not Available;Not Available;Not Available	mg;AUC;mg;mg/m2;mg;mg;mg	RECURRENCE;ADJUVANT;RECURRENCE;ADJUVANT;RECURRENCE;RECURRENCE;RECURRENCE	Not Applicable;Not Applicable;Not Applicable;Not Applicable;Not Applicable;Not Applicable;Not Applicable	Not Available;Not Available;Not Available;Not Available;Not Available;Not Available;Not Available	IV;IV;IV;IV;IV;IV;Not Available	YES;NO;NO;NO;NO;NO;YES	Chemotherapy;Chemotherapy;Chemotherapy;Chemotherapy;Chemotherapy;Chemotherapy;Targeted Molecular therapy	Not Available;Not Available;Not Available;Not Available;Not Available;Not Available;Not Available	70;4;485;135;70;230;1100	mg;AUC;mg;mg/m2;mg;mg;mg	Not Available;Not Available;Not Available;Not Available;Not Available;Not Available;Not Available	2010;2010;2010;2010;2010;2010;2010	0	Not Available	TCGA-29-1704-F27269
TCGA-24-1423	61	FEMALE	190	Serous Cystadenocarcinoma	Ovary	Alive	Stage IIIC	G3	0	190			TUMOR FREE		61	Bilateral	TCGA-24-1423	f64ebc7f-0e5a-42b4-af57-6cdb90d24f90	16	-22281	Not Applicable	0	190	TCGA-24-1423-D25939;TCGA-24-1423-D25937;TCGA-24-1423-D25938	69287a5a-8ebe-4dbd-b3aa-2c81832c098b;dfa0c377-ef42-4909-977c-58d6c1d64fe9;cf137e40-7f33-415e-834a-da9dfb583a3c	Not Available;Not Available;Not Available	16;16;16	151;151;151	21;21;21	Paclitaxel;Doxorubicin;Cisplatin	Not Available;Not Available;Not Available	4;4;4	07;07;07	Not Available;Not Available;Not Available	mg;mg;mg	ADJUVANT;ADJUVANT;ADJUVANT	Not Applicable;Not Applicable;Not Applicable	Not Available;Not Available;Not Available	IV;IV;IV	NO;NO;NO	Chemotherapy;Chemotherapy;Chemotherapy	Not Available;Not Available;Not Available	1703;477;532	mg;mg;mg	Not Available;Not Available;Not Available	2009;2009;2009	Not Available	Not Available	TCGA-24-1423-F25936
TCGA-24-2020	67	FEMALE	4624	Serous Cystadenocarcinoma	Ovary	Dead	Stage IIIC	G3	1	723		Recurrence	WITH TUMOR		67	Bilateral	TCGA-24-2020	e20ea417-7296-4da8-9fdb-71cd1f45153a	1	-24682	4624	0	4624	TCGA-24-2020-D26438;TCGA-24-2020-D26436;TCGA-24-2020-D26437;TCGA-24-2020-D26439;TCGA-24-2020-D26435;TCGA-24-2020-D26433;TCGA-24-2020-D26434;TCGA-24-2020-D26440;TCGA-24-2020-D26432	16ff8ab0-dc3b-4e6e-83fe-68792b53fed2;aa45d459-df46-4429-a1eb-c4b7b073ebfd;da54104e-edf3-496d-9bb4-0a3e21627587;19d878df-30b8-4dd0-8ac9-22b938ca4021;4a4c8d77-7b48-4d12-91cd-d84d72ab935a;329ca615-a2d4-49ba-bb76-8766d1c58663;7aa60143-74ad-4409-a132-ccd6e17d4473;940f4776-0977-4739-bfab-c2d2ea68f56f;af49fe20-8feb-40e3-bd7f-02304f1d85f4	Not Available;Not Available;Not Available;Not Available;Not Available;Not Available;Not Available;Not Available;Not Available	1;1;1;1;1;1;1;1;1	2085;940;1555;2298;940;414;414;2757;176	1905;745;1381;2235;745;274;274;2593;44	Doxil;Taxol;Topotecan;Taxol;Carboplatin;Taxol;Carboplatin;Carboplatin;Cisplatin	Not Available;Not Available;Not Available;Not Available;Not Available;Not Available;Not Available;Not Available;Not Available	3;3;3;3;3;3;3;3;3	07;08;07;3;08;07;07;06;06	Not Available;Not Available;Not Available;Not Available;Not Available;Not Available;Not Available;Not Available;Not Available	mg;mg;mg;mg;mg;mg;mg;Not Available;mg	RECURRENCE;RECURRENCE;RECURRENCE;RECURRENCE;RECURRENCE;ADJUVANT;ADJUVANT;RECURRENCE;ADJUVANT	Not Applicable;Not Applicable;Not Applicable;Not Applicable;Not Applicable;Not Applicable;Not Applicable;Not Applicable;Not Applicable	Not Available;Not Available;Not Available;Not Available;Not Available;Not Available;Not Available;Not Available;Not Available	IV;IV;Not Available;IV;IV;IV;IV;IV;IV	NO;NO;NO;NO;NO;NO;NO;NO;NO	Chemotherapy;Chemotherapy;Chemotherapy;Chemotherapy;Chemotherapy;Chemotherapy;Chemotherapy;Chemotherapy;Chemotherapy	Not Available;Not Available;Not Available;Not Available;Not Available;Not Available;Not Available;Not Available;Not Available	504;3024;77;1225;2496;1836;2013;Not Available;1032	mg;mg;mg;mg;mg;mg;mg;Not Available;mg	Not Available;Not Available;Not Available;Not Available;Not Available;Not Available;Not Available;Not Available;Not Available	2010;2010;2010;2010;2010;2010;2010;2010;2010	Not Available	Not Available	TCGA-24-2020-F26431
TCGA-13-0757	71	FEMALE	340	Serous Cystadenocarcinoma	Ovary	Dead	Stage IIIC	G3	1	293		Recurrence	WITH TUMOR		71	Bilateral	TCGA-13-0757	2c69f3a4-c26c-4fbb-a1c0-b1f57554c43a	24	-25999	340	0	340	TCGA-13-0757-D24535;TCGA-13-0757-D24536;TCGA-13-0757-D24537	694dc262-613f-40fe-b735-58df6a8f7c5c;d9c850b0-6889-4a82-94f5-deeab734157d;e9908539-10a7-4295-b517-eaa029f112b2	Not Available;Not Available;Not Available	15;15;16	153;154;267	36;36;211	Paclitaxel;Carboplatin;Cisplatin	Not Available;Not Available;Not Available	4;4;4	6;6;3	Not Available;Not Available;Not Available	mg/m2;Not Available;mg/m2	ADJUVANT;ADJUVANT;ADJUVANT	Not Applicable;Not Applicable;Not Applicable	Not Available;Not Available;Not Available	IV;IV;IP	NO;NO;NO	Chemotherapy;Chemotherapy;Chemotherapy	Not Available;Not Available;Not Available	135;Not Available;Not Available	mg/m2;Not Available;mg/m2	Not Available;Not Available;Not Available	2009;2009;2009	Not Available	NOT HISPANIC OR LATINO	TCGA-13-0757-F24534
TCGA-24-1548	57	FEMALE	493	Serous Cystadenocarcinoma	Ovary	Dead	Stage IIIC	G3	1	207		Recurrence	WITH TUMOR		57	Bilateral	TCGA-24-1548	66c92b9e-de3c-4d1a-bb69-46ffbc6caf33	2	-20945	493	0	493	TCGA-24-1548-D26103;TCGA-24-1548-D26108;TCGA-24-1548-D26106;TCGA-24-1548-D26104;TCGA-24-1548-D26107;TCGA-24-1548-D26102;TCGA-24-1548-D26105;TCGA-24-1548-D26109;TCGA-24-1548-D26110;TCGA-24-1548-D26111	aeccb39c-034f-423f-ae71-332c7ac802aa;f51b5aad-7380-4d3e-894d-a8addb1a7404;6839976c-7816-4663-8ed7-41c9acf7ae7a;73e950cc-b96f-4ae2-8983-c7c368a066b6;89cd8691-38f2-4991-86dd-3e97bde5b0a1;82b896d7-b3b2-420c-b7aa-bb20459cf97c;b8403ea4-d3d0-4ac1-982d-8b6fc8f73f25;4530176e-75d6-434b-8d76-b4de9496cde5;e6eb5a6a-9561-4c32-9425-50299638e15e;1d635a63-88f6-4118-aede-37e239476d22	Not Available;Not Available;Not Available;Not Available;Not Available;Not Available;Not Available;Not Available;Not Available;Not Available	28;28;28;28;28;28;28;28;29;29	123;443;327;242;443;123;242;488;123;123	6;351;272;221;351;6;221;475;6;6	Carboplatin;Navelbine;Doxil;Topotecan;Gemcitabine;Taxol;Cisplatin;Taxol;Taxol;Carboplatin	Not Available;Not Available;Not Available;Not Available;Not Available;Not Available;Not Available;Not Available;Not Available;Not Available	7;7;7;7;7;7;7;7;7;7	06;Not Available;03;02;Not Available;06;02;03;6;6	Not Available;Not Available;Not Available;Not Available;Not Available;Not Available;Not Available;Not Available;Not Available;Not Available	mg;Not Available;mg;mg;Not Available;mg;mg;mg;mg;mg	ADJUVANT;PROGRESSION;PROGRESSION;RECURRENCE;PROGRESSION;ADJUVANT;RECURRENCE;PROGRESSION;ADJUVANT;ADJUVANT	Not Applicable;Not Applicable;Not Applicable;Not Applicable;Not Applicable;Not Applicable;Not Applicable;Not Applicable;Not Applicable;Not Applicable	Not Available;Not Available;Not Available;Not Available;Not Available;Not Available;Not Available;Not Available;Not Available;Not Available	IV;IV;IV;IV;IV;IV;IV;IV;IV;IV	NO;NO;NO;NO;NO;NO;NO;NO;NO;NO	Chemotherapy;Chemotherapy;Chemotherapy;Chemotherapy;Chemotherapy;Chemotherapy;Chemotherapy;Chemotherapy;Chemotherapy;Chemotherapy	Not Available;Not Available;Not Available;Not Available;Not Available;Not Available;Not Available;Not Available;Not Available;Not Available	4790;Not Available;197;10;Not Available;1750;250;360;1750;4790	mg;Not Available;mg;mg;Not Available;mg;mg;mg;mg;mg	Not Available;Not Available;Not Available;Not Available;Not Available;Not Available;Not Available;Not Available;Not Available;Not Available	2009;2009;2009;2009;2009;2009;2009;2009;2009;2009	Not Available	Not Available	TCGA-24-1548-F26101
TCGA-04-1542	52	FEMALE	2561	Serous Cystadenocarcinoma	Ovary	Dead	Stage IIIB	G2	1	1020		Recurrence	WITH TUMOR		52	Bilateral	TCGA-04-1542	0c1a2e7d-e7e4-481e-a012-ef214c444497	2	-19263	2561	0	Not Available	TCGA-04-1542-D24119;TCGA-04-1542-D24126;TCGA-04-1542-D24120;TCGA-04-1542-D24124;TCGA-04-1542-D24133;TCGA-04-1542-D24123;TCGA-04-1542-D24130;TCGA-04-1542-D24131;TCGA-04-1542-D24121;TCGA-04-1542-D24129;TCGA-04-1542-D24127;TCGA-04-1542-D24128;TCGA-04-1542-D24134;TCGA-04-1542-D24132;TCGA-04-1542-D24122;TCGA-04-1542-D24125	ba72049a-201d-41b9-8de5-836bdcfffe5d;232608ab-c0eb-4ce7-b90f-500736a7b355;d5500c2d-df88-43c8-bcff-c3a415ef606f;20d4ef39-b4e4-4099-87b4-3c1ae4e8ede7;98ae57ba-9add-4fe6-9fb3-bce9ae6a5669;f22e4162-0e7a-4685-a9f9-f8c7c4413fb7;1b6278b2-3735-4dbc-b72c-c3a0de8b231b;ae31010e-271a-4578-8b6b-af308af8c194;957ad38f-b0eb-459a-a8d6-fe69e4ceb3ed;19692f61-2cbc-49a2-b4ec-8dc55dad3507;11a6fcf9-f217-42ef-92df-6290e…	Not Available;Not Available;Not Available;Not Available;Not Available;Not Available;Not Available;Not Available;Not Available;Not Available;Not Available;Not Available;Not Available;Not Available;Not Available;Not Available	24;24;24;24;24;24;24;24;24;24;24;24;24;24;24;24	167;1781;167;1487;2512;1294;2176;2268;167;2176;1781;2106;2512;2328;1294;1529	2;1564;2;1322;2328;1051;2115;2207;2;2115;1564;1993;2328;2268;1051;1501	Paclitaxel;Gemcitabine;Carbplatin;Paclitaxel;Gemcitabine;Carboplatin;Avastin;Carboplatin;Gemcitabine;Docetaxel;Cisplatin;Avastin;Avastin;Doxorubicin;Paclitaxel;Doxil	Not Available;Not Available;Not Available;Not Available;Not Available;Not Available;Not Available;Not Available;Not Available;Not Available;Not Available;Not Available;Not Available;Not Available;Not Available;Not Available	11;11;11;11;11;11;11;11;11;11;11;11;11;11;11;11	08;11;08;06;09;12;04;03;08;04;11;06;09;03;12;02	Not Available;Not Available;Not Available;Not Available;Not Available;Not Available;Not Available;Not Available;Not Available;Not Available;Not Available;Not Available;Not Available;Not Available;Not Available;Not Available	mg;mg;AUC;mg;mg;AUC;mg;AUC;mg;mg;mg;mg;mg;mg;mg;mg	ADJUVANT;RECURRENCE;ADJUVANT;RECURRENCE;RECURRENCE;RECURRENCE;RECURRENCE;RECURRENCE;ADJUVANT;RECURRENCE;RECURRENCE;RECURRENCE;RECURRENCE;RECURRENCE;RECURRENCE;RECURRENCE	Not Applicable;Not Applicable;Not Applicable;Not Applicable;Not Applicable;Not Applicable;Not Applicable;Not Applicable;Not Applicable;Not Applicable;Not Applicable;Not Applicable;Not Applicable;Not Applicable;Not Applicable;Not Applicable	Not Available;Not Available;Not Available;Not Available;Not Available;Not Available;Not Available;Not Available;Not Available;Not Available;Not Available;Not Available;Not Available;Not Available;Not Available;Not Available	IV;Not Available;IV;Not Available;Not Available;Not Available;Not Available;Not Available;IV;Not Available;Not Available;Not Available;Not Available;Not Available;Not Available;Not Available	NO;NO;NO;NO;NO;NO;NO;NO;NO;NO;NO;NO;NO;NO;NO;NO	Chemotherapy;Chemotherapy;Chemotherapy;Chemotherapy;Chemotherapy;Chemotherapy;Chemotherapy;Chemotherapy;Chemotherapy;Chemotherapy;Chemotherapy;Chemotherapy;Chemotherapy;Chemotherapy;Chemotherapy;Chemotherapy	Not Available;Not Available;Not Available;Not Available;Not Available;Not Available;Not Available;Not Available;Not Available;Not Available;Not Available;Not Available;Not Available;Not Available;Not Available;Not Available	2534;32496;5;122.1;28756;5;4875;5;17378;124.15;11299.9;7398;2870;343;4004;159	mg;mg;AUC;mg;mg;AUC;mg;AUC;mg;mg;mg;mg;mg;mg;mg;mg	Not Available;Not Available;Not Available;Not Available;Not Available;Not Available;Not Available;Not Available;Not Available;Not Available;Not Available;Not Available;Not Available;Not Available;Not Available;Not Available	2009;2009;2009;2009;2009;2009;2009;2009;2009;2009;2009;2009;2009;2009;2009;2009	0	Not Available	TCGA-04-1542-F24118
TCGA-61-2611	40	FEMALE	483	Serous Cystadenocarcinoma	Ovary	Dead	Stage IIIC	G3	1	383		Recurrence	WITH TUMOR		40	Bilateral	TCGA-61-2611	499645bd-e33e-4f89-8526-50460e8bb884	7	-14782	483	0	483	TCGA-61-2611-D28492;TCGA-61-2611-D28493;TCGA-61-2611-D28494	34666b3b-f332-478f-9e6c-b0f883bb1244;7bd1c9d0-0ad8-486c-9554-76f86e0b5519;b44534f8-de06-4bb5-9592-2d22bb4537a9	Not Available;Not Available;Not Available	7;7;7	402;316;316	402;66;66	Doxorubicin HCI Lipsome;Carboplatin;Taxol	Not Available;Not Available;Not Available	9;9;9	1;06;06	10;800;265	mg;mg;mg	RECURRENCE;ADJUVANT;ADJUVANT	Not Applicable;Not Applicable;Not Applicable	Not Available;Not Available;Not Available	IV;IV;IV	NO;NO;NO	Chemotherapy;Chemotherapy;Chemotherapy	Not Available;Not Available;Not Available	Not Available;Not Available;Not Available	mg;mg;mg	Not Available;Not Available;Not Available	2010;2010;2010	Not Available	Not Available	TCGA-61-2611-F28491
TCGA-3P-A9WA	55	FEMALE	420	Serous Cystadenocarcinoma	Ovary	Alive	Stage IIB	G3	0	420			TUMOR FREE		55	Left	TCGA-3P-A9WA	E35B2813-427E-4E83-95F6-4F0281F42A59	29	-20211	Not Applicable	0	243	TCGA-3P-A9WA-D60123;TCGA-3P-A9WA-D60124	CBB9DB6A-C8A4-465E-8180-0CE8BB362721;ADC8FFC1-7FE3-4DBB-A041-FC4CD4F35B60	Not Available;Not Available	29;29	212;212	92;92	Taxol;Paraplatin	Complete Response;Complete Response	5;5	Not Available;Not Available	Not Available;Not Available	Not Available;Not Available	Not Available;Not Available	Not Applicable;Not Applicable	Not Available;Not Available	Not Available;Not Available	NO;NO	Chemotherapy;Chemotherapy	Not Available;Not Available	Not Available;Not Available	Not Available;Not Available	NO;NO	2014;2014	Not Evaluated	NOT HISPANIC OR LATINO	TCGA-3P-A9WA-F67273
TCGA-24-1471	60	FEMALE	36	Serous Cystadenocarcinoma	Ovary	Alive	Stage IIIC	G3	0	36			Not Available		60	Left	TCGA-24-1471	ceb19678-b453-4529-b6cb-d02f9cb101b4	13	-22081	Not Applicable	0	36	TCGA-24-1471-D26070;TCGA-24-1471-D26071	9214c29b-a67f-4762-9ca0-9297a0bad8ac;789f5290-ddbc-4a16-8398-ab5cb498b563	Not Available;Not Available	24;24	Not Available;Not Available	Not Available;Not Available	Not Available;GOG 218	Not Available;Not Available	5;5	Not Available;Not Available	Not Available;Not Available	Not Available;Not Available	ADJUVANT;ADJUVANT	Not Applicable;Not Applicable	Not Available;Not Available	Not Available;Not Available	Not Available;Not Available	Chemotherapy;Targeted Molecular therapy	Not Available;Not Available	Not Available;Not Available	Not Available;Not Available	Not Available;Not Available	2010;2010	Not Available	Not Available	TCGA-24-1471-F26069
TCGA-61-1901	65	FEMALE	347	Serous Cystadenocarcinoma	Ovary	Dead	Stage IV	G3	1	329		Progression of Disease	WITH TUMOR		65	Bilateral	TCGA-61-1901	7a75d318-b301-4f77-a97f-4d6784d27216	1	-24042	347	0	347	TCGA-61-1901-D28228;TCGA-61-1901-D28227	4b2e65d9-beef-462d-9820-6aa8c06bf8c1;f89a19a1-eb39-4031-9043-3ea9fd7fe6cf	Not Available;Not Available	4;4	294;294	28;28	Carboplatin;Taxotere	Not Available;Not Available	12;12	08;08	Not Available;Not Available	mg;mg	ADJUVANT;ADJUVANT	Not Applicable;Not Applicable	Not Available;Not Available	IV;IV	NO;NO	Chemotherapy;Chemotherapy	Not Available;Not Available	3941;2098	mg;mg	Not Available;Not Available	2009;2009	Not Available	NOT HISPANIC OR LATINO	TCGA-61-1901-F28226
TCGA-23-2078	66	FEMALE	2661	Serous Cystadenocarcinoma	Ovary	Alive	Stage IIIC	G3	0	2661			TUMOR FREE		66	Bilateral	TCGA-23-2078	ebe677e6-94b6-45be-a58d-eaae4cf63d12	20	-24223	Not Applicable	0	2661	TCGA-23-2078-D25772;TCGA-23-2078-D25773	e275dc2a-fe10-41d0-9a98-fe92de858ab9;3bbb5d6b-af79-42f3-a412-3ae01a8b6bb0	Not Available;Not Available	20;20	149;149	35;35	Carboplatin;Taxol	Not Available;Not Available	11;11	06;06	Not Available;Not Available	mg;mg	ADJUVANT;ADJUVANT	Not Applicable;Not Applicable	Not Available;Not Available	IV;IV	NO;NO	Chemotherapy;Chemotherapy	Not Available;Not Available	3240;1980	mg;mg	Not Available;Not Available	2009;2009	Not Available	NOT HISPANIC OR LATINO	TCGA-23-2078-F25771
TCGA-23-1124	62	FEMALE	1768	Serous Cystadenocarcinoma	Ovary	Dead	Stage IIIC	G3	1	641		Recurrence	WITH TUMOR		62	Left	TCGA-23-1124	8a6d2ce3-cc57-451b-9b07-8263782aa23f	19	-23005	1768	0	Not Available	TCGA-23-1124-D25741;TCGA-23-1124-D25744;TCGA-23-1124-D25742;TCGA-23-1124-D25745;TCGA-23-1124-D25740;TCGA-23-1124-D25743	df58a615-2cd0-4768-855e-d920caff4cbe;ac2cb5f8-306a-4e7e-b2cf-e9e8e84ea8fd;d72e12a2-1524-4f1e-ab4e-108fffef106a;d94c08b1-d8f5-480f-bae4-b7239957cdf4;4285dc70-1dda-45e9-b520-d7704bfb61ba;4575fc46-e77a-4c7e-b1bc-351538c08b00	Not Available;Not Available;Not Available;Not Available;Not Available;Not Available	27;27;27;27;27;27	872;1510;1286;1566;197;1342	676;1363;1070;1538;19;1307	Gemcitabine;Doxorubicin;Paclitaxel;Topotecan;Carboplatin;Vinorelbine	Not Available;Not Available;Not Available;Not Available;Not Available;Not Available	3;3;3;3;3;3	18;6;11;4;9;6	Not Available;Not Available;Not Available;Not Available;Not Available;Not Available	mg;mg;mg;mg;mg;mg	RECURRENCE;PROGRESSION;RECURRENCE;PROGRESSION;ADJUVANT;RECURRENCE	Not Applicable;Not Applicable;Not Applicable;Not Applicable;Not Applicable;Not Applicable	Not Available;Not Available;Not Available;Not Available;Not Available;Not Available	IV;IV;IV;IV;IV;IV	NO;NO;NO;NO;NO;NO	Chemotherapy;Chemotherapy;Chemotherapy;Chemotherapy;Chemotherapy;Chemotherapy	Not Available;Not Available;Not Available;Not Available;Not Available;Not Available	18000;390;3080;12;4950;180	mg;mg;mg;mg;mg;mg	Not Available;Not Available;Not Available;Not Available;Not Available;Not Available	2009;2009;2009;2009;2009;2009	Not Available	Not Available	TCGA-23-1124-F25739
TCGA-10-0928	71	FEMALE	563	Serous Cystadenocarcinoma	Ovary	Dead	Stage IIIC	G3	0	563			WITH TUMOR		71	Bilateral	TCGA-10-0928	29d26e7e-f4ae-4476-9a3f-27d5ec2ccb8a	6	-26066	563	0	563																								0	Not Available	TCGA-10-0928-F24430
TCGA-25-1320	65	FEMALE	1155	Serous Cystadenocarcinoma	Ovary	Dead	Stage IIIC	G3	1	424		Recurrence	WITH TUMOR		65	Bilateral	TCGA-25-1320	46395c3d-5e51-477f-946e-e58b87cc7baa	27	-24018	1155	0	1124	TCGA-25-1320-D26666;TCGA-25-1320-D26665;TCGA-25-1320-D26667;TCGA-25-1320-D26668	32ce5448-ce5a-4626-ae66-c2f43005976b;ace5ad75-8cc5-441f-80ff-875333731b1c;5c3d0e22-0362-45b8-9daf-27c853cebc0f;4494b225-32ae-457c-add4-f6ee7654acec	Not Available;Not Available;Not Available;Not Available	27;27;27;27	181;181;181;607	28;28;28;424	Carbo;Taxol;Topotecan;Doxil	Not Available;Not Available;Not Available;Not Available	3;3;3;3	8;8;8;7	Not Available;Not Available;Not Available;Not Available	Not Available;Not Available;Not Available;Not Available	ADJUVANT;ADJUVANT;ADJUVANT;RECURRENCE	Not Applicable;Not Applicable;Not Applicable;Not Applicable	Not Available;Not Available;Not Available;Not Available	IV;IV;IV;IV	Not Available;NO;Not Available;NO	Chemotherapy;Chemotherapy;Chemotherapy;Chemotherapy	Not Available;Not Available;Not Available;Not Available	Not Available;Not Available;Not Available;Not Available	Not Available;Not Available;Not Available;Not Available	Not Available;Not Available;Not Available;Not Available	2009;2009;2009;2009	Not Available	NOT HISPANIC OR LATINO	TCGA-25-1320-F26664
TCGA-10-0937	44	FEMALE	608	Serous Cystadenocarcinoma	Ovary	Dead	Stage IIIC	G3	1	235		Recurrence	WITH TUMOR		44	Bilateral	TCGA-10-0937	a5030259-cf9c-4a58-8710-b9da8ee59320	6	-16222	608	0	460	TCGA-10-0937-D24478;TCGA-10-0937-D24481;TCGA-10-0937-D24477;TCGA-10-0937-D24480;TCGA-10-0937-D24479	64cba306-01c8-4412-9e49-95d131594683;b7a1dace-94aa-4b2e-9b21-8887a767f9b0;db74055c-a84f-449b-82f1-9108f0ff89c0;f638ea11-a654-4755-af37-e67ded7c0ca7;985bd058-ab32-48c3-b123-43ac7e98ac1a	Not Available;Not Available;Not Available;Not Available;Not Available	18;18;18;18;18	146;451;146;Not Available;296	33;Not Available;33;346;244	Carboplatin;Gemcitabine;Taxol;Topotecan;Doxil	Not Available;Not Available;Not Available;Not Available;Not Available	3;3;3;3;3	06;3;06;1;06	Not Available;Not Available;Not Available;Not Available;Not Available	mg/m2;mg/m2;mg/m2;mg/m2;mg/m2	ADJUVANT;ADJUVANT;ADJUVANT;ADJUVANT;ADJUVANT	Not Applicable;Not Applicable;Not Applicable;Not Applicable;Not Applicable	Not Available;Not Available;Not Available;Not Available;Not Available	IV;IV;IV;IV;IV	NO;NO;NO;NO;NO	Chemotherapy;Chemotherapy;Chemotherapy;Chemotherapy;Chemotherapy	Not Available;Not Available;Not Available;Not Available;Not Available	3990;4176;1980;21;140	mg/m2;mg/m2;mg/m2;mg/m2;mg/m2	Not Available;Not Available;Not Available;Not Available;Not Available	2009;2009;2009;2009;2009	0	Not Available	TCGA-10-0937-F24476
TCGA-24-2024	72	FEMALE	1769	Serous Cystadenocarcinoma	Ovary	Dead	Stage IIIC	G3	1	421		Recurrence	WITH TUMOR		72	Bilateral	TCGA-24-2024	0a48873a-092a-4b25-822b-b0b3c18c08a8	26	-26476	1769	0	1769	TCGA-24-2024-D26452;TCGA-24-2024-D26454;TCGA-24-2024-D26453;TCGA-24-2024-D26451	a14ae0bf-eabb-413b-8ff0-8caa2797bc01;b6880a72-50bd-41c7-b4b8-360e632eb75c;38b75d0f-1ca9-4064-b1e6-b5137f0d86bf;0b41e156-a9cb-47a8-9417-eade393e92ee	Not Available;Not Available;Not Available;Not Available	26;26;26;15	120;568;568;120	10;456;456;10	Carboplatin;Taxol;Carboplatin;Taxol	Not Available;Not Available;Not Available;Not Available	2;2;2;3	06;06;06;06	Not Available;Not Available;Not Available;Not Available	mg;mg;mg;mg	ADJUVANT;RECURRENCE;RECURRENCE;ADJUVANT	Not Applicable;Not Applicable;Not Applicable;Not Applicable	Not Available;Not Available;Not Available;Not Available	IV;IV;IV;IV	NO;NO;NO;NO	Chemotherapy;Chemotherapy;Chemotherapy;Chemotherapy	Not Available;Not Available;Not Available;Not Available	3348;2444;3533;1573	mg;mg;mg;mg	Not Available;Not Available;Not Available;Not Available	2010;2010;2010;2010	Not Available	Not Available	TCGA-24-2024-F26450
TCGA-36-2547	64	FEMALE	624	Serous Cystadenocarcinoma	Ovary	Alive	Stage IIIC	G3	0	624			Not Available		64	Left	TCGA-36-2547	5e447cbc-9bc9-4e1a-9b43-06cf619e5aa9	18	-23706	Not Applicable	0	624	TCGA-36-2547-D27959;TCGA-36-2547-D27960	2d0f8024-f78a-4818-b9a7-2f78a52624a2;88a8157c-ca8d-494c-ab8d-de85bb90d7c1	Not Available;Not Available	18;18	Not Available;Not Available	42;42	Carboplatin;Pacliltaxel	Not Available;Not Available	8;8	Not Available;Not Available	Not Available;Not Available	Not Available;Not Available	ADJUVANT;ADJUVANT	Not Applicable;Not Applicable	Not Available;Not Available	IP;IP;IV	Not Available;Not Available	Chemotherapy;Chemotherapy	Not Available;Not Available	Not Available;Not Available	Not Available;Not Available	Not Available;Not Available	2010;2010	Not Available	Not Available	TCGA-36-2547-F27958
TCGA-31-1956	60	FEMALE	1342	Serous Cystadenocarcinoma	Ovary	Alive	Stage IIIB	G3	1			Locoregional Disease	WITH TUMOR		60	Left	TCGA-31-1956	e1158102-06f2-47bb-9fe0-49b57f070755	19	-22100	Not Applicable	0	1342	TCGA-31-1956-D27712;TCGA-31-1956-D27713	d3e74b41-1369-48f8-a1ad-767692bd830f;5cc90a67-38af-4ca7-a5cf-9c7676f0cb0b	Not Available;Not Available	19;19	188;188	34;34	Carboplatin;Paclitaxel	Not Available;Not Available	10;10	07;07	Not Available;Not Available	mg;mg	ADJUVANT;ADJUVANT	Not Applicable;Not Applicable	Not Available;Not Available	IV;IV	NO;NO	Chemotherapy;Chemotherapy	Not Available;Not Available	5150;1590	mg;mg	Not Available;Not Available	2009;2009	Not Available	NOT HISPANIC OR LATINO	TCGA-31-1956-F27711
TCGA-23-1123	59	FEMALE	1018	Serous Cystadenocarcinoma	Ovary	Dead	Stage IIIC	G3	0	1018			WITH TUMOR		59	Left	TCGA-23-1123	60cce7ac-d27d-44a6-9873-ecf91da5e906	24	-21552	1018	0	Not Available	TCGA-23-1123-D25735;TCGA-23-1123-D25737;TCGA-23-1123-D25736;TCGA-23-1123-D25734	ca5ac43f-2f1e-4180-9c04-2d70675ebbda;800b81f9-0925-43c9-b017-0e9c8fa28a33;3348bc4e-bbef-480d-81d3-aa751f366dd9;d80cf2a4-4284-404d-a4d6-72fc39b01dff	Not Available;Not Available;Not Available;Not Available	1;1;1;1	250;894;599;250	7;812;452;7	Paclitaxel;Topotecan;Doxorubicin;Carboplatin	Not Available;Not Available;Not Available;Not Available	4;4;4;4	8;3;6;8	Not Available;Not Available;Not Available;Not Available	mg;mg;mg;mg	ADJUVANT;OTHER, SPECIFY IN NOTES;OTHER, SPECIFY IN NOTES;ADJUVANT	Not Applicable;Persistence;Persistence;Not Applicable	Not Available;Not Available;Not Available;Not Available	Other (specify below);Other (specify below);Not Available;Other (specify below)	NO;NO;NO;NO	Chemotherapy;Chemotherapy;Chemotherapy;Chemotherapy	Not Available;Not Available;Not Available;Not Available	2000;39.9;456;4800	mg;mg;mg;mg	Not Available;Not Available;Not Available;Not Available	2009;2009;2009;2009	Not Available	NOT HISPANIC OR LATINO	TCGA-23-1123-F25733
TCGA-29-2425	60	FEMALE	1977	Serous Cystadenocarcinoma	Ovary	Alive	Stage IIIC	G2	1	1577		Progression of Disease	TUMOR FREE		60	Not Available	TCGA-29-2425	40635bf3-d8ba-4833-b623-547e55e5d07e	9	-22089	Not Applicable	0	1977	TCGA-29-2425-D27464;TCGA-29-2425-D27465;TCGA-29-2425-D27466;TCGA-29-2425-D27468;TCGA-29-2425-D27463;TCGA-29-2425-D27467	7db78a21-3be4-499a-a7bc-fff049921c40;bb6485f6-0925-462b-b098-086512a78e90;b1c41005-66fb-4b61-bb72-9a2dde69f06d;a11754f7-bc64-44fb-b4ba-049a4f6f9766;68120a6b-d428-4644-a08d-39d0d8635aa4;b173f7f4-e6ed-49dc-bf99-a3d7a213801b	Not Available;Not Available;Not Available;Not Available;Not Available;Not Available	9;9;9;9;9;9	1696;202;97;1696;1696;202	1584;10;10;1584;1584;119	Carboplatin;Carboplatin;Gemzar;Bevacizumab;Paclitaxel;Paclitaxel	Not Available;Not Available;Not Available;Not Available;Not Available;Not Available	2;2;2;2;2;2	06;06;04;Not Available;06;02	Not Available;Not Available;Not Available;Not Available;Not Available;Not Available	AUC;AUC;mg/m2;mg/m2;mg/m2;mg/m2	PROGRESSION;ADJUVANT;ADJUVANT;PROGRESSION;PROGRESSION;ADJUVANT	Not Applicable;Not Applicable;Not Applicable;Not Applicable;Not Applicable;Not Applicable	Not Available;Not Available;Not Available;Not Available;Not Available;Not Available	IV;IV;IV;Not Available;IV;IV	NO;NO;NO;NO;NO;NO	Chemotherapy;Chemotherapy;Chemotherapy;Targeted Molecular therapy;Chemotherapy;Chemotherapy	Not Available;Not Available;Not Available;Not Available;Not Available;Not Available	5;6;1000;15;175;175	AUC;AUC;mg/m2;mg/m2;mg/m2;mg/m2	Not Available;Not Available;Not Available;Not Available;Not Available;Not Available	2010;2010;2010;2010;2010;2010	0	Not Available	TCGA-29-2425-F27462
TCGA-13-0919	52	FEMALE	2571	Serous Cystadenocarcinoma	Ovary	Alive	Stage IIIC	G3	0	2571			TUMOR FREE		52	Bilateral	TCGA-13-0919	45957be6-e4df-4245-acf8-39dfc118ee19	25	-19337	Not Applicable	0	453	TCGA-13-0919-D24772;TCGA-13-0919-D24773	943463ed-59a4-44d1-a1fe-cd706824fe1f;53980a2d-3250-4d22-951c-af3ecf5572e7	Not Available;Not Available	16;16	160;160	42;42	Carboplatin;Paclitaxel	Not Available;Not Available	4;4	6;6	Not Available;Not Available	AUC;mg/m2	ADJUVANT;ADJUVANT	Not Applicable;Not Applicable	Not Available;Not Available	IV;IV	Not Available;Not Available	Chemotherapy;Chemotherapy	Not Available;Not Available	5;175	AUC;mg/m2	Not Available;Not Available	2009;2009	Not Available	NOT HISPANIC OR LATINO	TCGA-13-0919-F24771;TCGA-13-0919-F72632
TCGA-61-2000	67	FEMALE	441	Serous Cystadenocarcinoma	Ovary	Alive	Stage IIIC	G3	1	339		Recurrence	WITH TUMOR		67	Bilateral	TCGA-61-2000	29949b65-2913-4c86-bbd7-b85c5df6f15e	8	-24723	Not Applicable	0	441	TCGA-61-2000-D28319;TCGA-61-2000-D28315;TCGA-61-2000-D28314;TCGA-61-2000-D28317;TCGA-61-2000-D28313;TCGA-61-2000-D28316;TCGA-61-2000-D28312;TCGA-61-2000-D28318	c8caf399-a8ff-4dc9-8b74-2708050e41c0;d8595da8-5331-4069-8b2c-8ce6f92b1d33;de3a38db-115b-4578-b4ca-1a70e152bc86;a7437859-e26f-4182-a68e-d71bb725f774;f41bfb1f-715c-488a-8c23-0547b7a39613;f43225b8-2247-4397-90fb-8ac91e6a7806;01c66404-139e-49b4-880f-f7fc97c53c34;b473a7f5-5323-4b38-b6ec-4f105fe01e5c	Not Available;Not Available;Not Available;Not Available;Not Available;Not Available;Not Available;Not Available	8;8;8;8;8;8;8;8	588;231;231;491;231;491;231;588	525;28;28;420;28;420;28;525	Taxol;Taxol;CCDP;Oxaliplatin;Taxol;Docetaxel;Carboplatin;Avastin	Not Available;Not Available;Not Available;Not Available;Not Available;Not Available;Not Available;Not Available	12;12;12;12;12;12;12;12	09;06;06;04;09;04;3;04	Not Available;Not Available;Not Available;Not Available;Not Available;Not Available;Not Available;Not Available	mg;mg;mg;mg;mg;mg;mg;mg	RECURRENCE;ADJUVANT;ADJUVANT;RECURRENCE;ADJUVANT;RECURRENCE;ADJUVANT;RECURRENCE	Not Applicable;Not Applicable;Not Applicable;Not Applicable;Not Applicable;Not Applicable;Not Applicable;Not Applicable	Not Available;Not Available;Not Available;Not Available;Not Available;Not Available;Not Available;Not Available	IV;IP;IV;IP;IV;IP;IV;IP;IV;IP;IV;IP;IV;IV	NO;NO;NO;NO;NO;NO;NO;NO	Chemotherapy;Chemotherapy;Chemotherapy;Chemotherapy;Chemotherapy;Chemotherapy;Chemotherapy;Chemotherapy	Not Available;Not Available;Not Available;Not Available;Not Available;Not Available;Not Available;Not Available	855;390;720;367;2130;508;1905;3780	mg;mg;mg;mg;mg;mg;mg;mg	Not Available;Not Available;Not Available;Not Available;Not Available;Not Available;Not Available;Not Available	2009;2009;2009;2009;2009;2009;2009;2009	Not Available	NOT HISPANIC OR LATINO	TCGA-61-2000-F28311
TCGA-13-1482	52	FEMALE	1877	Serous Cystadenocarcinoma	Ovary	Dead	Stage IV	G2	1	602		Recurrence	WITH TUMOR		52	Not Available	TCGA-13-1482	f3af727e-b592-4828-94f5-22008666cf8c	31	-19178	1877	0	1877	TCGA-13-1482-D24850;TCGA-13-1482-D24849	0b9deb4b-3ed0-4350-bfc1-daadb62afa14;15515ea8-488a-4962-8719-11b9d4bda728	Not Available;Not Available	30;30	152;152	33;33	Paciltaxel;Carboplatin	Not Available;Not Available	6;6	6;6	Not Available;Not Available	mg/m2;Not Available	ADJUVANT;ADJUVANT	Not Applicable;Not Applicable	Not Available;Not Available	IV;IV	NO;NO	Chemotherapy;Chemotherapy	Not Available;Not Available	175;5	mg/m2;Not Available	Not Available;Not Available	2009;2009	Not Available	NOT HISPANIC OR LATINO	TCGA-13-1482-F24848
TCGA-04-1346	73	FEMALE	1993	Serous Cystadenocarcinoma	Ovary	Alive	Stage IIIC	G2	0	1993			TUMOR FREE		73	Bilateral	TCGA-04-1346	25a0a9e6-4f5b-45d8-8f34-abfd31d5ff1b	26	-26865	Not Applicable	0	1993																								Not Available	NOT HISPANIC OR LATINO	TCGA-04-1346-F23959
TCGA-29-1702	84	FEMALE	728	Serous Cystadenocarcinoma	Ovary	Dead	Stage IIIC	G3	1	286		Recurrence	WITH TUMOR		84	Right	TCGA-29-1702	0e1598d8-cbe5-4113-95f1-4bcda061239b	2	-30910	728	0	568	TCGA-29-1702-D27250;TCGA-29-1702-D27251;TCGA-29-1702-D27252;TCGA-29-1702-D27253	9cbffc31-fc40-4166-b1b8-601d6f9fa089;8929ea04-1247-4be3-aecc-300064ec7a3b;0722dd17-afea-443f-a0cb-14c6334919b9;475e241e-06ea-4bd8-a562-92e47214f991	Not Available;Not Available;Not Available;Not Available	18;18;20;20	199;Not Available;Not Available;Not Available	Not Available;Not Available;376;466	Carboplatin;Paclitaxel;Doxil;Topotecan	Not Available;Not Available;Not Available;Not Available	12;12;4;4	6;Not Available;Not Available;02	Not Available;Not Available;Not Available;Not Available	AUC;Not Available;Not Available;Not Available	ADJUVANT;ADJUVANT;RECURRENCE;PROGRESSION	Not Applicable;Not Applicable;Not Applicable;Not Applicable	Not Available;Not Available;Not Available;Not Available	IV;IV;IV;IV	NO;NO;NO;NO	Chemotherapy;Chemotherapy;Chemotherapy;Chemotherapy	Not Available;Not Available;Not Available;Not Available	6;Not Available;Not Available;Not Available	AUC;Not Available;Not Available;Not Available	Not Available;Not Available;Not Available;Not Available	2009;2009;2010;2010	1	Not Available	TCGA-29-1702-F27249
TCGA-04-1331	78	FEMALE	1336	Serous Cystadenocarcinoma	Ovary	Dead	Stage IIIC	G3	1	459		Recurrence	WITH TUMOR		78	Bilateral	TCGA-04-1331	6d10d4ee-6331-4bba-93bc-a7b64cc0b22a	26	-28848	1336	0	1224	TCGA-04-1331-D23907;TCGA-04-1331-D23909;TCGA-04-1331-D23908	f4aaacc4-22bc-4b11-9987-42a72560fe95;8248d776-145a-4301-8d69-09567aedcf3d;0debc4f0-665e-47b4-880c-d732d3897ea2	Not Available;Not Available;Not Available	10;10;10	169;498;169	36;481;36	Taxol;Velcade;Carboplatin	Not Available;Not Available;Not Available	11;11;11	06;Not Available;06	Not Available;Not Available;Not Available	mg;mg;mg	ADJUVANT;RECURRENCE;ADJUVANT	Not Applicable;Not Applicable;Not Applicable	Not Available;Not Available;Not Available	IV;Not Available;IV	NO;NO;NO	Chemotherapy;Targeted Molecular therapy;Chemotherapy	Not Available;Not Available;Not Available	1650;4.4;455	mg;mg;mg	Not Available;Not Available;Not Available	2009;2009;2009	Not Available	NOT HISPANIC OR LATINO	TCGA-04-1331-F23906
TCGA-04-1536	60	FEMALE	885	Serous Cystadenocarcinoma	Ovary	Dead	Stage IV	G3	1	498		Recurrence	WITH TUMOR		60	Bilateral	TCGA-04-1536	1fe19c6b-71d0-4b07-923b-74ea32210db0	3	-21939	885	0	Not Available	TCGA-04-1536-D24111;TCGA-04-1536-D24115;TCGA-04-1536-D24114;TCGA-04-1536-D24113;TCGA-04-1536-D24116;TCGA-04-1536-D24112	4c9cdf72-d881-4079-bec6-5453fe89239d;efdac1c1-cacb-45e9-8da2-5c9209fcda54;feed8215-093e-4fb3-a54c-38013eb6625f;57161b96-b564-4d9b-89ff-30dc8dee32c8;b895268f-eb7a-4293-9f10-6dbaea5fd999;049090d1-2734-4c0c-b1f1-d7fe561af4c8	Not Available;Not Available;Not Available;Not Available;Not Available;Not Available	9;9;9;9;9;9	232;Not Available;Not Available;232;Not Available;232	36;518;518;36;518;36	Carboplatin;Doxil;Carboplatin;Doxil;Taxotere;Taxol	Not Available;Not Available;Not Available;Not Available;Not Available;Not Available	11;11;11;11;11;11	08;Not Available;Not Available;08;Not Available;08	Not Available;Not Available;Not Available;Not Available;Not Available;Not Available	mg;Not Available;Not Available;mg;Not Available;mg	ADJUVANT;RECURRENCE;RECURRENCE;ADJUVANT;RECURRENCE;ADJUVANT	Not Applicable;Not Applicable;Not Applicable;Not Applicable;Not Applicable;Not Applicable	Not Available;Not Available;Not Available;Not Available;Not Available;Not Available	IV;Not Available;Not Available;IV;Not Available;IV	NO;NO;NO;NO;NO;NO	Chemotherapy;Chemotherapy;Chemotherapy;Chemotherapy;Chemotherapy;Chemotherapy	Not Available;Not Available;Not Available;Not Available;Not Available;Not Available	3360;Not Available;Not Available;188;Not Available;2125	mg;Not Available;Not Available;mg;Not Available;mg	Not Available;Not Available;Not Available;Not Available;Not Available;Not Available	2009;2009;2009;2009;2009;2009	0	Not Available	TCGA-04-1536-F24110
TCGA-13-0923	74	FEMALE	2547	Serous Cystadenocarcinoma	Ovary	Alive	Stage IIIC	G3	1	1719			TUMOR FREE		74	Right	TCGA-13-0923	378f7ea2-86b4-4072-80b8-e12d67193106	25	-27081	Not Applicable	0	195	TCGA-13-0923-D24783;TCGA-13-0923-D24785;TCGA-13-0923-D24784	942a1a6d-f1f2-4550-bab2-8cdbe1bcdea0;b303f13f-01de-4e5a-8fe1-c7ef1b52fe06;26beddad-f96d-4695-b753-f76cf0f72aeb	Not Available;Not Available;Not Available	15;15;15	151;151;151	39;39;39	Cisplatin;Paclitaxel;Paclitaxel	Not Available;Not Available;Not Available	4;4;4	6;6;6	Not Available;Not Available;Not Available	mg/m2;mg/m2;mg/m2	ADJUVANT;ADJUVANT;ADJUVANT	Not Applicable;Not Applicable;Not Applicable	Not Available;Not Available;Not Available	IP;IP;IV	NO;NO;NO	Chemotherapy;Chemotherapy;Chemotherapy	Not Available;Not Available;Not Available	75;60;135	mg/m2;mg/m2;mg/m2	Not Available;Not Available;Not Available	2009;2009;2009	Not Available	NOT HISPANIC OR LATINO	TCGA-13-0923-F24782;TCGA-13-0923-F72635
TCGA-61-2101	55	FEMALE	1688	Serous Cystadenocarcinoma	Ovary	Dead	Stage IIIC	G2	0	1688			WITH TUMOR		55	Bilateral	TCGA-61-2101	5d1a54fe-e0df-4c17-b623-b649a136dc82	7	-20287	1688	0	Not Available	TCGA-61-2101-D28423;TCGA-61-2101-D28425;TCGA-61-2101-D28429;TCGA-61-2101-D28433;TCGA-61-2101-D28432;TCGA-61-2101-D28430;TCGA-61-2101-D28424;TCGA-61-2101-D28427;TCGA-61-2101-D28431;TCGA-61-2101-D28426;TCGA-61-2101-D28434;TCGA-61-2101-D28428	48ba6dc6-f632-4dce-b86d-ff727f1251b3;a9ae8b0a-2427-4bb0-82c6-ee9668363f5f;f557ab9d-8841-415f-a81a-2986f12eb545;b3ae2276-2ab9-4b82-bc5e-83f7143af1ea;bb3e3e24-b6db-4a5c-ae01-b27ab1c1628c;a0365ba7-19d8-4ea4-9b7a-ce9c9cf90d23;a17b6920-5a05-4657-a3ee-1dafc0f723e7;119e9ed1-a261-483a-a7bf-34bcece33123;ad0029f1-24b5-490c-b5e2-56e03495b8a3;395d5771-ffed-491a-baa5-f715fb8fbd06;e2b74437-6a3e-4db1-ba77-7c66d…	Not Available;Not Available;Not Available;Not Available;Not Available;Not Available;Not Available;Not Available;Not Available;Not Available;Not Available;Not Available	7;7;7;7;7;7;7;7;7;7;7;7	117;221;Not Available;Not Available;Not Available;Not Available;117;Not Available;Not Available;221;Not Available;Not Available	2;152;1103;1251;1220;1159;2;733;1190;152;1129;733	Taxol;Taxol;Doxil;VP 16;Doxil;Hexalen;Cisplatin;Gemcitabine;Gemzar;Carboplatin;IL 12;Hexalin	Not Available;Not Available;Not Available;Not Available;Not Available;Not Available;Not Available;Not Available;Not Available;Not Available;Not Available;Not Available	12;12;12;12;12;12;12;12;12;12;12;12	06;04;Not Available;Not Available;Not Available;Not Available;06;Not Available;Not Available;04;Not Available;Not Available	Not Available;Not Available;Not Available;Not Available;Not Available;Not Available;Not Available;Not Available;Not Available;Not Available;Not Available;Not Available	mg;mg;Not Available;Not Available;Not Available;Not Available;mg;mg;Not Available;mg;mg/kg;mg	ADJUVANT;ADJUVANT;PROGRESSION;PROGRESSION;PROGRESSION;PROGRESSION;ADJUVANT;PROGRESSION;PROGRESSION;ADJUVANT;PROGRESSION;PROGRESSION	Not Applicable;Not Applicable;Not Applicable;Not Applicable;Not Applicable;Not Applicable;Not Applicable;Not Applicable;Not Applicable;Not Applicable;Not Applicable;Not Applicable	Not Available;Not Available;Not Available;Not Available;Not Available;Not Available;Not Available;Not Available;Not Available;Not Available;Not Available;Not Available	IV;IV;Not Available;Not Available;Not Available;Not Available;IV;Not Available;Not Available;IV;IP;Not Available	NO;NO;NO;NO;NO;NO;NO;NO;NO;NO;NO;NO	Chemotherapy;Chemotherapy;Chemotherapy;Chemotherapy;Chemotherapy;Chemotherapy;Chemotherapy;Chemotherapy;Chemotherapy;Chemotherapy;Immunotherapy;Chemotherapy	Not Available;Not Available;Not Available;Not Available;Not Available;Not Available;Not Available;Not Available;Not Available;Not Available;Not Available;Not Available	1800;1200;Not Available;Not Available;Not Available;Not Available;762;1420;Not Available;3050;300;800	mg;mg;Not Available;Not Available;Not Available;Not Available;mg;mg;Not Available;mg;mg/kg;mg	Not Available;Not Available;Not Available;Not Available;Not Available;Not Available;Not Available;Not Available;Not Available;Not Available;Not Available;Not Available	2009;2009;2009;2009;2009;2009;2009;2009;2009;2009;2009;2009	0	NOT HISPANIC OR LATINO	TCGA-61-2101-F28422
TCGA-42-2582	49	FEMALE	1447	Serous Cystadenocarcinoma	Ovary	Dead	Stage IIIC	G3	1	616		Recurrence	WITH TUMOR		49	Bilateral	TCGA-42-2582	7922df77-f09a-488c-a1be-58646ceb9b3e	3	-17961	Not Applicable	0	435	TCGA-42-2582-D28029;TCGA-42-2582-D28031;TCGA-42-2582-D28028;TCGA-42-2582-D28030;TCGA-42-2582-D28818;TCGA-42-2582-D28819;TCGA-42-2582-D31446	cb3e3212-e23f-4b37-9f42-93c5ee99a980;dfdd0a09-cbbb-4dcb-9cc5-cefebd224b34;55f15f39-17c5-4aa3-9a39-bab6794e69f5;c19b14c4-4aae-4c87-bf43-e31418a4506b;495ec0d8-ca4e-4ef2-af6c-2f5ee7b212fc;f7f05050-c2e8-4fa4-8768-ce2a34d3835e;44CFCC79-0825-468C-84A0-5E1288307CF4	Not Available;Not Available;Not Available;Not Available;Not Available;Not Available;Not Available	3;3;3;3;18;18;2	Not Available;36;184;185;560;682;955	232;36;57;37;232;640;800	Taxol;Taxol;Taxotere;Cisplatin;Taxol;Cisplatin;Topotecan	Not Available;Not Available;Not Available;Not Available;Not Available;Not Available;Stable Disease	6;6;6;6;5;5;5	7;1;6;7;06;03;Not Available	240;325;135;180;242;180;Not Available	mg;mg;mg;mg;mg;mg;Not Available	ADJUVANT;ADJUVANT;ADJUVANT;ADJUVANT;ADJUVANT;RECURRENCE;Not Available	Not Applicable;Not Applicable;Not Applicable;Not Applicable;Not Applicable;Not Applicable;Not Applicable	Not Available;Not Available;Not Available;Not Available;02;03;Not Available	IV;IV;IV;IP;IV;IP;Not Available	YES;NO;NO;NO;NO;NO;NO	Chemotherapy;Chemotherapy;Chemotherapy;Chemotherapy;Chemotherapy;Chemotherapy;Chemotherapy	Not Available;Not Available;Not Available;Not Available;Not Available;Not Available;Not Available	1440;325;945;1260;1453;540;Not Available	mg;mg;mg;mg;mg;mg;Not Available	Not Available;Not Available;Not Available;Not Available;Not Available;Not Available;NO	2010;2010;2010;2010;2011;2011;2012	1	NOT HISPANIC OR LATINO	TCGA-42-2582-F28027;TCGA-42-2582-F28812;TCGA-42-2582-F34655;TCGA-42-2582-F34657
TCGA-29-2434	52	FEMALE	349	Serous Cystadenocarcinoma	Ovary	Alive	Stage IIIC	G3	0	349			TUMOR FREE		52	Left	TCGA-29-2434	cb090048-9af1-489d-9ebe-7efaa3dc4e85	7	-18997	Not Applicable	0	349	TCGA-29-2434-D27508;TCGA-29-2434-D27507;TCGA-29-2434-D27506	266546a4-d823-480b-9c84-a8b4ae413205;052789d2-36ee-41a4-8bc3-b6bfa7a2f87b;269dc635-745c-4959-aef6-d92e348c7080	Not Available;Not Available;Not Available	7;7;7	140;134;134	35;28;28	Paclitaxel;Cisplatin;Paclitaxel	Not Available;Not Available;Not Available	6;6;6	05;06;06	100;100;135	mg;mg/m2;mg/m2	ADJUVANT;ADJUVANT;ADJUVANT	Not Applicable;Not Applicable;Not Applicable	Not Available;Not Available;Not Available	IP;IP;IV	NO;NO;NO	Chemotherapy;Chemotherapy;Chemotherapy	Not Available;Not Available;Not Available	Not Available;Not Available;Not Available	mg;mg/m2;mg/m2	Not Available;Not Available;Not Available	2010;2010;2010	Not Available	HISPANIC OR LATINO	TCGA-29-2434-F27505
TCGA-04-1370	52	FEMALE	1824	Serous Cystadenocarcinoma	Ovary	Alive	Stage IIIC	G3	0	1824			Not Available		52	Bilateral	TCGA-04-1370	7e6cdbc7-26a7-44f2-96fa-094738cbccae	12	-19329	Not Applicable	0	1824	TCGA-04-1370-D24063;TCGA-04-1370-D24064	83f67477-8b87-4f45-b848-4f793508c589;643a2e01-ac72-408c-b5cb-c8de74fe6c58	Not Available;Not Available	12;12	200;200	8;8	Paclitaxel;Carboplatin	Not Available;Not Available	8;8	08;08	315;528	mg;mg	ADJUVANT;ADJUVANT	Not Applicable;Not Applicable	Not Available;Not Available	IV;IV	NO;NO	Chemotherapy;Chemotherapy	Not Available;Not Available	2520;5320	mg;mg	Not Available;Not Available	2010;2010	1	Not Available	TCGA-04-1370-F24062
TCGA-29-1697	62	FEMALE	949	Serous Cystadenocarcinoma	Ovary	Dead	Stage IIIC	G3	1	500		Recurrence	WITH TUMOR		62	Bilateral	TCGA-29-1697	42ebd30b-175e-4ece-a806-e55cb7e40e96	2	-22933	949	0	949	TCGA-29-1697-D27218;TCGA-29-1697-D27217;TCGA-29-1697-D27219;TCGA-29-1697-D27223;TCGA-29-1697-D27224;TCGA-29-1697-D27221;TCGA-29-1697-D27220;TCGA-29-1697-D27225;TCGA-29-1697-D27222	d5003891-7fb6-49cf-a9d9-e8c42ce205f6;2defdb44-07c7-4c6f-989c-522e938522e5;08e36e3c-04d0-4eb9-82d4-db345de17ba7;71741cc7-cf5c-4722-83bf-365852338e29;54c4ffc2-7da7-44bc-b3f3-c4ec287b03d4;b1d90209-3eef-4785-bbe2-df492af098b4;cc1a9ed1-7a73-4ac6-af71-62aaef17faab;4bbdb89d-adc9-4248-a03d-a57515745d82;0454b893-307a-4c01-8b81-3973f8a22e54	Not Available;Not Available;Not Available;Not Available;Not Available;Not Available;Not Available;Not Available;Not Available	18;18;18;7;7;7;7;7;7	91;182;182;899;934;664;535;927;843	28;28;111;878;927;552;510;927;780	Gemcitabine;Carboplatin;Paclitaxel;Carboplatin;Topotecan HCL;Carboplatin;Docetaxel;Bevacizumab;Doxorubicin	Not Available;Not Available;Not Available;Not Available;Not Available;Not Available;Not Available;Not Available;Not Available	12;12;12;4;4;4;4;4;4	04;07;04;02;02;06;04;Not Available;03	Not Available;Not Available;Not Available;Not Available;Not Available;Not Available;Not Available;Not Available;Not Available	mg;mg;mg;mg;mg;mg;mg;mg;mg	ADJUVANT;ADJUVANT;ADJUVANT;PROGRESSION;PROGRESSION;PROGRESSION;RECURRENCE;PROGRESSION;RECURRENCE	Not Applicable;Not Applicable;Not Applicable;Not Applicable;Not Applicable;Not Applicable;Not Applicable;Not Applicable;Not Applicable	Not Available;Not Available;Not Available;Not Available;Not Available;Not Available;Not Available;Not Available;Not Available	IV;IV;IV;IV;IV;IV;IV;Not Available;IV	NO;NO;NO;NO;NO;NO;NO;NO;NO	Chemotherapy;Chemotherapy;Chemotherapy;Chemotherapy;Chemotherapy;Chemotherapy;Chemotherapy;Targeted Molecular therapy;Chemotherapy	Not Available;Not Available;Not Available;Not Available;Not Available;Not Available;Not Available;Not Available;Not Available	11184;4512;1246;574;5.2;574;54;650;70	mg;mg;mg;mg;mg;mg;mg;mg;mg	Not Available;Not Available;Not Available;Not Available;Not Available;Not Available;Not Available;Not Available;Not Available	2009;2009;2009;2010;2010;2010;2010;2010;2010	1	Not Available	TCGA-29-1697-F27216
TCGA-WR-A838	72	FEMALE	304	Serous Cystadenocarcinoma	Ovary	Dead	Stage IIIC	G3	1	245		Progression of Disease	WITH TUMOR		72	Right	TCGA-WR-A838	B8023162-5E82-40E6-AD8C-8ACF81821F01	6	-26418	Not Applicable	0	245	TCGA-WR-A838-D57160;TCGA-WR-A838-D66186	392FF296-622C-4E06-8938-686004A62D8D;CCE11CBD-98D9-43FB-99E6-8770D1782337	Not Available;Not Available	3;3	92;92	30;30	Carboplatin;Taxol	Clinical Progressive Disease;Clinical Progressive Disease	10;10	Not Available;Not Available	Not Available;Not Available	Not Available;Not Available	Not Available;Not Available	Not Applicable;Not Applicable	Not Available;Not Available	Not Available;Not Available	NO;NO	Chemotherapy;Chemotherapy	Not Available;Not Available	Not Available;Not Available	Not Available;Not Available	NO;NO	2014;2014	1	NOT HISPANIC OR LATINO	TCGA-WR-A838-F66184
TCGA-59-2372	73	FEMALE	1363	Serous Cystadenocarcinoma	Ovary	Dead	Stage IIIC	G2	0	1363			Not Available		73	Bilateral	TCGA-59-2372	5d8abed4-62b3-4e17-a8ce-9f6028e97103	12	Not Available	1363	0	Not Available	TCGA-59-2372-D28120;TCGA-59-2372-D28121	791be596-c56b-401b-8e73-0067dcd7484f;ae86c082-8c04-4078-bd1e-b303705819cd	Not Available;Not Available	15;15	Not Available;Not Available	Not Available;Not Available	Carboplatin;Taxol	Not Available;Not Available	3;3	4;4	Not Available;Not Available	Not Available;Not Available	ADJUVANT;ADJUVANT	Not Applicable;Not Applicable	Not Available;Not Available	Not Available;Not Available	Not Available;Not Available	Chemotherapy;Chemotherapy	Not Available;Not Available	Not Available;Not Available	Not Available;Not Available	Not Available;Not Available	2010;2010	Not Available	NOT HISPANIC OR LATINO	TCGA-59-2372-F28119
TCGA-13-0758	60	FEMALE	346	Serous Cystadenocarcinoma	Ovary	Dead	Stage IV	G3	1	212		Progression of Disease	WITH TUMOR		60	Bilateral	TCGA-13-0758	514aa64e-a58d-48c2-aff9-498604cc11d6	24	-22088	346	0	346	TCGA-13-0758-D24540;TCGA-13-0758-D24541	052c2082-e91f-4ae5-9471-90fa513e2975;34cc047c-282b-4d98-b8d6-e0dcd9ab5ee9	Not Available;Not Available	17;17	161;161	14;14	Carboplatin;Paclitaxel	Not Available;Not Available	4;4	8;8	Not Available;Not Available	Not Available;mg/m2	ADJUVANT;ADJUVANT	Not Applicable;Not Applicable	Not Available;Not Available	IV;IV	NO;NO	Chemotherapy;Chemotherapy	Not Available;Not Available	6;175	Not Available;mg/m2	Not Available;Not Available	2009;2009	Not Available	NOT HISPANIC OR LATINO	TCGA-13-0758-F24539
TCGA-13-0888	78	FEMALE	2811	Serous Cystadenocarcinoma	Ovary	Dead	Stage IIIC	G3	0	2811			TUMOR FREE		78	Right	TCGA-13-0888	6cf9f872-2e59-45cf-bb5e-ebd7fa1b3caf	25	-28498	Not Applicable	0	2141	TCGA-13-0888-D24674;TCGA-13-0888-D24676;TCGA-13-0888-D24675	6ff16be4-ef53-4e2d-b800-e9fe11910306;e70b84ff-49ff-42fb-ae5c-18c3c1a22aa4;31c8aef7-cb07-4117-983a-0544b208f1d7	Not Available;Not Available;Not Available	16;16;16	232;Not Available;232	54;253;54	Carboplatin;Femara;Paclitaxel	Not Available;Not Available;Not Available	4;4;4	8;Not Available;8	Not Available;Not Available;Not Available	Not Available;mg;mg/m2	ADJUVANT;ADJUVANT;ADJUVANT	Not Applicable;Not Applicable;Not Applicable	Not Available;Not Available;Not Available	IV;Not Available;IV	NO;YES;NO	Chemotherapy;Hormone Therapy;Chemotherapy	Not Available;Not Available;Not Available	Not Available;Not Available;Not Available	Not Available;mg;mg/m2	Not Available;Not Available;Not Available	2009;2009;2009	Not Available	NOT HISPANIC OR LATINO	TCGA-13-0888-F24673;TCGA-13-0888-F72618
TCGA-09-0369	56	FEMALE	1082	Serous Cystadenocarcinoma	Ovary	Dead	Stage IIIC	G3	1	274		Recurrence	WITH TUMOR		56	Left	TCGA-09-0369	1d9893c8-0de3-4b07-b0ba-a53019b23eb4	4	-20705	1082	0	Not Available	TCGA-09-0369-D24222;TCGA-09-0369-D24221;TCGA-09-0369-D24218;TCGA-09-0369-D24219;TCGA-09-0369-D24220;TCGA-09-0369-D24223;TCGA-09-0369-D24224	bbdd7a4d-fef2-4c8c-861b-13a0f7078f3b;8f85510a-6960-4611-95c3-22de367928af;aeffde3e-f5d7-46b9-98da-ec10ec9ca0ef;ac05217b-40a7-4a8c-9ff0-2fb4526a9f18;5e712ef4-3b95-4cfb-913c-1440d7767ee5;7d37f03d-f6d7-4a69-a9da-8e6830441fa9;a3c40628-cd5c-49dd-98f3-eed3e9460b59	Not Available;Not Available;Not Available;Not Available;Not Available;Not Available;Not Available	27;27;27;27;27;27;27	99;99;74;74;78;298;446	99;99;8;8;78;298;310	gemcitabine;Carbo;Carbo;taxol;Taxotere;doxil;topotecan	Not Available;Not Available;Not Available;Not Available;Not Available;Not Available;Not Available	3;3;3;3;3;3;3	1;1;4;4;1;1;Not Available	Not Available;Not Available;Not Available;Not Available;Not Available;Not Available;Not Available	mg/m2;Not Available;Not Available;mg/m2;mg;mg/m2;Not Available	ADJUVANT;ADJUVANT;ADJUVANT;ADJUVANT;ADJUVANT;RECURRENCE;RECURRENCE	Not Applicable;Not Applicable;Not Applicable;Not Applicable;Not Applicable;Not Applicable;Not Applicable	Not Available;Not Available;Not Available;Not Available;Not Available;Not Available;Not Available	IV;IV;IV;IV;IV;IV;IV	NO;NO;NO;NO;NO;NO;NO	Chemotherapy;Chemotherapy;Chemotherapy;Chemotherapy;Chemotherapy;Chemotherapy;Chemotherapy	Not Available;Not Available;Not Available;Not Available;Not Available;Not Available;Not Available	1000;Not Available;Not Available;175;80;40;Not Available	mg/m2;Not Available;Not Available;mg/m2;mg;mg/m2;Not Available	Not Available;Not Available;Not Available;Not Available;Not Available;Not Available;Not Available	2009;2009;2009;2009;2009;2009;2009	Not Available	NOT HISPANIC OR LATINO	TCGA-09-0369-F24217
TCGA-25-1321	65	FEMALE	1033	Serous Cystadenocarcinoma	Ovary	Dead	Stage IIIC	G3	1	454		Recurrence	WITH TUMOR		65	Bilateral	TCGA-25-1321	6ad8bc89-d8e9-48c2-bc25-c8e51f972b4d	27	-23987	1033	0	1033	TCGA-25-1321-D26672;TCGA-25-1321-D26674;TCGA-25-1321-D26671;TCGA-25-1321-D26673	fbb96ad3-036d-4338-b798-0b952467b432;0a92e43c-03a4-49b0-8988-d565ab0f53b8;b6642ab9-ddb0-47d9-847b-edf5d7ad4a7a;00fdffad-a9ac-447b-b494-d4c6acc9a1e4	Not Available;Not Available;Not Available;Not Available	27;27;27;27	181;498;181;181	28;454;28;28	Gemzar;Topotecan;Carbo;Taxol	Not Available;Not Available;Not Available;Not Available	3;3;3;3	8;2;8;8	Not Available;Not Available;Not Available;Not Available	Not Available;Not Available;Not Available;Not Available	ADJUVANT;RECURRENCE;ADJUVANT;ADJUVANT	Not Applicable;Not Applicable;Not Applicable;Not Applicable	Not Available;Not Available;Not Available;Not Available	IV;Not Available;IV;IV	NO;NO;NO;NO	Chemotherapy;Chemotherapy;Chemotherapy;Chemotherapy	Not Available;Not Available;Not Available;Not Available	Not Available;Not Available;Not Available;Not Available	Not Available;Not Available;Not Available;Not Available	Not Available;Not Available;Not Available;Not Available	2009;2009;2009;2009	0	NOT HISPANIC OR LATINO	TCGA-25-1321-F26670
TCGA-24-1845	42	FEMALE	116	Serous Cystadenocarcinoma	Ovary	Alive	Stage IIIC	G3	0	116			Not Available		42	Bilateral	TCGA-24-1845	a782352e-c4bb-4c3e-ba82-456a47c3689a	2	-15599	Not Applicable	0	116	TCGA-24-1845-D26342;TCGA-24-1845-D26341;TCGA-24-1845-D26344;TCGA-24-1845-D26343	bd50326e-286b-406c-93da-ac4a34f33bb0;648e66f9-bb04-47e6-b0b3-5924e9d57a16;3eb57026-ad81-47df-b3f8-c4a97364c200;83aed886-8165-445f-9927-bd928274d9fe	Not Available;Not Available;Not Available;Not Available	24;24;24;24	123;123;123;123	72;72;72;72	Doxetaxel;Carboplatin;Pacliatxel;Cisplatin	Not Available;Not Available;Not Available;Not Available	8;8;8;8	06;06;06;06	Not Available;Not Available;Not Available;Not Available	mg;mg;mg;mg	ADJUVANT;ADJUVANT;ADJUVANT;ADJUVANT	Not Applicable;Not Applicable;Not Applicable;Not Applicable	Not Available;Not Available;Not Available;Not Available	IP;IV;IP;IV;IP;IV;IP;IV	NO;NO;NO;NO	Chemotherapy;Chemotherapy;Chemotherapy;Chemotherapy	Not Available;Not Available;Not Available;Not Available	603;1169;118;469	mg;mg;mg;mg	Not Available;Not Available;Not Available;Not Available	2009;2009;2009;2009	Not Available	Not Available	TCGA-24-1845-F26340
TCGA-25-1626	65	FEMALE	518	Serous Cystadenocarcinoma	Ovary	Dead	Stage IIIC	G3	1	318		Recurrence	WITH TUMOR		65	Right	TCGA-25-1626	662d77d1-1a43-427a-813b-e11edd30868e	2	-23932	518	0	481	TCGA-25-1626-D26720;TCGA-25-1626-D26718;TCGA-25-1626-D26717;TCGA-25-1626-D26719	65255dd7-ebe5-4226-aa16-7268117cf88c;e35ee48a-e2ed-46c0-bc8d-99b1952ba6c4;41ec1a22-9d13-48f6-a366-98d7ba9b6812;be7f9a79-ee48-4e2c-a58a-f9c54237084e	Not Available;Not Available;Not Available;Not Available	15;15;15;15	319;208;208;208	319;21;21;21	Doxil;Carboplatin;Taxol;Gemzar	Not Available;Not Available;Not Available;Not Available	6;6;6;6	1;7;7;7	Not Available;Not Available;Not Available;Not Available	Not Available;Not Available;Not Available;Not Available	RECURRENCE;ADJUVANT;ADJUVANT;ADJUVANT	Not Applicable;Not Applicable;Not Applicable;Not Applicable	Not Available;Not Available;Not Available;Not Available	IV;IV;IV;IV	NO;NO;NO;NO	Chemotherapy;Chemotherapy;Chemotherapy;Chemotherapy	Not Available;Not Available;Not Available;Not Available	Not Available;Not Available;Not Available;Not Available	Not Available;Not Available;Not Available;Not Available	Not Available;Not Available;Not Available;Not Available	2009;2009;2009;2009	Not Available	NOT HISPANIC OR LATINO	TCGA-25-1626-F26716
TCGA-13-0792	40	FEMALE	3602	Serous Cystadenocarcinoma	Ovary	Alive	Stage IIIC	G3	1	816		Recurrence	WITH TUMOR		40	Bilateral	TCGA-13-0792	c11cae7e-91cd-4470-a9d8-188a4f6b8fa1	24	-14729	Not Applicable	0	1117	TCGA-13-0792-D24589;TCGA-13-0792-D24590;TCGA-13-0792-D24591	4c5d66cb-f9d3-4438-944a-a84abe10f840;f047d3e4-be77-443e-a63f-a9ed378a2787;c684d9ec-477e-4668-af2d-69f602efaefb	Not Available;Not Available;Not Available	16;16;16	160;160;160	34;34;34	Cisplatin;Paclitaxel;Paclitaxel	Not Available;Not Available;Not Available	4;4;4	6;6;6	Not Available;Not Available;Not Available	mg/m2;mg/m2;mg/m2	ADJUVANT;ADJUVANT;ADJUVANT	Not Applicable;Not Applicable;Not Applicable	Not Available;Not Available;Not Available	IP;IV;IP	Not Available;Not Available;Not Available	Chemotherapy;Chemotherapy;Chemotherapy	Not Available;Not Available;Not Available	75;135;60	mg/m2;mg/m2;mg/m2	Not Available;Not Available;Not Available	2009;2009;2009	Not Available	NOT HISPANIC OR LATINO	TCGA-13-0792-F24588;TCGA-13-0792-F72605
TCGA-25-1625	66	FEMALE	840	Serous Cystadenocarcinoma	Ovary	Dead	Stage IIIC	G3	1	526		Recurrence	WITH TUMOR		66	Bilateral	TCGA-25-1625	88d61634-913c-435a-8d25-e019c8dab7da	2	-24298	840	0	548	TCGA-25-1625-D26714;TCGA-25-1625-D26713	3eac29d8-a7d5-4c20-be59-87f846c18e02;cf67ac82-70f1-4f1e-bff1-f4e1f59f7bc0	Not Available;Not Available	15;15	Not Available;Not Available	Not Available;Not Available	Carboplatin;Taxol	Not Available;Not Available	6;6	08;08	Not Available;Not Available	Not Available;Not Available	ADJUVANT;ADJUVANT	Not Applicable;Not Applicable	Not Available;Not Available	IV;IV	NO;NO	Chemotherapy;Chemotherapy	Not Available;Not Available	Not Available;Not Available	Not Available;Not Available	Not Available;Not Available	2009;2009	Not Available	NOT HISPANIC OR LATINO	TCGA-25-1625-F26712
TCGA-23-1119	64	FEMALE	3953	Serous Cystadenocarcinoma	Ovary	Alive	Stage IIIC	G3	1	3378		Recurrence	TUMOR FREE		64	Left	TCGA-23-1119	2dfd8a0e-e642-49b3-abd7-f0334927eebb	27	-23686	Not Applicable	0	3953	TCGA-23-1119-D25712;TCGA-23-1119-D25713	f137b469-6105-4631-9476-7318dfa0df61;d66ab420-e93b-4d8a-9414-c8439da9c270	Not Available;Not Available	27;27	3494;125	3389;18	Carboplatin;Carboplatin	Not Available;Not Available	3;3	6;6	Not Available;Not Available	mg;mg	RECURRENCE;ADJUVANT	Not Applicable;Not Applicable	Not Available;Not Available	IV;IV	NO;NO	Chemotherapy;Chemotherapy	Not Available;Not Available	2230;2700	mg;mg	Not Available;Not Available	2009;2009	Not Available	NOT HISPANIC OR LATINO	TCGA-23-1119-F25711
TCGA-29-1711	45	FEMALE	1053	Serous Cystadenocarcinoma	Ovary	Alive	Stage IIIC	G2	0	1053			TUMOR FREE		45	Bilateral	TCGA-29-1711	f58e49fc-9641-4b46-be4c-766445ec70a3	2	-16485	Not Applicable	0	1053	TCGA-29-1711-D27310;TCGA-29-1711-D27309;TCGA-29-1711-D27308	5006a879-35cd-40f4-959a-d7c4ac2e9da4;c10283d7-f31a-4930-b91d-e81e88307348;403d3536-f161-4d82-81c6-8c42ccda444c	Not Available;Not Available;Not Available	13;13;13	234;136;136	30;30;30	Bevacizumab;Oxaliplatin;Docetaxel	Not Available;Not Available;Not Available	11;11;11	Not Available;06;06	Not Available;Not Available;Not Available	mg;mg;mg	ADJUVANT;ADJUVANT;ADJUVANT	Not Applicable;Not Applicable;Not Applicable	Not Available;Not Available;Not Available	Not Available;IV;IV	NO;NO;NO	Targeted Molecular therapy;Chemotherapy;Chemotherapy	Not Available;Not Available;Not Available	1863;170;150	mg;mg;mg	Not Available;Not Available;Not Available	2009;2009;2009	0	Not Available	TCGA-29-1711-F27307
TCGA-29-2436	36	FEMALE	297	Serous Cystadenocarcinoma	Ovary	Alive	Stage IIIC	G2	0	297			TUMOR FREE		36	Bilateral	TCGA-29-2436	295231ab-477b-4077-a368-db34f867102c	7	-13346	Not Applicable	0	297	TCGA-29-2436-D27515;TCGA-29-2436-D27516	5061e9ad-2cf6-4dd3-970c-57ce41b37689;906d31f6-1d9e-4baf-a9b5-2cb038fe599e	Not Available;Not Available	7;7	191;191	17;17	Paclitaxel;Carboplatin	Not Available;Not Available	6;6	06;06	275;870	mg;mg	ADJUVANT;ADJUVANT	Not Applicable;Not Applicable	Not Available;Not Available	IV;IV	NO;NO	Chemotherapy;Chemotherapy	Not Available;Not Available	1406;5220	mg;mg	Not Available;Not Available	2010;2010	Not Available	Not Available	TCGA-29-2436-F27514
TCGA-24-2033	87	FEMALE	562	Serous Cystadenocarcinoma	Ovary	Dead	Stage IIIC	G3	1	351		Recurrence	WITH TUMOR		87	Bilateral	TCGA-24-2033	872d2922-7292-4681-adb7-d3b267eccbe7	15	-31977	562	0	562	TCGA-24-2033-D26492;TCGA-24-2033-D26494;TCGA-24-2033-D26493;TCGA-24-2033-D26491	cf9d8857-7237-4caf-99e5-a79b8fd29421;c32ae140-edf1-44da-b2ae-3eee3ef19553;3b90cc85-3ff1-4f51-abf7-8d2c3554bda3;ef87003d-e997-422d-84af-6d400d8d9cc9	Not Available;Not Available;Not Available;Not Available	15;15;15;15	232;Not Available;400;232	38;471;358;38	Taxol;Hexalen;Topotecan;Carboplatin 6th	Not Available;Not Available;Not Available;Not Available	3;3;3;3	10;Not Available;03;10	Not Available;Not Available;Not Available;Not Available	mg;Not Available;Not Available;mg	ADJUVANT;PROGRESSION;RECURRENCE;ADJUVANT	Not Applicable;Not Applicable;Not Applicable;Not Applicable	Not Available;Not Available;Not Available;Not Available	IV;PO;IV;IV	NO;NO;NO;NO	Chemotherapy;Chemotherapy;Chemotherapy;Chemotherapy	Not Available;Not Available;Not Available;Not Available	2940;Not Available;Not Available;3020	mg;Not Available;Not Available;mg	Not Available;Not Available;Not Available;Not Available	2010;2010;2010;2010	Not Available	Not Available	TCGA-24-2033-F26490
TCGA-23-2643	74	FEMALE	143	Serous Cystadenocarcinoma	Ovary	Alive	Stage IIIC	G3	0	143			TUMOR FREE		74	Right	TCGA-23-2643	5554a003-da6f-4ddf-9f05-6785987ac46c	9	-27093	Not Applicable	0	143	TCGA-23-2643-D25815;TCGA-23-2643-D25816;TCGA-23-2643-D25814;TCGA-23-2643-D25813	37da2899-93db-4757-9940-479746754dac;b22c0d76-80d5-40aa-bb10-9ddc9571a9fa;25aaccf8-7a6f-441b-9938-b771bec4e3e8;25e8bdc4-321f-4b54-993e-cb26be058f73	Not Available;Not Available;Not Available;Not Available	9;9;9;9	24;24;129;129	24;24;45;45	Taxol;Carboplatin;Cisplatin;Taxol	Not Available;Not Available;Not Available;Not Available	12;12;12;12	01;01;05;05	Not Available;Not Available;Not Available;Not Available	mg;mg;mg;mg	ADJUVANT;ADJUVANT;ADJUVANT;ADJUVANT	Not Applicable;Not Applicable;Not Applicable;Not Applicable	Not Available;Not Available;Not Available;Not Available	IP;IV;IP;IV;IP;IV;IP;IV	NO;NO;NO;NO	Chemotherapy;Chemotherapy;Chemotherapy;Chemotherapy	Not Available;Not Available;Not Available;Not Available	294;373;610;1295	mg;mg;mg;mg	Not Available;Not Available;Not Available;Not Available	2009;2009;2009;2009	Not Available	NOT HISPANIC OR LATINO	TCGA-23-2643-F25812
TCGA-13-1484	62	FEMALE	3785	Serous Cystadenocarcinoma	Ovary	Dead	Stage IIIC	G3	1	497		Recurrence	WITH TUMOR		62	Not Available	TCGA-13-1484	ead71c90-cc5e-42ce-8754-c3cf15a41134	31	-22698	Not Applicable	0	2982	TCGA-13-1484-D24858;TCGA-13-1484-D24859	63c40a83-cb68-4b71-9d6a-b78c6e0f4bf5;28c061b0-19ec-4c30-b351-4b54731b4d8a	Not Available;Not Available	30;30	191;191	86;86	Carboplatin;Paclitaxel	Not Available;Not Available	6;6	6;6	Not Available;Not Available	Not Available;Not Available	ADJUVANT;ADJUVANT	Not Applicable;Not Applicable	Not Available;Not Available	IV;IV	NO;NO	Chemotherapy;Chemotherapy	Not Available;Not Available	Not Available;Not Available	Not Available;Not Available	Not Available;Not Available	2009;2009	Not Available	NOT HISPANIC OR LATINO	TCGA-13-1484-F24857;TCGA-13-1484-F72640
TCGA-09-1668	57	FEMALE	1684	Serous Cystadenocarcinoma	Ovary	Alive	Stage IIIC	G3	0	1684			WITH TUMOR		57	Right	TCGA-09-1668	0e475b3d-be3c-431a-ab12-5a867ea8f6cd	2	-20972	Not Applicable	0	1684	TCGA-09-1668-D24303;TCGA-09-1668-D24301;TCGA-09-1668-D24302	fb1e1df5-88fc-4470-8a14-b8e52cb01d91;d03e27fc-0655-4ff0-b02f-aa7941ea73f5;e5afb655-15ff-4e6d-8a65-2427d238370e	Not Available;Not Available;Not Available	6;6;6	135;320;135	31;151;31	Taxotere;Taxotere;Carboplatin	Not Available;Not Available;Not Available	8;8;8	6;9;6	Not Available;Not Available;Not Available	mg;mg/m2;mg	ADJUVANT;OTHER, SPECIFY IN NOTES;ADJUVANT	Not Applicable;Not Available;Not Applicable	Not Available;Not Available;Not Available	IV;IV;IV	NO;NO;NO	Chemotherapy;Chemotherapy;Chemotherapy	Not Available;Not Available;Not Available	120;60;480	mg;mg/m2;mg	Not Available;Not Available;Not Available	2009;2009;2009	Not Available	NOT HISPANIC OR LATINO	TCGA-09-1668-F24300
TCGA-59-2355	58	FEMALE	65	Serous Cystadenocarcinoma	Ovary	Dead	Stage IV	G3	0	65			WITH TUMOR		58	Right	TCGA-59-2355	708eec28-2348-4e15-b98c-8c6f9d057b1e	29	Not Available	65	0	Not Available	TCGA-59-2355-D28112;TCGA-59-2355-D28113	a484b2da-a6d7-403b-b76e-17312504bdbc;90eccdfc-050e-473d-854a-6bd75e253a13	Not Available;Not Available	31;31	Not Available;Not Available	Not Available;Not Available	Carboplatin;Taxol	Not Available;Not Available	3;3	Not Available;Not Available	Not Available;Not Available	Not Available;Not Available	ADJUVANT;ADJUVANT	Not Applicable;Not Applicable	Not Available;Not Available	Not Available;Not Available	Not Available;Not Available	Chemotherapy;Chemotherapy	Not Available;Not Available	Not Available;Not Available	Not Available;Not Available	Not Available;Not Available	2010;2010	Not Available	NOT HISPANIC OR LATINO	TCGA-59-2355-F28111
TCGA-24-1923	51	FEMALE	690	Serous Cystadenocarcinoma	Ovary	Dead	Stage IIIC	G3	1	343		Recurrence	WITH TUMOR		51	Bilateral	TCGA-24-1923	8449955f-42d9-46f6-919a-5cc5d59e6284	19	-18628	690	0	690	TCGA-24-1923-D26380;TCGA-24-1923-D26383;TCGA-24-1923-D26381;TCGA-24-1923-D26382;TCGA-24-1923-D26384	6472b85a-ce8f-4dd6-b255-8d215538af3f;dd656b25-2f04-4167-937f-f3d8b4434a9c;ea59cc77-d039-49f3-9ebc-8a903228c266;8c315697-557b-4e11-9d30-223d743a4782;aa10be72-fe56-4ef3-9a71-3abf202da29c	Not Available;Not Available;Not Available;Not Available;Not Available	19;19;19;19;4	233;Not Available;233;233;Not Available	35;383;35;35;Not Available	carboplatin;Topotecan;Taxol;Doxil;GOG182	Not Available;Not Available;Not Available;Not Available;Not Available	2;2;2;2;6	08;Not Available;3;4;Not Available	Not Available;Not Available;Not Available;Not Available;Not Available	Not Available;Not Available;Not Available;Not Available;Not Available	ADJUVANT;RECURRENCE;ADJUVANT;ADJUVANT;ADJUVANT	Not Applicable;Not Applicable;Not Applicable;Not Applicable;Not Applicable	Not Available;Not Available;Not Available;Not Available;Not Available	IV;IV;IV;IV;Not Available	NO;NO;NO;NO;Not Available	Chemotherapy;Chemotherapy;Chemotherapy;Chemotherapy;Chemotherapy	Not Available;Not Available;Not Available;Not Available;Not Available	Not Available;Not Available;Not Available;Not Available;Not Available	Not Available;Not Available;Not Available;Not Available;Not Available	Not Available;Not Available;Not Available;Not Available;Not Available	2010;2010;2010;2010;2010	Not Available	Not Available	TCGA-24-1923-F26379
TCGA-24-1847	45	FEMALE	343	Serous Cystadenocarcinoma	Ovary	Alive	Stage IV	G3	0	343			TUMOR FREE		45	Bilateral	TCGA-24-1847	21966708-4e66-4211-add0-f1515b09e362	2	-16529	Not Applicable	0	343	TCGA-24-1847-D26351;TCGA-24-1847-D26353;TCGA-24-1847-D26352	1b6a9f6f-1592-436b-800f-4e4d1a19ba98;c4a831bf-4848-4384-ba02-f802c9f681c4;d01c128c-796e-4aa3-9939-631fc9179bbc	Not Available;Not Available;Not Available	24;24;24	143;143;143	28;28;28	Taxotere;Taxol;Ciplastin	Not Available;Not Available;Not Available	7;7;7	6;6;6	Not Available;Not Available;Not Available	mg;mg;mg	ADJUVANT;ADJUVANT;ADJUVANT	Not Applicable;Not Applicable;Not Applicable	Not Available;Not Available;Not Available	IV;IP;IP	NO;NO;NO	Chemotherapy;Chemotherapy;Chemotherapy	Not Available;Not Available;Not Available	733;687;862	mg;mg;mg	Not Available;Not Available;Not Available	2009;2009;2009	Not Available	Not Available	TCGA-24-1847-F26350
TCGA-25-2396	71	FEMALE	92	Serous Cystadenocarcinoma	Ovary	Dead	Stage IIIC	G3	0	92			Not Available		71	Bilateral	TCGA-25-2396	6264e699-d40b-4ebc-b443-0a0edcb220dc	5	-26145	92	0	92																								Not Available	NOT HISPANIC OR LATINO	TCGA-25-2396-F26808
TCGA-29-2428	58	FEMALE	1372	Serous Cystadenocarcinoma	Ovary	Alive	Stage IIIC	G3	0	1372			TUMOR FREE		58	Left	TCGA-29-2428	b0585c7a-7205-4dac-9d54-6da89674accb	8	-21392	Not Applicable	0	1372	TCGA-29-2428-D27479;TCGA-29-2428-D27480	0f7b6d8e-68b1-42e2-8242-af4bf9964970;a0dae621-3815-4b2a-8364-e19198be75ac	Not Available;Not Available	8;8	141;141	18;18	Carboplatin;Paclitaxel	Not Available;Not Available	2;2	06;06	Not Available;Not Available	mg;mg	ADJUVANT;ADJUVANT	Not Applicable;Not Applicable	Not Available;Not Available	IP;IV;IP;IV	NO;NO	Chemotherapy;Chemotherapy	Not Available;Not Available	670;280	mg;mg	Not Available;Not Available	2010;2010	0	Not Available	TCGA-29-2428-F27478
TCGA-61-2614	71	FEMALE	262	Serous Cystadenocarcinoma	Ovary	Dead	Stage IIIC	G3	1	38		Recurrence	WITH TUMOR		71	Bilateral	TCGA-61-2614	09643c0d-efdb-46b4-94df-018bd6134a88	7	-26142	262	0	262																								Not Available	Not Available	TCGA-61-2614-F28505
TCGA-61-1895	52	FEMALE	44	Serous Cystadenocarcinoma	Ovary	Alive	Stage IIIB	G3	0	44			TUMOR FREE		52	Bilateral	TCGA-61-1895	0dd95368-0713-45f0-84f4-c91af9cbba74	1	-19060	Not Applicable	0	44	TCGA-61-1895-D28214;TCGA-61-1895-D28215	509215c0-2874-4032-a07f-fe9216ced5a7;8ef7db20-0617-45f6-90ae-fe393e156f93	Not Available;Not Available	4;4	156;156	44;44	Carboplatin;Taxotere	Not Available;Not Available	12;12	06;06	Not Available;Not Available	mg;mg	ADJUVANT;ADJUVANT	Not Applicable;Not Applicable	Not Available;Not Available	IV;IV	NO;NO	Chemotherapy;Chemotherapy	Not Available;Not Available	3780;400	mg;mg	Not Available;Not Available	2009;2009	Not Available	NOT HISPANIC OR LATINO	TCGA-61-1895-F28213
TCGA-24-1104	56	FEMALE	1933	Serous Cystadenocarcinoma	Ovary	Dead	Stage IV	G3	1	959		Recurrence	WITH TUMOR		56	Left	TCGA-24-1104	f9f44f86-10c7-4473-b156-5afbfa9a2ad0	9	-20527	1933	0	1933	TCGA-24-1104-D25836;TCGA-24-1104-D25837;TCGA-24-1104-D25835;TCGA-24-1104-D25838;TCGA-24-1104-D25839;TCGA-24-1104-D25840;TCGA-24-1104-D25841	e9de231f-ab26-4ed6-af61-fa3e6e1173f7;b446a898-1eae-4f20-88d0-55fafab04fa8;49a7aa0b-ee9a-451f-bbc4-1b6de517ec0e;d48553ab-2f2b-4708-8d43-fdd995fa330c;3bcc4b9b-c529-4706-845d-5c82f0e81e9a;3a12c164-e3cd-4312-ba87-6320222e0dbc;8d708e6e-b456-4878-9446-dad3734222aa	Not Available;Not Available;Not Available;Not Available;Not Available;Not Available;Not Available	9;9;9;27;1;1;1	1589;175;175;175;1113;1113;1876	1526;30;30;30;1001;1001;1858	Doxil;Cisplatin;Paclitaxel;Carboplatin;Taxol;Carboplatin;Taxol	Not Available;Not Available;Not Available;Not Available;Not Available;Not Available;Not Available	3;3;3;3;2;2;2	3;6;6;6;6;6;2	Not Available;Not Available;Not Available;Not Available;Not Available;Not Available;Not Available	mg;mg;mg;mg;mg;mg;mg	RECURRENCE;ADJUVANT;ADJUVANT;ADJUVANT;RECURRENCE;RECURRENCE;RECURRENCE	Not Applicable;Not Applicable;Not Applicable;Not Applicable;Not Applicable;Not Applicable;Not Applicable	Not Available;Not Available;Not Available;Not Available;Not Available;Not Available;Not Available	IV;IV;IV;IV;IV;IV;IV	NO;NO;NO;NO;NO;NO;NO	Chemotherapy;Chemotherapy;Chemotherapy;Chemotherapy;Chemotherapy;Chemotherapy;Chemotherapy	Not Available;Not Available;Not Available;Not Available;Not Available;Not Available;Not Available	190;250;1518;2007;1800;402;438	mg;mg;mg;mg;mg;mg;mg	Not Available;Not Available;Not Available;Not Available;Not Available;Not Available;Not Available	2009;2009;2009;2009;2010;2010;2010	Not Available	Not Available	TCGA-24-1104-F25834
TCGA-09-2055	48	FEMALE	819	Serous Cystadenocarcinoma	Ovary	Alive	Stage IC	G3	0	819			TUMOR FREE		48	Left	TCGA-09-2055	838778c3-0b33-4fc5-97fc-5da163475485	2	-17545	Not Applicable	0	819	TCGA-09-2055-D24397;TCGA-09-2055-D24396	49441fe6-198e-43c3-ba65-b1575d1075ab;71b4da94-56ba-47a7-9cbe-e33ec42f2095	Not Available;Not Available	2;2	189;189	5;5	Taxol;Carboplatin	Not Available;Not Available	11;11	6;6	Not Available;Not Available	mg/m2;Not Available	ADJUVANT;ADJUVANT	Not Applicable;Not Applicable	Not Available;Not Available	IV;IV	NO;NO	Chemotherapy;Chemotherapy	Not Available;Not Available	175;Not Available	mg/m2;Not Available	Not Available;Not Available	2009;2009	Not Available	NOT HISPANIC OR LATINO	TCGA-09-2055-F24395
TCGA-04-1364	61	FEMALE	1024	Serous Cystadenocarcinoma	Ovary	Dead	Stage IIIC	G3	1	288		Recurrence	WITH TUMOR		61	Bilateral	TCGA-04-1364	80f85c54-e12f-4afa-8fa5-5f3e083b6f95	26	-22294	1024	0	Not Available	TCGA-04-1364-D24032;TCGA-04-1364-D24039;TCGA-04-1364-D24037;TCGA-04-1364-D24041;TCGA-04-1364-D24038;TCGA-04-1364-D24040;TCGA-04-1364-D24029;TCGA-04-1364-D24035;TCGA-04-1364-D24036;TCGA-04-1364-D24034;TCGA-04-1364-D24031;TCGA-04-1364-D24042;TCGA-04-1364-D24030;TCGA-04-1364-D24033	eb6c4302-3a07-4fcb-8131-2be34065fe88;58df2207-1cb7-402e-a01c-df9b30e13cf7;6c9294a5-491a-4587-95ab-ce1f11c1ae91;a745b383-07f8-4eb1-a64a-7e8f7858561b;421f933a-52e6-42f5-b837-55b2362f589e;ee3416d9-a24f-4ec5-b710-a57166eaebd4;abbdcb69-6108-40d7-8c23-69271ce2bda5;ee5c2bae-8c4c-4a1d-bf59-b3c1d4357b7c;a0a50587-aad9-4b1d-8206-694d37745750;58851b60-22dc-4a9d-85fe-338ed52e93b4;82444910-d44e-4470-a279-958e2…	Not Available;Not Available;Not Available;Not Available;Not Available;Not Available;Not Available;Not Available;Not Available;Not Available;Not Available;Not Available;Not Available;Not Available	24;24;24;24;24;24;24;24;24;24;24;24;24;24	188;827;462;949;827;857;584;370;462;310;188;949;188;310	35;615;401;919;615;857;462;341;401;279;35;919;35;279	Doxil;Avastin;Cisplatin;Docetaxel;5F4 Leucovorin;RBBX 01;Etoposide;Hexalen;Gemcitabine;Navelbine;Paclitaxel;Carboplatin;Carboplatin;Topotecan	Not Available;Not Available;Not Available;Not Available;Not Available;Not Available;Not Available;Not Available;Not Available;Not Available;Not Available;Not Available;Not Available;Not Available	11;11;11;11;11;11;11;11;11;11;11;11;11;11	07;14;02;02;14;1;05;2;02;02;07;2;07;02	Not Available;Not Available;Not Available;Not Available;Not Available;Not Available;Not Available;Not Available;Not Available;Not Available;Not Available;Not Available;Not Available;Not Available	mg;mg;mg;mg;mg;mg;mg;mg;mg;mg;mg;AUC;AUC;mg	ADJUVANT;RECURRENCE;RECURRENCE;RECURRENCE;RECURRENCE;RECURRENCE;RECURRENCE;RECURRENCE;RECURRENCE;RECURRENCE;ADJUVANT;RECURRENCE;ADJUVANT;RECURRENCE	Not Applicable;Not Applicable;Not Applicable;Not Applicable;Not Applicable;Not Applicable;Not Applicable;Not Applicable;Not Applicable;Not Applicable;Not Applicable;Not Applicable;Not Applicable;Not Applicable	Not Available;Not Available;Not Available;Not Available;Not Available;Not Available;Not Available;Not Available;Not Available;Not Available;Not Available;Not Available;Not Available;Not Available	IV;Not Available;Not Available;Not Available;Not Available;Not Available;Not Available;Not Available;Not Available;Not Available;IV;Not Available;IV;Not Available	NO;NO;NO;NO;NO;NO;NO;NO;NO;NO;NO;NO;NO;NO	Chemotherapy;Chemotherapy;Chemotherapy;Chemotherapy;Chemotherapy;Chemotherapy;Chemotherapy;Chemotherapy;Chemotherapy;Chemotherapy;Chemotherapy;Chemotherapy;Chemotherapy;Chemotherapy	Not Available;Not Available;Not Available;Not Available;Not Available;Not Available;Not Available;Not Available;Not Available;Not Available;Not Available;Not Available;Not Available;Not Available	235;1860;240;260;7000;8.5;10500;1400;6400;198;2408;5;5;19.8	mg;mg;mg;mg;mg;mg;mg;mg;mg;mg;mg;AUC;AUC;mg	Not Available;Not Available;Not Available;Not Available;Not Available;Not Available;Not Available;Not Available;Not Available;Not Available;Not Available;Not Available;Not Available;Not Available	2009;2009;2009;2009;2009;2009;2009;2009;2009;2009;2009;2009;2009;2009	1	NOT HISPANIC OR LATINO	TCGA-04-1364-F24028
TCGA-29-1688	39	FEMALE	2400	Serous Cystadenocarcinoma	Ovary	Dead	Stage IIIC	G2	1	184		Recurrence	WITH TUMOR		39	Bilateral	TCGA-29-1688	05019013-7ea5-4905-ac79-901146ba2ee2	2	-14574	2400	0	2400	TCGA-29-1688-D27125;TCGA-29-1688-D27126;TCGA-29-1688-D27134;TCGA-29-1688-D27138;TCGA-29-1688-D27139;TCGA-29-1688-D27128;TCGA-29-1688-D27137;TCGA-29-1688-D27131;TCGA-29-1688-D27129;TCGA-29-1688-D27135;TCGA-29-1688-D27130;TCGA-29-1688-D27132;TCGA-29-1688-D27136;TCGA-29-1688-D27127;TCGA-29-1688-D27133	7f10efbe-1ac7-4b34-8a8f-d2018c500d2a;f7096fd1-a75b-40ad-908c-dcdb17d5cd01;a72dc90d-76a7-464f-a6b5-1e6e5248cb0e;79bc99cb-f7b0-44ea-9611-2552e156242c;51e458fd-2614-41e5-9f4b-779a7d8ebbee;62430697-e553-49a9-a8fe-953be4c87a64;c7d13c51-ca4e-4da5-bf9b-2509804ed7e5;568adf68-a27f-4f9c-944c-b128bdc775b2;82e60918-c339-44fc-a5e8-d2e1ac77bd14;8b78391e-9f51-426d-91ab-a34a0f7efd4a;c7147c57-ad18-4e46-91b1-41247…	Not Available;Not Available;Not Available;Not Available;Not Available;Not Available;Not Available;Not Available;Not Available;Not Available;Not Available;Not Available;Not Available;Not Available;Not Available	18;18;16;16;16;16;16;16;16;16;16;16;16;16;16	Not Available;Not Available;Not Available;2395;2395;Not Available;Not Available;Not Available;Not Available;Not Available;Not Available;Not Available;Not Available;Not Available;Not Available	Not Available;Not Available;1719;Not Available;Not Available;197;1900;Not Available;743;Not Available;743;Not Available;1900;197;Not Available	Cisplatin;Cytoxan;Taxotere;Carboplatin;Cytoxan;Etoposide;Paclitaxel;Oral Etoposide;Carboplatin;Hexalen;Cytoxan;Topotecan;Carboplatin;Cisplatin;Etoposide	Not Available;Not Available;Not Available;Not Available;Not Available;Not Available;Not Available;Not Available;Not Available;Not Available;Not Available;Not Available;Not Available;Not Available;Not Available	12;12;2;2;2;2;2;2;2;2;2;2;2;2;2	Not Available;Not Available;06;Not Available;Not Available;06;Not Available;03;06;Not Available;06;Not Available;Not Available;06;Not Available	Not Available;Not Available;Not Available;Not Available;Not Available;Not Available;Not Available;Not Available;Not Available;Not Available;Not Available;Not Available;Not Available;Not Available;Not Available	Not Available;Not Available;Not Available;Not Available;Not Available;Not Available;mg/m2;Not Available;Not Available;Not Available;Not Available;Not Available;AUC;Not Available;Not Available	ADJUVANT;ADJUVANT;PROGRESSION;PROGRESSION;PROGRESSION;PROGRESSION;PROGRESSION;PROGRESSION;PROGRESSION;PROGRESSION;PROGRESSION;PROGRESSION;PROGRESSION;PROGRESSION;PROGRESSION	Not Applicable;Not Applicable;Not Applicable;Not Applicable;Not Applicable;Not Applicable;Not Applicable;Not Applicable;Not Applicable;Not Applicable;Not Applicable;Not Applicable;Not Applicable;Not Applicable;Not Applicable	Not Available;Not Available;Not Available;Not Available;Not Available;Not Available;Not Available;Not Available;Not Available;Not Available;Not Available;Not Available;Not Available;Not Available;Not Available	IV;IV;IP;IV;IP;IV;IP;IV;IP;IV;IP;IV;PO;IP;IV;IP;IV;IP;IV;IP;IV;IP;IV;IP;IV;Not Available	NO;NO;NO;NO;NO;NO;NO;NO;NO;NO;NO;NO;NO;NO;NO	Chemotherapy;Chemotherapy;Chemotherapy;Chemotherapy;Chemotherapy;Chemotherapy;Chemotherapy;Chemotherapy;Chemotherapy;Chemotherapy;Chemotherapy;Chemotherapy;Chemotherapy;Chemotherapy;Chemotherapy	Not Available;Not Available;Not Available;Not Available;Not Available;Not Available;Not Available;Not Available;Not Available;Not Available;Not Available;Not Available;Not Available;Not Available;Not Available	Not Available;Not Available;Not Available;Not Available;Not Available;Not Available;175;Not Available;Not Available;Not Available;Not Available;Not Available;5;Not Available;Not Available	Not Available;Not Available;Not Available;Not Available;Not Available;Not Available;mg/m2;Not Available;Not Available;Not Available;Not Available;Not Available;AUC;Not Available;Not Available	Not Available;Not Available;Not Available;Not Available;Not Available;Not Available;Not Available;Not Available;Not Available;Not Available;Not Available;Not Available;Not Available;Not Available;Not Available	2009;2009;2010;2010;2010;2010;2010;2010;2010;2010;2010;2010;2010;2010;2010	Not Available	Not Available	TCGA-29-1688-F27124
TCGA-61-1899	81	FEMALE	256	Serous Cystadenocarcinoma	Ovary	Alive	Stage IIIC	G3	0	256			TUMOR FREE		81	Left	TCGA-61-1899	35b1bb47-b32b-4acd-8e5e-fe6bd56c0289	1	-29692	Not Applicable	0	256	TCGA-61-1899-D28219;TCGA-61-1899-D28218	e0d17430-bc63-44d6-894d-4b001467cc7a;6194d641-aa69-41e2-8f81-acbf267cc1df	Not Available;Not Available	4;4	159;159	52;52	Taxol;Carbplatin	Not Available;Not Available	12;12	06;06	Not Available;Not Available	mg;mg	ADJUVANT;ADJUVANT	Not Applicable;Not Applicable	Not Available;Not Available	IV;IV	NO;NO	Chemotherapy;Chemotherapy	Not Available;Not Available	1104;2220	mg;mg	Not Available;Not Available	2009;2009	Not Available	Not Available	TCGA-61-1899-F28217
TCGA-23-1117	42	FEMALE	1013	Serous Cystadenocarcinoma	Ovary	Dead	Stage IIIC	G3	1	418		Recurrence	WITH TUMOR		42	Left	TCGA-23-1117	a88b7e66-5f12-4023-a7e2-fcfbd1f25977	19	-15690	1013	0	Not Available	TCGA-23-1117-D25703;TCGA-23-1117-D25702;TCGA-23-1117-D25705;TCGA-23-1117-D25701;TCGA-23-1117-D25704;TCGA-23-1117-D25700;TCGA-23-1117-D25706	647f8f33-378a-47c3-8cda-37dbc04a7c54;bffb1d3e-6bc8-472c-b3b6-2b072e107ea2;53b2ce95-0ac5-4e1b-af64-9a769cdc3df6;df44bbcd-995d-4b79-9bee-e364bb571dcd;d5b2da86-8889-4e99-b890-64d403e5e8d3;ae227383-099e-44a2-8398-ba4aa5c804eb;044d289f-4ad5-4e9f-9e5a-373407bd5892	Not Available;Not Available;Not Available;Not Available;Not Available;Not Available;Not Available	27;27;27;27;27;27;11	863;757;993;624;928;294;928	781;712;951;459;890;22;890	Cisplatin;Cyclophosphamide;Gemcitabine;Topotecan;Docetaxel;Carboplatin;Herceptin	Not Available;Not Available;Not Available;Not Available;Not Available;Not Available;Not Available	3;3;3;3;3;3;1	5;3;4;8;5;11;05	Not Available;Not Available;Not Available;Not Available;Not Available;Not Available;Not Available	mg;mg;mg;mg;mg;mg;mg	PROGRESSION;PROGRESSION;PROGRESSION;RECURRENCE;PROGRESSION;ADJUVANT;PROGRESSION	Not Applicable;Not Applicable;Not Applicable;Not Applicable;Not Applicable;Not Applicable;Not Applicable	Not Available;Not Available;Not Available;Not Available;Not Available;Not Available;Not Available	IV;IV;IV;IV;IV;IV;IV	NO;NO;NO;NO;NO;NO;NO	Chemotherapy;Chemotherapy;Chemotherapy;Chemotherapy;Chemotherapy;Chemotherapy;Immunotherapy	Not Available;Not Available;Not Available;Not Available;Not Available;Not Available;Not Available	600;3450;3960;92;280;6470;600	mg;mg;mg;mg;mg;mg;mg	Not Available;Not Available;Not Available;Not Available;Not Available;Not Available;Not Available	2009;2009;2009;2009;2009;2009;2010	Not Available	Not Available	TCGA-23-1117-F25699
TCGA-13-0714	55	FEMALE	189	Serous Cystadenocarcinoma	Ovary	Dead	Stage IV	G3	1	110		Progression of Disease	WITH TUMOR		55	Bilateral	TCGA-13-0714	1e14f098-17b2-4f54-8e4f-e38088008df7	24	-20109	189	0	189	TCGA-13-0714-D24492;TCGA-13-0714-D24490;TCGA-13-0714-D24491	e54432b5-99df-4c39-b995-647542102aaf;8ca3dedd-47ab-4034-aab2-6050c4600c4a;9d443d74-433e-4f6f-8591-4a482fc81098	Not Available;Not Available;Not Available	15;15;15	Not Available;Not Available;Not Available	12;12;12	Gemcitabine;Carboplatin;Paclitaxel	Not Available;Not Available;Not Available	4;4;4	4;4;4	Not Available;Not Available;Not Available	Not Available;Not Available;mg/m2	ADJUVANT;ADJUVANT;ADJUVANT	Not Applicable;Not Applicable;Not Applicable	Not Available;Not Available;Not Available	IV;PO;IV	NO;NO;NO	Chemotherapy;Chemotherapy;Chemotherapy	Not Available;Not Available;Not Available	Not Available;5;175	Not Available;Not Available;mg/m2	Not Available;Not Available;Not Available	2009;2009;2009	Not Available	NOT HISPANIC OR LATINO	TCGA-13-0714-F24489
TCGA-13-1481	76	FEMALE	2648	Serous Cystadenocarcinoma	Ovary	Dead	Stage IIIC	G2	0	2648			TUMOR FREE		76	Right	TCGA-13-1481	c5355491-e1e8-46a4-a05e-bafcaf2e7459	31	-27898	2648	0	2648	TCGA-13-1481-D24846;TCGA-13-1481-D24844;TCGA-13-1481-D24845	f88e48af-f598-4236-bf59-a343851c2d7c;82353d99-0371-47d6-90a3-c012f8fad803;799031c3-47c1-4f36-a30d-e518b4c11298	Not Available;Not Available;Not Available	30;30;30	242;131;131	198;11;11	Cisplatin;Paciltaxel;Carboplatin	Not Available;Not Available;Not Available	6;6;6	3;6;6	Not Available;Not Available;Not Available	Not Available;mg/m2;Not Available	ADJUVANT;ADJUVANT;ADJUVANT	Not Applicable;Not Applicable;Not Applicable	Not Available;Not Available;Not Available	IP;IV;IV	NO;NO;NO	Chemotherapy;Chemotherapy;Chemotherapy	Not Available;Not Available;Not Available	Not Available;175;5	Not Available;mg/m2;Not Available	Not Available;Not Available;Not Available	2009;2009;2009	Not Available	NOT HISPANIC OR LATINO	TCGA-13-1481-F24843
TCGA-24-1557	49	FEMALE	1213	Serous Cystadenocarcinoma	Ovary	Dead	Stage IIIC	G3	1	447		Progression of Disease	WITH TUMOR		49	Bilateral	TCGA-24-1557	7dcc809b-e33a-4453-b92a-c00786f48cb0	2	-17943	1213	0	1213	TCGA-24-1557-D26198;TCGA-24-1557-D26207;TCGA-24-1557-D26200;TCGA-24-1557-D26203;TCGA-24-1557-D26202;TCGA-24-1557-D26205;TCGA-24-1557-D26197;TCGA-24-1557-D26199;TCGA-24-1557-D26206;TCGA-24-1557-D26208;TCGA-24-1557-D26210;TCGA-24-1557-D26196;TCGA-24-1557-D26195;TCGA-24-1557-D26201;TCGA-24-1557-D26204;TCGA-24-1557-D26209	debe84cc-e3d6-4000-a882-d98d3c8a6ba4;ba3ef76c-2125-4d51-9389-53fbe45038ce;e57199e1-666f-4ecf-bb4b-4ea3ddd7b2f1;baf86572-a1d7-42d3-aeaf-8d2fa5a4b4ee;df63e12d-81ee-4689-a57a-d0e15aac56bc;c9831383-8169-4c19-a7ad-fc3cc27c0a65;c496b3e4-ce90-4e94-9a46-55bb27442fe7;52dafb0c-43cf-4792-8ac6-5c637bc5b87d;7dbeeb29-0d9a-4b2f-91ea-d8d37e26e1f0;1cc3aa32-4736-449f-ac47-a04687665f87;a3727227-4be8-4f2a-af72-e123a…	Not Available;Not Available;Not Available;Not Available;Not Available;Not Available;Not Available;Not Available;Not Available;Not Available;Not Available;Not Available;Not Available;Not Available;Not Available;Not Available	28;28;28;28;28;28;28;28;28;28;28;28;28;28;28;28	347;1069;445;727;623;1008;281;445;1008;1154;873;281;281;623;798;1154	300;1027;368;644;462;875;27;368;875;1090;765;27;27;462;754;1090	Topotecan;Taxotere;Doxil;Taxol;Carboplatin;Cisplatin;Topotecan;Gemzar;Gemzar;Taxol;Not Available;Carboplatin;Taxol;Taxol;Topotecan;Carboplatin	Not Available;Not Available;Not Available;Not Available;Not Available;Not Available;Not Available;Not Available;Not Available;Not Available;Not Available;Not Available;Not Available;Not Available;Not Available;Not Available	7;7;7;7;7;7;7;7;7;7;7;7;7;7;7;7	03;03;03;04;08;07;4;03;07;04;Not Available;12;8;08;03;04	Not Available;Not Available;Not Available;Not Available;Not Available;Not Available;Not Available;Not Available;Not Available;Not Available;Not Available;Not Available;Not Available;Not Available;Not Available;Not Available	mg;mg;mg;mg;mg;mg;mg;mg;mg;mg;Not Available;mg;mg;mg;mg;mg	PROGRESSION;PROGRESSION;PROGRESSION;PROGRESSION;PROGRESSION;PROGRESSION;ADJUVANT;PROGRESSION;PROGRESSION;PROGRESSION;PALLIATIVE;ADJUVANT;ADJUVANT;PROGRESSION;PROGRESSION;PROGRESSION	Not Applicable;Not Applicable;Not Applicable;Not Applicable;Not Applicable;Not Applicable;Not Applicable;Not Applicable;Not Applicable;Not Applicable;Not Applicable;Not Applicable;Not Applicable;Not Applicable;Not Applicable;Not Applicable	Not Available;Not Available;Not Available;Not Available;Not Available;Not Available;Not Available;Not Available;Not Available;Not Available;Not Available;Not Available;Not Available;Not Available;Not Available;Not Available	IV;IV;IV;IV;IV;IV;IV;IV;IV;IV;Not Available;IV;IV;IV;IV;IV	NO;NO;NO;NO;NO;NO;NO;NO;NO;NO;NO;NO;NO;NO;NO;NO	Chemotherapy;Chemotherapy;Chemotherapy;Chemotherapy;Chemotherapy;Chemotherapy;Chemotherapy;Chemotherapy;Chemotherapy;Chemotherapy;Hormone Therapy;Chemotherapy;Chemotherapy;Chemotherapy;Chemotherapy;Chemotherapy	Not Available;Not Available;Not Available;Not Available;Not Available;Not Available;Not Available;Not Available;Not Available;Not Available;Not Available;Not Available;Not Available;Not Available;Not Available;Not Available	32.4;424;175;1300;5350;670;14.7;10980;12240;1300;Not Available;6250;3392;2600;45.5;2315	mg;mg;mg;mg;mg;mg;mg;mg;mg;mg;Not Available;mg;mg;mg;mg;mg	Not Available;Not Available;Not Available;Not Available;Not Available;Not Available;Not Available;Not Available;Not Available;Not Available;Not Available;Not Available;Not Available;Not Available;Not Available;Not Available	2009;2009;2009;2009;2009;2009;2009;2009;2009;2009;2009;2009;2009;2009;2009;2009	Not Available	Not Available	TCGA-24-1557-F26194
TCGA-09-2053	72	FEMALE	1209	Serous Cystadenocarcinoma	Ovary	Alive	Stage IIIC	G3	0	1209			TUMOR FREE		72	Left	TCGA-09-2053	ea605be2-6578-4e01-8ec3-bbd84c0b7f1d	2	-26433	Not Applicable	0	1209	TCGA-09-2053-D24385;TCGA-09-2053-D24386	d711d5ea-2290-411c-afa5-ab30773d3e11;e2e0c1ed-9af3-414e-b5e4-b993d4ebf97f	Not Available;Not Available	2;2	138;138	34;34	Carboplatin;Taxol	Not Available;Not Available	11;11	6;6	Not Available;Not Available	AUC;mg/m2	ADJUVANT;ADJUVANT	Not Applicable;Not Applicable	Not Available;Not Available	IV;IV	NO;NO	Chemotherapy;Chemotherapy	Not Available;Not Available	6;175	AUC;mg/m2	Not Available;Not Available	2009;2009	Not Available	NOT HISPANIC OR LATINO	TCGA-09-2053-F24384
TCGA-36-2543	85	FEMALE	68	Serous Cystadenocarcinoma	Ovary	Dead	Stage IIIC	G3	1	27		Progression of Disease	WITH TUMOR		85	Bilateral	TCGA-36-2543	73b63d07-0c1d-4bf2-bf11-b183e090e200	18	-31211	68	0	68																								3	Not Available	TCGA-36-2543-F27946
TCGA-31-1953	52	FEMALE	204	Serous Cystadenocarcinoma	Ovary	Alive	Stage IIIC	G3	1	70		Recurrence	WITH TUMOR		52	Bilateral	TCGA-31-1953	61feee94-3ac9-42fe-aaa3-dc6a3efe563c	20	-19064	Not Applicable	0	204	TCGA-31-1953-D27700;TCGA-31-1953-D27702;TCGA-31-1953-D27701;TCGA-31-1953-D27699	ece15379-890e-4d24-8c23-a9bd4dcd8e46;eb1db586-968a-445e-87e4-81609c8cc5e2;c46dae01-314c-4890-b522-e1446a0f2223;87f2114d-3ed1-418a-b563-c4a1efdd6c0f	Not Available;Not Available;Not Available;Not Available	20;20;20;20	65;Not Available;Not Available;65	23;100;100;23	Paciltaxel;Paciltaxle;Carboplatin;Carboplatin	Not Available;Not Available;Not Available;Not Available	10;10;10;10	03;Not Available;Not Available;03	Not Available;Not Available;Not Available;Not Available	mg;Not Available;Not Available;mg	ADJUVANT;PROGRESSION;PROGRESSION;ADJUVANT	Not Applicable;Not Applicable;Not Applicable;Not Applicable	Not Available;Not Available;Not Available;Not Available	IV;IV;IV;IV	NO;YES;YES;NO	Chemotherapy;Chemotherapy;Chemotherapy;Chemotherapy	Not Available;Not Available;Not Available;Not Available	840;Not Available;Not Available;1350	mg;Not Available;Not Available;mg	Not Available;Not Available;Not Available;Not Available	2009;2009;2009;2009	1	NOT HISPANIC OR LATINO	TCGA-31-1953-F27698
TCGA-61-1733	71	FEMALE	967	Serous Cystadenocarcinoma	Ovary	Alive	Stage IIIC	G3	1	175		Recurrence	WITH TUMOR		71	Bilateral	TCGA-61-1733	04ecaf38-0232-4dcd-9242-308a22cc1331	2	-26180	Not Applicable	0	967	TCGA-61-1733-D28166;TCGA-61-1733-D28169;TCGA-61-1733-D28167;TCGA-61-1733-D28164;TCGA-61-1733-D28168;TCGA-61-1733-D28165	3d4bc96f-852a-4613-af54-9a451e00749f;54936660-8150-4378-bb3a-200680460618;9cb8b2cf-4118-4be9-bfb9-b27a645a9d44;c5f1a4ae-9989-4347-8a0a-d1afa03088c0;62907e81-bc0a-4302-9897-8d0b0a0fa75e;b774d231-1124-433a-818f-ba0a853908d0	Not Available;Not Available;Not Available;Not Available;Not Available;Not Available	4;4;4;4;4;4	372;625;625;127;625;127	231;484;484;22;484;22	Doxil;Taxotere;Taxol;Carboplatin;Cisplatin;Docetaxel	Not Available;Not Available;Not Available;Not Available;Not Available;Not Available	12;12;12;12;12;12	06;06;06;06;06;06	Not Available;Not Available;Not Available;Not Available;Not Available;Not Available	mg;mg;mg;mg;mg;mg	RECURRENCE;PROGRESSION;PROGRESSION;ADJUVANT;PROGRESSION;ADJUVANT	Not Applicable;Not Applicable;Not Applicable;Not Applicable;Not Applicable;Not Applicable	Not Available;Not Available;Not Available;Not Available;Not Available;Not Available	IV;IP;IV;IP;IV;IV;IP;IV;IV	NO;NO;NO;NO;NO;NO	Chemotherapy;Chemotherapy;Chemotherapy;Chemotherapy;Chemotherapy;Chemotherapy	Not Available;Not Available;Not Available;Not Available;Not Available;Not Available	482;582;390;3924;720;638	mg;mg;mg;mg;mg;mg	Not Available;Not Available;Not Available;Not Available;Not Available;Not Available	2009;2009;2009;2009;2009;2009	Not Available	Not Available	TCGA-61-1733-F28163
TCGA-04-1349	69	FEMALE	656	Serous Cystadenocarcinoma	Ovary	Dead	Stage IV	G3	1	428		Recurrence	WITH TUMOR		69	Bilateral	TCGA-04-1349	4b930a10-4b12-4428-84f9-3255b4a3bc4f	26	-25213	656	0	Not Available	TCGA-04-1349-D23983;TCGA-04-1349-D23986;TCGA-04-1349-D23985;TCGA-04-1349-D23979;TCGA-04-1349-D23981;TCGA-04-1349-D23980;TCGA-04-1349-D23984;TCGA-04-1349-D23982;TCGA-04-1349-D23978	b6b0b86f-0a20-4b17-a137-0d361563e1e3;4ed4f655-53b4-4a3c-9f0d-68d03e0be4e4;657f0e7d-e78a-426c-877e-5ffe76061984;dbb69d58-12bc-4b08-b033-f6445d45d0b2;19d1b2b2-e7da-44e6-8eff-02c8438a5e16;e6584537-e4b7-40ac-8cd8-6e6329a6a620;1d5f70a4-4277-456b-8425-78630a4842fe;eb24d9d8-a70b-43e2-af7b-199124d06a41;21e672d6-60ea-4ba5-a90a-3d8d33c0197d	Not Available;Not Available;Not Available;Not Available;Not Available;Not Available;Not Available;Not Available;Not Available	10;10;10;10;10;10;10;10;10	373;Not Available;373;653;653;653;373;653;653	1;Not Available;1;436;436;436;1;436;436	Cisplatin;Avastin;Paclitaxel;Cisplatin;Paclitaxel;Cisplatin;Paclitaxel;Cytoxan;Doxil	Not Available;Not Available;Not Available;Not Available;Not Available;Not Available;Not Available;Not Available;Not Available	11;11;11;11;11;11;11;11;11	12;Not Available;12;8;8;8;12;8;8	Not Available;Not Available;Not Available;Not Available;Not Available;Not Available;Not Available;Not Available;Not Available	mg/m2;mg/kg;mg/m2;mg/m2;mg/m2;mg/m2;mg/m2;mg/m2;mg/m2	ADJUVANT;PROGRESSION;ADJUVANT;PROGRESSION;PROGRESSION;PROGRESSION;ADJUVANT;PROGRESSION;PROGRESSION	Not Applicable;Not Applicable;Not Applicable;Not Applicable;Not Applicable;Not Applicable;Not Applicable;Not Applicable;Not Applicable	Not Available;Not Available;Not Available;Not Available;Not Available;Not Available;Not Available;Not Available;Not Available	IV;Not Available;IV;IV;IP;IP;IV;IV;IV	NO;NO;NO;NO;NO;NO;NO;NO;NO	Chemotherapy;Targeted Molecular therapy;Chemotherapy;Chemotherapy;Chemotherapy;Chemotherapy;Chemotherapy;Chemotherapy;Chemotherapy	Not Available;Not Available;Not Available;Not Available;Not Available;Not Available;Not Available;Not Available;Not Available	75;5;135;75;60;60;175;750;30	mg/m2;mg/kg;mg/m2;mg/m2;mg/m2;mg/m2;mg/m2;mg/m2;mg/m2	Not Available;Not Available;Not Available;Not Available;Not Available;Not Available;Not Available;Not Available;Not Available	2009;2009;2009;2009;2009;2009;2009;2009;2009	Not Available	NOT HISPANIC OR LATINO	TCGA-04-1349-F23977
TCGA-04-1335	60	FEMALE	55	Serous Cystadenocarcinoma	Ovary	Dead	Stage IB	G2	0	55			WITH TUMOR		60	Bilateral	TCGA-04-1335	ab3dbbbe-eed6-4a35-a505-1815225e86c9	26	-21963	55	0	Not Available																								Not Available	NOT HISPANIC OR LATINO	TCGA-04-1335-F23924
TCGA-30-1862	65	FEMALE	186	Serous Cystadenocarcinoma	Ovary	Dead	Stage IV	G2	0	186			WITH TUMOR		65	Not Available	TCGA-30-1862	58f5a54e-de50-4cca-afa1-cc331d8b3479	2	-23895	186	0	186																								Not Available	NOT HISPANIC OR LATINO	TCGA-30-1862-F27593
TCGA-04-1655	49	FEMALE	1380	Serous Cystadenocarcinoma	Ovary	Dead	Stage IIIB	G2	1	819		Recurrence	Not Available		49	Bilateral	TCGA-04-1655	f8a5547f-f1bc-4c01-8b68-25b5ee0caeab	2	-17988	1380	0	Not Available	TCGA-04-1655-D24192;TCGA-04-1655-D24194;TCGA-04-1655-D24196;TCGA-04-1655-D24195;TCGA-04-1655-D24193	0fc35dff-0325-4013-8faa-f9338450f776;d6ee6177-9651-4002-8886-321a006ddb09;6af7c96d-fd92-4419-89f8-4a3f81291128;31f9f5de-7d10-4be7-922a-486e53358208;6554c537-7883-461c-a2bc-e5d5cff12e2f	Not Available;Not Available;Not Available;Not Available;Not Available	9;9;9;9;9	139;139;Not Available;Not Available;139	34;34;839;184;34	Taxol;Taxol;Carboplatin;Taxol;Cisplatin	Not Available;Not Available;Not Available;Not Available;Not Available	11;11;11;11;11	06;06;Not Available;Not Available;06	Not Available;Not Available;Not Available;Not Available;Not Available	mg;mg;Not Available;Not Available;mg	ADJUVANT;ADJUVANT;RECURRENCE;RECURRENCE;ADJUVANT	Not Applicable;Not Applicable;Not Applicable;Not Applicable;Not Applicable	Not Available;Not Available;Not Available;Not Available;Not Available	IV;IP;IV;IV;IV;IP;IV	NO;NO;NO;NO;NO	Chemotherapy;Chemotherapy;Chemotherapy;Chemotherapy;Chemotherapy	Not Available;Not Available;Not Available;Not Available;Not Available	1288;574;Not Available;Not Available;953	mg;mg;Not Available;Not Available;mg	Not Available;Not Available;Not Available;Not Available;Not Available	2009;2009;2009;2009;2009	0	Not Available	TCGA-04-1655-F24191
TCGA-24-0970	63	FEMALE	354	Serous Cystadenocarcinoma	Ovary	Dead	Stage IIIC	G3	1	280		Recurrence	WITH TUMOR		63	Bilateral	TCGA-24-0970	95e58015-a7c0-4bdc-bf64-7617d24d0784	9	-23276	354	0	354	TCGA-24-0970-D25873;TCGA-24-0970-D25872;TCGA-24-0970-D25871	426b35b9-eeab-4015-898d-f5a50d3c5f6e;3d5f98c0-fb1e-4647-aa0f-4e9ab61b6d8b;e1f3db9f-1bfe-4fca-8fb6-d17d4ae824fa	Not Available;Not Available;Not Available	9;9;9	314;314;314	25;25;25	Doxil;Carboplatin;Taxol	Not Available;Not Available;Not Available	3;3;3	08;08;08	Not Available;Not Available;Not Available	mg/m2;mg/m2;mg/m2	ADJUVANT;ADJUVANT;ADJUVANT	Not Applicable;Not Applicable;Not Applicable	Not Available;Not Available;Not Available	IV;IV;IV	Not Available;Not Available;NO	Chemotherapy;Chemotherapy;Chemotherapy	Not Available;Not Available;Not Available	152;3840;1980	mg/m2;mg/m2;mg/m2	Not Available;Not Available;Not Available	2009;2009;2009	Not Available	Not Available	TCGA-24-0970-F25870
TCGA-10-0927	65	FEMALE	2490	Serous Cystadenocarcinoma	Ovary	Dead	Stage IIIC	G2	1	1001		Recurrence	WITH TUMOR		65	Bilateral	TCGA-10-0927	933dbfbd-4697-403e-bd73-c17cb300c94b	6	-23982	2490	0	2478	TCGA-10-0927-D24424;TCGA-10-0927-D24428;TCGA-10-0927-D24426;TCGA-10-0927-D24423;TCGA-10-0927-D24421;TCGA-10-0927-D24422;TCGA-10-0927-D24425;TCGA-10-0927-D24427	f5b4eecf-392c-4dc2-b6b4-84147f8d78a8;e99dde4c-fd87-4c00-8d67-dcd6cb912a64;5543938e-67eb-414c-a80d-dcb113ce7c6e;6efe15d8-13aa-4760-8bfb-dadb529205f0;8a17dc93-4b32-40e2-8134-94b2aa680461;6f9c873b-a61c-4074-abaf-03124c45be22;3d37f28e-e854-4a31-a7f1-407e7c128dba;3c8fee69-6a99-4182-8581-b545e14c58a2	Not Available;Not Available;Not Available;Not Available;Not Available;Not Available;Not Available;Not Available	18;18;18;18;18;18;18;18	1686;1640;2302;1301;121;121;1910;2463	1601;1336;1938;1017;9;9;1686;2330	Arimidex;Tamoxifen;Doxil;Carboplatin;Taxol;Carboplatin;Taxol;Gemcitabine	Not Available;Not Available;Not Available;Not Available;Not Available;Not Available;Not Available;Not Available	3;3;3;3;3;3;3;3	10;Not Available;10;10;6;6;10;10	Not Available;Not Available;Not Available;Not Available;Not Available;Not Available;Not Available;Not Available	mg/m2;mg/m2;mg/m2;mg/m2;mg/m2;mg/m2;mg/m2;mg/m2	OTHER, SPECIFY IN NOTES;OTHER, SPECIFY IN NOTES;OTHER, SPECIFY IN NOTES;OTHER, SPECIFY IN NOTES;ADJUVANT;ADJUVANT;OTHER, SPECIFY IN NOTES;OTHER, SPECIFY IN NOTES	Progression and Recurrence;Progression and Recurrence;Progression and Recurrence;Progression and Recurrence;Not Applicable;Not Applicable;Progression and Recurrence;Progression and Recurrence	Not Available;Not Available;Not Available;Not Available;Not Available;Not Available;Not Available;Not Available	IV;IV;IV;IV;IV;IV;IV;IV	Not Available;NO;NO;NO;Not Available;NO;Not Available;NO	Chemotherapy;Hormone Therapy;Chemotherapy;Chemotherapy;Chemotherapy;Chemotherapy;Chemotherapy;Chemotherapy	Not Available;Not Available;Not Available;Not Available;Not Available;Not Available;Not Available;Not Available	60;12000;845;5400;1800;2940;2320;9920	mg/m2;mg/m2;mg/m2;mg/m2;mg/m2;mg/m2;mg/m2;mg/m2	Not Available;Not Available;Not Available;Not Available;Not Available;Not Available;Not Available;Not Available	2009;2009;2009;2009;2009;2009;2009;2009	Not Available	HISPANIC OR LATINO	TCGA-10-0927-F24420
TCGA-36-1568	52	FEMALE	875	Serous Cystadenocarcinoma	Ovary	Alive	Stage IIIC	G3	1	548		Recurrence	WITH TUMOR		52	Bilateral	TCGA-36-1568	de548bdd-14ca-486b-bd16-a6fbdd5b50d2	2	-19311	Not Applicable	0	875	TCGA-36-1568-D27851;TCGA-36-1568-D27853;TCGA-36-1568-D27852	2a3f80b3-6a80-4ee7-9c35-29309d21d631;178044bb-7b27-4a53-b3d0-6e8a5a9352c3;9d38e2ae-a6be-479e-9c79-8865a90a7eb5	Not Available;Not Available;Not Available	15;15;15	737;123;123	624;10;10	Liposomal Doxorubicin;Paclitaxel;Carboplatin	Not Available;Not Available;Not Available	1;1;1	05;05;05	Not Available;Not Available;Not Available	mg;mg;mg	PROGRESSION;ADJUVANT;ADJUVANT	Not Applicable;Not Applicable;Not Applicable	Not Available;Not Available;Not Available	IV;IV;IV	NO;NO;NO	Chemotherapy;Chemotherapy;Chemotherapy	Not Available;Not Available;Not Available	286;1257;2610	mg;mg;mg	Not Available;Not Available;Not Available	2010;2010;2010	Not Available	Not Available	TCGA-36-1568-F27850
TCGA-24-1103	50	FEMALE	1646	Serous Cystadenocarcinoma	Ovary	Dead	Stage IIIC	G3	1	678		Recurrence	WITH TUMOR		50	Bilateral	TCGA-24-1103	f34aa3b6-e966-49c6-bc55-130545772c53	9	-18583	1646	0	1646	TCGA-24-1103-D25826;TCGA-24-1103-D25827;TCGA-24-1103-D25828;TCGA-24-1103-D25825;TCGA-24-1103-D25829;TCGA-24-1103-D25830;TCGA-24-1103-D25832;TCGA-24-1103-D25831	5c3acf57-141b-4ce6-91fe-581490c243ba;22f59aba-f17a-4a62-99f6-f823663235f8;31b255dd-31d7-4ed8-933f-d460bb56c52e;f44476cf-cc04-42d3-bb41-71b9b94dd313;ded5f911-f2be-4407-8843-973d988ec6b2;23789e95-afa2-45e4-863c-265228e4944c;e6d71b0b-52f3-46bb-9928-e8313c172b61;ba9a1f08-8120-426b-8d9e-75de1729a6ff	Not Available;Not Available;Not Available;Not Available;Not Available;Not Available;Not Available;Not Available	9;9;9;9;27;1;1;1	910;910;1127;127;127;1127;Not Available;Not Available	694;694;1016;19;19;1016;1625;1625	Topotecan;Navelbine;Taxotere;Taxol;Carboplatin;Carboplatin;Carboplatin;Taxotere	Not Available;Not Available;Not Available;Not Available;Not Available;Not Available;Not Available;Not Available	3;3;3;3;3;2;2;2	9;9;6;6;6;6;1;1	Not Available;Not Available;Not Available;Not Available;Not Available;Not Available;Not Available;Not Available	mg;mg;mg;mg;mg;mg;mg;mg	RECURRENCE;RECURRENCE;RECURRENCE;ADJUVANT;ADJUVANT;RECURRENCE;RECURRENCE;RECURRENCE	Not Applicable;Not Applicable;Not Applicable;Not Applicable;Not Applicable;Not Applicable;Not Applicable;Not Applicable	Not Available;Not Available;Not Available;Not Available;Not Available;Not Available;Not Available;Not Available	IV;IV;IV;IV;IV;IV;IP;IP	NO;NO;NO;NO;NO;NO;NO;NO	Chemotherapy;Chemotherapy;Chemotherapy;Chemotherapy;Chemotherapy;Chemotherapy;Chemotherapy;Chemotherapy	Not Available;Not Available;Not Available;Not Available;Not Available;Not Available;Not Available;Not Available	43.2;816;756;1920;2210;2322;347;130	mg;mg;mg;mg;mg;mg;mg;mg	Not Available;Not Available;Not Available;Not Available;Not Available;Not Available;Not Available;Not Available	2009;2009;2009;2009;2009;2010;2010;2010	Not Available	Not Available	TCGA-24-1103-F25824
TCGA-24-1430	68	FEMALE	863	Serous Cystadenocarcinoma	Ovary	Dead	Stage IIIC	G3	1	449		Recurrence	WITH TUMOR		68	Bilateral	TCGA-24-1430	3018efe7-13a1-47ae-a726-8fc967c73841	12	-24939	863	0	863	TCGA-24-1430-D25974;TCGA-24-1430-D25968;TCGA-24-1430-D25971;TCGA-24-1430-D25973;TCGA-24-1430-D25970;TCGA-24-1430-D25969;TCGA-24-1430-D25972;TCGA-24-1430-D25975;TCGA-24-1430-D25967	a3db39b6-eb97-47a8-8e64-cb0d8de8ffab;4630dd23-dba3-4101-8d84-62b9fd51dfa3;bafc8e9f-3310-409a-9129-50f29f23b38d;26fd89d8-c384-4c27-8f76-e8fa42667511;cbaf76a6-ae77-42d5-8ff7-fdc31b7a31bb;ada775a9-b4ec-43c5-bf11-7533cd8667cd;3194f6fd-af01-4f55-ba85-50eb0bd7af8e;2a8e83d3-0e03-4a92-ac3d-9db1c4104de4;574ea0f6-0c98-43ed-a8c7-3bf90f81ae70	Not Available;Not Available;Not Available;Not Available;Not Available;Not Available;Not Available;Not Available;Not Available	12;12;12;12;12;12;12;12;12	841;106;624;769;547;106;769;841;106	804;22;568;652;463;22;652;804;22	Doxil;Taxol;Doxil;Carboplatin;Topotecan;Amitostine;Taxol;Gomzar;Cisplatin	Not Available;Not Available;Not Available;Not Available;Not Available;Not Available;Not Available;Not Available;Not Available	5;5;5;5;5;5;5;5;5	1.5;06;03;05;05;06;05;1.5;06	Not Available;Not Available;Not Available;Not Available;Not Available;Not Available;Not Available;Not Available;Not Available	mg;mg;mg;mg;mg;mg;mg;mg;mg	PROGRESSION;ADJUVANT;PROGRESSION;PROGRESSION;RECURRENCE;ADJUVANT;PROGRESSION;PROGRESSION;ADJUVANT	Not Applicable;Not Applicable;Not Applicable;Not Applicable;Not Applicable;Not Applicable;Not Applicable;Not Applicable;Not Applicable	Not Available;Not Available;Not Available;Not Available;Not Available;Not Available;Not Available;Not Available;Not Available	IV;IV;IV;IV;IV;IV;IV;IV;IV	NO;NO;NO;NO;NO;NO;NO;NO;NO	Chemotherapy;Chemotherapy;Chemotherapy;Chemotherapy;Chemotherapy;Chemotherapy;Chemotherapy;Chemotherapy;Chemotherapy	Not Available;Not Available;Not Available;Not Available;Not Available;Not Available;Not Available;Not Available;Not Available	81;1252;177;1960;44.88;5301;128;5150;539	mg;mg;mg;mg;mg;mg;mg;mg;mg	Not Available;Not Available;Not Available;Not Available;Not Available;Not Available;Not Available;Not Available;Not Available	2009;2009;2009;2009;2009;2009;2009;2009;2009	1	Not Available	TCGA-24-1430-F25966
TCGA-30-1856	56	FEMALE	477	Serous Cystadenocarcinoma	Ovary	Dead	Stage IIIC	G3	1	220		Recurrence	WITH TUMOR		56	Bilateral	TCGA-30-1856	91a6f311-c758-4e40-9abb-cc0f6584b9c9	2	-20626	477	0	477	TCGA-30-1856-D27554;TCGA-30-1856-D27556;TCGA-30-1856-D27559;TCGA-30-1856-D27553;TCGA-30-1856-D27560;TCGA-30-1856-D27555;TCGA-30-1856-D27558;TCGA-30-1856-D27557;TCGA-30-1856-D27561;TCGA-30-1856-D27562	8b99703a-2b37-485b-9c5b-9fd8cf793f2a;17d3f156-81fa-443c-9bcd-8c5a72174dbb;c66732af-f355-40df-a6b3-4993bb55a8f7;06847472-6031-4f11-a05b-a66e4c119973;c580c4e7-0a42-4ca4-b24f-43a2ca827d00;1df9a4b7-edff-4838-abd5-cb77b22ee5a5;9d9e6ff1-26ab-4620-9423-bc250e900e29;7f66f918-6c82-4943-a08a-9ce8dee928ec;76cc12ec-df1b-4744-aea9-228dca5926e0;4f34558c-9912-4486-8df5-f0a6fcc95fb1	Not Available;Not Available;Not Available;Not Available;Not Available;Not Available;Not Available;Not Available;Not Available;Not Available	23;23;23;23;23;23;23;23;23;23	195;195;462;195;462;195;300;195;462;Not Available	17;17;339;17;339;17;272;17;339;230	Carboplatin;Adriamycin;Doxil;Paclitaxel;Navelbine;Gemcitabine;Taxotere;Topotecan;CPT 11;Tamoxifen	Not Available;Not Available;Not Available;Not Available;Not Available;Not Available;Not Available;Not Available;Not Available;Not Available	9;9;9;9;9;9;9;9;9;9	09;09;01;09;01;09;04;09;Not Available;Not Available	Not Available;Not Available;Not Available;Not Available;Not Available;Not Available;Not Available;Not Available;Not Available;Not Available	Not Available;Not Available;mg/m2;mg/m2;mg/m2;mg/m2;mg/m2;Not Available;mg/m2;mg	ADJUVANT;ADJUVANT;RECURRENCE;ADJUVANT;RECURRENCE;ADJUVANT;RECURRENCE;ADJUVANT;RECURRENCE;ADJUVANT	Not Applicable;Not Applicable;Not Applicable;Not Applicable;Not Applicable;Not Applicable;Not Applicable;Not Applicable;Not Applicable;Not Applicable	Not Available;Not Available;Not Available;Not Available;Not Available;Not Available;Not Available;Not Available;Not Available;Not Available	IV;IV;IV;IV;IV;IV;IV;IV;IV;PO	NO;NO;NO;NO;NO;NO;NO;NO;NO;NO	Chemotherapy;Chemotherapy;Chemotherapy;Chemotherapy;Chemotherapy;Chemotherapy;Chemotherapy;Chemotherapy;Chemotherapy;Hormone Therapy	Not Available;Not Available;Not Available;Not Available;Not Available;Not Available;Not Available;Not Available;Not Available;Not Available	5;Not Available;30;175;20;1000;30;Not Available;50;40	Not Available;Not Available;mg/m2;mg/m2;mg/m2;mg/m2;mg/m2;Not Available;mg/m2;mg	Not Available;Not Available;Not Available;Not Available;Not Available;Not Available;Not Available;Not Available;Not Available;Not Available	2009;2009;2009;2009;2009;2009;2009;2009;2009;2009	Not Available	NOT HISPANIC OR LATINO	TCGA-30-1856-F27552
TCGA-24-2293	47	FEMALE	506	Serous Cystadenocarcinoma	Omentum	Dead		G3	0	506			Not Available		47	Right	TCGA-24-2293	bdd792e7-d75f-4aa3-b38e-f0708e112075	26	-17235	506	0	506	TCGA-24-2293-D26599;TCGA-24-2293-D26600;TCGA-24-2293-D26602;TCGA-24-2293-D26603;TCGA-24-2293-D26601	259222b7-aa56-4b27-b5c1-a167efcc5a05;478b2750-e834-4ab0-9745-79e4791c52ea;c370ef42-66a2-4812-a7b2-c1a6cfdf941d;a3d3ee41-2df1-443f-afc8-12b8d71bb04f;8050a129-6bfa-4037-8fe8-a5b254002a76	Not Available;Not Available;Not Available;Not Available;Not Available	26;26;26;26;26	Not Available;Not Available;Not Available;Not Available;Not Available	Not Available;Not Available;Not Available;Not Available;Not Available	Carboplatin;Taxol;Etoposide;Carboplatin;Melphalan	Not Available;Not Available;Not Available;Not Available;Not Available	2;2;2;2;2	06;06;Not Available;Not Available;Not Available	Not Available;Not Available;Not Available;Not Available;Not Available	Not Available;Not Available;Not Available;Not Available;Not Available	ADJUVANT;ADJUVANT;ADJUVANT;ADJUVANT;ADJUVANT	Not Applicable;Not Applicable;Not Applicable;Not Applicable;Not Applicable	Not Available;Not Available;Not Available;Not Available;Not Available	IV;IV;IV;IV;IV	NO;NO;NO;NO;NO	Chemotherapy;Chemotherapy;Chemotherapy;Chemotherapy;Chemotherapy	Not Available;Not Available;Not Available;Not Available;Not Available	Not Available;Not Available;Not Available;Not Available;Not Available	Not Available;Not Available;Not Available;Not Available;Not Available	Not Available;Not Available;Not Available;Not Available;Not Available	2010;2010;2010;2010;2010	Not Available	Not Available	TCGA-24-2293-F26598
TCGA-24-1846	45	FEMALE	133	Serous Cystadenocarcinoma	Ovary	Alive	Stage IIIC	G3	0	133			Not Available		45	Bilateral	TCGA-24-1846	67f526f1-def5-43b4-bc89-154baae190fc	2	-16534	Not Applicable	0	133	TCGA-24-1846-D26347;TCGA-24-1846-D26348	b64016e1-72c8-4a3b-8f11-3dc2a09dd64b;f815ee22-1cf2-484f-a4bf-7ee83a32679e	Not Available;Not Available	24;24	175;175	43;43	Carboplatin;Paclitaxel	Not Available;Not Available	8;8	05;05	Not Available;Not Available	mg;mg	ADJUVANT;ADJUVANT	Not Applicable;Not Applicable	Not Available;Not Available	IV;IV	NO;NO	Chemotherapy;Chemotherapy	Not Available;Not Available	3800;1173	mg;mg	Not Available;Not Available	2009;2009	1	Not Available	TCGA-24-1846-F26346
TCGA-13-A5FU	60	FEMALE	256	Serous Cystadenocarcinoma	Ovary	Dead	Stage IV	G3	0	256			WITH TUMOR		60	Bilateral	TCGA-13-A5FU	0F7AC6CA-7806-4B2A-9D37-94FF74FCD010	26	-22256	256	0	Not Available	TCGA-13-A5FU-D43573;TCGA-13-A5FU-D43574	84B42869-00D9-41FA-BB29-C17DB74E66C9;A3157A7F-920B-484C-A9B4-BF6C78BC2CFE	Not Available;Not Available	26;26	182;182	35;35	Carboplatin;Paclitaxel	Partial Response;Partial Response	5;5	Not Available;Not Available	Not Available;Not Available	Not Available;Not Available	Not Available;Not Available	Not Applicable;Not Applicable	Not Available;Not Available	Not Available;Not Available	NO;NO	Chemotherapy;Chemotherapy	Not Available;Not Available	Not Available;Not Available	Not Available;Not Available	NO;NO	2013;2013	Not Available	Not Evaluated
TCGA-04-1353	64	FEMALE	16	Serous Cystadenocarcinoma	Ovary	Alive	Stage IIIC	Not Available	0	16			Not Available		64	Not Available	TCGA-04-1353	cddbac56-2861-46a5-98a3-df32ab69d5da	19	-23611	Not Applicable	0	16																								Unknown	NOT HISPANIC OR LATINO	TCGA-04-1353-F65201
TCGA-24-1565	74	FEMALE	312	Serous Cystadenocarcinoma	Ovary	Dead	Stage IIIC	G3	1	145		Recurrence	WITH TUMOR		74	Bilateral	TCGA-24-1565	cf1e86ec-4bcb-403c-831b-d67bddef14eb	13	-27048	312	0	312	TCGA-24-1565-D26275;TCGA-24-1565-D26277;TCGA-24-1565-D26276	f520e210-c6e9-48c9-bbff-f257cb97ba74;43054d58-b335-4d70-a5db-42959006cfc5;00f13539-fd47-4c29-96ff-381d74b856a4	Not Available;Not Available;Not Available	13;13;13	123;Not Available;123	39;178;39	Taxol;Topotecan;Cisplatin	Not Available;Not Available;Not Available	5;5;5	06;Not Available;06	Not Available;Not Available;Not Available	mg;Not Available;mg	ADJUVANT;RECURRENCE;ADJUVANT	Not Applicable;Not Applicable;Not Applicable	Not Available;Not Available;Not Available	IV;IV;IV	NO;NO;NO	Chemotherapy;Chemotherapy;Chemotherapy	Not Available;Not Available;Not Available	1389;Not Available;774	mg;Not Available;mg	Not Available;Not Available;Not Available	2009;2009;2009	Not Available	Not Available	TCGA-24-1565-F26274
TCGA-23-2081	49	FEMALE	2342	Serous Cystadenocarcinoma	Ovary	Dead	Stage IV	G3	1			Locoregional Disease	WITH TUMOR		49	Bilateral	TCGA-23-2081	41178cbc-db73-4007-b5d8-febebf7f578d	20	-18162	2342	0	Not Available	TCGA-23-2081-D25782;TCGA-23-2081-D25791;TCGA-23-2081-D25793;TCGA-23-2081-D25792;TCGA-23-2081-D25784;TCGA-23-2081-D25786;TCGA-23-2081-D25789;TCGA-23-2081-D25788;TCGA-23-2081-D25790;TCGA-23-2081-D25785;TCGA-23-2081-D25783;TCGA-23-2081-D25787	9ac0d608-4f98-4a24-a71d-73e2428d160c;fe9683d7-e2d6-4136-92ea-1d6d51fd5023;903e47f3-51cb-44cf-8d4b-104edf2dd63e;03beed10-8066-4b0d-9003-4ba326eb7011;a9f3cb5e-4bf8-4810-9a1e-f310588bff21;0c4ca03d-0418-47da-bbaf-216d3a8d39cb;87be1e88-31e9-48b0-aa2f-4159d6917c71;3274a846-11f3-4a57-a950-f5115fa188a2;98483a68-d8fc-4b86-a0e5-51e3715b1bcf;6b335083-5754-47d9-8591-2910cb2ad861;c9566413-8e08-47c1-8a4f-527b3…	Not Available;Not Available;Not Available;Not Available;Not Available;Not Available;Not Available;Not Available;Not Available;Not Available;Not Available;Not Available	20;20;20;20;20;20;20;20;20;20;20;20	Discrepancy;1948;2173;1948;173;418;1154;960;1154;173;Discrepancy;960	Discrepancy;1790;2070;1790;16;331;988;939;988;16;Discrepancy;939	Avastin;Gemzar;AMG 706;Cisplatin;Paclitaxel;Doxil;Cisplatin;Carboplatin;Gemzar;Carboplatin;Paclitaxel;Taxotere	Not Available;Not Available;Not Available;Not Available;Not Available;Not Available;Not Available;Not Available;Not Available;Not Available;Not Available;Not Available	11;11;11;11;11;11;11;11;11;11;11;11	03;11;11;11;08;04;08;02;08;08;03;02	Not Available;Not Available;Not Available;Not Available;Not Available;Not Available;Not Available;Not Available;Not Available;Not Available;Not Available;Not Available	mg;mg;mg;mg;mg;mg;mg;mg;mg;mg;mg;mg	OTHER, SPECIFY IN NOTES;RECURRENCE;RECURRENCE;RECURRENCE;ADJUVANT;RECURRENCE;RECURRENCE;RECURRENCE;RECURRENCE;ADJUVANT;OTHER, SPECIFY IN NOTES;RECURRENCE	Persistent;Not Applicable;Not Applicable;Not Applicable;Not Applicable;Not Applicable;Not Applicable;Not Applicable;Not Applicable;Not Applicable;Persistent;Not Applicable	Not Available;Not Available;Not Available;Not Available;Not Available;Not Available;Not Available;Not Available;Not Available;Not Available;Not Available;Not Available	IV;IV;PO;IV;IV;IV;IV;IV;IV;IV;IV;IV	NO;NO;NO;NO;NO;NO;NO;NO;NO;NO;NO;NO	Chemotherapy;Chemotherapy;Chemotherapy;Chemotherapy;Chemotherapy;Chemotherapy;Chemotherapy;Chemotherapy;Chemotherapy;Chemotherapy;Chemotherapy;Chemotherapy	Not Available;Not Available;Not Available;Not Available;Not Available;Not Available;Not Available;Not Available;Not Available;Not Available;Not Available;Not Available	1750;13200;1325;660;2480;280;1020;1400;20400;4400;300;290	mg;mg;mg;mg;mg;mg;mg;mg;mg;mg;mg;mg	Not Available;Not Available;Not Available;Not Available;Not Available;Not Available;Not Available;Not Available;Not Available;Not Available;Not Available;Not Available	2009;2009;2009;2009;2009;2009;2009;2009;2009;2009;2009;2009	Not Available	NOT HISPANIC OR LATINO	TCGA-23-2081-F25781
TCGA-61-2003	53	FEMALE	122	Serous Cystadenocarcinoma	Ovary	Alive	Stage IIIC	G2	0	122			WITH TUMOR		53	Bilateral	TCGA-61-2003	33dc48d8-2e01-482b-944c-ac10da727ec9	8	-19605	Not Applicable	0	122	TCGA-61-2003-D28332;TCGA-61-2003-D28328;TCGA-61-2003-D28331;TCGA-61-2003-D28330;TCGA-61-2003-D28329	682e5459-eee9-47d4-aa3f-b5543a57a9c5;548a0b5e-a665-40db-864c-7a990f366c0d;c055893d-8966-4aca-8d83-54c687fa097f;08a1b811-658b-474d-8e5c-6b15e313b88e;1de90898-a17b-4157-9573-4a8049004b10	Not Available;Not Available;Not Available;Not Available;Not Available	8;8;8;8;8	Not Available;121;Not Available;121;121	122;52;122;52;52	Carboplatin;Carboplatin;Gemcitabine;Taxol;Taxol	Not Available;Not Available;Not Available;Not Available;Not Available	12;12;12;12;12	Not Available;Not Available;Not Available;Not Available;Not Available	Not Available;Not Available;Not Available;Not Available;Not Available	Not Available;Not Available;Not Available;Not Available;Not Available	PROGRESSION;ADJUVANT;PROGRESSION;ADJUVANT;ADJUVANT	Not Applicable;Not Applicable;Not Applicable;Not Applicable;Not Applicable	Not Available;Not Available;Not Available;Not Available;Not Available	Not Available;IP;IV;Not Available;IV;IP	NO;NO;NO;NO;NO	Chemotherapy;Chemotherapy;Chemotherapy;Chemotherapy;Chemotherapy	Not Available;Not Available;Not Available;Not Available;Not Available	Not Available;Not Available;Not Available;Not Available;Not Available	Not Available;Not Available;Not Available;Not Available;Not Available	Not Available;Not Available;Not Available;Not Available;Not Available	2009;2009;2009;2009;2009	Not Available	NOT HISPANIC OR LATINO	TCGA-61-2003-F28327
TCGA-23-1116	83	FEMALE	592	Serous Cystadenocarcinoma	Ovary	Dead	Stage IIIC	G3	1	286		Recurrence	Not Available		83	Left	TCGA-23-1116	70fe08bd-a0b4-4a88-b82e-813b176f8e40	20	-30464	Not Applicable	0	139	TCGA-23-1116-D25749;TCGA-23-1116-D25748;TCGA-23-1116-D25750;TCGA-23-1116-D25751	fdcbd10e-6a29-44af-a6d3-0ae779462f28;cebb3b12-fd0f-4d3d-836e-9a2f550a8a89;ca70e5a7-b898-44a8-a40a-56f5788f613d;aadd8f4f-1254-476b-ae3f-6c120a36477e	Not Available;Not Available;Not Available;Not Available	1;1;14;14	187;187;418;418	19;19;306;306	Paclitaxel;Carboplatin;Carboplatin;Gemzar	Not Available;Not Available;Not Available;Not Available	4;4;12;12	06;06;06;06	Not Available;Not Available;Not Available;Not Available	mg;mg;mg;mg	ADJUVANT;ADJUVANT;RECURRENCE;RECURRENCE	Not Applicable;Not Applicable;Not Applicable;Not Applicable	Not Available;Not Available;Not Available;Not Available	IP;IV;IP;IV;IV;IV	Not Available;Not Available;NO;NO	Chemotherapy;Chemotherapy;Chemotherapy;Chemotherapy	Not Available;Not Available;Not Available;Not Available	1746;2100;1530;11028	mg;mg;mg;mg	Not Available;Not Available;Not Available;Not Available	2009;2009;2009;2009	Not Available	NOT HISPANIC OR LATINO	TCGA-23-1116-F25747;TCGA-23-1116-F72416
TCGA-23-1107	59	FEMALE	9	Serous Cystadenocarcinoma	Ovary	Dead	Stage IV	G3	0	9			WITH TUMOR		59	Left	TCGA-23-1107	acb7ec56-8a47-495f-a11b-2c9fb5d8fe95	19	-21561	9	0	Not Available																								Not Available	NOT HISPANIC OR LATINO	TCGA-23-1107-F25661
TCGA-25-1328	38	FEMALE	2009	Serous Cystadenocarcinoma	Ovary	Dead	Stage IIIC	G3	1	244		Recurrence	WITH TUMOR		38	Bilateral	TCGA-25-1328	79fd602b-3e8e-4353-aa78-4f5f170b607d	27	-13911	2009	0	1979	TCGA-25-1328-D26699;TCGA-25-1328-D26702;TCGA-25-1328-D26700;TCGA-25-1328-D26703;TCGA-25-1328-D26701	35af06d0-1470-4bcc-b7de-b72f7bf5a4e4;c713fc4f-e804-4cde-9a55-e2302007534c;7cf22dc8-eab8-40af-919b-502e16d6da2a;2bf527ee-a751-4f97-ae92-5d1509de4d83;74b4f735-4e91-4cc1-b586-2b6debf758be	Not Available;Not Available;Not Available;Not Available;Not Available	27;27;27;27;27	395;214;395;214;395	275;30;275;30;275	Topotecan;Taxol;Cytoxan;Carbo;Carbo	Not Available;Not Available;Not Available;Not Available;Not Available	3;3;3;3;3	Not Available;Not Available;Not Available;Not Available;Not Available	Not Available;Not Available;Not Available;Not Available;Not Available	Not Available;Not Available;Not Available;Not Available;Not Available	PROGRESSION;ADJUVANT;PROGRESSION;ADJUVANT;PROGRESSION	Not Applicable;Not Applicable;Not Applicable;Not Applicable;Not Applicable	Not Available;Not Available;Not Available;Not Available;Not Available	IV;IV;IV;IV;IV	NO;NO;NO;NO;Not Available	Chemotherapy;Chemotherapy;Chemotherapy;Chemotherapy;Chemotherapy	Not Available;Not Available;Not Available;Not Available;Not Available	Not Available;Not Available;Not Available;Not Available;Not Available	Not Available;Not Available;Not Available;Not Available;Not Available	Not Available;Not Available;Not Available;Not Available;Not Available	2009;2009;2009;2009;2009	Not Available	NOT HISPANIC OR LATINO	TCGA-25-1328-F26698
TCGA-24-1852	55	FEMALE	2201	Serous Cystadenocarcinoma	Ovary	Dead	Stage IIIC	G3	1	1009		Recurrence	WITH TUMOR		55	Bilateral	TCGA-24-1852	d48fff14-9413-40a7-a09c-41f12bbe0aa9	2	-20390	2201	0	2201	TCGA-24-1852-D26370;TCGA-24-1852-D26364;TCGA-24-1852-D26366;TCGA-24-1852-D26368;TCGA-24-1852-D26367;TCGA-24-1852-D26369;TCGA-24-1852-D26365;TCGA-24-1852-D26371	e7eb9218-249e-49ad-b914-a39276408ee6;4fbaa045-8c1a-4562-8a14-027c36c47dc8;41abc427-0a0a-417c-bdac-62964cd28fc6;2daf9300-1112-4263-8c24-998de2e397b3;df90f7fb-b62b-48db-af5d-7c531637e2c2;416cb486-e33c-42e3-a36f-a9a39252ecd5;55c0ae4e-b446-4d4c-b6f0-4e29ecf218c0;f16113a4-2994-442f-a585-2f7a08d53101	Not Available;Not Available;Not Available;Not Available;Not Available;Not Available;Not Available;Not Available	26;26;26;26;26;26;26;26	1709;128;1040;1255;1255;1558;128;1709	Not Available;6;1010;1071;1071;1497;6;Not Available	Doxil;Carboplatin;Topotecan;Taxol;Carboplatin;Taxotere;Taxol;Gemzar	Not Available;Not Available;Not Available;Not Available;Not Available;Not Available;Not Available;Not Available	2;2;2;2;2;2;2;2	06;06;02;09;09;02;06;06	Not Available;Not Available;Not Available;Not Available;Not Available;Not Available;Not Available;Not Available	Not Available;Not Available;Not Available;Not Available;Not Available;Not Available;Not Available;Not Available	RECURRENCE;ADJUVANT;RECURRENCE;PROGRESSION;PROGRESSION;RECURRENCE;ADJUVANT;RECURRENCE	Not Applicable;Not Applicable;Not Applicable;Not Applicable;Not Applicable;Not Applicable;Not Applicable;Not Applicable	Not Available;Not Available;Not Available;Not Available;Not Available;Not Available;Not Available;Not Available	IV;IV;PO;IV;IV;IV;IV;IV	NO;NO;NO;NO;NO;NO;NO;NO	Chemotherapy;Chemotherapy;Chemotherapy;Chemotherapy;Chemotherapy;Chemotherapy;Chemotherapy;Chemotherapy	Not Available;Not Available;Not Available;Not Available;Not Available;Not Available;Not Available;Not Available	Not Available;Not Available;Not Available;Not Available;Not Available;Not Available;Not Available;Not Available	Not Available;Not Available;Not Available;Not Available;Not Available;Not Available;Not Available;Not Available	Not Available;Not Available;Not Available;Not Available;Not Available;Not Available;Not Available;Not Available	2010;2010;2010;2010;2010;2010;2010;2010	Not Available	Not Available	TCGA-24-1852-F26363
TCGA-24-1425	45	FEMALE	181	Serous Cystadenocarcinoma	Ovary	Alive	Stage IIIC	G3	0	181			TUMOR FREE		45	Bilateral	TCGA-24-1425	b120b701-c194-43d7-a491-3206fac38ec1	12	-16764	Not Applicable	0	181	TCGA-24-1425-D25947;TCGA-24-1425-D25948;TCGA-24-1425-D25949	def339b3-1e0a-4329-aaae-7a397dcd76a1;4e000e93-7c9c-430e-803d-b235fa58d076;96ca010b-3b93-4206-8972-2599cf9895cd	Not Available;Not Available;Not Available	12;12;12	145;145;145	27;27;27	Taxotere;Carboplatin;Taxol	Not Available;Not Available;Not Available	5;5;5	06;06;06	Not Available;Not Available;Not Available	mg;mg;mg	ADJUVANT;ADJUVANT;ADJUVANT	Not Applicable;Not Applicable;Not Applicable	Not Available;Not Available;Not Available	IP;IV;IP;IV;IP;IV	NO;NO;NO	Chemotherapy;Chemotherapy;Chemotherapy	Not Available;Not Available;Not Available	832;5065;553	mg;mg;mg	Not Available;Not Available;Not Available	2009;2009;2009	0	Not Available	TCGA-24-1425-F25946
TCGA-31-1946	30	FEMALE	918	Serous Cystadenocarcinoma	Ovary	Alive	Stage IIIC	G3	1	664		Recurrence	WITH TUMOR		30	Bilateral	TCGA-31-1946	da274941-3edd-420b-9262-bbd959923c67	20	-11146	Not Applicable	0	918	TCGA-31-1946-D27682;TCGA-31-1946-D27681;TCGA-31-1946-D27685;TCGA-31-1946-D27684;TCGA-31-1946-D27680;TCGA-31-1946-D27683;TCGA-31-1946-D27686	56f9a0bb-a46c-40eb-95a8-194c7567a88b;1686102f-3307-402f-ba68-dfff1343b060;87e7d1d3-165b-4969-bce1-1a00f13eec10;67ffe7ae-da38-4393-8271-545d0259f6ff;67422b5d-9481-47cc-850b-68769f0c75d5;6a769fec-2edb-4b44-910d-e1d49d42c7ce;870e5a5d-f290-492a-b282-4171aac9f5d4	Not Available;Not Available;Not Available;Not Available;Not Available;Not Available;Not Available	20;20;20;20;20;20;20	148;43;743;743;43;148;828	64;22;687;687;22;64;771	Gemcitabine;Paciltaxel;Carboplatin;Liosomal Docorubicin;Carboplatin;Carboplatin;Carboplatin	Not Available;Not Available;Not Available;Not Available;Not Available;Not Available;Not Available	10;10;10;10;10;10;10	04;02;03;03;02;04;03	Not Available;Not Available;Not Available;Not Available;Not Available;Not Available;Not Available	mg;mg;mg;mg;mg;mg;mg	PROGRESSION;ADJUVANT;PROGRESSION;PROGRESSION;ADJUVANT;PROGRESSION;OTHER, SPECIFY IN NOTES	Not Applicable;Not Applicable;Not Applicable;Not Applicable;Not Applicable;Not Applicable;Unable to tolerate Liposomal Doxorobicin	Not Available;Not Available;Not Available;Not Available;Not Available;Not Available;Not Available	IV;IV;IV;IV;IV;IV;IV	NO;NO;NO;NO;NO;NO;NO	Chemotherapy;Chemotherapy;Chemotherapy;Chemotherapy;Chemotherapy;Chemotherapy;Chemotherapy	Not Available;Not Available;Not Available;Not Available;Not Available;Not Available;Not Available	12000;260;180;144;1400;2200;1500	mg;mg;mg;mg;mg;mg;mg	Not Available;Not Available;Not Available;Not Available;Not Available;Not Available;Not Available	2009;2009;2009;2009;2009;2009;2009	Not Available	Not Available	TCGA-31-1946-F27679
TCGA-09-1661	75	FEMALE	1169	Serous Cystadenocarcinoma	Ovary	Dead	Stage IIIC	G3	0	1169			WITH TUMOR		75	Right	TCGA-09-1661	f8e9d538-7291-4fe7-b3f2-d01676a027f9	2	-27486	1169	0	Not Available	TCGA-09-1661-D24236;TCGA-09-1661-D24238;TCGA-09-1661-D24239;TCGA-09-1661-D24235;TCGA-09-1661-D24237;TCGA-09-1661-D24240;TCGA-09-1661-D24234;TCGA-09-1661-D24241	7c35797f-19d1-480c-8bce-2040e341c6ae;e2248b7d-7614-4bcd-9650-8067047dc92b;2fc710fc-85e0-4df2-af3e-6f41158143a7;31c1fcf0-7c88-43b9-96db-a52d39cf4245;d01e89cf-f3a7-44d6-b16c-f81b8627cf14;d4c5014f-8791-4723-8b70-cade55f5cbde;6599ea24-89a7-4494-b817-2e31333dbd26;360588ef-c280-4c8f-af28-5a16924646e3	Not Available;Not Available;Not Available;Not Available;Not Available;Not Available;Not Available;Not Available	5;5;5;5;5;5;5;5	165;766;940;165;709;1052;332;641	58;758;828;58;641;1017;213;498	Taxol;Gemcitabine;Taxol;Carboplatin;Carboplatin;Taxotere;Doxil;Tamoxifen	Not Available;Not Available;Not Available;Not Available;Not Available;Not Available;Not Available;Not Available	8;8;8;8;8;8;8;8	6;1;17;6;4;5;4;Not Available	Not Available;Not Available;Not Available;Not Available;Not Available;Not Available;Not Available;Not Available	mg;mg/m2;mg/m2;mg;Not Available;mg/m2;mg/m2;mg	ADJUVANT;OTHER, SPECIFY IN NOTES;OTHER, SPECIFY IN NOTES;ADJUVANT;OTHER, SPECIFY IN NOTES;OTHER, SPECIFY IN NOTES;OTHER, SPECIFY IN NOTES;OTHER, SPECIFY IN NOTES	Not Applicable;Not Available;Not Available;Not Applicable;Not Available;Not Available;Not Available;Not Available	Not Available;Not Available;Not Available;Not Available;Not Available;Not Available;Not Available;Not Available	IV;IV;IV;IV;IV;IV;IV;Not Available	NO;NO;NO;NO;NO;NO;NO;NO	Chemotherapy;Chemotherapy;Chemotherapy;Chemotherapy;Chemotherapy;Chemotherapy;Chemotherapy;Hormone Therapy	Not Available;Not Available;Not Available;Not Available;Not Available;Not Available;Not Available;Not Available	135;800;70;192;6;30;40;20	mg;mg/m2;mg/m2;mg;Not Available;mg/m2;mg/m2;mg	Not Available;Not Available;Not Available;Not Available;Not Available;Not Available;Not Available;Not Available	2009;2009;2009;2009;2009;2009;2009;2009	Not Available	NOT HISPANIC OR LATINO	TCGA-09-1661-F24233
TCGA-61-2009	65	FEMALE	1212	Serous Cystadenocarcinoma	Ovary	Alive	Stage IIIC	G3	1	101		Recurrence	WITH TUMOR		65	Bilateral	TCGA-61-2009	ae914f23-87b9-4169-a7f7-a3483078c902	8	-23772	Not Applicable	0	1212	TCGA-61-2009-D28343;TCGA-61-2009-D28346;TCGA-61-2009-D28350;TCGA-61-2009-D28345;TCGA-61-2009-D28342;TCGA-61-2009-D28348;TCGA-61-2009-D28349;TCGA-61-2009-D28347;TCGA-61-2009-D28344	d23924cf-bfbe-491c-857d-ee0725112933;fb931ec9-877c-411a-b75f-07a07fd3afd4;9d9b6e91-c5ec-4d50-b8fc-c27068ee4470;3ff0898b-635f-4c55-b7d9-beb06c6248c8;fd4307f9-d370-43de-9bb1-aa5a096b8295;ef2747cc-31fe-4893-8aab-d084a7b528c2;60906890-5f6c-494d-8601-e9967fafa145;a6d772c2-aeae-48ee-9e3e-c9357345c653;6d2c40c5-e1e8-4083-a77d-24b61b62bef7	Not Available;Not Available;Not Available;Not Available;Not Available;Not Available;Not Available;Not Available;Not Available	8;8;8;8;8;8;8;8;8	83;295;Not Available;295;83;1003;1126;1003;295	41;120;658;120;41;839;1100;839;120	Carboplatin;Taxol;Tamoxifen;Cisplatin;Taxol;Docetaxel;Doxil;Oxaliplatin;Taxol	Not Available;Not Available;Not Available;Not Available;Not Available;Not Available;Not Available;Not Available;Not Available	12;12;12;12;12;12;12;12;12	06;07;Not Available;07;06;07;04;07;07	Not Available;Not Available;Not Available;Not Available;Not Available;Not Available;Not Available;Not Available;Not Available	mg;mg;Not Available;mg;mg;mg;mg;mg;mg	ADJUVANT;RECURRENCE;RECURRENCE;RECURRENCE;ADJUVANT;RECURRENCE;RECURRENCE;RECURRENCE;RECURRENCE	Not Applicable;Not Applicable;Not Applicable;Not Applicable;Not Applicable;Not Applicable;Not Applicable;Not Applicable;Not Applicable	Not Available;Not Available;Not Available;Not Available;Not Available;Not Available;Not Available;Not Available;Not Available	IV;IP;IV;Not Available;IP;IV;IV;IP;IV;IV;IP;IV;IP;IV	NO;NO;NO;NO;NO;NO;NO;NO;NO	Chemotherapy;Chemotherapy;Hormone Therapy;Chemotherapy;Chemotherapy;Chemotherapy;Chemotherapy;Chemotherapy;Chemotherapy	Not Available;Not Available;Not Available;Not Available;Not Available;Not Available;Not Available;Not Available;Not Available	1545;490;Not Available;635;778;658;304;987;1200	mg;mg;Not Available;mg;mg;mg;mg;mg;mg	Not Available;Not Available;Not Available;Not Available;Not Available;Not Available;Not Available;Not Available;Not Available	2009;2009;2009;2009;2009;2009;2009;2009;2009	Not Available	NOT HISPANIC OR LATINO	TCGA-61-2009-F28341
TCGA-25-1329	76	FEMALE	457	Serous Cystadenocarcinoma	Ovary	Dead	Stage IIIC	G3	0	457			Not Available		76	Bilateral	TCGA-25-1329	955c80be-53df-4565-9303-a7abf96a2f81	27	-28093	457	0	90																								Not Available	NOT HISPANIC OR LATINO	TCGA-25-1329-F26705
TCGA-13-0726	55	FEMALE	949	Serous Cystadenocarcinoma	Ovary	Dead	Stage IIIC	GX	1	392		Recurrence	WITH TUMOR		55	Bilateral	TCGA-13-0726	32960bc7-839a-42c5-9460-3917fa578ffc	24	-20134	949	0	946	TCGA-13-0726-D24517;TCGA-13-0726-D24516	9297737f-6669-4c71-858d-095117428338;f8476d0c-e091-4678-a588-e33fdb388ee4	Not Available;Not Available	16;16	169;169	29;29	Paclitaxel;Carboplatin	Not Available;Not Available	4;4	7;7	Not Available;Not Available	mg/m2;Not Available	ADJUVANT;ADJUVANT	Not Applicable;Not Applicable	Not Available;Not Available	IV;IV	Not Available;Not Available	Chemotherapy;Chemotherapy	Not Available;Not Available	175;Not Available	mg/m2;Not Available	Not Available;Not Available	2009;2009	Not Available	NOT HISPANIC OR LATINO	TCGA-13-0726-F24515
TCGA-04-1338	78	FEMALE	1418	Serous Cystadenocarcinoma	Ovary	Alive	Stage IIIC	G3	1	380		Recurrence	WITH TUMOR		78	Bilateral	TCGA-04-1338	31872f6a-d225-4f91-b38d-4505d19e406c	14	-28789	Not Applicable	0	1418	TCGA-04-1338-D23934;TCGA-04-1338-D23937;TCGA-04-1338-D23938;TCGA-04-1338-D23935;TCGA-04-1338-D23936	3852b927-d887-4d24-a04b-a490d8104764;303cbcd2-da20-448e-9b83-9469a2068fe8;7df91b7d-ebc2-4b72-9e60-d401fb168d18;99006d2c-78d0-433d-93c0-11361212d049;c40ba7f9-061d-493a-b88e-70b482fdb3be	Not Available;Not Available;Not Available;Not Available;Not Available	24;24;24;24;24	201;627;Not Available;201;510	0;597;627;0;415	Carboplatin;Gemcitabine;Tamoxifen;Taxol;Docetaxel	Not Available;Not Available;Not Available;Not Available;Not Available	11;11;11;11;11	08;1;Not Available;8;6	Not Available;Not Available;Not Available;Not Available;Not Available	Not Available;mg;mg;Not Available;mg	ADJUVANT;PROGRESSION;PROGRESSION;ADJUVANT;PROGRESSION	Not Applicable;Not Applicable;Not Applicable;Not Applicable;Not Applicable	Not Available;Not Available;Not Available;Not Available;Not Available	Not Available;IV;IV;Not Available;IV	NO;NO;YES;NO;NO	Chemotherapy;Chemotherapy;Chemotherapy;Chemotherapy;Chemotherapy	Not Available;Not Available;Not Available;Not Available;Not Available	Not Available;800;10;Not Available;812	Not Available;mg;mg;Not Available;mg	Not Available;Not Available;Not Available;Not Available;Not Available	2009;2009;2009;2009;2009	1	NOT HISPANIC OR LATINO	TCGA-04-1338-F23933
TCGA-20-0990	74	FEMALE	789	Serous Cystadenocarcinoma	Ovary	Alive	Stage IIIC	G3	1	871		Recurrence	WITH TUMOR		74	Bilateral	TCGA-20-0990	c9524775-6b50-4793-8858-24b6a6d3e4e6	23	-27170	Not Applicable	0	789	TCGA-20-0990-D25527;TCGA-20-0990-D25528;TCGA-20-0990-D25524;TCGA-20-0990-D25525;TCGA-20-0990-D25526	122c2ea5-7803-4149-88c4-b8601e1a2511;15ac365e-4f23-4eaf-aa92-f6b2dfaec21d;e4109126-8bb8-4994-b2c0-26b5599e62ca;00c73916-b074-4f01-8663-a17d24d71686;b8c952b4-928b-4ceb-b655-5db68e4da13c	Not Available;Not Available;Not Available;Not Available;Not Available	16;16;16;16;16	1174;1174;236;236;999	1034;1034;116;116;901	Carboplatin;Liposomal Doxorubican;Carboplatin;Paclitaxil;Gemcitabine	Not Available;Not Available;Not Available;Not Available;Not Available	3;3;3;3;3	06;06;06;06;05	Not Available;Not Available;Not Available;Not Available;Not Available	mg;mg;mg;mg/m2;mg	RECURRENCE;RECURRENCE;ADJUVANT;ADJUVANT;RECURRENCE	Not Applicable;Not Applicable;Not Applicable;Not Applicable;Not Applicable	Not Available;Not Available;Not Available;Not Available;Not Available	IV;IV;IV;IV;IV	Not Available;Not Available;Not Available;Not Available;Not Available	Chemotherapy;Chemotherapy;Chemotherapy;Chemotherapy;Chemotherapy	Not Available;Not Available;Not Available;Not Available;Not Available	320;47;480;175;1240	mg;mg;mg;mg/m2;mg	Not Available;Not Available;Not Available;Not Available;Not Available	2009;2009;2009;2009;2009	1	NOT HISPANIC OR LATINO	TCGA-20-0990-F25523
TCGA-61-2096	56	FEMALE	1776	Serous Cystadenocarcinoma	Ovary	Alive	Stage IC	G2	1	421		Recurrence	TUMOR FREE		56	Right	TCGA-61-2096	6beaa1cb-a9f1-4127-898c-7aff2273788e	7	-20663	Not Applicable	0	1776	TCGA-61-2096-D28400;TCGA-61-2096-D28405;TCGA-61-2096-D28403;TCGA-61-2096-D28408;TCGA-61-2096-D28404;TCGA-61-2096-D28402;TCGA-61-2096-D28399;TCGA-61-2096-D28406;TCGA-61-2096-D28401;TCGA-61-2096-D28407;TCGA-61-2096-D28411;TCGA-61-2096-D28409;TCGA-61-2096-D28410	747e5765-384f-47e1-b3e6-cb03b2421b71;bddc4142-e4c3-4aca-a2af-b3fd121af417;6d4dc7be-241f-4118-bcfc-23669a4aa990;4c55795f-5c4d-4e31-8f40-261d3e5b4ebd;0194e725-95cb-4433-a529-83ed2c8d8982;9421779f-251f-47b0-b58b-f6a909449e5b;7d5010dc-37d5-47a1-a188-bb9fc40715d6;32b36471-32ff-40be-8198-66ce4f3ce473;0ce482e8-1b48-4a3b-aba4-5e06a663f25c;3d15ee97-366f-4c71-9465-e207cf22ffdc;105b962c-185f-43a2-a308-d39d1…	Not Available;Not Available;Not Available;Not Available;Not Available;Not Available;Not Available;Not Available;Not Available;Not Available;Not Available;Not Available;Not Available	7;7;7;7;7;7;7;7;7;7;9;9;9	79;1372;988;2010;1156;544;79;1372;544;2010;642;642;642	29;1191;916;1723;1059;474;29;1191;474;1723;Not Available;Not Available;Not Available	Taxol;Gemcitabine;Carboplatin;Avastin;Taxol;Taxol;Carboplatin;Carboplatin;Carboplatin;Topotecan;Cyclophosphamide;Topotecan;Melphalon	Not Available;Not Available;Not Available;Not Available;Not Available;Not Available;Not Available;Not Available;Not Available;Not Available;Not Available;Not Available;Not Available	12;12;12;12;12;12;12;12;12;12;2;2;2	03;06;03;04;05;04;03;06;04;04;Not Available;Not Available;Not Available	Not Available;Not Available;Not Available;Not Available;Not Available;Not Available;Not Available;Not Available;Not Available;Not Available;Not Available;Not Available;Not Available	mg;mg;mg;mg;mg;mg;mg;mg;mg;mg;Not Available;Not Available;Not Available	ADJUVANT;RECURRENCE;RECURRENCE;RECURRENCE;RECURRENCE;RECURRENCE;ADJUVANT;RECURRENCE;RECURRENCE;RECURRENCE;RECURRENCE;RECURRENCE;RECURRENCE	Not Applicable;Not Applicable;Not Applicable;Not Applicable;Not Applicable;Not Applicable;Not Applicable;Not Applicable;Not Applicable;Not Applicable;Not Applicable;Not Applicable;Not Applicable	Not Available;Not Available;Not Available;Not Available;Not Available;Not Available;Not Available;Not Available;Not Available;Not Available;Not Available;Not Available;Not Available	IV;IV;IV;IV;IV;IV;IV;IV;IV;IV;IV;IV;IV	NO;NO;NO;NO;NO;NO;NO;NO;NO;NO;NO;NO;NO	Chemotherapy;Chemotherapy;Chemotherapy;Chemotherapy;Chemotherapy;Chemotherapy;Chemotherapy;Chemotherapy;Chemotherapy;Chemotherapy;Chemotherapy;Chemotherapy;Chemotherapy	Not Available;Not Available;Not Available;Not Available;Not Available;Not Available;Not Available;Not Available;Not Available;Not Available;Not Available;Not Available;Not Available	645;9450;1230;5320;1876;1296;1440;1430;2200;43.2;Not Available;Not Available;Not Available	mg;mg;mg;mg;mg;mg;mg;mg;mg;mg;Not Available;Not Available;Not Available	Not Available;Not Available;Not Available;Not Available;Not Available;Not Available;Not Available;Not Available;Not Available;Not Available;Not Available;Not Available;Not Available	2009;2009;2009;2009;2009;2009;2009;2009;2009;2009;2010;2010;2010	Not Available	Not Available	TCGA-61-2096-F28398
TCGA-13-1494	43	FEMALE	2856	Serous Cystadenocarcinoma	Ovary	Dead	Stage IV	G3	1	693		Recurrence	WITH TUMOR		43	Bilateral	TCGA-13-1494	f50ee039-1da9-43d9-ac01-657ec77a7f32	31	-15993	Not Applicable	0	1162	TCGA-13-1494-D24895;TCGA-13-1494-D24894	4e2bfc0a-008f-4a5d-b555-4fa7ecb07882;cd1fa5ad-5986-444a-ad95-2f307d5700c4	Not Available;Not Available	30;30	182;182	Not Available;Not Available	Paclitaxel;Carboplatin	Not Available;Not Available	6;6	6;6	Not Available;Not Available	Not Available;Not Available	ADJUVANT;ADJUVANT	Not Applicable;Not Applicable	Not Available;Not Available	IV;IV	NO;NO	Chemotherapy;Chemotherapy	Not Available;Not Available	Not Available;Not Available	Not Available;Not Available	Not Available;Not Available	2009;2009	Not Available	NOT HISPANIC OR LATINO	TCGA-13-1494-F24893;TCGA-13-1494-F72644
TCGA-61-1919	58	FEMALE	1161	Serous Cystadenocarcinoma	Ovary	Dead	Stage IIIC	G2	1	439		Recurrence	Not Available		58	Bilateral	TCGA-61-1919	ce871097-a6e9-4139-897e-642ee24ee123	30	-21199	1161	0	1161																								Not Available	NOT HISPANIC OR LATINO	TCGA-61-1919-F28300
TCGA-61-1724	47	FEMALE	637	Serous Cystadenocarcinoma	Ovary	Dead	Stage IIIC	G3	1			Locoregional Disease	WITH TUMOR		47	Bilateral	TCGA-61-1724	2ae65a06-df0f-4de1-a536-537cae0cc260	2	-17168	637	0	637	TCGA-61-1724-D28138;TCGA-61-1724-D28140;TCGA-61-1724-D28136;TCGA-61-1724-D28137;TCGA-61-1724-D28139;TCGA-61-1724-D28141	5a48d2d4-f2f1-4169-aa5f-c07f1a4897e3;cd8e9c06-c812-47cd-be39-6f65386c41ef;6af00c2d-d0db-4f4b-8bcf-05807748460e;17389b1d-4f26-4ea4-9e25-44de0d1f6504;10ae53d3-cf86-4d27-acc9-b14b417c38e9;01418efe-a192-41b4-b329-40e650144015	Not Available;Not Available;Not Available;Not Available;Not Available;Not Available	1;1;1;1;1;1	Not Available;Not Available;Not Available;Not Available;Not Available;Not Available	Not Available;514;287;Not Available;368;608	Carboplatin;Taxotere;Cisplatin;Gemcitabine;Doxil;Gemzar	Not Available;Not Available;Not Available;Not Available;Not Available;Not Available	12;12;12;12;12;12	Not Available;Not Available;Not Available;Not Available;Not Available;Not Available	Not Available;Not Available;Not Available;Not Available;Not Available;Not Available	Not Available;Not Available;Not Available;Not Available;Not Available;Not Available	ADJUVANT;PROGRESSION;PROGRESSION;ADJUVANT;PROGRESSION;PROGRESSION	Not Applicable;Not Applicable;Not Applicable;Not Applicable;Not Applicable;Not Applicable	Not Available;Not Available;Not Available;Not Available;Not Available;Not Available	Not Available;Not Available;IP;Not Available;Not Available;Not Available	NO;NO;NO;NO;NO;NO	Chemotherapy;Chemotherapy;Chemotherapy;Chemotherapy;Chemotherapy;Chemotherapy	Not Available;Not Available;Not Available;Not Available;Not Available;Not Available	Not Available;Not Available;Not Available;Not Available;Not Available;Not Available	Not Available;Not Available;Not Available;Not Available;Not Available;Not Available	Not Available;Not Available;Not Available;Not Available;Not Available;Not Available	2009;2009;2009;2009;2009;2009	Not Available	NOT HISPANIC OR LATINO	TCGA-61-1724-F28135
TCGA-23-1111	63	FEMALE	98	Serous Cystadenocarcinoma	Ovary	Alive	Stage IIIC	G3	0	98			Not Available		63	Right	TCGA-23-1111	6b2a9f9a-fe96-4311-a330-925c4ad36fe7	2	-23171	Not Applicable	0	98	TCGA-23-1111-D25674;TCGA-23-1111-D25675;TCGA-23-1111-D25673	23d2be25-9d1f-4e0d-a2cd-ce35c16e2cd9;5b8a8e00-e4be-4a14-a676-a1e13668a596;47ac4877-04ba-4b1e-8cd0-abbe3e23f2e2	Not Available;Not Available;Not Available	12;12;12	129;129;129	45;24;24	Investigal drug Avastin;Carboplatin;Taxol	Not Available;Not Available;Not Available	8;8;8	05;06;06	Not Available;Not Available;Not Available	mg;mg;mg	ADJUVANT;ADJUVANT;ADJUVANT	Not Applicable;Not Applicable;Not Applicable	Not Available;Not Available;Not Available	IV;IV;IV	NO;NO;NO	Chemotherapy;Chemotherapy;Chemotherapy	Not Available;Not Available;Not Available	5850;3389;1860	mg;mg;mg	Not Available;Not Available;Not Available	2009;2009;2009	Not Available	Not Available	TCGA-23-1111-F25672
TCGA-13-0791	58	FEMALE	1224	Serous Cystadenocarcinoma	Ovary	Dead	Stage IIIC	G3	1	281		Recurrence	WITH TUMOR		58	Bilateral	TCGA-13-0791	90118207-8f11-4784-ac1b-0deec2e7af3a	24	-21380	Not Applicable	0	1184	TCGA-13-0791-D24581;TCGA-13-0791-D24580;TCGA-13-0791-D24582;TCGA-13-0791-D24585;TCGA-13-0791-D24586;TCGA-13-0791-D24583;TCGA-13-0791-D24584	4bbea2bf-9e76-4eb8-943a-c8261c1e3d4b;710705ec-cf9c-48b3-ba3e-231fd550abdc;379ea08d-75c7-4d5b-98f6-81fab2e749e8;75a48310-4c7b-4d7e-aeba-64a599ee42e4;ae155608-caaf-401f-9b84-046e87854d2c;0e93df1a-7811-43d7-ad40-d83f7e680672;ad968ce1-3353-45e4-a7c6-d061d40f6126	Not Available;Not Available;Not Available;Not Available;Not Available;Not Available;Not Available	16;16;16;8;8;8;8	141;141;281;780;829;449;640	36;36;213;654;794;302;479	Paclitaxel;Carboplatin;Paclitaxel;Gemcitabine;Carboplatin;Liposomal Doxorubicin;Topotecan	Not Available;Not Available;Not Available;Not Available;Not Available;Not Available;Not Available	4;4;4;3;3;3;3	6;6;4;12;2;6;19	Not Available;Not Available;Not Available;800;Not Available;40;3	mg/m2;Not Available;mg/m2;mg/m2;AUC;mg/m2;mg/m2	ADJUVANT;ADJUVANT;ADJUVANT;RECURRENCE;RECURRENCE;RECURRENCE;RECURRENCE	Not Applicable;Not Applicable;Not Applicable;Not Applicable;Not Applicable;Not Applicable;Not Applicable	Not Available;Not Available;Not Available;Not Available;Not Available;Not Available;Not Available	IV;IV;IV;IV;IV;IV;IV	Not Available;Not Available;Not Available;NO;NO;NO;NO	Chemotherapy;Chemotherapy;Chemotherapy;Chemotherapy;Chemotherapy;Chemotherapy;Chemotherapy	Not Available;Not Available;Not Available;Not Available;Not Available;Not Available;Not Available	175;Not Available;135;Not Available;4;Not Available;Not Available	mg/m2;Not Available;mg/m2;mg/m2;AUC;mg/m2;mg/m2	Not Available;Not Available;Not Available;Not Available;Not Available;Not Available;Not Available	2009;2009;2009;2010;2010;2010;2010	Not Available	NOT HISPANIC OR LATINO	TCGA-13-0791-F24579;TCGA-13-0791-F72604
TCGA-24-1545	69	FEMALE	1746	Serous Cystadenocarcinoma	Ovary	Dead	Stage IIIC	G3	1	861		Recurrence	WITH TUMOR		69	Bilateral	TCGA-24-1545	f2ec64f5-a414-4c34-99c7-d59bc4e831e0	2	-25460	1746	0	1746	TCGA-24-1545-D26089;TCGA-24-1545-D26093;TCGA-24-1545-D26094;TCGA-24-1545-D26091;TCGA-24-1545-D26090;TCGA-24-1545-D26092;TCGA-24-1545-D26095	55f6d8ae-116b-4664-9b7c-dbdb2cccac10;e4f6dcef-e36c-4d69-973e-66292bb6d9c3;7eae83cf-f8b8-4002-aaa2-c10132f7fdf4;bca3bc2d-ed36-41e0-afc3-d899ba451903;63fb1c9b-e07e-4a55-a88e-be3534fd87fc;47004f32-ba26-4d9c-be14-611ebf3f5dd9;f2c12ae2-10b5-4066-b8c4-2538743a8fff	Not Available;Not Available;Not Available;Not Available;Not Available;Not Available;Not Available	27;27;27;27;27;27;27	285;1169;1169;951;285;1028;1238	14;1056;1056;867;14;973;1203	Taxol;Taxol;Carboplatin;Topotecan;Carboplatin;Doxil;Navelbine	Not Available;Not Available;Not Available;Not Available;Not Available;Not Available;Not Available	7;7;7;7;7;7;7	10;06;06;05;10;03;02	Not Available;Not Available;Not Available;Not Available;Not Available;Not Available;Not Available	mg;mg;mg;mg;mg;mg;mg	ADJUVANT;PROGRESSION;PROGRESSION;RECURRENCE;ADJUVANT;PROGRESSION;PROGRESSION	Not Applicable;Not Applicable;Not Applicable;Not Applicable;Not Applicable;Not Applicable;Not Applicable	Not Available;Not Available;Not Available;Not Available;Not Available;Not Available;Not Available	IV;IV;IV;IV;IV;IV;IV	NO;NO;NO;NO;NO;NO;NO	Chemotherapy;Chemotherapy;Chemotherapy;Chemotherapy;Chemotherapy;Chemotherapy;Chemotherapy	Not Available;Not Available;Not Available;Not Available;Not Available;Not Available;Not Available	2520;1476;3068;42;5750;165;215	mg;mg;mg;mg;mg;mg;mg	Not Available;Not Available;Not Available;Not Available;Not Available;Not Available;Not Available	2009;2009;2009;2009;2009;2009;2009	0	Not Available	TCGA-24-1545-F26088
TCGA-13-2065	71	FEMALE	1993	Serous Cystadenocarcinoma	Ovary	Alive	Stage IIIC	G3	1	946			TUMOR FREE		71	Bilateral	TCGA-13-2065	8d1dcf21-efd3-4fbe-ad44-f43a19239383	2	-25973	Not Applicable	0	266	TCGA-13-2065-D25016;TCGA-13-2065-D25014;TCGA-13-2065-D25015	4cd10442-1ec3-49c9-8ec3-a564919e8276;ec1c37f5-42f6-4a57-b90c-b4ffad895817;9d325c18-026c-4f04-80c4-bf1ce79b67ad	Not Available;Not Available;Not Available	2;2;2	68;141;141	16;89;89	Carboplatin;Carboplatin;Paclitaxel	Not Available;Not Available;Not Available	2;2;2	3;3;3	Not Available;Not Available;Not Available	AUC;AUC;Not Available	ADJUVANT;ADJUVANT;ADJUVANT	Not Applicable;Not Applicable;Not Applicable	Not Available;Not Available;Not Available	IV;IV;IV	NO;NO;NO	Chemotherapy;Chemotherapy;Chemotherapy	Not Available;Not Available;Not Available	5;5;Not Available	AUC;AUC;Not Available	Not Available;Not Available;Not Available	2010;2010;2010	Not Available	Not Available	TCGA-13-2065-F25013;TCGA-13-2065-F72688
TCGA-09-1667	61	FEMALE	1882	Serous Cystadenocarcinoma	Ovary	Alive	Stage IIC	G2	1	460		Recurrence	WITH TUMOR		61	Bilateral	TCGA-09-1667	32d4d200-1fdf-44ed-b81f-1954a9c93926	2	-22306	Not Applicable	0	1882	TCGA-09-1667-D24295;TCGA-09-1667-D24294;TCGA-09-1667-D24297;TCGA-09-1667-D24296;TCGA-09-1667-D24293	44e0c058-2dad-42aa-a59f-80335409f7a2;75fe69a4-be66-4430-83bb-26c8e6fc4e3a;28bcdda1-2d1e-46f9-bc34-8e22d90fe9c1;40335523-102a-49a1-b4d4-7909d043b53f;7128aad9-cd3e-493b-bbfd-7280aae2574f	Not Available;Not Available;Not Available;Not Available;Not Available	5;5;5;5;5	685;118;1135;1875;118	559;7;1135;820;7	Carboplatin;Taxol;Carboplatin;Doxil;Carboplatin	Not Available;Not Available;Not Available;Not Available;Not Available	8;8;8;8;8	5;6;1;20;6	Not Available;Not Available;Not Available;Not Available;Not Available	AUC;mg/m2;AUC;mg/m2;AUC	RECURRENCE;ADJUVANT;PROGRESSION;PROGRESSION;ADJUVANT	Not Applicable;Not Applicable;Not Applicable;Not Applicable;Not Applicable	Not Available;Not Available;Not Available;Not Available;Not Available	IV;IV;IV;IV;IV	NO;NO;NO;Not Available;NO	Chemotherapy;Chemotherapy;Chemotherapy;Chemotherapy;Chemotherapy	Not Available;Not Available;Not Available;Not Available;Not Available	6;175;6;40;6	AUC;mg/m2;AUC;mg/m2;AUC	Not Available;Not Available;Not Available;Not Available;Not Available	2009;2009;2009;2009;2009	Not Available	NOT HISPANIC OR LATINO	TCGA-09-1667-F24292
TCGA-24-1850	72	FEMALE	168	Serous Cystadenocarcinoma	Ovary	Alive	Stage IIIC	G3	0	168			TUMOR FREE		72	Bilateral	TCGA-24-1850	b6b607cd-67b8-4c04-a212-a4e8c0743f05	2	-26369	Not Applicable	0	168	TCGA-24-1850-D26360;TCGA-24-1850-D26361	f7c53c2b-1b5d-48ce-9a74-26affe5d69ee;2be1a502-15f0-4f43-b7ec-c94679b5e0d4	Not Available;Not Available	24;24	138;138	34;34	Carboplatin;Taxotere	Not Available;Not Available	8;8	06;06	Not Available;Not Available	mg;mg	ADJUVANT;ADJUVANT	Not Applicable;Not Applicable	Not Available;Not Available	IV;IV	NO;NO	Chemotherapy;Chemotherapy	Not Available;Not Available	3138;706	mg;mg	Not Available;Not Available	2009;2009	0	Not Available	TCGA-24-1850-F26359
TCGA-23-1109	62	FEMALE	1562	Serous Cystadenocarcinoma	Ovary	Dead	Stage IIIC	G3	1	987		Recurrence	WITH TUMOR		62	Right	TCGA-23-1109	7c466a5f-a6b4-4d1a-a0f5-ddcd7ef90ff1	19	-23002	1562	0	1562																								Not Available	NOT HISPANIC OR LATINO	TCGA-23-1109-F25663
TCGA-04-1351	76	FEMALE	1991	Serous Cystadenocarcinoma	Ovary	Alive	Stage IIIC	G2	1	1658		Recurrence	TUMOR FREE		76	Not Available	TCGA-04-1351	12b032ed-ff92-4bfe-b980-eb273ae8ae17	26	-28045	Not Applicable	0	1991	TCGA-04-1351-D24002;TCGA-04-1351-D24003	a7c3ad1f-4d37-4b3e-9b47-d4ec008b2874;b6d20430-8f48-46d9-876a-65ed5004e96e	Not Available;Not Available	23;23	Not Available;Not Available	Not Available;Not Available	Not Available;Not Available	Not Available;Not Available	12;12	Not Available;Not Available	Not Available;Not Available	Not Available;Not Available	ADJUVANT;RECURRENCE	Not Applicable;Not Applicable	Not Available;Not Available	Not Available;Not Available	Not Available;Not Available	Chemotherapy;Chemotherapy	Not Available;Not Available	Not Available;Not Available	Not Available;Not Available	Not Available;Not Available	2009;2009	Not Available	NOT HISPANIC OR LATINO	TCGA-04-1351-F24001
TCGA-25-1325	77	FEMALE	976	Serous Cystadenocarcinoma	Ovary	Dead	Stage IV	G3	0	976			Not Available		77	Left	TCGA-25-1325	9471bc5e-18da-4356-bb0f-c78edd35ff99	27	-28183	976	0	976																								Not Available	NOT HISPANIC OR LATINO	TCGA-25-1325-F26689
TCGA-24-2295	69	FEMALE	1007	Serous Cystadenocarcinoma	Ovary	Dead	Stage IIIC	G3	1	281		Recurrence	WITH TUMOR		69	Right	TCGA-24-2295	7bd1851f-7e2e-4dbc-9f0e-7cb2863371e1	5	-25416	1007	0	1007	TCGA-24-2295-D26606;TCGA-24-2295-D26607;TCGA-24-2295-D26609;TCGA-24-2295-D26608;TCGA-24-2295-D26610	4b24ec33-656b-4372-8c85-24b7baf3e849;def7542e-56d7-45d4-ab76-bbf9b8045491;fa744431-dc45-47a0-aeef-bfff1ee692fc;f6b1b0fe-2b75-479a-a270-6363001de556;b5f3da82-9a24-4265-b713-fc348932d319	Not Available;Not Available;Not Available;Not Available;Not Available	5;5;5;5;5	133;133;868;Not Available;Not Available	6;6;Not Available;Not Available;895	Taxol;Carboplatin;Carboplatin;Taxotere;VP 16	Not Available;Not Available;Not Available;Not Available;Not Available	4;4;4;4;4	07;07;14;Not Available;Not Available	Not Available;Not Available;Not Available;Not Available;Not Available	mg;mg;mg;Not Available;Not Available	ADJUVANT;ADJUVANT;RECURRENCE;RECURRENCE;PROGRESSION	Not Applicable;Not Applicable;Not Applicable;Not Applicable;Not Applicable	Not Available;Not Available;Not Available;Not Available;Not Available	IV;IV;IV;IV;PO	NO;NO;NO;Not Available;Not Available	Chemotherapy;Chemotherapy;Chemotherapy;Chemotherapy;Chemotherapy	Not Available;Not Available;Not Available;Not Available;Not Available	1591;3737;2874;Not Available;Not Available	mg;mg;mg;Not Available;Not Available	Not Available;Not Available;Not Available;Not Available;Not Available	2010;2010;2010;2010;2010	Not Available	Not Available	TCGA-24-2295-F26605
TCGA-29-1699	57	FEMALE	1106	Serous Cystadenocarcinoma	Ovary	Dead	Stage IIIC	G3	0	1106			Not Available		57	Bilateral	TCGA-29-1699	fe0e3851-d8cb-4533-9536-b4826cd25f87	2	-21130	1106	0	16																								1	Not Available	TCGA-29-1699-F41729
TCGA-61-1998	48	FEMALE	168	Serous Cystadenocarcinoma	Ovary	Alive	Stage IIIC	G3	0	168			WITH TUMOR		48	Bilateral	TCGA-61-1998	565d06a1-3640-4274-8fb3-8cad7e578876	8	-17855	Not Applicable	0	168	TCGA-61-1998-D28307;TCGA-61-1998-D28308;TCGA-61-1998-D28309	bf3290fb-d43f-40f0-b67f-584975a56c14;32b34fbe-8dba-4a98-8abb-fdabf73ff607;d1901164-9c69-4aa7-bfc2-bf9a93581e24	Not Available;Not Available;Not Available	8;8;8	77;Not Available;Not Available	10;52;52	Cisplatin;Carboplatin;Taxol	Not Available;Not Available;Not Available	12;12;12	02;06;06	Not Available;Not Available;Not Available	mg;AUC;mg/m2	ADJUVANT;ADJUVANT;ADJUVANT	Not Applicable;Not Applicable;Not Applicable	Not Available;Not Available;Not Available	IV;IV;IV	NO;YES;YES	Chemotherapy;Chemotherapy;Chemotherapy	Not Available;Not Available;Not Available	188;6;175	mg;AUC;mg/m2	Not Available;Not Available;Not Available	2009;2009;2009	Not Available	NOT HISPANIC OR LATINO	TCGA-61-1998-F28306
TCGA-23-1031	60	FEMALE	575	Serous Cystadenocarcinoma	Ovary	Dead	Stage IV	G3	0	575			WITH TUMOR		60	Left	TCGA-23-1031	c7c3fe4a-327a-4b7e-a259-989b72971209	23	-22225	575	0	575	TCGA-23-1031-D25653;TCGA-23-1031-D25656;TCGA-23-1031-D25651;TCGA-23-1031-D25655;TCGA-23-1031-D25652;TCGA-23-1031-D25654;TCGA-23-1031-D25657;TCGA-23-1031-D25650	d9844a5a-51b3-43da-b153-53e40564a073;7ac6d001-2bdb-4e6a-863d-a72c506dfd1c;9be966b3-0747-412f-a979-39238e9d9e22;57796331-d5b0-4b3d-9544-405b027f6373;ae37b6fb-a4cb-4003-b9e4-6cbc3d5ef1b2;285fafde-48f2-415b-bf55-b7e7ef4e6253;a876fbfc-b6f9-425c-9f99-8581d9c760ab;6c520881-7f90-4327-848b-639e34dda8b9	Not Available;Not Available;Not Available;Not Available;Not Available;Not Available;Not Available;Not Available	27;27;27;27;27;27;27;27	446;477;166;485;321;446;555;166	341;460;26;460;265;341;541;26	Gemcitabine;Xeloda;Paclitaxel;Docetaxel;Doxorubicin;Cisplatin;Topotecan;Carboplatin	Not Available;Not Available;Not Available;Not Available;Not Available;Not Available;Not Available;Not Available	3;3;3;3;3;3;3;3	11;2;7;2;3;11;2;7	Not Available;Not Available;Not Available;Not Available;Not Available;Not Available;Not Available;Not Available	mg;mg;mg;mg;mg;mg;mg;Not Available	ADJUVANT;PROGRESSION;ADJUVANT;PROGRESSION;ADJUVANT;ADJUVANT;PROGRESSION;ADJUVANT	Not Applicable;Not Applicable;Not Applicable;Not Applicable;Not Applicable;Not Applicable;Not Applicable;Not Applicable	Not Available;Not Available;Not Available;Not Available;Not Available;Not Available;Not Available;Not Available	IV;PO;IV;IV;IV;IV;IV;IV	NO;NO;NO;NO;NO;NO;NO;NO	Chemotherapy;Chemotherapy;Chemotherapy;Chemotherapy;Chemotherapy;Chemotherapy;Chemotherapy;Chemotherapy	Not Available;Not Available;Not Available;Not Available;Not Available;Not Available;Not Available;Not Available	16500;1000;2305;280;225;715;11.4;Not Available	mg;mg;mg;mg;mg;mg;mg;Not Available	Not Available;Not Available;Not Available;Not Available;Not Available;Not Available;Not Available;Not Available	2009;2009;2009;2009;2009;2009;2009;2009	Not Available	NOT HISPANIC OR LATINO	TCGA-23-1031-F25649
TCGA-61-1915	50	FEMALE	2061	Serous Cystadenocarcinoma	Ovary	Alive	Stage IIC	G3	0	2061			TUMOR FREE		50	Bilateral	TCGA-61-1915	0adadf17-c4b6-48b0-a326-21450de3e144	1	-18424	Not Applicable	0	2061	TCGA-61-1915-D28282;TCGA-61-1915-D28281	04be4ceb-917f-4055-b536-a529442dfbcf;4bd27c43-6a47-4962-a865-7fbad514b6d9	Not Available;Not Available	4;4	143;143	25;25	Carboplatin;Taxol	Not Available;Not Available	12;12	06;06	Not Available;Not Available	mg;mg	ADJUVANT;ADJUVANT	Not Applicable;Not Applicable	Not Available;Not Available	IV;IV	NO;NO	Chemotherapy;Chemotherapy	Not Available;Not Available	3300;1560	mg;mg	Not Available;Not Available	2009;2009	Not Available	Not Available	TCGA-61-1915-F28280
TCGA-24-2288	70	FEMALE	25	Serous Cystadenocarcinoma	Ovary	Dead	Stage IIIC	G3	0	25			WITH TUMOR		70	Bilateral	TCGA-24-2288	28ed2d42-5b4c-4bca-b2b2-6b2a6d3c42cf	19	-25831	25	0	25	TCGA-24-2288-D26575;TCGA-24-2288-D26576	a60ba99a-bb6f-4c5d-a38b-cb3218c5aeed;f9e65bb5-d987-4920-ba32-65526fa41a72	Not Available;Not Available	19;19	21;21	21;21	Taxol;Carboplatin	Not Available;Not Available	2;2	01;01	Not Available;Not Available	mg;mg	ADJUVANT;ADJUVANT	Not Applicable;Not Applicable	Not Available;Not Available	IV;IV	NO;NO	Chemotherapy;Chemotherapy	Not Available;Not Available	350;600	mg;mg	Not Available;Not Available	2010;2010	Not Available	Not Available	TCGA-24-2288-F26574
TCGA-57-1585	57	FEMALE	53	Serous Cystadenocarcinoma	Ovary	Dead	Stage IIIC	G3	0	53			WITH TUMOR		57	Bilateral	TCGA-57-1585	5ed14506-f69a-4da8-9965-72d3270b9f72	2	-20862	53	0	53	TCGA-57-1585-D28078;TCGA-57-1585-D28077	e291cd52-9ae7-45f5-a0bd-fc522f30f01b;81bf2efd-8318-47a1-9950-fbc7a075cf68	Not Available;Not Available	28;28	53;53	18;18	Taxol;Carboplatin	Not Available;Not Available	7;7	Not Available;Not Available	Not Available;Not Available	Not Available;Not Available	ADJUVANT;ADJUVANT	Not Applicable;Not Applicable	Not Available;Not Available	Not Available;Not Available	NO;NO	Chemotherapy;Chemotherapy	Not Available;Not Available	Not Available;Not Available	Not Available;Not Available	Not Available;Not Available	2009;2009	Not Available	NOT HISPANIC OR LATINO	TCGA-57-1585-F28076
TCGA-59-2354	63	FEMALE	1046	Serous Cystadenocarcinoma	Ovary	Dead	Stage IIIC	G3	1	462		Progression of Disease	WITH TUMOR		63	Left	TCGA-59-2354	d7925dfc-18ce-46ab-a47b-9d06eacc96d0	29	Not Available	1046	0	Not Available	TCGA-59-2354-D28109;TCGA-59-2354-D28108	a31debf1-cc26-497d-8434-113fc8930b99;efd422e2-ed42-4926-ac5f-947cb1a6f888	Not Available;Not Available	31;31	Not Available;Not Available	Not Available;Not Available	Not Available;Carboplatin	Not Available;Not Available	3;3	Not Available;Not Available	Not Available;Not Available	Not Available;Not Available	RECURRENCE;ADJUVANT	Not Applicable;Not Applicable	Not Available;Not Available	Not Available;Not Available	Not Available;Not Available	Chemotherapy;Chemotherapy	Not Available;Not Available	Not Available;Not Available	Not Available;Not Available	Not Available;Not Available	2010;2010	Not Available	NOT HISPANIC OR LATINO	TCGA-59-2354-F28107
TCGA-25-2392	75	FEMALE	31	Serous Cystadenocarcinoma	Ovary	Dead	Stage IV	G3	0	31			Not Available		75	Bilateral	TCGA-25-2392	7413c891-f74e-456f-bc70-69c83fb53c70	5	-27667	31	0	31																								Not Available	NOT HISPANIC OR LATINO	TCGA-25-2392-F26801
TCGA-30-1866	61	FEMALE	1114	Serous Cystadenocarcinoma	Ovary	Dead	Stage IV	G2	1	285		Recurrence	WITH TUMOR		61	Bilateral	TCGA-30-1866	cbc7f427-5f7b-4267-ad56-055d8880a4cc	2	-22562	1114	0	1114	TCGA-30-1866-D27603;TCGA-30-1866-D27599;TCGA-30-1866-D27601;TCGA-30-1866-D27596;TCGA-30-1866-D27600;TCGA-30-1866-D27602;TCGA-30-1866-D27598;TCGA-30-1866-D27597	e1c6ebe7-8c5c-4199-a06f-ab66088a058b;c64a880a-85be-42d3-8378-642a1f1dce7f;e9f71e7a-9032-4e6d-8906-57b4fa5f37b8;898a6998-0b59-4803-ba74-26e008181c0e;41f27513-1242-4061-a85b-c2884f60a85c;70f90115-e87d-47e9-bf4f-7456761ae58e;6b21b434-6af0-431c-90dd-0fc0118ede26;42b5deb5-1f12-40c6-b3c9-532ec204c50a	Not Available;Not Available;Not Available;Not Available;Not Available;Not Available;Not Available;Not Available	28;28;28;28;28;28;28;28	Not Available;Not Available;Not Available;Not Available;Not Available;Not Available;126;126	Not Available;Not Available;Not Available;265;Not Available;Not Available;19;19	Taxol;Carboplatin;Topotecan;Doxil;Gemcitabine;Gemcitabine;Carboplatin;Taxol	Not Available;Not Available;Not Available;Not Available;Not Available;Not Available;Not Available;Not Available	12;12;12;12;12;12;12;12	Not Available;08;Not Available;06;08;Not Available;06;06	Not Available;Not Available;Not Available;Not Available;Not Available;Not Available;Not Available;Not Available	Not Available;Not Available;Not Available;Not Available;Not Available;Not Available;Not Available;Not Available	PROGRESSION;PROGRESSION;PROGRESSION;RECURRENCE;PROGRESSION;PROGRESSION;ADJUVANT;ADJUVANT	Not Applicable;Not Applicable;Not Applicable;Not Applicable;Not Applicable;Not Applicable;Not Applicable;Not Applicable	Not Available;Not Available;Not Available;Not Available;Not Available;Not Available;Not Available;Not Available	IV;IV;IV;IV;IV;IV;IV;IV	NO;NO;NO;NO;NO;NO;NO;NO	Chemotherapy;Chemotherapy;Chemotherapy;Chemotherapy;Chemotherapy;Chemotherapy;Chemotherapy;Chemotherapy	Not Available;Not Available;Not Available;Not Available;Not Available;Not Available;Not Available;Not Available	Not Available;Not Available;Not Available;Not Available;Not Available;Not Available;Not Available;Not Available	Not Available;Not Available;Not Available;Not Available;Not Available;Not Available;Not Available;Not Available	Not Available;Not Available;Not Available;Not Available;Not Available;Not Available;Not Available;Not Available	2009;2009;2009;2009;2009;2009;2009;2009	Not Available	NOT HISPANIC OR LATINO	TCGA-30-1866-F27595
TCGA-13-0805	57	FEMALE	1074	Serous Cystadenocarcinoma	Ovary	Dead	Stage IIIC	G3	1	177		Progression of Disease	WITH TUMOR		57	Bilateral	TCGA-13-0805	2a3a6222-f477-4198-ab9e-cdf527c1a6cf	25	-21014	1074	0	1073	TCGA-13-0805-D24639;TCGA-13-0805-D24640	bb8c4793-e6e0-4827-ba78-fcd2a9e25910;77384840-9b33-4f4c-9b08-37d02ec121b7	Not Available;Not Available	15;15	151;151	17;17	Carboplatin;Paclitaxel	Not Available;Not Available	4;4	6;6	Not Available;Not Available	Not Available;mg/m2	ADJUVANT;ADJUVANT	Not Applicable;Not Applicable	Not Available;Not Available	IV;IV	NO;NO	Chemotherapy;Chemotherapy	Not Available;Not Available	Not Available;Not Available	Not Available;mg/m2	Not Available;Not Available	2009;2009	Not Available	NOT HISPANIC OR LATINO	TCGA-13-0805-F24638
TCGA-13-1485	48	FEMALE	629	Serous Cystadenocarcinoma	Ovary	Dead	Stage IV	G2	1	170		Progression of Disease	WITH TUMOR		48	Bilateral	TCGA-13-1485	49bfd0fe-48ce-49db-9f76-ce2310410950	31	-17642	629	0	629	TCGA-13-1485-D24862;TCGA-13-1485-D24863	0c370900-9664-4345-ae5e-9ff4c8de205e;9ca66b5d-b2d7-4ed3-91d7-e0a0cc34922a	Not Available;Not Available	30;30	149;149	45;45	Carboplatin;Paciltaxel	Not Available;Not Available	6;6	6;6	Not Available;Not Available	Not Available;mg/m2	ADJUVANT;ADJUVANT	Not Applicable;Not Applicable	Not Available;Not Available	IV;IV	NO;NO	Chemotherapy;Chemotherapy	Not Available;Not Available	5;175	Not Available;mg/m2	Not Available;Not Available	2009;2009	Not Available	NOT HISPANIC OR LATINO	TCGA-13-1485-F24861
TCGA-10-0930	70	FEMALE	1040	Serous Cystadenocarcinoma	Ovary	Dead	Stage IIIC	G3	1	680		Recurrence	WITH TUMOR		70	Left	TCGA-10-0930	99f1ae02-86ec-4d93-8cd4-650bf6f02c10	6	-25737	1040	0	1011	TCGA-10-0930-D24434;TCGA-10-0930-D24438;TCGA-10-0930-D24436;TCGA-10-0930-D24433;TCGA-10-0930-D24437;TCGA-10-0930-D24435	bfd5b64b-62d5-4c17-8783-e6dbbf799d03;07366f75-ef12-4507-a120-de282ff35bb7;9e40afd1-1f30-4db6-9986-40cd5b982b0f;5c3e10dc-5d6b-4948-ba8b-4ac663d8e8db;548ef658-969a-490c-9410-cf5e38504c2a;d0b6b8e2-d04f-4bac-9938-6ce9760f5018	Not Available;Not Available;Not Available;Not Available;Not Available;Not Available	18;18;18;18;18;18	124;Discrepancy;736;124;838;736	8;Discrepancy;694;8;782;694	Carboplatin;Tamoxifen;Carbo;Taxol;Doxil;Taxol	Not Available;Not Available;Not Available;Not Available;Not Available;Not Available	3;3;3;3;3;3	06;Not Available;03;06;03;03	Not Available;Not Available;Not Available;Not Available;Not Available;Not Available	mg/m2;mg/m2;mg/m2;mg/m2;mg/m2;mg/m2	ADJUVANT;RECURRENCE;RECURRENCE;ADJUVANT;RECURRENCE;RECURRENCE	Not Applicable;Not Applicable;Not Applicable;Not Applicable;Not Applicable;Not Applicable	Not Available;Not Available;Not Available;Not Available;Not Available;Not Available	IV;IV;IV;IV;IV;IV	NO;NO;Not Available;NO;NO;NO	Chemotherapy;Hormone Therapy;Chemotherapy;Chemotherapy;Chemotherapy;Chemotherapy	Not Available;Not Available;Not Available;Not Available;Not Available;Not Available	2520;2400;250;1800;210;810	mg/m2;mg/m2;mg/m2;mg/m2;mg/m2;mg/m2	Not Available;Not Available;Not Available;Not Available;Not Available;Not Available	2009;2009;2009;2009;2009;2009	Not Available	Not Available	TCGA-10-0930-F24432
TCGA-23-1026	45	FEMALE	816	Serous Cystadenocarcinoma	Ovary	Alive	Stage IIIC	G3	1	797		Recurrence	WITH TUMOR		45	Left	TCGA-23-1026	c6ede8ae-881c-47a0-a0ef-745ed4b7764a	23	-16442	Not Applicable	0	816	TCGA-23-1026-D25613;TCGA-23-1026-D25611;TCGA-23-1026-D25612;TCGA-23-1026-D25614	98eca7c8-8f45-43b4-806f-193aba7901b6;5e32312e-6a0d-4e28-a91e-b186be5f1c1c;8eb2970b-6005-448d-b3aa-a1ebcc49df1f;3b5456ab-a33b-4cbf-b0e9-6958219b0063	Not Available;Not Available;Not Available;Not Available	1;1;1;1	936;108;108;936	866;7;7;866	Gemcitabine;Carboplatin;Paclitaxel;Cisplatin	Not Available;Not Available;Not Available;Not Available	4;4;4;4	05;06;06;05	Not Available;Not Available;Not Available;Not Available	mg;mg;mg;mg	RECURRENCE;ADJUVANT;ADJUVANT;RECURRENCE	Not Applicable;Not Applicable;Not Applicable;Not Applicable	Not Available;Not Available;Not Available;Not Available	IP;IV;IV;IV;IP;IV	NO;NO;NO;NO	Chemotherapy;Chemotherapy;Chemotherapy;Chemotherapy	Not Available;Not Available;Not Available;Not Available	5648;3420;1560;520	mg;mg;mg;mg	Not Available;Not Available;Not Available;Not Available	2009;2009;2009;2009	Not Available	NOT HISPANIC OR LATINO	TCGA-23-1026-F25610
TCGA-24-1428	50	FEMALE	529	Serous Cystadenocarcinoma	Ovary	Alive	Stage IIIC	G3	1	448		Recurrence	WITH TUMOR		50	Left	TCGA-24-1428	9c744ff8-1cde-4176-b6d7-0ab62bf42620	16	-18306	Not Applicable	0	529	TCGA-24-1428-D25962;TCGA-24-1428-D25963;TCGA-24-1428-D25961;TCGA-24-1428-D25964	b79259a9-f490-4eb8-b109-250dc9b3e2bb;5548e7d7-b1dd-43fa-8ccc-db41342a5281;d43e79be-c0cc-4f9b-9631-fbaebe20de3a;acd19c02-f634-4947-b1d5-33ce6ddcd4f5	Not Available;Not Available;Not Available;Not Available	16;16;16;11	130;130;130;508	46;46;46;466	Cisplatin;Paclitaxel;Docetaxel;Carbplatin	Not Available;Not Available;Not Available;Not Available	4;4;4;6	6;6;6;03	Not Available;Not Available;Not Available;Not Available	mg;mg;mg;mg	ADJUVANT;ADJUVANT;ADJUVANT;RECURRENCE	Not Applicable;Not Applicable;Not Applicable;Not Applicable	Not Available;Not Available;Not Available;Not Available	IP;IV;IV;IV	NO;NO;NO;NO	Chemotherapy;Chemotherapy;Chemotherapy;Chemotherapy	Not Available;Not Available;Not Available;Not Available	900;600;780;1519	mg;mg;mg;mg	Not Available;Not Available;Not Available;Not Available	2009;2009;2009;2010	Not Available	Not Available	TCGA-24-1428-F25960
TCGA-13-2071	63	FEMALE	773	Serous Cystadenocarcinoma	Ovary	Dead	Stage IV	G3	1	322			TUMOR FREE		63	Bilateral	TCGA-13-2071	0d15e5aa-2483-4f81-973a-ff469296c911	1	-23367	Not Applicable	0	191	TCGA-13-2071-D25023;TCGA-13-2071-D25024	35bbcd97-398d-453a-a49d-0e9a5d097a8b;de33c7f9-63e7-415d-9648-7c5dc597446e	Not Available;Not Available	1;1	146;146	41;41	Carboplatin;Paclitaxel	Not Available;Not Available	2;2	6;6	Not Available;Not Available	mg;mg/m2	ADJUVANT;ADJUVANT	Not Applicable;Not Applicable	Not Available;Not Available	IV;IV	Not Available;NO	Chemotherapy;Chemotherapy	Not Available;Not Available	Not Available;Not Available	mg;mg/m2	Not Available;Not Available	2010;2010	Not Available	NOT HISPANIC OR LATINO	TCGA-13-2071-F25022;TCGA-13-2071-F72689
TCGA-61-1906	55	FEMALE	1038	Serous Cystadenocarcinoma	Ovary	Dead	Stage IIIC	G3	1	236		Recurrence	WITH TUMOR		55	Bilateral	TCGA-61-1906	f553e953-6464-421f-8933-26ca82cb79d3	1	-20378	1038	0	1038	TCGA-61-1906-D28248;TCGA-61-1906-D28241;TCGA-61-1906-D28242;TCGA-61-1906-D28247;TCGA-61-1906-D28243;TCGA-61-1906-D28245;TCGA-61-1906-D28244;TCGA-61-1906-D28246	08069844-2b07-4cb9-ba89-13dc8ef3efcc;ad137f25-8a5c-497a-a23c-cc32c105dbf9;3df3ef68-bd63-40f3-8aac-cda81634d52e;256a66da-facb-406a-b470-479d7de669f4;bc864245-d830-48e2-b862-7ee8c983f05d;d096b01e-2201-4d76-8e34-adaf4f8cd7f9;f5a0e7fc-c6ea-43b4-89f5-f51891c4f550;10f0eb71-7ac1-4247-ac2f-0c1943154b96	Not Available;Not Available;Not Available;Not Available;Not Available;Not Available;Not Available;Not Available	4;4;4;4;4;4;4;4	1038;153;153;1038;321;484;391;484	489;27;27;489;279;400;335;400	Carboplatin;Carboplatin;Taxol;Taxol;Topotecan;Gemzar;Doxil;Avastin	Not Available;Not Available;Not Available;Not Available;Not Available;Not Available;Not Available;Not Available	12;12;12;12;12;12;12;12	10;06;06;10;02;04;03;04	Not Available;Not Available;Not Available;Not Available;Not Available;Not Available;Not Available;Not Available	AUC;AUC;mg;mg;mg;mg;mg;mg	RECURRENCE;ADJUVANT;ADJUVANT;RECURRENCE;RECURRENCE;RECURRENCE;RECURRENCE;RECURRENCE	Not Applicable;Not Applicable;Not Applicable;Not Applicable;Not Applicable;Not Applicable;Not Applicable;Not Applicable	Not Available;Not Available;Not Available;Not Available;Not Available;Not Available;Not Available;Not Available	IV;IV;IV;IV;IV;IV;IV;IV	NO;NO;NO;NO;NO;NO;NO;NO	Chemotherapy;Chemotherapy;Chemotherapy;Chemotherapy;Chemotherapy;Chemotherapy;Chemotherapy;Chemotherapy	Not Available;Not Available;Not Available;Not Available;Not Available;Not Available;Not Available;Not Available	5;6;2076;1500;7.8;1600;234;1000	AUC;AUC;mg;mg;mg;mg;mg;mg	Not Available;Not Available;Not Available;Not Available;Not Available;Not Available;Not Available;Not Available	2009;2009;2009;2009;2009;2009;2009;2009	Not Available	NOT HISPANIC OR LATINO	TCGA-61-1906-F28240
TCGA-25-2390	80	FEMALE		Serous Cystadenocarcinoma	Ovary			Not Available	0				Not Available		80	Not Available	TCGA-25-2390	01abf2cf-541c-4610-8ce8-318016db6e59	5	-29257	Not Applicable	0	Not Available																								Not Available	Not Available
TCGA-10-0936	69	FEMALE	1123	Serous Cystadenocarcinoma	Ovary	Dead	Stage IIIC	G3	0	1123			WITH TUMOR		69	Bilateral	TCGA-10-0936	7016714b-6af8-45dd-8341-1493927e5515	6	-25454	1123	0	1089	TCGA-10-0936-D24473;TCGA-10-0936-D24467;TCGA-10-0936-D24471;TCGA-10-0936-D24468;TCGA-10-0936-D24470;TCGA-10-0936-D24469;TCGA-10-0936-D24474;TCGA-10-0936-D24472	335550af-0cce-4f0b-bb51-d2a7c0427588;9bd9d92a-4775-495d-9209-1475005505f4;edcae4f7-3cd7-420f-b9d8-a8a91be49e85;3886dc45-0ac8-4881-8901-ed14880ac3c6;ee4d18da-f9a9-41f5-b867-87deff293046;84fd790c-fc01-4d6d-bd3b-c4860f0e78b4;38fab685-29ce-4fff-9179-8691a08107d1;f6bca061-1141-4801-8241-cd2004e60d5d	Not Available;Not Available;Not Available;Not Available;Not Available;Not Available;Not Available;Not Available	18;18;18;18;18;18;18;18	1007;62;800;194;678;194;615;936	939;20;678;89;621;89;237;810	Gemcitabine;Taxol;Doxil;Taxol;Carboplatin;Carboplatin;Letrozole;Taxotere	Not Available;Not Available;Not Available;Not Available;Not Available;Not Available;Not Available;Not Available	3;3;3;3;3;3;3;3	03;Not Available;03;Not Available;03;Not Available;Not Available;06	Not Available;Not Available;Not Available;Not Available;Not Available;Not Available;Not Available;Not Available	mg/m2;mg/m2;mg/m2;mg/m2;mg/m2;mg/m2;mg/day;mg/m2	PROGRESSION;ADJUVANT;PROGRESSION;ADJUVANT;PROGRESSION;ADJUVANT;PROGRESSION;PROGRESSION	Not Applicable;Not Applicable;Not Applicable;Not Applicable;Not Applicable;Not Applicable;Not Applicable;Not Applicable	Not Available;Not Available;Not Available;Not Available;Not Available;Not Available;Not Available;Not Available	IV;IV;IV;IV;IV;IV;IV;IV	NO;NO;NO;NO;NO;NO;NO;NO	Chemotherapy;Chemotherapy;Chemotherapy;Chemotherapy;Chemotherapy;Chemotherapy;Hormone Therapy;Chemotherapy	Not Available;Not Available;Not Available;Not Available;Not Available;Not Available;Not Available;Not Available	11200;1615;225;1800;1035;2280;2.5;750	mg/m2;mg/m2;mg/m2;mg/m2;mg/m2;mg/m2;mg/day;mg/m2	Not Available;Not Available;Not Available;Not Available;Not Available;Not Available;Not Available;Not Available	2009;2009;2009;2009;2009;2009;2009;2009	0	NOT HISPANIC OR LATINO	TCGA-10-0936-F24466
TCGA-31-1955	43	FEMALE	1293	Serous Cystadenocarcinoma	Ovary	Alive	Stage IIIC	G3	1	918		Recurrence	WITH TUMOR		43	Bilateral	TCGA-31-1955	cce34351-1700-405b-818f-a598f63a33e8	19	-15926	Not Applicable	0	1293	TCGA-31-1955-D27706;TCGA-31-1955-D27708;TCGA-31-1955-D27707;TCGA-31-1955-D27705	8a4bfe3d-6d89-4c2c-81c6-56515d7caf3d;0b6c3e47-9f51-45cd-8472-8b584f993367;757d2b76-c7e5-4149-b65c-a27c6ad1cd5d;a8c5e460-08d8-4949-8b43-c0ef7c599020	Not Available;Not Available;Not Available;Not Available	19;19;19;19	147;Not Available;Not Available;147	42;1189;1189;42	Paciltaxel;Paciltaxle;Carboplatin;Carboplatin	Not Available;Not Available;Not Available;Not Available	10;10;10;10	06;Not Available;Not Available;06	Not Available;Not Available;Not Available;Not Available	mg;Not Available;Not Available;mg	ADJUVANT;PROGRESSION;PROGRESSION;ADJUVANT	Not Applicable;Not Applicable;Not Applicable;Not Applicable	Not Available;Not Available;Not Available;Not Available	IV;IV;IV;IV	NO;YES;YES;NO	Chemotherapy;Chemotherapy;Chemotherapy;Chemotherapy	Not Available;Not Available;Not Available;Not Available	1560;Not Available;Not Available;3600	mg;Not Available;Not Available;mg	Not Available;Not Available;Not Available;Not Available	2009;2009;2009;2009	Not Available	NOT HISPANIC OR LATINO	TCGA-31-1955-F27704
TCGA-20-1685	45	FEMALE	508	Serous Cystadenocarcinoma	Ovary	Alive	Stage IIIC	G3	0	508			TUMOR FREE		45	Bilateral	TCGA-20-1685	cbc5b936-ead5-4858-ab90-e639402789b0	2	-16745	Not Applicable	0	508	TCGA-20-1685-D25556;TCGA-20-1685-D25555;TCGA-20-1685-D25557	61e2a648-eede-4da8-98d8-b59dd2b3d85a;480d3ba4-151c-424e-ac1c-bbfeb855e517;431a1b7d-0bb3-4262-bf04-9b427b1764d9	Not Available;Not Available;Not Available	27;27;27	144;144;144	39;39;39	Carboplatin;Bevacizumab;Taxol	Not Available;Not Available;Not Available	7;7;7	06;06;06	Not Available;Not Available;Not Available	Not Available;mg/kg;mg/m2	ADJUVANT;ADJUVANT;ADJUVANT	Not Applicable;Not Applicable;Not Applicable	Not Available;Not Available;Not Available	IV;IV;IV	NO;NO;NO	Chemotherapy;Chemotherapy;Chemotherapy	Not Available;Not Available;Not Available	6;15;175	Not Available;mg/kg;mg/m2	Not Available;Not Available;Not Available	2009;2009;2009	0	NOT HISPANIC OR LATINO	TCGA-20-1685-F25554
TCGA-24-0979	53	FEMALE	1264	Serous Cystadenocarcinoma	Ovary	Dead	Stage IV	G3	1	428		Recurrence	WITH TUMOR		53	Bilateral	TCGA-24-0979	9a30dee8-962a-49db-a85a-c39515c91b68	11	-19595	1264	0	1264	TCGA-24-0979-D25893;TCGA-24-0979-D25892	8942e664-0aaa-4893-ab7d-027ca7215144;95fa449a-d622-4c36-a4d4-fe256899666f	Not Available;Not Available	11;11	187;187	15;15	Taxol;Carboplatin	Not Available;Not Available	5;5	8;8	Not Available;Not Available	Not Available;Not Available	ADJUVANT;ADJUVANT	Not Applicable;Not Applicable	Not Available;Not Available	IV;IV	NO;NO	Chemotherapy;Chemotherapy	Not Available;Not Available	Not Available;Not Available	Not Available;Not Available	Not Available;Not Available	2009;2009	Not Available	Not Available	TCGA-24-0979-F25891
TCGA-23-2645	54	FEMALE	137	Serous Cystadenocarcinoma	Ovary	Alive	Stage IIIC	G3	0	137			Not Available		54	Right	TCGA-23-2645	66a0df9b-096b-4e8e-9b9c-54bf8637720b	9	-19758	Not Applicable	0	137																								Not Available	NOT HISPANIC OR LATINO	TCGA-23-2645-F25818
TCGA-24-1564	67	FEMALE	787	Serous Cystadenocarcinoma	Ovary	Dead	Stage IIIC	G3	1	221		Recurrence	WITH TUMOR		67	Bilateral	TCGA-24-1564	d77ef9cf-f8e6-4ee9-8d4f-1106885f6b06	13	-24668	787	0	787	TCGA-24-1564-D26261;TCGA-24-1564-D26268;TCGA-24-1564-D26262;TCGA-24-1564-D26265;TCGA-24-1564-D26269;TCGA-24-1564-D26267;TCGA-24-1564-D26270;TCGA-24-1564-D26263;TCGA-24-1564-D26264;TCGA-24-1564-D26271;TCGA-24-1564-D26266	f3a01cf8-d968-4223-82cc-bd63aa6e9e04;2179241a-2d85-45a8-ba4f-489c7af8a09b;4274b50b-6f29-4a5b-8db4-d3a6bf59e040;57fa40c2-e908-4f10-b4a6-d694ac8a1cbd;885692fc-e283-4f72-9e5a-3fe4b23f90df;5ee39715-291f-406e-84f2-8e4b5ba1beab;a5908269-249e-4154-b6c3-3255d80efacf;51e43b92-611a-4890-9826-27aff4d67584;69a543c6-6550-4db1-a0a8-b9826d22017c;505397d8-457f-4ff7-8a80-079b34298244;550d7621-efda-4cae-917c-292e0…	Not Available;Not Available;Not Available;Not Available;Not Available;Not Available;Not Available;Not Available;Not Available;Not Available;Not Available	13;13;13;13;13;13;13;13;13;13;13	116;568;116;295;624;463;624;295;295;Not Available;406	8;499;8;248;589;435;589;248;248;736;333	Cisplatin;Taxol;Taxol;Amitostine;VP16;Doxil;Gezmar;Taxol;Carboplatin;Tamoxifen;Topotecan	Not Available;Not Available;Not Available;Not Available;Not Available;Not Available;Not Available;Not Available;Not Available;Not Available;Not Available	5;5;5;5;5;5;5;5;5;5;5	06;11;06;04;02;02;02;04;04;Not Available;04	Not Available;Not Available;Not Available;Not Available;Not Available;Not Available;Not Available;Not Available;Not Available;Not Available;Not Available	mg;mg;mg;mg;mg;mg;mg;mg;mg;mg;mg	ADJUVANT;PROGRESSION;ADJUVANT;RECURRENCE;PROGRESSION;PROGRESSION;PROGRESSION;RECURRENCE;RECURRENCE;PROGRESSION;PROGRESSION	Not Applicable;Not Applicable;Not Applicable;Not Applicable;Not Applicable;Not Applicable;Not Applicable;Not Applicable;Not Applicable;Not Applicable;Not Applicable	Not Available;Not Available;Not Available;Not Available;Not Available;Not Available;Not Available;Not Available;Not Available;Not Available;Not Available	IV;IV;IV;IV;PO;IV;IV;IV;IV;PO;IV	NO;NO;NO;NO;NO;NO;NO;NO;NO;NO;NO	Chemotherapy;Chemotherapy;Chemotherapy;Chemotherapy;Chemotherapy;Chemotherapy;Chemotherapy;Chemotherapy;Chemotherapy;Hormone Therapy;Chemotherapy	Not Available;Not Available;Not Available;Not Available;Not Available;Not Available;Not Available;Not Available;Not Available;Not Available;Not Available	779;1496;1396;5080;1500;136;2462;1200;5080;20;32.5	mg;mg;mg;mg;mg;mg;mg;mg;mg;mg;mg	Not Available;Not Available;Not Available;Not Available;Not Available;Not Available;Not Available;Not Available;Not Available;Not Available;Not Available	2009;2009;2009;2009;2009;2009;2009;2009;2009;2009;2009	Not Available	Not Available	TCGA-24-1564-F26260
TCGA-13-0804	73	FEMALE	1073	Serous Cystadenocarcinoma	Ovary	Dead	Stage IIIC	G3	1	329		Recurrence	WITH TUMOR		73	Bilateral	TCGA-13-0804	7e34d3c1-1fab-4326-9a69-4260d2bac558	25	-27021	1073	0	1073	TCGA-13-0804-D24634;TCGA-13-0804-D24636;TCGA-13-0804-D24635	9120000f-695e-4598-948b-393f49a35d72;53652d84-be01-4719-b091-1e0c5a336931;9ba0bb7a-0471-4d62-a672-769e560548fd	Not Available;Not Available;Not Available	15;15;15	161;270;161	26;270;26	Carboplatin;90Y-HU3S193;Paclitaxel	Not Available;Not Available;Not Available	4;4;4	6;Not Available;6	Not Available;Not Available;Not Available	Not Available;Not Available;mg/m2	ADJUVANT;ADJUVANT;ADJUVANT	Not Applicable;Not Applicable;Not Applicable	Not Available;Not Available;Not Available	IV;Not Available;IV	NO;NO;NO	Chemotherapy;Targeted Molecular therapy;Chemotherapy	Not Available;Not Available;Not Available	Not Available;Not Available;Not Available	Not Available;Not Available;mg/m2	Not Available;Not Available;Not Available	2009;2009;2009	Not Available	NOT HISPANIC OR LATINO	TCGA-13-0804-F24633
TCGA-04-1356	62	FEMALE	1499	Serous Cystadenocarcinoma	Ovary	Dead	Stage IIC	G3	1	156		Recurrence	WITH TUMOR		62	Bilateral	TCGA-04-1356	8652ddee-98f4-4584-b450-e6f2f5c9d7ec	26	-22855	1499	0	Not Available	TCGA-04-1356-D24006;TCGA-04-1356-D24007	dcc12929-7c55-426b-83cd-0f693a953cfb;6d03f8af-3a97-4801-bded-4dd5c67c3e8d	Not Available;Not Available	10;10	312;312	161;161	Taxol;Carboplatin	Not Available;Not Available	11;11	06;06	Not Available;Not Available	mg;mg	RECURRENCE;RECURRENCE	Not Applicable;Not Applicable	Not Available;Not Available	IV;IV	NO;NO	Chemotherapy;Chemotherapy	Not Available;Not Available	1824.5;4531.3	mg;mg	Not Available;Not Available	2009;2009	Not Available	HISPANIC OR LATINO	TCGA-04-1356-F24005
TCGA-61-1725	40	FEMALE	956	Serous Cystadenocarcinoma	Ovary	Alive	Stage IIIC	G3	1	844		Recurrence	WITH TUMOR		40	Bilateral	TCGA-61-1725	a6eb0cd0-fe57-41b0-8593-776208684293	2	-14782	Not Applicable	0	956	TCGA-61-1725-D28144;TCGA-61-1725-D28145;TCGA-61-1725-D28146;TCGA-61-1725-D28148;TCGA-61-1725-D28149;TCGA-61-1725-D28150;TCGA-61-1725-D28147	ff470391-4fb2-4ee9-b99a-db1ca43e94df;de6d03ff-d938-406d-934b-3b682ca22abc;f8dca13c-4cb2-443d-852d-5f8c0ef3f597;ae6635ba-24c7-4ef6-9109-fcb345f40100;e3c3aa0d-b3cf-4832-a3b3-7edb59254a73;0b003971-e65d-4cad-886b-054a4cb03a53;be9ce53c-8440-43ce-9790-f43f463a4749	Not Available;Not Available;Not Available;Not Available;Not Available;Not Available;Not Available	4;4;4;4;4;4;4	158;158;158;Not Available;Not Available;Not Available;577	45;45;45;908;908;908;235	Taxol;Cisplatin;Taxol;Avastin;Carboplatin;Gamzar;Taxol	Not Available;Not Available;Not Available;Not Available;Not Available;Not Available;Not Available	12;12;12;12;12;12;12	06;06;06;06;06;06;12	Not Available;Not Available;Not Available;Not Available;Not Available;Not Available;Not Available	mg;mg;mg;mg;mg;mg;mg	ADJUVANT;ADJUVANT;ADJUVANT;RECURRENCE;RECURRENCE;RECURRENCE;ADJUVANT	Not Applicable;Not Applicable;Not Applicable;Not Applicable;Not Applicable;Not Applicable;Not Applicable	Not Available;Not Available;Not Available;Not Available;Not Available;Not Available;Not Available	IP;IV;IP;IV;IP;IV;IV;IV;IV;IV	NO;NO;NO;YES;YES;YES;NO	Chemotherapy;Chemotherapy;Chemotherapy;Chemotherapy;Chemotherapy;Chemotherapy;Chemotherapy	Not Available;Not Available;Not Available;Not Available;Not Available;Not Available;Not Available	1548;585;456;8550;4368;2400;3204	mg;mg;mg;mg;mg;mg;mg	Not Available;Not Available;Not Available;Not Available;Not Available;Not Available;Not Available	2009;2009;2009;2009;2009;2009;2009	Not Available	NOT HISPANIC OR LATINO	TCGA-61-1725-F28143
TCGA-09-1674	79	FEMALE	260	Serous Cystadenocarcinoma	Ovary	Alive	Stage IIIC	G3	0	260			WITH TUMOR		79	Bilateral	TCGA-09-1674	1ede8063-e0e9-466d-891c-ac8916f1b5fa	2	-28878	Not Applicable	0	260	TCGA-09-1674-D24324;TCGA-09-1674-D24323	a0689762-9c26-4b5d-abd0-e97287570a20;c829fcf0-0841-4229-adf3-10798090ed07	Not Available;Not Available	6;6	145;145	41;41	Carboplatin;Taxol	Not Available;Not Available	8;8	6;6	Not Available;Not Available	Not Available;mg/m2	ADJUVANT;ADJUVANT	Not Applicable;Not Applicable	Not Available;Not Available	IV;IV	NO;NO	Chemotherapy;Chemotherapy	Not Available;Not Available	6;175	Not Available;mg/m2	Not Available;Not Available	2009;2009	Not Available	NOT HISPANIC OR LATINO	TCGA-09-1674-F24322
TCGA-24-2267	58	FEMALE	1446	Serous Cystadenocarcinoma	Ovary	Dead	Stage IIB	G3	1	512		Recurrence	WITH TUMOR		58	Bilateral	TCGA-24-2267	99a61986-7b23-46b5-99a4-efba6bad3766	16	-21293	1446	0	1446	TCGA-24-2267-D26548;TCGA-24-2267-D26553;TCGA-24-2267-D26554;TCGA-24-2267-D26547;TCGA-24-2267-D26550;TCGA-24-2267-D26551;TCGA-24-2267-D26546;TCGA-24-2267-D26552;TCGA-24-2267-D26549;TCGA-24-2267-D26545;TCGA-24-2267-D26555	be3d0294-80f9-4963-a9e2-1cb9cd844483;e6f21e39-f7e8-4d1b-bd85-610ce88ab7e9;6bb395af-f4f7-4d4d-9e89-b91f4208e217;04311818-c59d-4fb2-8a48-9c6e708a25de;299c0ea3-e684-4499-8259-f831fced1a2f;ac6e2596-885c-4402-bd72-a60cd1a76c62;e1443b92-f117-4894-90a5-9dce2d137e05;5ac265d1-a02c-4322-b595-e41e47f869dc;ee87030e-ab29-41cc-ab1f-578c59409e73;2f85a28c-7869-4a5d-b332-7968861c41ca;a457bccc-0352-40de-8b76-62e65…	Not Available;Not Available;Not Available;Not Available;Not Available;Not Available;Not Available;Not Available;Not Available;Not Available;Not Available	16;16;16;16;16;16;16;16;16;16;16	793;1332;1332;793;997;1011;219;1332;946;219;1381	580;1172;1172;580;983;1011;6;1172;827;6;1347	Carboplatin;Carboplatin #1;Cisplatin #2-7;Taxol;Navelbine;Topotecan;Cytoxan;Taxol;Hexalen;carboplatin;Gemzar	Not Available;Not Available;Not Available;Not Available;Not Available;Not Available;Not Available;Not Available;Not Available;Not Available;Not Available	3;3;3;3;3;3;3;3;3;3;3	08;07;07;08;03;01;08;07;Not Available;08;03	Not Available;Not Available;Not Available;Not Available;Not Available;Not Available;Not Available;Not Available;Not Available;Not Available;Not Available	mg;mg;mg;mg;mg;mg;mg;mg;Not Available;mg;mg	RECURRENCE;PROGRESSION;PROGRESSION;RECURRENCE;PROGRESSION;PROGRESSION;ADJUVANT;PROGRESSION;PROGRESSION;ADJUVANT;PROGRESSION	Not Applicable;Not Applicable;Not Applicable;Not Applicable;Not Applicable;Not Applicable;Not Applicable;Not Applicable;Not Applicable;Not Applicable;Not Applicable	Not Available;Not Available;Not Available;Not Available;Not Available;Not Available;Not Available;Not Available;Not Available;Not Available;Not Available	IV;IV;IV;IV;IV;IV;IV;IV;PO;IV;IV	NO;NO;NO;NO;NO;NO;NO;NO;NO;NO;NO	Chemotherapy;Chemotherapy;Chemotherapy;Chemotherapy;Chemotherapy;Chemotherapy;Chemotherapy;Chemotherapy;Chemotherapy;Chemotherapy;Chemotherapy	Not Available;Not Available;Not Available;Not Available;Not Available;Not Available;Not Available;Not Available;Not Available;Not Available;Not Available	836;375;375;2524;145;2.4;7740;2302;Not Available;5570;4560	mg;mg;mg;mg;mg;mg;mg;mg;Not Available;mg;mg	Not Available;Not Available;Not Available;Not Available;Not Available;Not Available;Not Available;Not Available;Not Available;Not Available;Not Available	2010;2010;2010;2010;2010;2010;2010;2010;2010;2010;2010	Not Available	Not Available	TCGA-24-2267-F26544
TCGA-25-1315	50	FEMALE	1583	Serous Cystadenocarcinoma	Ovary	Dead	Stage IIIC	G3	1	153		Progression of Disease	WITH TUMOR		50	Bilateral	TCGA-25-1315	635f5335-b008-428e-b005-615776a6643f	27	-18263	1583	0	1553	TCGA-25-1315-D26641;TCGA-25-1315-D26640;TCGA-25-1315-D26642;TCGA-25-1315-D26643;TCGA-25-1315-D26644	c395c2f1-e27d-4a82-81f6-4762e3f4988d;38092d51-5b3f-48c2-a4e2-05502242355f;d4f35481-a6a4-428f-a818-6234b6ced3c3;b8fab70f-4e15-47c4-8b5e-ab9d6db13556;c50db350-ba19-4e40-b7b1-7487af0619b7	Not Available;Not Available;Not Available;Not Available;Not Available	27;27;27;27;27	334;153;334;334;153	153;30;153;143;30	Taxol;Cisplatin;Carbo;Taxol;Taxol	Not Available;Not Available;Not Available;Not Available;Not Available	3;3;3;3;3	Not Available;6;6;2;6	Not Available;Not Available;Not Available;Not Available;Not Available	Not Available;Not Available;Not Available;Not Available;Not Available	PROGRESSION;ADJUVANT;PROGRESSION;PROGRESSION;ADJUVANT	Not Applicable;Not Applicable;Not Applicable;Not Applicable;Not Applicable	Not Available;Not Available;Not Available;Not Available;Not Available	IV;IV;IV;IV;IV	NO;NO;NO;Not Available;NO	Chemotherapy;Chemotherapy;Chemotherapy;Chemotherapy;Chemotherapy	Not Available;Not Available;Not Available;Not Available;Not Available	Not Available;Not Available;Not Available;Not Available;Not Available	Not Available;Not Available;Not Available;Not Available;Not Available	Not Available;Not Available;Not Available;Not Available;Not Available	2009;2009;2009;2009;2009	Not Available	NOT HISPANIC OR LATINO	TCGA-25-1315-F26639
TCGA-09-0364	80	FEMALE	887	Serous Cystadenocarcinoma	Ovary	Dead	Stage IIC	G3	1	395		Recurrence	WITH TUMOR		80	Right	TCGA-09-0364	6746533a-8d0b-4ebc-87ec-49c8738121a8	4	-29262	887	0	Not Available	TCGA-09-0364-D24199;TCGA-09-0364-D24200	57b55461-64a0-45a0-baef-0650a107f9bf;780b9212-5bfd-40ff-acef-8d60cb64bdb2	Not Available;Not Available	27;27	188;188	31;31	Carboplatinum;taxol	Not Available;Not Available	3;3	6;6	Not Available;Not Available	Not Available;mg/m2	ADJUVANT;ADJUVANT	Not Applicable;Not Applicable	Not Available;Not Available	IV;IV	NO;NO	Chemotherapy;Chemotherapy	Not Available;Not Available	Not Available;125	Not Available;mg/m2	Not Available;Not Available	2009;2009	Not Available	NOT HISPANIC OR LATINO	TCGA-09-0364-F24198
TCGA-13-0724	72	FEMALE	83	Serous Cystadenocarcinoma	Ovary	Dead	Stage IV	G3	1	83		Progression of Disease	WITH TUMOR		72	Right	TCGA-13-0724	a9abe7a7-4126-414b-87d2-a6d25abcf1fa	24	-26342	83	0	83	TCGA-13-0724-D24508	821d3091-cd9c-4958-a260-e9ea9cc10b72	Not Available	16	75	75	Carboplatin	Not Available	4	1	Not Available	Not Available	ADJUVANT	Not Applicable	Not Available	IV	Not Available	Chemotherapy	Not Available	Not Available	Not Available	Not Available	2009	Not Available	HISPANIC OR LATINO	TCGA-13-0724-F24507
TCGA-25-1316	55	FEMALE	1279	Serous Cystadenocarcinoma	Ovary	Dead	Stage IIIC	G3	1	276		Progression of Disease	WITH TUMOR		55	Right	TCGA-25-1316	58427bce-6b81-4083-aeda-25f59e292bbc	27	-20331	1279	0	1126	TCGA-25-1316-D26647;TCGA-25-1316-D26649;TCGA-25-1316-D26648	937633f3-8ac6-4073-b96b-b491f465f7f6;8c815216-6c85-454c-b0ae-2f590d0c8aef;367c6a85-9774-4f94-a158-d267423a02ae	Not Available;Not Available;Not Available	27;27;27	214;214;406	61;61;276	Carbo;Taxol;Topotecan	Not Available;Not Available;Not Available	3;3;3	Not Available;Not Available;6	Not Available;Not Available;Not Available	Not Available;Not Available;Not Available	ADJUVANT;ADJUVANT;PROGRESSION	Not Applicable;Not Applicable;Not Applicable	Not Available;Not Available;Not Available	IV;IV;IV	NO;NO;NO	Chemotherapy;Chemotherapy;Chemotherapy	Not Available;Not Available;Not Available	Not Available;Not Available;Not Available	Not Available;Not Available;Not Available	Not Available;Not Available;Not Available	2009;2009;2009	Not Available	NOT HISPANIC OR LATINO	TCGA-25-1316-F26646
TCGA-30-1861	74	FEMALE	1058	Serous Cystadenocarcinoma	Ovary	Dead	Stage IIIC	G3	0	1058			Not Available		74	Bilateral	TCGA-30-1861	0724f800-e873-45d0-bc56-809d0ec4f6e9	2	-27103	1058	0	1058																								Not Available	NOT HISPANIC OR LATINO
TCGA-13-0755	75	FEMALE	76	Serous Cystadenocarcinoma	Ovary	Dead	Stage IV	G3	1	34		Progression of Disease	WITH TUMOR		75	Bilateral	TCGA-13-0755	2956e414-f167-438f-8747-a46fe0723622	24	-27438	76	0	76	TCGA-13-0755-D24532	b1fd19c5-0fce-4869-ae4b-9b46b4361b96	Not Available	17	41	19	Carboplatin	Not Available	4	2	Not Available	mg/m2	ADJUVANT	Not Applicable	Not Available	IV	Not Available	Chemotherapy	Not Available	230	mg/m2	Not Available	2009	Not Available	NOT HISPANIC OR LATINO	TCGA-13-0755-F24531
TCGA-09-2043	69	FEMALE	188	Serous Cystadenocarcinoma	Ovary	Alive	Stage IC	G3	0	188			TUMOR FREE		69	Left	TCGA-09-2043	2e05cd3a-a55f-43b8-b2a9-72fb742b89c9	2	-25480	Not Applicable	0	188																								Not Available	NOT HISPANIC OR LATINO	TCGA-09-2043-F24332
TCGA-04-1347	81	FEMALE	1919	Serous Cystadenocarcinoma	Ovary	Alive	Stage IV	G3	0	1919			TUMOR FREE		81	Bilateral	TCGA-04-1347	f0c353fd-947c-41e2-b643-3ecc0d69796c	26	-29695	Not Applicable	0	1919	TCGA-04-1347-D23962;TCGA-04-1347-D23964;TCGA-04-1347-D23963;TCGA-04-1347-D23965	064dd296-90e7-493a-a26b-0e9d1aa58b13;a176cad9-0e04-4138-802e-18d4935f981f;8ee7bc23-3af3-437e-a1c3-82da7ded82ba;2f680d7c-a16e-4c02-97dc-b8735edfd538	Not Available;Not Available;Not Available;Not Available	9;9;9;9	173;173;173;173	19;19;19;19	Taxol;Carboplatin;Carboplatin;Taxotere	Not Available;Not Available;Not Available;Not Available	11;11;11;11	6;2;6;2	Not Available;Not Available;Not Available;Not Available	mg;mg;mg;mg	ADJUVANT;ADJUVANT;ADJUVANT;ADJUVANT	Not Applicable;Not Applicable;Not Applicable;Not Applicable	Not Available;Not Available;Not Available;Not Available	IV;IV;IV;IV	NO;NO;NO;NO	Chemotherapy;Chemotherapy;Chemotherapy;Chemotherapy	Not Available;Not Available;Not Available;Not Available	1764;750;2400;200	mg;mg;mg;mg	Not Available;Not Available;Not Available;Not Available	2009;2009;2009;2009	0	NOT HISPANIC OR LATINO	TCGA-04-1347-F23961
TCGA-29-2431	59	FEMALE	1285	Serous Cystadenocarcinoma	Ovary	Alive	Stage IIIC	G2	1	960		Recurrence	WITH TUMOR		59	Bilateral	TCGA-29-2431	996313ef-11e7-459d-ba5f-ac1a4d0de513	4	-21833	Not Applicable	0	1285	TCGA-29-2431-D27486;TCGA-29-2431-D27490;TCGA-29-2431-D27487;TCGA-29-2431-D27488;TCGA-29-2431-D27489	e8857415-3e93-4361-930e-4ccb6671e0c1;4697eff4-cb13-4836-8a81-0e4382d5b5fe;02256292-b3b7-427a-9157-5147ef0ba72c;c63c5158-3a3d-4f97-92f7-c6cba8fdb995;90ddaf81-71b9-42e3-b499-498c241002c3	Not Available;Not Available;Not Available;Not Available;Not Available	4;4;4;4;4	138;390;138;1145;1145	33;33;33;977;977	Docetaxel;Bevacizumab;Oxaliplatin;Paclitaxel;Carboplatin	Not Available;Not Available;Not Available;Not Available;Not Available	6;6;6;6;6	06;Not Available;6;8;08	140;1120;160;335;530	mg;mg;mg;mg;mg	ADJUVANT;ADJUVANT;ADJUVANT;RECURRENCE;RECURRENCE	Not Applicable;Not Applicable;Not Applicable;Not Applicable;Not Applicable	Not Available;Not Available;Not Available;Not Available;Not Available	IV;IV;IV;IV;IV	NO;NO;NO;NO;NO	Chemotherapy;Targeted Molecular therapy;Chemotherapy;Chemotherapy;Chemotherapy	Not Available;Not Available;Not Available;Not Available;Not Available	Not Available;Not Available;Not Available;Not Available;Not Available	mg;mg;mg;mg;mg	Not Available;Not Available;Not Available;Not Available;Not Available	2010;2010;2010;2010;2010	0	Not Available	TCGA-29-2431-F27485
TCGA-10-0925	58	FEMALE	1652	Serous Cystadenocarcinoma	Ovary	Dead	Stage IIIB	G1	1	558		Recurrence	WITH TUMOR		58	Bilateral	TCGA-10-0925	869c9aae-85eb-4faa-8893-b3f487e8981c	5	-21498	1652	0	1652	TCGA-10-0925-D24408;TCGA-10-0925-D24406;TCGA-10-0925-D24404;TCGA-10-0925-D24409;TCGA-10-0925-D24407;TCGA-10-0925-D24410;TCGA-10-0925-D24405;TCGA-10-0925-D24411	f759a3d3-377f-4eab-ab14-84a4d30dba5b;10140623-084f-46ad-b207-672f4b228676;4411d09e-4315-4204-aef6-ee87de442231;73fa5659-2aae-4310-9744-237bc5d74ea4;5d6b4186-c9d2-419c-93d3-3555fc8058f7;399884f4-0245-4df5-bad4-9c599adac869;353e255d-4a5f-422b-b3ae-7f92abc7edf0;2673b75d-e190-43f5-96f3-440828653be4	Not Available;Not Available;Not Available;Not Available;Not Available;Not Available;Not Available;Not Available	5;5;5;5;5;5;5;5	1447;293;125;1496;1028;1630;125;593	1308;156;20;1454;593;1517;20;321	Carboplatin;Carboplatin;Carboplatin;Taxol;Carboplatin;Doxil;Taxol;Tamoxifen	Not Available;Not Available;Not Available;Not Available;Not Available;Not Available;Not Available;Not Available	2;2;2;2;2;2;2;2	05;06;06;03;15;05;06;Not Available	Not Available;Not Available;Not Available;Not Available;Not Available;Not Available;Not Available;Not Available	mg;mg;mg;mg;mg;mg;mg;mg	RECURRENCE;ADJUVANT;ADJUVANT;RECURRENCE;RECURRENCE;RECURRENCE;ADJUVANT;ADJUVANT	Not Applicable;Not Applicable;Not Applicable;Not Applicable;Not Applicable;Not Applicable;Not Applicable;Not Applicable	Not Available;Not Available;Not Available;Not Available;Not Available;Not Available;Not Available;Not Available	IV;IV;IV;IV;IV;IV;IV;PO	NO;NO;NO;NO;NO;NO;NO;NO	Chemotherapy;Chemotherapy;Chemotherapy;Chemotherapy;Chemotherapy;Chemotherapy;Chemotherapy;Hormone Therapy	Not Available;Not Available;Not Available;Not Available;Not Available;Not Available;Not Available;Not Available	2118;3000;3380;925;7500;326;1400;9600	mg;mg;mg;mg;mg;mg;mg;mg	Not Available;Not Available;Not Available;Not Available;Not Available;Not Available;Not Available;Not Available	2010;2010;2010;2010;2010;2010;2010;2010	Not Available	Not Available	TCGA-10-0925-F24403
TCGA-13-0916	49	FEMALE	1785	Serous Cystadenocarcinoma	Ovary	Alive	Stage IIIC	G3	0	1785			TUMOR FREE		49	Bilateral	TCGA-13-0916	5f60bc2d-738f-43fc-a3fb-61ec6e80e3d4	25	-18189	Not Applicable	0	644	TCGA-13-0916-D24768;TCGA-13-0916-D24766;TCGA-13-0916-D24767;TCGA-13-0916-D24769	d5f8a386-7074-40a4-9d62-699ba2571deb;e035fe81-878f-4509-ad6e-98266495e5bd;d53e97a9-93d9-46ad-9bd1-1851d1cff4a4;a5460512-89a7-41f5-9ea2-63e47680924a	Not Available;Not Available;Not Available;Not Available	16;16;16;16	161;161;161;182	35;35;35;70	Paclitaxel;Cisplatin;Paclitaxel;Bevacizumab	Not Available;Not Available;Not Available;Not Available	4;4;4;4	6;6;6;Not Available	Not Available;Not Available;Not Available;Not Available	mg/m2;mg/m2;mg/m2;mg/m2	ADJUVANT;ADJUVANT;ADJUVANT;ADJUVANT	Not Applicable;Not Applicable;Not Applicable;Not Applicable	Not Available;Not Available;Not Available;Not Available	IP;IP;IV;Not Available	Not Available;Not Available;Not Available;Not Available	Chemotherapy;Chemotherapy;Chemotherapy;Targeted Molecular therapy	Not Available;Not Available;Not Available;Not Available	60;75;135;15	mg/m2;mg/m2;mg/m2;mg/m2	Not Available;Not Available;Not Available;Not Available	2009;2009;2009;2009	Not Available	NOT HISPANIC OR LATINO	TCGA-13-0916-F24765;TCGA-13-0916-F72631
TCGA-24-1463	70	FEMALE	2218	Serous Cystadenocarcinoma	Ovary	Dead	Stage IIIC	G3	1	971		Recurrence	WITH TUMOR		70	Bilateral	TCGA-24-1463	171f7917-69eb-4a3f-9cc0-0e1dffd412c1	16	-25734	2218	0	2218	TCGA-24-1463-D26012;TCGA-24-1463-D26015;TCGA-24-1463-D26018;TCGA-24-1463-D26020;TCGA-24-1463-D26019;TCGA-24-1463-D26011;TCGA-24-1463-D26010;TCGA-24-1463-D26013;TCGA-24-1463-D26016;TCGA-24-1463-D26014;TCGA-24-1463-D26017	c98d3bb2-e60e-4279-b057-73e950818533;3b745d08-afcc-48eb-8a61-35314bdb9ee8;1d34f8bd-3209-421a-a381-503783bec76d;ed822373-fdf3-4ff0-b016-89d6d3a79706;f8497cc1-74f7-4707-81d7-cd60360edb9b;e6da954d-4e2e-4695-8f5e-e641e746c8e5;cfa3c675-5453-420f-81dd-b11485a4d8de;9a2292f5-c1c1-4c34-baa7-75659a6b31a0;094334ef-5942-45f8-ab0a-d1b1ef328303;a858e299-ace2-4e04-928c-9a5938100d07;6510eb77-3a5d-419f-980b-ca368…	Not Available;Not Available;Not Available;Not Available;Not Available;Not Available;Not Available;Not Available;Not Available;Not Available;Not Available	16;16;16;16;16;16;16;16;16;16;16	1084;1383;1558;1791;1733;123;123;1084;1383;1084;1558	976;1270;1465;1742;1600;18;18;976;1270;976;1465	Taxol;Topotecan;Doxil;Cisplatin;Taxol;Taxol;Carboplatin;Carboplatin;Navelbine;Cisplatin;Gemcitabine	Not Available;Not Available;Not Available;Not Available;Not Available;Not Available;Not Available;Not Available;Not Available;Not Available;Not Available	4;4;4;4;4;4;4;4;4;4;4	6;6;5;2;17;6;6;6;6;2;5	Not Available;Not Available;Not Available;Not Available;Not Available;Not Available;Not Available;Not Available;Not Available;Not Available;Not Available	mg;mg;mg;mg;mg;mg;mg;mg;mg;mg;mg	RECURRENCE;RECURRENCE;PROGRESSION;PROGRESSION;PROGRESSION;ADJUVANT;ADJUVANT;RECURRENCE;RECURRENCE;RECURRENCE;PROGRESSION	Not Applicable;Not Applicable;Not Applicable;Not Applicable;Not Applicable;Not Applicable;Not Applicable;Not Applicable;Not Applicable;Not Applicable;Not Applicable	Not Available;Not Available;Not Available;Not Available;Not Available;Not Available;Not Available;Not Available;Not Available;Not Available;Not Available	IV;IV;IV;IV;IV;IV;IV;IV;IV;IV;IV	NO;NO;NO;NO;NO;NO;NO;NO;NO;NO;NO	Chemotherapy;Chemotherapy;Chemotherapy;Chemotherapy;Chemotherapy;Chemotherapy;Chemotherapy;Chemotherapy;Chemotherapy;Chemotherapy;Chemotherapy	Not Available;Not Available;Not Available;Not Available;Not Available;Not Available;Not Available;Not Available;Not Available;Not Available;Not Available	1660;49.4;277;168;2275;1712;3310;1895;508;172;20684	mg;mg;mg;mg;mg;mg;mg;mg;mg;mg;mg	Not Available;Not Available;Not Available;Not Available;Not Available;Not Available;Not Available;Not Available;Not Available;Not Available;Not Available	2009;2009;2009;2009;2009;2009;2009;2009;2009;2009;2009	Not Available	NOT HISPANIC OR LATINO	TCGA-24-1463-F26009
TCGA-10-0926	63	FEMALE	788	Serous Cystadenocarcinoma	Ovary	Dead	Stage IIIC	G3	1	287		Recurrence	WITH TUMOR		63	Bilateral	TCGA-10-0926	e641aed9-1dd8-4c30-b231-f12b20a76df0	6	-23307	788	0	788	TCGA-10-0926-D24416;TCGA-10-0926-D24414;TCGA-10-0926-D24415;TCGA-10-0926-D24417	2ed5c38f-994f-4aae-ad6f-2be5d242946e;7d7d38a9-711f-480d-a3f2-1c866145b0aa;8651d712-bb73-4b45-bbcf-1f5054c30742;a6419a7d-cf48-41ab-ae3c-4e1e5746e9ad	Not Available;Not Available;Not Available;Not Available	18;18;18;18	729;143;143;Not Available	290;8;8;232	Doxil;Taxol;Carboplatin;Interleukin-12	Not Available;Not Available;Not Available;Not Available	3;3;3;3	13;06;06;Not Available	Not Available;Not Available;Not Available;Not Available	mg;mg;mg;mg	RECURRENCE;OTHER, SPECIFY IN NOTES;OTHER, SPECIFY IN NOTES;OTHER, SPECIFY IN NOTES	Not Applicable;Adjuvant and Progression;Ajuvant and Progression;Adjuvant and Progression	Not Available;Not Available;Not Available;Not Available	IV;IV;IV;IV	NO;NO;NO;Not Available	Chemotherapy;Chemotherapy;Chemotherapy;Immunotherapy	Not Available;Not Available;Not Available;Not Available	975;860;4500;22,920	mg;mg;mg;mg	Not Available;Not Available;Not Available;Not Available	2009;2009;2009;2009	Not Available	Not Available	TCGA-10-0926-F24413
TCGA-25-1633	64	FEMALE	1891	Serous Cystadenocarcinoma	Ovary	Dead	Stage IIIC	G3	1	616		Recurrence	WITH TUMOR		64	Bilateral	TCGA-25-1633	20336269-5a5b-4ba7-8fe8-665a1f9af738	2	-23407	1891	0	1843	TCGA-25-1633-D26743;TCGA-25-1633-D26747;TCGA-25-1633-D26746;TCGA-25-1633-D26745;TCGA-25-1633-D26744	926932a0-85d9-4736-b465-0f4c56b8a5af;427c83f1-26f0-4fe8-9a55-0084402a72e5;6fbbf988-5e98-4f81-bf14-b1ab4ee1fe6a;2974ff47-ecb9-4eb0-9fb1-64a7abe5887b;5d315761-84c9-49cf-8c15-eaa878daade1	Not Available;Not Available;Not Available;Not Available;Not Available	17;17;17;17;17	184;740;740;184;184	26;617;617;26;26	Taxol;Carboplatin;Taxol;Gemzar;Carboplatin	Not Available;Not Available;Not Available;Not Available;Not Available	6;6;6;6;6	08;08;08;08;08	Not Available;Not Available;Not Available;Not Available;Not Available	Not Available;Not Available;Not Available;Not Available;Not Available	ADJUVANT;RECURRENCE;RECURRENCE;ADJUVANT;ADJUVANT	Not Applicable;Not Applicable;Not Applicable;Not Applicable;Not Applicable	Not Available;Not Available;Not Available;Not Available;Not Available	IV;IV;IV;IV;IV	NO;NO;NO;NO;NO	Chemotherapy;Chemotherapy;Chemotherapy;Chemotherapy;Chemotherapy	Not Available;Not Available;Not Available;Not Available;Not Available	Not Available;Not Available;Not Available;Not Available;Not Available	Not Available;Not Available;Not Available;Not Available;Not Available	Not Available;Not Available;Not Available;Not Available;Not Available	2009;2009;2009;2009;2009	Not Available	NOT HISPANIC OR LATINO	TCGA-25-1633-F26742
TCGA-25-2398	71	FEMALE	1369	Serous Cystadenocarcinoma	Ovary	Dead	Stage IIIC	G3	1	577		Recurrence	WITH TUMOR		71	Bilateral	TCGA-25-2398	fd4740db-76a8-4362-be71-7b609479bb67	5	-26267	1369	0	1369	TCGA-25-2398-D26815;TCGA-25-2398-D26813;TCGA-25-2398-D26816;TCGA-25-2398-D26814	3e6a6ff7-6b15-4b7b-b636-374a1ff5b5c4;36111e26-366f-4d5d-a6d5-42950816aaaf;f6a05e71-bcad-4194-9d40-47255dd4cb92;41fdf2d1-c9cc-49c5-83c4-a444f3bb2ce0	Not Available;Not Available;Not Available;Not Available	5;5;5;5	638;151;638;151	608;31;603;31	Taxol;Taxol;Carboplatin;Carboplatin	Not Available;Not Available;Not Available;Not Available	1;1;1;1	06;06;06;06	Not Available;Not Available;Not Available;Not Available	Not Available;Not Available;Not Available;Not Available	RECURRENCE;ADJUVANT;RECURRENCE;ADJUVANT	Not Applicable;Not Applicable;Not Applicable;Not Applicable	Not Available;Not Available;Not Available;Not Available	IV;IV;IV;IV	NO;NO;NO;NO	Chemotherapy;Chemotherapy;Chemotherapy;Chemotherapy	Not Available;Not Available;Not Available;Not Available	Not Available;Not Available;Not Available;Not Available	Not Available;Not Available;Not Available;Not Available	Not Available;Not Available;Not Available;Not Available	2010;2010;2010;2010	Not Available	NOT HISPANIC OR LATINO	TCGA-25-2398-F26812
TCGA-61-2113	53	FEMALE	676	Serous Cystadenocarcinoma	Ovary	Dead	Stage IIC	G3	1	291		Recurrence	Not Available		53	Right	TCGA-61-2113	71faa2c1-0d5b-4dcc-bdf9-f2405f29907c	7	-19722	676	0	676	TCGA-61-2113-D28480;TCGA-61-2113-D28482;TCGA-61-2113-D28481	d22d635b-1e7e-4114-9e2d-0d2b6db38ded;235aa36e-7dcb-4f30-bc39-310e5bca1a66;d4d534c2-01be-4eff-bfb2-369ee917dcf2	Not Available;Not Available;Not Available	7;7;7	143;392;143	49;336;49	Taxol;Doxil;Carboplatin	Not Available;Not Available;Not Available	12;12;12	06;02;06	Not Available;Not Available;Not Available	mg/m2;mg/m2;mg	ADJUVANT;ADJUVANT;ADJUVANT	Not Applicable;Not Applicable;Not Applicable	Not Available;Not Available;Not Available	IV;IP;IV;IV	NO;NO;NO	Chemotherapy;Chemotherapy;Chemotherapy	Not Available;Not Available;Not Available	1480;418;4026	mg/m2;mg/m2;mg	Not Available;Not Available;Not Available	2009;2009;2009	Not Available	NOT HISPANIC OR LATINO	TCGA-61-2113-F28479
TCGA-57-1584	47	FEMALE	643	Serous Cystadenocarcinoma	Ovary	Alive	Stage IIIC	G3	1	530		Recurrence	WITH TUMOR		47	Bilateral	TCGA-57-1584	ed21615c-0de3-421c-9e8d-8996026c4431	2	-17263	Not Applicable	0	643	TCGA-57-1584-D28073;TCGA-57-1584-D28074	0c8bcfba-47b8-4021-9897-453225bb8218;ebf8762c-60c4-480c-b622-f381bd0c690b	Not Available;Not Available	28;28	Not Available;Not Available	573;573	Taxol;Carboplatin	Not Available;Not Available	7;7	Not Available;Not Available	Not Available;Not Available	mg/m2;Not Available	RECURRENCE;RECURRENCE	Not Applicable;Not Applicable	Not Available;Not Available	IV;IV	YES;YES	Chemotherapy;Chemotherapy	Not Available;Not Available	175;6	mg/m2;Not Available	Not Available;Not Available	2009;2009	0	NOT HISPANIC OR LATINO	TCGA-57-1584-F28072
TCGA-31-1950	76	FEMALE	571	Serous Cystadenocarcinoma	Ovary	Alive	Stage IIIC	G2	1	349		Recurrence	WITH TUMOR		76	Bilateral	TCGA-31-1950	4ca9c0e8-75a7-4665-9d88-6dd2bb44b1e1	19	-28100	Not Applicable	0	571	TCGA-31-1950-D27690;TCGA-31-1950-D27689	4979d025-1341-4190-b965-c7dc0349b252;15db6c90-507f-4efe-82aa-9cb243720c1e	Not Available;Not Available	19;19	571;144	431;33	Paciltaxel;Carboplatin	Not Available;Not Available	10;10	18;06	Not Available;Not Available	mg;mg	RECURRENCE;ADJUVANT	Not Applicable;Not Applicable	Not Available;Not Available	IV;IV	NO;NO	Chemotherapy;Chemotherapy	Not Available;Not Available	1440;3300	mg;mg	Not Available;Not Available	2009;2009	1	NOT HISPANIC OR LATINO	TCGA-31-1950-F27688
TCGA-13-1411	81	FEMALE	531	Serous Cystadenocarcinoma	Ovary	Dead	Stage IIIC	G3	1	238			WITH TUMOR		81	Not Available	TCGA-13-1411	a9d3a7b0-faf8-4e56-8600-d9e6882a4f23	20	-29874	Not Applicable	0	128	TCGA-13-1411-D24829;TCGA-13-1411-D24830	97303643-4e4a-41e8-b679-e3bfef06de2e;b3cf475f-ff22-4efe-a7a9-8909dff55877	Not Available;Not Available	30;30	128;128	8;8	Carboplatin;Paclitaxel	Not Available;Not Available	6;6	6;6	Not Available;Not Available	Not Available;mg/m2	ADJUVANT;ADJUVANT	Not Applicable;Not Applicable	Not Available;Not Available	IV;IV	NO;NO	Chemotherapy;Chemotherapy	Not Available;Not Available	5;175	Not Available;mg/m2	Not Available;Not Available	2009;2009	Not Available	NOT HISPANIC OR LATINO	TCGA-13-1411-F24828;TCGA-13-1411-F72662
TCGA-10-0934	50	FEMALE	204	Serous Cystadenocarcinoma	Ovary	Dead	Stage IIIC	G3	1	111		Recurrence	WITH TUMOR		50	Bilateral	TCGA-10-0934	65ddccd2-70a7-48b3-88e1-9d6fd1dcd11b	6	-18602	204	0	119	TCGA-10-0934-D24459;TCGA-10-0934-D24460	369dd738-d6cc-4e91-a5bb-a317fe8f262b;8905b636-eb21-4da2-9c21-10097b036851	Not Available;Not Available	18;18	56;56	40;40	Taxol;Carboplatin	Not Available;Not Available	3;3	3;3	Not Available;Not Available	mg/m2;Not Available	ADJUVANT;ADJUVANT	Not Applicable;Not Applicable	Not Available;Not Available	IV;IV	NO;NO	Chemotherapy;Chemotherapy	Not Available;Not Available	525;Not Available	mg/m2;Not Available	Not Available;Not Available	2009;2009	Not Available	NOT HISPANIC OR LATINO	TCGA-10-0934-F24458
TCGA-25-2391	57	FEMALE	1492	Serous Cystadenocarcinoma	Ovary	Dead	Stage IIIC	G3	0	1492			TUMOR FREE		57	Bilateral	TCGA-25-2391	f5033d52-ec36-4e67-88d8-b6d898b81b2f	5	-20939	1492	0	1492	TCGA-25-2391-D26798;TCGA-25-2391-D26797;TCGA-25-2391-D26799	80def7b0-0486-484f-b014-381d703f1ff1;416777aa-730e-4ecb-9f3e-193f5095066c;c57fb4b0-6cdc-4067-95a8-0f82c14e07ac	Not Available;Not Available;Not Available	5;5;5	153;153;153	31;31;31	Taxol;Carboplatin;Taxotere	Not Available;Not Available;Not Available	1;1;1	05;06;01	Not Available;Not Available;Not Available	Not Available;Not Available;Not Available	ADJUVANT;ADJUVANT;ADJUVANT	Not Applicable;Not Applicable;Not Applicable	Not Available;Not Available;Not Available	IV;IV;IV	Not Available;NO;NO	Chemotherapy;Chemotherapy;Chemotherapy	Not Available;Not Available;Not Available	Not Available;Not Available;Not Available	Not Available;Not Available;Not Available	Not Available;Not Available;Not Available	2010;2010;2010	Not Available	NOT HISPANIC OR LATINO	TCGA-25-2391-F26796
TCGA-59-2349	71	FEMALE	2437	Serous Cystadenocarcinoma	Ovary	Dead	Stage IA	G3	0	2437			Not Available		71	Left	TCGA-59-2349	2222b629-02ab-4ead-997f-09d91c6f7cf4	29	Not Available	2437	0	Not Available																								Not Available	Not Available	TCGA-59-2349-F28100
TCGA-13-0799	44	FEMALE	2535	Serous Cystadenocarcinoma	Ovary	Alive	Stage IIIC	G3	1	1262			TUMOR FREE		44	Bilateral	TCGA-13-0799	b9418c6d-94f7-4db4-a1e4-f384b09d54cb	25	-16171	Not Applicable	0	237	TCGA-13-0799-D24613;TCGA-13-0799-D24612;TCGA-13-0799-D24611	8484fd14-0e7e-45a2-86ce-bcd6b8dfdc48;a3617379-b708-456a-9810-14b2afa80f6d;9d2e034d-d90b-4a71-9671-3b061af0102a	Not Available;Not Available;Not Available	16;16;16	146;146;146	36;36;36	Paclitaxel;Paclitaxel;Cisplatin	Not Available;Not Available;Not Available	4;4;4	6;6;6	Not Available;Not Available;Not Available	mg/m2;mg/m2;mg/m2	ADJUVANT;ADJUVANT;ADJUVANT	Not Applicable;Not Applicable;Not Applicable	Not Available;Not Available;Not Available	IP;IV;IP	NO;NO;NO	Chemotherapy;Chemotherapy;Chemotherapy	Not Available;Not Available;Not Available	60;135;75	mg/m2;mg/m2;mg/m2	Not Available;Not Available;Not Available	2009;2009;2009	Not Available	NOT HISPANIC OR LATINO	TCGA-13-0799-F24610;TCGA-13-0799-F72611
TCGA-25-1623	71	FEMALE	565	Serous Cystadenocarcinoma	Ovary	Dead	Stage IV	G3	1	342		Recurrence	WITH TUMOR		71	Bilateral	TCGA-25-1623	808eb134-9c7d-43bb-b86c-2f3259193954	2	-26060	565	0	565	TCGA-25-1623-D26709;TCGA-25-1623-D26710;TCGA-25-1623-D26708	8a30a7a1-bdd1-481a-bde2-e96b6f7d9ab0;f38d9a87-50ec-4e63-9295-238f9c127577;d9439bd7-877e-492d-85c7-8c04fff9154d	Not Available;Not Available;Not Available	17;17;17	138;138;Not Available	16;16;Not Available	Taxol;Carboplatin;A202171 Protocol	Not Available;Not Available;Not Available	6;6;6	6;6;Not Available	Not Available;Not Available;Not Available	Not Available;Not Available;Not Available	ADJUVANT;ADJUVANT;RECURRENCE	Not Applicable;Not Applicable;Not Applicable	Not Available;Not Available;Not Available	IV;IV;IV	NO;NO;NO	Chemotherapy;Chemotherapy;Chemotherapy	Not Available;Not Available;Not Available	Not Available;Not Available;Not Available	Not Available;Not Available;Not Available	Not Available;Not Available;Not Available	2009;2009;2009	Not Available	NOT HISPANIC OR LATINO	TCGA-25-1623-F26707
TCGA-13-1819	59	FEMALE	2025	Serous Cystadenocarcinoma	Ovary	Dead	Stage IIC	G3	1	429		Recurrence	WITH TUMOR		59	Right	TCGA-13-1819	82e96c6c-a88c-4e52-be56-7f24f6c7b835	2	-21635	Not Applicable	0	1946	TCGA-13-1819-D24983;TCGA-13-1819-D24984;TCGA-13-1819-D24986;TCGA-13-1819-D24985;TCGA-13-1819-D24987	6c86d95a-46b8-4081-b2ed-bd6dd58012e6;6c54ce7d-b124-476e-8341-548977e62fd6;9a7fac23-e0cf-4cfa-8f3a-9acb4fb940d9;3100c47f-1118-4567-ab6c-dae3e00e0af2;d0e3c1c6-6f7f-4d26-80dc-677236827dcb	Not Available;Not Available;Not Available;Not Available;Not Available	1;1;8;8;8	149;149;646;518;646	37;37;539;518;539	Carboplatin;Paclitaxel;Carboplatin;Paclitaxel;Paclitaxel	Not Available;Not Available;Not Available;Not Available;Not Available	3;3;3;3;3	6;6;6;1;6	Not Available;175;Not Available;135;175	AUC;mg/m2;AUC;mg/m2;mg/m2	ADJUVANT;ADJUVANT;RECURRENCE;RECURRENCE;RECURRENCE	Not Applicable;Not Applicable;Not Applicable;Not Applicable;Not Applicable	Not Available;Not Available;Not Available;Not Available;Not Available	IV;IV;IV;IV;IV	NO;NO;NO;NO;NO	Chemotherapy;Chemotherapy;Chemotherapy;Chemotherapy;Chemotherapy	Not Available;Not Available;Not Available;Not Available;Not Available	5;Not Available;5;Not Available;Not Available	AUC;mg/m2;AUC;mg/m2;mg/m2	Not Available;Not Available;Not Available;Not Available;Not Available	2010;2010;2010;2010;2010	Not Available	Not Available	TCGA-13-1819-F24982;TCGA-13-1819-F72642
TCGA-29-1710	54	FEMALE	951	Serous Cystadenocarcinoma	Ovary	Dead	Stage IIIC	G2	1	315		Recurrence	WITH TUMOR		54	Bilateral	TCGA-29-1710	4261267c-7042-4c6e-83ed-12fb401003fc	2	-19969	951	0	889	TCGA-29-1710-D27296;TCGA-29-1710-D27295;TCGA-29-1710-D27298;TCGA-29-1710-D27297;TCGA-29-1710-D27304;TCGA-29-1710-D27302;TCGA-29-1710-D27303;TCGA-29-1710-D27305;TCGA-29-1710-D27301;TCGA-29-1710-D27299;TCGA-29-1710-D27300	cb4c7e37-e52e-4fb8-8fa2-b06c4fbe488f;8d6988ea-2c98-4eee-8af3-1f1b8f6e91dd;1870b77f-b3fb-4d51-96e7-40c68e3af351;2f49fa88-c076-48ba-94c2-fa4d9a572e80;84cb2e2e-ce41-4f1d-a1cd-a6d742fb2eab;a00ec514-4300-45f1-801d-4a792374bdf9;d6f9fb02-9165-45de-bb0e-4af029666a8c;e024dbec-28ae-40c1-9e8f-79c02f82ff18;5b6525f0-9d61-446a-83e7-b1a19eff710c;6303ae09-5316-4b1f-9a64-00d5aad22cb6;c217baa5-64ae-4d44-9f6c-3f186…	Not Available;Not Available;Not Available;Not Available;Not Available;Not Available;Not Available;Not Available;Not Available;Not Available;Not Available	10;10;10;10;10;15;15;15;15;15;15	150;150;52;52;52;766;853;653;580;437;542	88;88;31;31;31;682;780;619;556;322;468	Paclitaxel;Carboplatin;Docetaxel;Oxaliplatin;Bevacizumab;Paclitaxel;Topotecan;CEP 11981;Carboplatin;Doxorubincin HCL;Gemcitabine HCL	Not Available;Not Available;Not Available;Not Available;Not Available;Not Available;Not Available;Not Available;Not Available;Not Available;Not Available	12;12;12;12;12;3;3;3;3;3;3	4;4;02;02;Not Available;05;03;Not Available;02;05;03	Not Available;Not Available;Not Available;Not Available;Not Available;Not Available;Not Available;Not Available;Not Available;Not Available;Not Available	mg;mg;mg;mg;mg;mg;mg;Not Available;mg;mg;mg	ADJUVANT;ADJUVANT;ADJUVANT;ADJUVANT;ADJUVANT;PROGRESSION;PROGRESSION;PROGRESSION;PROGRESSION;PROGRESSION;PROGRESSION	Not Applicable;Not Applicable;Not Applicable;Not Applicable;Not Applicable;Not Applicable;Not Applicable;Not Applicable;Not Applicable;Not Applicable;Not Applicable	Not Available;Not Available;Not Available;Not Available;Not Available;Not Available;Not Available;Not Available;Not Available;Not Available;Not Available	IV;IV;IV;IV;Not Available;IV;IV;Not Available;IV;IV;IV	NO;NO;NO;NO;NO;NO;NO;NO;NO;NO;NO	Chemotherapy;Chemotherapy;Chemotherapy;Chemotherapy;Targeted Molecular therapy;Chemotherapy;Chemotherapy;Targeted Molecular therapy;Chemotherapy;Chemotherapy;Chemotherapy	Not Available;Not Available;Not Available;Not Available;Not Available;Not Available;Not Available;Not Available;Not Available;Not Available;Not Available	1200;2790;260;300;1870;310;7;Not Available;700;70;1410	mg;mg;mg;mg;mg;mg;mg;Not Available;mg;mg;mg	Not Available;Not Available;Not Available;Not Available;Not Available;Not Available;Not Available;Not Available;Not Available;Not Available;Not Available	2009;2009;2009;2009;2009;2010;2010;2010;2010;2010;2010	0	Not Available	TCGA-29-1710-F27294
TCGA-30-1887	67	FEMALE	738	Serous Cystadenocarcinoma	Ovary	Dead	Stage IIIC	G2	0	738			WITH TUMOR		67	Bilateral	TCGA-30-1887	f7e01929-733b-420a-ab2b-051dd4a992e5	2	-24495	738	0	738	TCGA-30-1887-D27634;TCGA-30-1887-D27635;TCGA-30-1887-D27638;TCGA-30-1887-D27637;TCGA-30-1887-D27636	e96002ef-d950-4ede-b623-c6ca3cdff2f2;18d7a1d8-66b8-4c1c-ad1c-13862bf6263b;f0f317a4-a2de-4a8f-8fff-54f488ba5642;867b6ed3-96ff-40dc-a6e7-722a047a5b95;d1a4e7ac-6745-47f8-8a98-0b3be8413eca	Not Available;Not Available;Not Available;Not Available;Not Available	21;21;21;21;21	433;134;671;482;134	328;27;503;454;27	Gemcitabine;Taxol;Taxol;Topotecan;Carboplatin	Not Available;Not Available;Not Available;Not Available;Not Available	12;12;12;12;12	Not Available;06;Not Available;03;06	Not Available;Not Available;Not Available;Not Available;Not Available	mg/m2;mg/m2;mg/m2;mg/m2;AUC	PROGRESSION;ADJUVANT;PROGRESSION;PROGRESSION;ADJUVANT	Not Applicable;Not Applicable;Not Applicable;Not Applicable;Not Applicable	Not Available;Not Available;Not Available;Not Available;Not Available	IV;IV;IV;IV;IV	NO;NO;NO;NO;NO	Chemotherapy;Chemotherapy;Chemotherapy;Chemotherapy;Chemotherapy	Not Available;Not Available;Not Available;Not Available;Not Available	800;175;64;3;5	mg/m2;mg/m2;mg/m2;mg/m2;AUC	Not Available;Not Available;Not Available;Not Available;Not Available	2009;2009;2009;2009;2009	Not Available	NOT HISPANIC OR LATINO	TCGA-30-1887-F27633
TCGA-24-1426	43	FEMALE	163	Serous Cystadenocarcinoma	Ovary	Alive	Stage IIIC	G3	0	163			TUMOR FREE		43	Bilateral	TCGA-24-1426	c8acee1b-6854-409b-86ab-bf69dbe22ab6	16	-15949	Not Applicable	0	163	TCGA-24-1426-D25953;TCGA-24-1426-D25952;TCGA-24-1426-D25954	ccad2740-e09b-4453-8196-ca0bba953c68;15275f97-b04f-43e1-822e-15c46ca9b9b8;b9d51cf6-9d92-4497-97a8-30a39aea0f11	Not Available;Not Available;Not Available	16;16;16	142;142;142	-8;-8;-8	Cisplatin;Taxoterecin;Taxol	Not Available;Not Available;Not Available	4;4;4	06;06;06	Not Available;Not Available;Not Available	mg;mg;mg	ADJUVANT;ADJUVANT;ADJUVANT	Not Applicable;Not Applicable;Not Applicable	Not Available;Not Available;Not Available	IV;IV;IV	NO;NO;NO	Chemotherapy;Chemotherapy;Chemotherapy	Not Available;Not Available;Not Available	900;780;720	mg;mg;mg	Not Available;Not Available;Not Available	2009;2009;2009	Not Available	Not Available	TCGA-24-1426-F25951
TCGA-13-1487	74	FEMALE	681	Serous Cystadenocarcinoma	Ovary	Dead	Stage IV	GX	1	412		Recurrence	WITH TUMOR		74	Not Available	TCGA-13-1487	c9e28934-8379-4511-817c-d787f2c4ca3a	31	-27176	681	0	681	TCGA-13-1487-D24866;TCGA-13-1487-D24868;TCGA-13-1487-D24869;TCGA-13-1487-D24867	d30e9978-634d-4cb5-8263-c7e78d3a0bb7;9e538e9a-48e2-4dfc-8da2-35cc24c05393;178b0653-c6f6-4a46-ac22-de69d34385c9;9247a4c9-3d8f-4842-9356-c21ae0c3bfd0	Not Available;Not Available;Not Available;Not Available	30;30;30;30	129;208;412;129	17;208;257;17	Carboplatin;Cisplatin;Paciltaxel;Docetaxel	Not Available;Not Available;Not Available;Not Available	6;6;6;6	6;1;6;6	Not Available;Not Available;Not Available;Not Available	mg/m2;mg/m2;mg/m2;mg/m2	ADJUVANT;ADJUVANT;ADJUVANT;ADJUVANT	Not Applicable;Not Applicable;Not Applicable;Not Applicable	Not Available;Not Available;Not Available;Not Available	IV;IP;IV;IV	NO;NO;NO;NO	Chemotherapy;Chemotherapy;Chemotherapy;Chemotherapy	Not Available;Not Available;Not Available;Not Available	300;75;135;75	mg/m2;mg/m2;mg/m2;mg/m2	Not Available;Not Available;Not Available;Not Available	2009;2009;2009;2009	Not Available	NOT HISPANIC OR LATINO	TCGA-13-1487-F24865
TCGA-36-2533	55	FEMALE		Serous Cystadenocarcinoma	Ovary		Stage IIIC	G3	0				Not Available		55	Right	TCGA-36-2533	f7dece2a-d12c-4363-b8c3-2683c32d8271	14	-20187	Not Applicable	0	0																								Not Available	Not Available
TCGA-20-1684	51	FEMALE	581	Serous Cystadenocarcinoma	Ovary	Alive	Stage IIIC	G3	0	581			TUMOR FREE		51	Bilateral	TCGA-20-1684	94030805-8beb-441a-af73-11a80768edb5	2	-18755	Not Applicable	0	581	TCGA-20-1684-D25552;TCGA-20-1684-D25551;TCGA-20-1684-D25550	67c20b40-f5e3-4937-a3fc-41ae888dc1a7;a6105f0f-4f35-45eb-9a4c-25692167301e;fd8ac1c7-65cb-4bca-bfa6-fab399cf7e57	Not Available;Not Available;Not Available	27;27;27	120;120;120	42;42;42	Bevacizumab;Taxol;Carboplatin	Not Available;Not Available;Not Available	7;7;7	04;04;04	Not Available;Not Available;Not Available	mg/kg;mg/m2;AUC	ADJUVANT;ADJUVANT;ADJUVANT	Not Applicable;Not Applicable;Not Applicable	Not Available;Not Available;Not Available	IP;IP;IP	NO;NO;NO	Chemotherapy;Chemotherapy;Chemotherapy	Not Available;Not Available;Not Available	15;60;6	mg/kg;mg/m2;AUC	Not Available;Not Available;Not Available	2009;2009;2009	0	NOT HISPANIC OR LATINO	TCGA-20-1684-F25549
TCGA-36-1580	82	FEMALE	737	Serous Cystadenocarcinoma	Ovary	Dead	Stage IIIC	G3	1	440		Recurrence	WITH TUMOR		82	Not Available	TCGA-36-1580	533f5ff9-466c-4cdb-9c46-b841c2626775	2	-29992	737	0	737	TCGA-36-1580-D27891;TCGA-36-1580-D27890	e781ca54-c93a-4270-99d5-4d97f278b1f6;9fd38eaf-a33b-4dc5-9d51-7f07a8c2f098	Not Available;Not Available	15;15	348;553	18;454	Carboplatin;Liposomal Doxorubicin	Not Available;Not Available	1;1	11;04	Not Available;Not Available	mg;mg	ADJUVANT;PROGRESSION	Not Applicable;Not Applicable	Not Available;Not Available	IV;IV	NO;NO	Chemotherapy;Chemotherapy	Not Available;Not Available	4796;222	mg;mg	Not Available;Not Available	2010;2010	1	Not Available	TCGA-36-1580-F27889
TCGA-25-1324	74	FEMALE	1035	Serous Cystadenocarcinoma	Ovary	Dead	Stage IIIC	G3	0	1035			Not Available		74	Bilateral	TCGA-25-1324	c73244fd-d486-439f-a94f-fb0bd4e9ac8f	27	-27090	1035	0	1035	TCGA-25-1324-D26686;TCGA-25-1324-D26687	1f668234-3cb1-44c3-b63d-ddd8accfe042;db95bdbb-40b6-444b-b6c7-f8cfd3d260d7	Not Available;Not Available	27;27	Not Available;Not Available	Not Available;Not Available	Taxol;Carbo	Not Available;Not Available	3;3	Not Available;Not Available	Not Available;Not Available	Not Available;Not Available	ADJUVANT;ADJUVANT	Not Applicable;Not Applicable	Not Available;Not Available	IV;IV	Not Available;Not Available	Chemotherapy;Chemotherapy	Not Available;Not Available	Not Available;Not Available	Not Available;Not Available	Not Available;Not Available	2009;2009	Not Available	NOT HISPANIC OR LATINO	TCGA-25-1324-F26685
TCGA-30-1859	56	FEMALE	1463	Serous Cystadenocarcinoma	Ovary	Dead		G3	1			Locoregional Disease	WITH TUMOR		56	Bilateral	TCGA-30-1859	dac8d825-dd47-47ed-a426-0ee75feb76f3	2	-20498	1463	0	1463	TCGA-30-1859-D27575;TCGA-30-1859-D27572;TCGA-30-1859-D27574;TCGA-30-1859-D27569;TCGA-30-1859-D27576;TCGA-30-1859-D27568;TCGA-30-1859-D27571;TCGA-30-1859-D27567;TCGA-30-1859-D27570;TCGA-30-1859-D27573;TCGA-30-1859-D27577;TCGA-30-1859-D27578	93b2bc44-d1e0-47f3-9e5b-acbef8b3a702;adb0eafc-52e6-4a08-9a54-550b06ff59ef;2fe73c42-528a-49b7-8ace-300e3463ab5b;d9e87488-f292-4809-82e9-b9d72576d084;bb4f183e-5f3e-46f4-9694-2a4f046344e2;39b99982-93f4-4457-a0fe-8336aafbe6dd;afacbc4a-1d91-481a-9356-4e49172e7a00;2994f82f-4e05-4b8d-b9ca-755057a83d52;1c7d824c-50bd-44c9-8d9b-885a9264aaf6;c6e94b43-b6ed-43ef-b8bb-65ed70ca8fb9;d9868c5b-53d0-4d6b-8ac2-95b76…	Not Available;Not Available;Not Available;Not Available;Not Available;Not Available;Not Available;Not Available;Not Available;Not Available;Not Available;Not Available	21;21;21;21;21;21;21;21;21;21;21;27	1376;593;1197;199;1379;199;199;199;199;1103;1166;1131	1214;369;1162;31;1334;31;31;31;31;982;1135;1104	Taxol;Trabectedin;Doxil;Carboplatin;Cytoxan;Gemcitabine;Topotecan;Taxol;Adriamycin;Carboplatin;Armidex;Sargramostin	Not Available;Not Available;Not Available;Not Available;Not Available;Not Available;Not Available;Not Available;Not Available;Not Available;Not Available;Not Available	12;12;12;12;12;12;12;12;12;12;12;1	Not Available;08;02;09;Not Available;09;09;09;09;05;Not Available;Not Available	Not Available;Not Available;Not Available;Not Available;Not Available;Not Available;Not Available;Not Available;Not Available;Not Available;Not Available;Not Available	mg/m2;mg/m2;mg/m2;AUC;Not Available;mg/m2;mg/m2;mg/m2;mg/m2;AUC;Not Available;Not Available	PROGRESSION;PROGRESSION;PROGRESSION;ADJUVANT;PROGRESSION;ADJUVANT;ADJUVANT;ADJUVANT;ADJUVANT;PROGRESSION;PROGRESSION;PROGRESSION	Not Applicable;Not Applicable;Not Applicable;Not Applicable;Not Applicable;Not Applicable;Not Applicable;Not Applicable;Not Applicable;Not Applicable;Not Applicable;Not Applicable	Not Available;Not Available;Not Available;Not Available;Not Available;Not Available;Not Available;Not Available;Not Available;Not Available;Not Available;Not Available	IV;IV;IV;IV;PO;IV;IV;IV;IV;IV;Not Available;IV	NO;NO;NO;NO;NO;NO;NO;NO;NO;NO;NO;NO	Chemotherapy;Chemotherapy;Chemotherapy;Chemotherapy;Chemotherapy;Chemotherapy;Chemotherapy;Chemotherapy;Chemotherapy;Chemotherapy;Hormone Therapy;Immunotherapy	Not Available;Not Available;Not Available;Not Available;Not Available;Not Available;Not Available;Not Available;Not Available;Not Available;Not Available;Not Available	80;500;40;5;Not Available;1000;1.25;175;25;5;Not Available;Not Available	mg/m2;mg/m2;mg/m2;AUC;Not Available;mg/m2;mg/m2;mg/m2;mg/m2;AUC;Not Available;Not Available	Not Available;Not Available;Not Available;Not Available;Not Available;Not Available;Not Available;Not Available;Not Available;Not Available;Not Available;Not Available	2009;2009;2009;2009;2009;2009;2009;2009;2009;2009;2009;2010	0	NOT HISPANIC OR LATINO	TCGA-30-1859-F27566
TCGA-13-1504	68	FEMALE	1059	Serous Cystadenocarcinoma	Ovary	Dead	Stage IIIC	G3	1	548			TUMOR FREE		68	Bilateral	TCGA-13-1504	cd49126a-ec15-43fa-9e43-3f7460d43f2b	31	-25008	Not Applicable	0	504	TCGA-13-1504-D24937;TCGA-13-1504-D24936	3bc4b2ec-79d0-491f-81ea-9d7c5eb58a96;92d2f0c8-9875-41f1-8429-6a929ec4166f	Not Available;Not Available	29;29	283;283	Not Available;Not Available	Paclitaxel;Carboplatin	Not Available;Not Available	6;6	Not Available;Not Available	Not Available;Not Available	Not Available;Not Available	ADJUVANT;ADJUVANT	Not Applicable;Not Applicable	Not Available;Not Available	IV;IV	NO;NO	Chemotherapy;Chemotherapy	Not Available;Not Available	Not Available;Not Available	Not Available;Not Available	Not Available;Not Available	2009;2009	Not Available	NOT HISPANIC OR LATINO	TCGA-13-1504-F24935;TCGA-13-1504-F72652
TCGA-20-1687	46	FEMALE	81	Serous Cystadenocarcinoma	Ovary	Alive	Stage IV	G3	0	81			TUMOR FREE		46	Bilateral	TCGA-20-1687	9bf16a89-2fc7-4c08-93bc-3105eec5c3cc	2	-16961	Not Applicable	0	81	TCGA-20-1687-D25564;TCGA-20-1687-D25565	c94c5c61-aaa1-4029-bcb9-34b31ebc25d2;345ae7fa-8baa-4247-bcbb-f86a0ab0aa37	Not Available;Not Available	26;26	172;172	42;42	Taxol;Carboplatin	Not Available;Not Available	10;10	06;06	Not Available;Not Available	Not Available;Not Available	ADJUVANT;ADJUVANT	Not Applicable;Not Applicable	Not Available;Not Available	IV;IV	NO;NO	Chemotherapy;Chemotherapy	Not Available;Not Available	Not Available;Not Available	Not Available;Not Available	Not Available;Not Available	2009;2009	Not Available	NOT HISPANIC OR LATINO	TCGA-20-1687-F25563
TCGA-13-1405	49	FEMALE	868	Serous Cystadenocarcinoma	Ovary	Dead	Stage IV	G3	1	228			TUMOR FREE		49	Bilateral	TCGA-13-1405	29dccd25-4c4a-463b-a353-38a193337f38	20	-18218	Not Applicable	0	224	TCGA-13-1405-D24804;TCGA-13-1405-D24805	e2a55a7f-4bfd-43db-bd46-3d41ad1008e8;036b3384-1b94-4426-af17-f314a1c6fe38	Not Available;Not Available	30;30	147;147	23;23	Carboplatin;Paclitaxel	Not Available;Not Available	6;6	7;7	Not Available;Not Available	mg;mg/m2	ADJUVANT;ADJUVANT	Not Applicable;Not Applicable	Not Available;Not Available	IV;IV	NO;NO	Chemotherapy;Chemotherapy	Not Available;Not Available	599;175	mg;mg/m2	Not Available;Not Available	2009;2009	Not Available	NOT HISPANIC OR LATINO	TCGA-13-1405-F24803;TCGA-13-1405-F72656
TCGA-29-2427	60	FEMALE	1900	Serous Cystadenocarcinoma	Ovary	Alive	Stage IIIC	G3	1	1582		Recurrence	WITH TUMOR		60	Left	TCGA-29-2427	6f25001a-f890-4fd0-a994-e62a9ea5c6f3	8	-21940	Not Applicable	0	1900	TCGA-29-2427-D27472;TCGA-29-2427-D27473;TCGA-29-2427-D27471;TCGA-29-2427-D27474;TCGA-29-2427-D27476;TCGA-29-2427-D27475	47d4b680-8d55-4cf4-868b-ae44e3ae1436;ee7023c9-49e0-48c5-8781-e28ef2609827;5f00d7f8-73b2-4db4-ba11-5a41234d2ca1;3d7a84c3-cc88-4b27-84a0-697e76c7cbc7;8b87346f-baaf-46c2-9c7d-07ad0af96ad2;ee835a1c-74f7-4113-a155-edb8c347a4b2	Not Available;Not Available;Not Available;Not Available;Not Available;Not Available	8;8;8;8;20;20	49;1690;49;1900;157;157	7;1584;7;1816;73;73	Paclitaxel;Carboplatin;Carboplatin;Abraxane;Cyclophosphamide;Cisplatin	Not Available;Not Available;Not Available;Not Available;Not Available;Not Available	2;2;2;2;10;10	2;06;03;5;6;6	Not Available;Not Available;Not Available;Not Available;940;110	Not Available;AUC;AUC;mg;mg;mg	ADJUVANT;RECURRENCE;ADJUVANT;RECURRENCE;RECURRENCE;RECURRENCE	Not Applicable;Not Applicable;Not Applicable;Not Applicable;Not Applicable;Not Applicable	Not Available;Not Available;Not Available;Not Available;Not Available;Not Available	IV;IP;IV;IV;IP;IV;IV;IV	NO;NO;NO;NO;NO;NO	Chemotherapy;Chemotherapy;Chemotherapy;Chemotherapy;Chemotherapy;Chemotherapy	Not Available;Not Available;Not Available;Not Available;Not Available;Not Available	0;6;5;510;5640;660	Not Available;AUC;AUC;mg;mg;mg	Not Available;Not Available;Not Available;Not Available;Not Available;Not Available	2010;2010;2010;2010;2011;2011	0	Not Available	TCGA-29-2427-F27470
TCGA-57-1586	66	FEMALE	679	Serous Cystadenocarcinoma	Ovary	Alive	Stage IIIC	G3	1	259		Recurrence	WITH TUMOR		66	Bilateral	TCGA-57-1586	48e66676-dbed-48a4-9a7f-a6d247b15c17	2	-24304	Not Applicable	0	679	TCGA-57-1586-D28081;TCGA-57-1586-D28083;TCGA-57-1586-D28086;TCGA-57-1586-D28088;TCGA-57-1586-D28085;TCGA-57-1586-D28084;TCGA-57-1586-D28087;TCGA-57-1586-D28082	bbf33820-9f76-4cfb-afe0-79a5c0eb3edb;d67969e3-a53c-49a7-9e9d-e199f334de35;f5064788-37a0-4453-8e48-7afd74568b5a;c50fed41-30b0-467a-9fce-96067cfa97d2;154aa145-3583-4eae-b349-106673305fb4;5948359f-b509-4b5a-ba6a-be19c611bbce;ded42d21-aa2e-4520-a82a-0e2c905d3c55;39d706ee-04ea-4d4b-b740-faa6cc534736	Not Available;Not Available;Not Available;Not Available;Not Available;Not Available;Not Available;Not Available	15;15;15;15;15;15;15;15	163;Not Available;542;Not Available;406;Not Available;Not Available;163	49;259;433;553;323;259;553;49	Taxol;Gemzar;Topotecan;Taxol;Doxil;Cisplatin;Carboplatin;Carboplatin	Not Available;Not Available;Not Available;Not Available;Not Available;Not Available;Not Available;Not Available	9;9;9;9;9;9;9;9	08;04;Not Available;01;03;04;01;08	Not Available;Not Available;Not Available;Not Available;Not Available;Not Available;Not Available;Not Available	Not Available;Not Available;Not Available;Not Available;Not Available;Not Available;Not Available;Not Available	ADJUVANT;PROGRESSION;PROGRESSION;PROGRESSION;PROGRESSION;PROGRESSION;PROGRESSION;ADJUVANT	Not Applicable;Not Applicable;Not Applicable;Not Applicable;Not Applicable;Not Applicable;Not Applicable;Not Applicable	Not Available;Not Available;Not Available;Not Available;Not Available;Not Available;Not Available;Not Available	Not Available;Not Available;Not Available;Not Available;Not Available;Not Available;Not Available;Not Available	NO;NO;NO;NO;NO;NO;NO;NO	Chemotherapy;Chemotherapy;Chemotherapy;Chemotherapy;Chemotherapy;Chemotherapy;Chemotherapy;Chemotherapy	Not Available;Not Available;Not Available;Not Available;Not Available;Not Available;Not Available;Not Available	Not Available;Not Available;Not Available;Not Available;Not Available;Not Available;Not Available;Not Available	Not Available;Not Available;Not Available;Not Available;Not Available;Not Available;Not Available;Not Available	Not Available;Not Available;Not Available;Not Available;Not Available;Not Available;Not Available;Not Available	2009;2009;2009;2009;2009;2009;2009;2009	Not Available	NOT HISPANIC OR LATINO	TCGA-57-1586-F28080
TCGA-25-1318	54	FEMALE	1064	Serous Cystadenocarcinoma	Ovary	Dead	Stage IIIC	G3	1	185		Recurrence	WITH TUMOR		54	Bilateral	TCGA-25-1318	13319c20-02f6-4b5f-b24f-3d8f4084094c	27	-19755	1064	0	1064	TCGA-25-1318-D26656;TCGA-25-1318-D26657;TCGA-25-1318-D26658	9f44ee55-e19b-4469-a2ca-6ca3de3dea19;34a3d4ed-3134-4055-807f-d263f12fbe00;e9dbb616-a754-4560-91d3-70c2166bff27	Not Available;Not Available;Not Available	27;27;27	122;122;273	30;30;212	Taxol;Carbo;Topetecan	Not Available;Not Available;Not Available	3;3;3	6;6;4	Not Available;Not Available;Not Available	Not Available;Not Available;Not Available	ADJUVANT;ADJUVANT;PROGRESSION	Not Applicable;Not Applicable;Not Applicable	Not Available;Not Available;Not Available	IV;IV;IV	NO;NO;NO	Chemotherapy;Chemotherapy;Chemotherapy	Not Available;Not Available;Not Available	Not Available;Not Available;Not Available	Not Available;Not Available;Not Available	Not Available;Not Available;Not Available	2009;2009;2009	Not Available	NOT HISPANIC OR LATINO	TCGA-25-1318-F26655
TCGA-57-1992	62	FEMALE	882	Serous Cystadenocarcinoma	Ovary	Alive	Stage IC	G3	0	882			TUMOR FREE		62	Left	TCGA-57-1992	419a486f-7fa5-4fbd-9e98-2f8f4c6d5081	4	Not Available	Not Applicable	0	882																								Not Available	NOT HISPANIC OR LATINO	TCGA-57-1992-F28090
TCGA-61-2088	51	FEMALE	145	Serous Cystadenocarcinoma	Ovary	Alive	Stage IIIC	G3	0	145			TUMOR FREE		51	Bilateral	TCGA-61-2088	242943fe-1fa0-4a12-8f7e-9c6c4af1194d	7	-18770	Not Applicable	0	145	TCGA-61-2088-D28379;TCGA-61-2088-D28378	3b8a8370-edc0-494d-8215-80aaae8e9888;f85675b8-465d-493f-b708-2e8f9ca175a4	Not Available;Not Available	7;7	145;145	34;34	Taxotere;Carboplatin	Not Available;Not Available	12;12	06;06	Not Available;Not Available	mg;mg	ADJUVANT;ADJUVANT	Not Applicable;Not Applicable	Not Available;Not Available	IV;IV	NO;NO	Chemotherapy;Chemotherapy	Not Available;Not Available	900;3900	mg;mg	Not Available;Not Available	2009;2009	Not Available	NOT HISPANIC OR LATINO	TCGA-61-2088-F28377
TCGA-29-1761	80	FEMALE	528	Serous Cystadenocarcinoma	Ovary	Dead	Stage IIIC	G3	0	528			WITH TUMOR		80	Bilateral	TCGA-29-1761	374ea8df-ecc4-44b0-b519-33efa5078018	2	-29337	528	0	517	TCGA-29-1761-D27313;TCGA-29-1761-D27314	fe321eac-53ee-44e1-a7b6-8047473fcbf2;c8045157-0494-4ff3-81f0-5ad85149afb6	Not Available;Not Available	18;30	202;202	49;Not Available	Carboplatin;Paclitaxel	Not Available;Not Available	11;11	03;03	Not Available;Not Available	Not Available;Not Available	ADJUVANT;ADJUVANT	Not Applicable;Not Applicable	Not Available;Not Available	IV;IV	NO;NO	Chemotherapy;Chemotherapy	Not Available;Not Available	Not Available;Not Available	Not Available;Not Available	Not Available;Not Available	2009;2009	Not Available	Not Available	TCGA-29-1761-F27312
TCGA-04-1651	53	FEMALE	1102	Serous Cystadenocarcinoma	Ovary	Dead	Stage IIIC	G3	1	990		Recurrence	Not Available		53	Bilateral	TCGA-04-1651	55153632-1673-487a-85c0-f156377db1fc	2	-19628	1102	0	Not Available	TCGA-04-1651-D24175;TCGA-04-1651-D24176;TCGA-04-1651-D24174;TCGA-04-1651-D24173;TCGA-04-1651-D24177	50b984e7-efd8-4d76-9551-883eeda43257;49f8c5a0-530d-41d5-93aa-dd3accbc566d;a960436a-2466-4c72-8ef7-89b73f8a0114;2d418f76-5289-4b42-bccd-367cc6177bdd;302abefb-98a4-4ae9-b633-f083742d1dcc	Not Available;Not Available;Not Available;Not Available;Not Available	10;10;10;10;10	150;Not Available;150;150;Not Available	24;638;24;24;994	Taxol;Cisplatin;Carboplatin;Gemcitibine;Gemcitibine	Not Available;Not Available;Not Available;Not Available;Not Available	11;11;11;11;11	06;Not Available;06;06;Not Available	Not Available;Not Available;Not Available;Not Available;Not Available	mg;Not Available;mg;mg;Not Available	ADJUVANT;PROGRESSION;ADJUVANT;ADJUVANT;PROGRESSION	Not Applicable;Not Applicable;Not Applicable;Not Applicable;Not Applicable	Not Available;Not Available;Not Available;Not Available;Not Available	IV;IV;IV;IV;IV	NO;NO;NO;NO;NO	Chemotherapy;Chemotherapy;Chemotherapy;Chemotherapy;Chemotherapy	Not Available;Not Available;Not Available;Not Available;Not Available	1869;Not Available;3228;4416;Not Available	mg;Not Available;mg;mg;Not Available	Not Available;Not Available;Not Available;Not Available;Not Available	2009;2009;2009;2009;2009	1	NOT HISPANIC OR LATINO	TCGA-04-1651-F24172
TCGA-36-2530	38	FEMALE	1004	Serous Cystadenocarcinoma	Ovary	Alive	Stage IIIC	G3	1	630		Recurrence	WITH TUMOR		38	Bilateral	TCGA-36-2530	92a1a8f3-54f2-4983-bb14-dcb73658d897	17	-13885	Not Applicable	0	1004	TCGA-36-2530-D27907;TCGA-36-2530-D27908;TCGA-36-2530-D27910;TCGA-36-2530-D27909;TCGA-36-2530-D27911	1de2a511-cd83-4b35-8503-f3f0dc13bb5b;4e54a205-21a1-4976-8efb-8bf32ebc5abf;215057f5-f69e-4580-ae14-b0022e318d6a;4444d108-727d-4d9d-a952-8bbcb1dbb4f9;25e8b24b-f738-482a-9dfc-14cda1f2e880	Not Available;Not Available;Not Available;Not Available;Not Available	17;17;17;17;17	135;135;763;763;982	21;21;639;639;639	Carboplatin;Paclitaxel;Paclitaxel;Carboplatin;Cediranib Placebo	Not Available;Not Available;Not Available;Not Available;Not Available	8;8;8;8;8	06;06;06;06;Not Available	660;78;179;560;15	mg;mg;mg;mg;mg	ADJUVANT;ADJUVANT;RECURRENCE;RECURRENCE;RECURRENCE	Not Applicable;Not Applicable;Not Applicable;Not Applicable;Not Applicable	Not Available;Not Available;Not Available;Not Available;Not Available	IP;IP;IV;IV;PO	NO;NO;NO;NO;NO	Chemotherapy;Chemotherapy;Chemotherapy;Chemotherapy;Targeted Molecular therapy	Not Available;Not Available;Not Available;Not Available;Not Available	3960;1836;1196;3808;Not Available	mg;mg;mg;mg;mg	Not Available;Not Available;Not Available;Not Available;Not Available	2010;2010;2010;2010;2010	Not Available	NOT HISPANIC OR LATINO	TCGA-36-2530-F27906
TCGA-42-2588	61	FEMALE	880	Serous Cystadenocarcinoma	Ovary	Dead	Stage IV	G3	1	112		Progression of Disease	WITH TUMOR		61	Bilateral	TCGA-42-2588	654d02ab-05b4-4863-99d9-04d087ff91b4	3	-22377	Not Applicable	0	287	TCGA-42-2588-D28043;TCGA-42-2588-D28042;TCGA-42-2588-D28041;TCGA-42-2588-D28040;TCGA-42-2588-D28833;TCGA-42-2588-D28825;TCGA-42-2588-D28827;TCGA-42-2588-D28822;TCGA-42-2588-D28826;TCGA-42-2588-D28824;TCGA-42-2588-D28937;TCGA-42-2588-D28834;TCGA-42-2588-D28831	2c83e6ca-240b-4be5-b796-006d114d3975;b4616f91-0148-4e23-8b9d-ab3fd76760d7;ad0e141f-2887-4cee-9a89-8172ebda8ce7;06643023-c853-4442-ba1b-5cd6259c1b6b;d04a7679-dc92-4c44-8f30-ad96ecf65f2c;800d12e7-9f55-4e4a-80b4-0d6d58cca353;575215c3-b906-40ca-a891-4f6663e92d32;1d0588af-256c-45d7-b974-d57254093ea4;c56b5635-c884-4eba-be7b-af5898e3ce77;30c139f2-e12d-4ed8-a1b3-31fc9eb5bb59;74BDD96A-B5A2-41A7-926D-5F074…	Not Available;Not Available;Not Available;Not Available;Not Available;Not Available;Not Available;Not Available;Not Available;Not Available;Not Available;Not Available;Not Available	3;3;3;3;26;26;26;26;26;26;26;26;26	258;258;90;104;819;427;602;399;595;399;784;819;784	161;161;22;48;735;427;427;315;455;343;687;744;687	Carboplatin;Taxol;Carboplatin;Taxol;Gemcitabine;Cisplatin;Gemcitabine;Doxil;Carboplatin;Avastin;Megestrol Acetate;Carboplatin;Femara	Not Available;Not Available;Not Available;Not Available;Not Available;Not Available;Not Available;Not Available;Not Available;Not Available;Not Available;Not Available;Not Available	6;6;6;6;1;1;1;1;1;1;1;1;1	4;04;4;3;04;01;08;04;07;03;1;04;Not Available	590;97;558;137;675;72;621;60;266;747;400;300;2.5	mg;mg;mg;mg;mg;mg;mg;mg;mg;mg;mg;mg;mg	PROGRESSION;PROGRESSION;ADJUVANT;ADJUVANT;PROGRESSION;PROGRESSION;PROGRESSION;PROGRESSION;PROGRESSION;PROGRESSION;PROGRESSION;PROGRESSION;PROGRESSION	Not Applicable;Not Applicable;Not Applicable;Not Applicable;Not Applicable;Not Applicable;Not Applicable;Not Applicable;Not Applicable;Not Applicable;Not Applicable;Not Applicable;Not Applicable	Not Available;Not Available;Not Available;Not Available;06;04;04;03;04;03;05;06;05	IP;IV;IV;IV;IV;IV;IV;IV;IV;IV;PO;IV;PO	NO;NO;NO;NO;NO;NO;NO;NO;NO;NO;NO;NO;NO	Chemotherapy;Chemotherapy;Chemotherapy;Chemotherapy;Chemotherapy;Chemotherapy;Chemotherapy;Chemotherapy;Chemotherapy;Targeted Molecular therapy;Hormone Therapy;Chemotherapy;Hormone Therapy	Not Available;Not Available;Not Available;Not Available;Not Available;Not Available;Not Available;Not Available;Not Available;Not Available;Not Available;Not Available;Not Available	2360;1146;2169;948;4881;72;10302;248;1862;2323;39200;1203;245	mg;mg;mg;mg;mg;mg;mg;mg;mg;mg;mg;mg;mg	Not Available;Not Available;Not Available;Not Available;Not Available;Not Available;Not Available;Not Available;Not Available;Not Available;Not Available;Not Available;Not Available	2010;2010;2010;2010;2012;2012;2012;2012;2012;2012;2012;2012;2012	2	NOT HISPANIC OR LATINO	TCGA-42-2588-F28039;TCGA-42-2588-F28821
TCGA-24-1920	74	FEMALE	298	Serous Cystadenocarcinoma	Ovary	Alive	Stage IIIC	G3	0	298			TUMOR FREE		74	Right	TCGA-24-1920	97efb80d-4f46-4aef-b95e-20d260de01b2	3	-27042	Not Applicable	0	298	TCGA-24-1920-D26375;TCGA-24-1920-D26377;TCGA-24-1920-D26374;TCGA-24-1920-D26376	dbe3b69a-5471-42c9-b8e2-7f0a3447efca;7df933df-bf58-41f3-81b9-772e4f0b5960;d93c627d-3367-4275-af6c-0f3fb99702c6;60e3adc8-609a-4ba5-823a-c75a423ac0b5	Not Available;Not Available;Not Available;Not Available	3;3;3;3	144;144;144;144	24;24;24;24	Cisplatin;Carboplatin;Taxotere;Taxol	Not Available;Not Available;Not Available;Not Available	2;2;2;2	06;06;06;06	Not Available;Not Available;Not Available;Not Available	mg;mg;mg;mg	ADJUVANT;ADJUVANT;ADJUVANT;ADJUVANT	Not Applicable;Not Applicable;Not Applicable;Not Applicable	Not Available;Not Available;Not Available;Not Available	IP;IV;IV;IP	NO;NO;NO;NO	Chemotherapy;Chemotherapy;Chemotherapy;Chemotherapy	Not Available;Not Available;Not Available;Not Available	354;593;540;224	mg;mg;mg;mg	Not Available;Not Available;Not Available;Not Available	2010;2010;2010;2010	0	Not Available	TCGA-24-1920-F26373
TCGA-61-2092	57	FEMALE	1573	Serous Cystadenocarcinoma	Ovary	Alive	Stage IIIC	G3	0	1573			TUMOR FREE		57	Bilateral	TCGA-61-2092	c183d3fb-2eee-44f8-890e-b9bf907141e6	8	-21072	Not Applicable	0	1573	TCGA-61-2092-D28383;TCGA-61-2092-D28382	310d2d4f-8dad-40ae-b4e9-74aad0299ebd;1690eed1-9060-4323-bdef-31b6bfdd2e65	Not Available;Not Available	8;8	160;160	41;41	Carboplatin;Taxol	Not Available;Not Available	12;12	06;06	Not Available;Not Available	Not Available;Not Available	ADJUVANT;ADJUVANT	Not Applicable;Not Applicable	Not Available;Not Available	IV;IV	NO;NO	Chemotherapy;Chemotherapy	Not Available;Not Available	Not Available;Not Available	Not Available;Not Available	Not Available;Not Available	2009;2009	Not Available	Not Available	TCGA-61-2092-F28381
TCGA-24-2035	65	FEMALE	857	Serous Cystadenocarcinoma	Ovary	Dead	Stage IIIC	G3	1	287		Recurrence	WITH TUMOR		65	Left	TCGA-24-2035	062982f8-9f49-425a-99e9-008af5ed9040	29	-23855	857	0	857	TCGA-24-2035-D26499;TCGA-24-2035-D26503;TCGA-24-2035-D26500;TCGA-24-2035-D26497;TCGA-24-2035-D26498;TCGA-24-2035-D26501;TCGA-24-2035-D26502	8b07cdb1-fd20-4693-a570-d3d9a65a391d;9b196005-4792-4e49-a9b9-fd9018c4606a;ed9654da-c2f1-4280-ac44-e22812dd52ef;7ec23e69-94f3-444b-b7c0-69dec024718f;baefbf0e-5174-4efb-90d2-283e5f1c4c4c;1d759db4-e008-4860-82be-d4e68759c228;66b642e8-83f9-47bc-871f-e6156f363161	Not Available;Not Available;Not Available;Not Available;Not Available;Not Available;Not Available	29;29;29;29;29;29;29	Not Available;Not Available;Not Available;Not Available;Not Available;679;Not Available	Discrepancy;688;Discrepancy;Not Available;Not Available;343;688	Taxol;Ifostamide;PSC833;Cisplatin;Taxol;Topotecan;VP16	Not Available;Not Available;Not Available;Not Available;Not Available;Not Available;Not Available	3;3;3;3;3;3;3	02;Not Available;02;06;06;Not Available;Not Available	Not Available;Not Available;Not Available;Not Available;Not Available;Not Available;Not Available	Not Available;Not Available;Not Available;Not Available;Not Available;Not Available;Not Available	RECURRENCE;PROGRESSION;RECURRENCE;ADJUVANT;ADJUVANT;PROGRESSION;PROGRESSION	Not Applicable;Not Applicable;Not Applicable;Not Applicable;Not Applicable;Not Applicable;Not Applicable	Not Available;Not Available;Not Available;Not Available;Not Available;Not Available;Not Available	IV;PO;IV;IV;IV;Not Available;PO	NO;NO;NO;NO;NO;NO;NO	Chemotherapy;Chemotherapy;Chemotherapy;Chemotherapy;Chemotherapy;Chemotherapy;Chemotherapy	Not Available;Not Available;Not Available;Not Available;Not Available;Not Available;Not Available	Not Available;Not Available;Not Available;Not Available;Not Available;Not Available;Not Available	Not Available;Not Available;Not Available;Not Available;Not Available;Not Available;Not Available	Not Available;Not Available;Not Available;Not Available;Not Available;Not Available;Not Available	2010;2010;2010;2010;2010;2010;2010	0	Not Available	TCGA-24-2035-F26496
TCGA-04-1348	44	FEMALE	1483	Serous Cystadenocarcinoma	Ovary	Dead	Stage IIIB	G3	1	575		Recurrence	WITH TUMOR		44	Bilateral	TCGA-04-1348	f7752d6e-f9cd-4dc9-ab01-3ab87acb21e4	26	-16236	1483	0	Not Available	TCGA-04-1348-D23971;TCGA-04-1348-D23968;TCGA-04-1348-D23972;TCGA-04-1348-D23970;TCGA-04-1348-D23975;TCGA-04-1348-D23974;TCGA-04-1348-D23969;TCGA-04-1348-D23973	d3abae36-f4b5-4d43-b4f8-af47f4ad136e;98897791-90ee-47b0-a526-1c8571b319a8;396df1c7-00b5-467a-965a-fbd8b603be40;bb7bed55-0fc3-4776-9cfe-59bd4adbbe7a;7e036a8c-1559-4399-885d-8a1e4d32ed53;9ae97b2d-2789-4e9c-97a4-28a084433803;06f08769-e9a9-463f-9dc2-feddab17d6a0;90f7c316-6484-466c-8ed0-6b2808bbdf32	Not Available;Not Available;Not Available;Not Available;Not Available;Not Available;Not Available;Not Available	17;17;17;17;17;17;17;17	976;184;1157;853;1432;1249;184;1157	884;2;1006;672;1279;1218;2;1006	Topotecan;Taxol;Cisplatin/Gemzar;Doxil;Doxil;Taxotere;Carboplatin;Gemzar	Not Available;Not Available;Not Available;Not Available;Not Available;Not Available;Not Available;Not Available	11;11;11;11;11;11;11;11	Not Available;8;9;7;Not Available;3;8;9	Not Available;Not Available;Not Available;Not Available;Not Available;Not Available;Not Available;Not Available	Not Available;Not Available;Not Available;Not Available;Not Available;Not Available;Not Available;Not Available	RECURRENCE;ADJUVANT;RECURRENCE;RECURRENCE;RECURRENCE;RECURRENCE;ADJUVANT;RECURRENCE	Not Applicable;Not Applicable;Not Applicable;Not Applicable;Not Applicable;Not Applicable;Not Applicable;Not Applicable	Not Available;Not Available;Not Available;Not Available;Not Available;Not Available;Not Available;Not Available	IV;IV;IV;IV;IV;IV;IV;IV	NO;NO;NO;NO;NO;NO;NO;NO	Chemotherapy;Chemotherapy;Chemotherapy;Chemotherapy;Chemotherapy;Chemotherapy;Chemotherapy;Chemotherapy	Not Available;Not Available;Not Available;Not Available;Not Available;Not Available;Not Available;Not Available	Not Available;Not Available;Not Available;Not Available;Not Available;Not Available;Not Available;Not Available	Not Available;Not Available;Not Available;Not Available;Not Available;Not Available;Not Available;Not Available	Not Available;Not Available;Not Available;Not Available;Not Available;Not Available;Not Available;Not Available	2009;2009;2009;2009;2009;2009;2009;2009	Not Available	HISPANIC OR LATINO	TCGA-04-1348-F23967
TCGA-13-0911	55	FEMALE	1355	Serous Cystadenocarcinoma	Ovary	Dead	Stage IV	G3	1	279		Progression of Disease	WITH TUMOR		55	Bilateral	TCGA-13-0911	8cad4217-5699-4735-9be3-fc0015a8d262	25	-20276	Not Applicable	0	843	TCGA-13-0911-D24750;TCGA-13-0911-D24751	8823c209-2882-4f55-ab70-ec250593c4dc;e179932c-db69-4bfd-bb18-71681cf970e4	Not Available;Not Available	15;15	189;189	49;49	Carboplatin;paclitaxel	Not Available;Not Available	4;4	7;7	Not Available;Not Available	Not Available;mg/m2	ADJUVANT;ADJUVANT	Not Applicable;Not Applicable	Not Available;Not Available	IV;IV	NO;NO	Chemotherapy;Chemotherapy	Not Available;Not Available	Not Available;175	Not Available;mg/m2	Not Available;Not Available	2009;2009	Not Available	NOT HISPANIC OR LATINO	TCGA-13-0911-F24749;TCGA-13-0911-F72628
TCGA-42-2589	54	FEMALE	1278	Serous Cystadenocarcinoma	Ovary	Alive	Stage IIIC	G3	1	364		Recurrence	TUMOR FREE		54	Bilateral	TCGA-42-2589	dfb7dc5d-92f4-4a3a-9667-db38efcc9fdb	3	-19852	Not Applicable	0	230	TCGA-42-2589-D28046;TCGA-42-2589-D28048;TCGA-42-2589-D28047;TCGA-42-2589-D28802;TCGA-42-2589-D28805	811bc53a-f05b-4779-a676-128d0da2822a;6a1466ac-1f06-4617-a34e-604e6945dac0;1a6c0376-6bc1-4d52-ad00-2a5d128b8232;F4DC11FC-B77B-4047-A7F3-0C9AC3E36A26;180D0212-9DF5-42F7-928C-EB0455BB8FAE	Not Available;Not Available;Not Available;Not Available;Not Available	3;3;3;11;9	132;126;41;504;644	21;63;21;377;377	Taxol;Cisplatin;Carboplatin;Carboplatin;Gemcitabine	Not Available;Not Available;Not Available;Not Available;Not Available	6;6;6;5;6	06;4;2;06;11	308;140;696;475;1038-1400	mg;mg;mg;mg;mg	ADJUVANT;ADJUVANT;ADJUVANT;RECURRENCE;RECURRENCE	Not Applicable;Not Applicable;Not Applicable;Not Applicable;Not Applicable	Not Available;Not Available;Not Available;02;02	IP;IV;IP;IV;IV;IV;IV	NO;NO;NO;NO;NO	Chemotherapy;Chemotherapy;Chemotherapy;Chemotherapy;Chemotherapy	Not Available;Not Available;Not Available;Not Available;Not Available	2046;545;1392;2375;21398	mg;mg;mg;mg;mg	Not Available;Not Available;Not Available;Not Available;Not Available	2010;2010;2010;2011;2011	Not Available	NOT HISPANIC OR LATINO	TCGA-42-2589-F28045;TCGA-42-2589-F28800;TCGA-42-2589-F39385;TCGA-42-2589-F41366
TCGA-09-2048	63	FEMALE	138	Serous Cystadenocarcinoma	Ovary	Dead	Stage IIIC	G3	0	138			WITH TUMOR		63	Bilateral	TCGA-09-2048	184aac07-44c1-47f1-8adf-50acbcc1762c	3	-23043	138	0	Not Available	TCGA-09-2048-D24352	36759fad-df49-4c76-9c80-ccbd66d8d40a	Not Available	3	Not Available	60	Not Available	Not Available	11	Not Available	Not Available	Not Available	ADJUVANT	Not Applicable	Not Available	Not Available	NO	Chemotherapy	Not Available	Not Available	Not Available	Not Available	2009	Not Available	NOT HISPANIC OR LATINO	TCGA-09-2048-F24351
TCGA-13-1499	56	FEMALE	3500	Serous Cystadenocarcinoma	Ovary	Alive	Stage IIIC	G3	1	583		Recurrence	WITH TUMOR		56	Not Available	TCGA-13-1499	b25570ed-baca-4e3f-87c6-2ef18119ba49	31	-20668	Not Applicable	0	1168	TCGA-13-1499-D24921;TCGA-13-1499-D24922;TCGA-13-1499-D24920;TCGA-13-1499-D24923;TCGA-13-1499-D24924	b836dca7-cd27-4236-9bb7-f652bd595c60;54dea9e5-ade7-4b1f-abfc-f3b1d49dde54;9b87ff6d-772b-4abc-ad28-e0def040c38f;8c6e1a45-35e8-4195-b1e6-3ffe359242d3;765962d6-30d0-4181-a602-50b728f75df8	Not Available;Not Available;Not Available;Not Available;Not Available	29;29;29;29;29	97;187;97;187;187	76;118;76;118;118	Paclitaxel;Cisplatin;Carboplatin;Paclitaxel;Paclitaxel	Not Available;Not Available;Not Available;Not Available;Not Available	6;6;6;6;6	2;4;2;4;4	Not Available;Not Available;Not Available;Not Available;Not Available	mg/m2;mg/m2;Not Available;mg/m2;mg/m2	ADJUVANT;ADJUVANT;ADJUVANT;ADJUVANT;ADJUVANT	Not Applicable;Not Applicable;Not Applicable;Not Applicable;Not Applicable	Not Available;Not Available;Not Available;Not Available;Not Available	IV;IP;IV;IV;IP;IP	NO;NO;NO;NO;NO	Chemotherapy;Chemotherapy;Chemotherapy;Chemotherapy;Chemotherapy	Not Available;Not Available;Not Available;Not Available;Not Available	135;75;6;135;60	mg/m2;mg/m2;Not Available;mg/m2;mg/m2	Not Available;Not Available;Not Available;Not Available;Not Available	2009;2009;2009;2009;2009	Not Available	NOT HISPANIC OR LATINO	TCGA-13-1499-F24919;TCGA-13-1499-F72649
TCGA-23-2077	45	FEMALE	3525	Serous Cystadenocarcinoma	Ovary	Alive	Stage IIIC	G3	1	1232		Recurrence	TUMOR FREE		45	Left	TCGA-23-2077	ef57bc45-858f-4d4e-8407-b7eadfa43be5	20	-16552	Not Applicable	0	3525	TCGA-23-2077-D25765;TCGA-23-2077-D25764;TCGA-23-2077-D25768;TCGA-23-2077-D25766;TCGA-23-2077-D25769;TCGA-23-2077-D25767	55580b30-aed7-4821-a5e6-3c6723d59d3b;5880f08c-91d2-4a3a-b546-c5f38ad84b21;9c985cb2-5676-4ad4-ae8f-cfd416c28bbb;5521e637-59d8-4ddf-87cb-146a5266b295;1fa345ea-b957-4961-9564-ba4fc0bbc1fc;0963b087-b1d1-46a8-ac6f-a9fca75b64a8	Not Available;Not Available;Not Available;Not Available;Not Available;Not Available	20;20;20;20;20;20	155;155;1758;1622;1758;1622	22;22;1653;1622;1653;1622	Taxol;Carboplatin;Carboplatin;Carboplatin;Taxotere;Taxol	Not Available;Not Available;Not Available;Not Available;Not Available;Not Available	11;11;11;11;11;11	06;06;05;01;05;01	Not Available;Not Available;Not Available;Not Available;Not Available;Not Available	mg;mg;mg;mg;mg;mg	ADJUVANT;ADJUVANT;RECURRENCE;RECURRENCE;RECURRENCE;RECURRENCE	Not Applicable;Not Applicable;Not Applicable;Not Applicable;Not Applicable;Not Applicable	Not Available;Not Available;Not Available;Not Available;Not Available;Not Available	IV;IV;IV;IV;IV;IV	NO;NO;NO;NO;NO;NO	Chemotherapy;Chemotherapy;Chemotherapy;Chemotherapy;Chemotherapy;Chemotherapy	Not Available;Not Available;Not Available;Not Available;Not Available;Not Available	751;3300;2206;460;600;275	mg;mg;mg;mg;mg;mg	Not Available;Not Available;Not Available;Not Available;Not Available;Not Available	2009;2009;2009;2009;2009;2009	Not Available	NOT HISPANIC OR LATINO	TCGA-23-2077-F25763
TCGA-29-1693	72	FEMALE	3096	Serous Cystadenocarcinoma	Ovary	Alive	Stage IIIC	G3	1	694		Recurrence	WITH TUMOR		72	Left	TCGA-29-1693	6fb71a0c-bc50-48c8-acfa-db94be1e151a	2	-26300	Not Applicable	0	3096	TCGA-29-1693-D27176;TCGA-29-1693-D27175;TCGA-29-1693-D27179;TCGA-29-1693-D27182;TCGA-29-1693-D27185;TCGA-29-1693-D27187;TCGA-29-1693-D27183;TCGA-29-1693-D27178;TCGA-29-1693-D27189;TCGA-29-1693-D27186;TCGA-29-1693-D27188;TCGA-29-1693-D27181;TCGA-29-1693-D27177;TCGA-29-1693-D27184;TCGA-29-1693-D27180	fb8da9b0-00a9-430c-a45e-3800eb539f96;0757d278-2318-4b45-9678-47eb8fcd786e;42a47a83-7947-4c60-bd0b-68bc8f373b71;0db74b13-ee6a-4798-8578-305ae89eded5;7c9b327c-69b8-4fed-86a2-711957766a83;c12cf4bd-c639-48b1-805a-bb3f7fd66ebc;e4783d5b-4f80-410d-8ebf-7cbc99d4bb3e;4489659a-4376-4edb-b06d-0f34644d7822;edd1f6b0-04b0-4e5e-9c38-9e06e27bd456;2b068aab-26e8-4d5a-a660-39db26909fe9;7b31538c-cb7a-49f2-b298-883d0…	Not Available;Not Available;Not Available;Not Available;Not Available;Not Available;Not Available;Not Available;Not Available;Not Available;Not Available;Not Available;Not Available;Not Available;Not Available	11;11;24;24;24;24;24;24;24;24;24;24;24;24;24	191;191;1157;1892;2669;Not Available;2058;814;1724;3018;Not Available;1724;814;2239;Not Available	19;19;1069;1780;2627;3124;2027;717;1668;2788;3124;1668;717;2232;1300	Paclitaxel;Carboplatin;Xyotax;Doxil;Paclitaxel;Cytoxan;Carboplatin;Paclitaxel;Bevacizumab;Paclitaxel;Bevacizumab;Gemzar;Carboplatin;Paclitaxel;Carboplatin	Not Available;Not Available;Not Available;Not Available;Not Available;Not Available;Not Available;Not Available;Not Available;Not Available;Not Available;Not Available;Not Available;Not Available;Not Available	12;12;3;3;3;3;3;3;3;3;3;3;3;3;3	08;08;05;05;Not Available;Not Available;02;06;Not Available;Not Available;Not Available;03;06;02;08	Not Available;Not Available;Not Available;Not Available;Not Available;Not Available;Not Available;Not Available;Not Available;Not Available;Not Available;Not Available;Not Available;Not Available;Not Available	mg;mg;mg;mg;Not Available;mg;Not Available;mg/m2;mg;Not Available;mg;mg;AUC;Not Available;mg	ADJUVANT;ADJUVANT;PROGRESSION;PROGRESSION;PROGRESSION;PROGRESSION;PROGRESSION;PROGRESSION;PROGRESSION;PROGRESSION;PROGRESSION;PROGRESSION;PROGRESSION;PROGRESSION;PROGRESSION	Not Applicable;Not Applicable;Not Applicable;Not Applicable;Not Applicable;Not Applicable;Not Applicable;Not Applicable;Not Applicable;Not Applicable;Not Applicable;Not Applicable;Not Applicable;Not Applicable;Not Applicable	Not Available;Not Available;Not Available;Not Available;Not Available;Not Available;Not Available;Not Available;Not Available;Not Available;Not Available;Not Available;Not Available;Not Available;Not Available	IV;IV;IV;IV;IV;PO;IV;IV;Not Available;IV;Not Available;IV;IV;IV;IV	NO;NO;NO;NO;NO;YES;NO;NO;NO;NO;YES;NO;NO;NO;NO	Chemotherapy;Chemotherapy;Chemotherapy;Chemotherapy;Chemotherapy;Chemotherapy;Chemotherapy;Chemotherapy;Targeted Molecular therapy;Chemotherapy;Targeted Molecular therapy;Chemotherapy;Chemotherapy;Chemotherapy;Chemotherapy	Not Available;Not Available;Not Available;Not Available;Not Available;Not Available;Not Available;Not Available;Not Available;Not Available;Not Available;Not Available;Not Available;Not Available;Not Available	2240;3430;300;70;Not Available;50;Not Available;135;740;Not Available;600;1375;5;Not Available;345	mg;mg;mg;mg;Not Available;mg;Not Available;mg/m2;mg;Not Available;mg;mg;AUC;Not Available;mg	Not Available;Not Available;Not Available;Not Available;Not Available;Not Available;Not Available;Not Available;Not Available;Not Available;Not Available;Not Available;Not Available;Not Available;Not Available	2009;2009;2010;2010;2010;2010;2010;2010;2010;2010;2010;2010;2010;2010;2010	0	Not Available	TCGA-29-1693-F27174
TCGA-24-1604	66	FEMALE	2688	Serous Cystadenocarcinoma	Ovary	Dead	Stage IIIC	G3	0	2688			WITH TUMOR		66	Bilateral	TCGA-24-1604	65435f50-a35d-49e3-a36e-b95d9e274ca0	13	-24471	2688	0	2688	TCGA-24-1604-D26301;TCGA-24-1604-D26302;TCGA-24-1604-D26300;TCGA-24-1604-D26303	bed4ffb4-9a55-4d58-b397-da646f96aa74;85fca390-b524-4247-a5db-7f6c3f76196e;6f7f507e-ed71-4327-97f9-50366d7aae44;b92fd08e-07a3-48f6-8490-99db36a1e4ff	Not Available;Not Available;Not Available;Not Available	13;13;13;13	Not Available;Not Available;Not Available;Not Available	Not Available;Not Available;Not Available;Not Available	Taxol;Not Available;Carboplatin;Doxil	Not Available;Not Available;Not Available;Not Available	5;5;5;5	Not Available;Not Available;Not Available;Not Available	Not Available;Not Available;Not Available;Not Available	Not Available;Not Available;Not Available;Not Available	ADJUVANT;RECURRENCE;ADJUVANT;RECURRENCE	Not Applicable;Not Applicable;Not Applicable;Not Applicable	Not Available;Not Available;Not Available;Not Available	IV;Not Available;IV;IV	NO;Not Available;Not Available;NO	Chemotherapy;Chemotherapy;Chemotherapy;Chemotherapy	Not Available;Not Available;Not Available;Not Available	Not Available;Not Available;Not Available;Not Available	Not Available;Not Available;Not Available;Not Available	Not Available;Not Available;Not Available;Not Available	2009;2009;2009;2009	Not Available	Not Available	TCGA-24-1604-F26299
TCGA-13-0891	73	FEMALE	3128	Serous Cystadenocarcinoma	Ovary	Dead	Stage IV	G3	1	762		Recurrence	WITH TUMOR		73	Bilateral	TCGA-13-0891	0740321b-f8a5-4e1d-b390-ca6187598fac	25	-26886	Not Applicable	0	2099	TCGA-13-0891-D24687;TCGA-13-0891-D24688	c72e692b-29dd-4292-add3-4b3889f27442;6b1c33ed-7ea9-49aa-b1ad-eaadf84463b8	Not Available;Not Available	15;15	183;183	71;71	Carboplatin;Paclitaxel	Not Available;Not Available	4;4	6;6	Not Available;Not Available	Not Available;mg/m2	ADJUVANT;ADJUVANT	Not Applicable;Not Applicable	Not Available;Not Available	IV;IV	NO;NO	Chemotherapy;Chemotherapy	Not Available;Not Available	Not Available;1050	Not Available;mg/m2	Not Available;Not Available	2009;2009	Not Available	NOT HISPANIC OR LATINO	TCGA-13-0891-F24686;TCGA-13-0891-F72621
TCGA-25-2404	38	FEMALE	883	Serous Cystadenocarcinoma	Ovary	Dead	Stage IIIC	G3	1	426		Recurrence	WITH TUMOR		38	Bilateral	TCGA-25-2404	22178c3c-6b04-46d8-8041-dc83fa195029	5	-14184	883	0	883	TCGA-25-2404-D26832;TCGA-25-2404-D26835;TCGA-25-2404-D26834;TCGA-25-2404-D26833	ee45824f-b834-4398-9099-e4d8084dda45;0e941bf3-b016-4c1b-950e-b8376803e7df;4123b5ea-9752-4c53-b3c4-a2caeb17b133;1b5f7082-be2b-44dd-a5b6-9dc5903110fc	Not Available;Not Available;Not Available;Not Available	5;5;5;5	122;306;306;122	0;184;184;0	Taxol;Carboplatin;Taxol;Carboplatin	Not Available;Not Available;Not Available;Not Available	1;1;1;1	06;04;04;06	Not Available;Not Available;Not Available;Not Available	Not Available;Not Available;Not Available;Not Available	ADJUVANT;RECURRENCE;RECURRENCE;ADJUVANT	Not Applicable;Not Applicable;Not Applicable;Not Applicable	Not Available;Not Available;Not Available;Not Available	IV;IV;IV;IV	NO;NO;NO;NO	Chemotherapy;Chemotherapy;Chemotherapy;Chemotherapy	Not Available;Not Available;Not Available;Not Available	Not Available;Not Available;Not Available;Not Available	Not Available;Not Available;Not Available;Not Available	Not Available;Not Available;Not Available;Not Available	2010;2010;2010;2010	Not Available	NOT HISPANIC OR LATINO	TCGA-25-2404-F26831
TCGA-24-1558	73	FEMALE	594	Serous Cystadenocarcinoma	Ovary	Dead	Stage IIIC	G3	1	273		Recurrence	WITH TUMOR		73	Bilateral	TCGA-24-1558	ba68f2cf-9271-41fd-9655-1fac7681f588	2	-27004	594	0	594	TCGA-24-1558-D26214;TCGA-24-1558-D26217;TCGA-24-1558-D26218;TCGA-24-1558-D26216;TCGA-24-1558-D26213;TCGA-24-1558-D26215;TCGA-24-1558-D26219	e59ea4e0-2e2c-4f4a-942b-7efb1c0870fe;4c049036-fc07-4cb7-aefb-4b246a630259;63155ebc-160a-4045-a54a-e81db14d275a;265b7191-2211-4f94-b21e-ae81322cb380;e3d7f2e6-d2ae-4801-b607-03c8f2c13303;ec054464-9e15-41b0-94b1-a7143163f896;7e540806-6473-46d6-a1ed-008e4c59cd9e	Not Available;Not Available;Not Available;Not Available;Not Available;Not Available;Not Available	28;28;28;28;28;28;28	247;382;588;382;247;247;487	37;316;515;316;37;37;403	Carboplatin;Taxotere;Gemcitabine;Gemcitabine;Topotecan;Taxol;Doxil	Not Available;Not Available;Not Available;Not Available;Not Available;Not Available;Not Available	7;7;7;7;7;7;7	10;04;04;04;10;10;04	Not Available;Not Available;Not Available;Not Available;Not Available;Not Available;Not Available	mg;mg;mg;mg;mg;mg;mg	ADJUVANT;OTHER, SPECIFY IN NOTES;PROGRESSION;OTHER, SPECIFY IN NOTES;ADJUVANT;ADJUVANT;PROGRESSION	Not Applicable;Persistent disease treament;Not Applicable;Persistent disease treatment;Not Applicable;Not Applicable;Not Applicable	Not Available;Not Available;Not Available;Not Available;Not Available;Not Available;Not Available	IV;IV;IV;IV;IV;IV;IV	NO;NO;NO;NO;NO;NO;NO	Chemotherapy;Chemotherapy;Chemotherapy;Chemotherapy;Chemotherapy;Chemotherapy;Chemotherapy	Not Available;Not Available;Not Available;Not Available;Not Available;Not Available;Not Available	43.75;524;11810;3600;14.4;1800;277	mg;mg;mg;mg;mg;mg;mg	Not Available;Not Available;Not Available;Not Available;Not Available;Not Available;Not Available	2009;2009;2009;2009;2009;2009;2009	Not Available	Not Available	TCGA-24-1558-F26212
TCGA-09-2045	50	FEMALE	1069	Serous Cystadenocarcinoma	Ovary	Dead	Stage IV	G2	1	631		Recurrence	WITH TUMOR		50	Bilateral	TCGA-09-2045	3768d34f-1527-40db-b116-cd80cee5ec3a	3	-18285	1069	0	Not Available	TCGA-09-2045-D24343;TCGA-09-2045-D24340;TCGA-09-2045-D24345;TCGA-09-2045-D24341;TCGA-09-2045-D24342;TCGA-09-2045-D24346;TCGA-09-2045-D24339;TCGA-09-2045-D24344;TCGA-09-2045-D24349;TCGA-09-2045-D24347;TCGA-09-2045-D24348	bb92bbda-df68-4f6d-a51e-95da220fb45c;868ce7a4-1bfe-46fb-a1ef-f297525b252a;b04e60fd-6a47-4141-b49a-075c34588c7b;455a8a8b-4170-4478-a4a4-32a2082271d7;7d3b6c00-c2bf-482b-bdf9-a3362a8457a0;fc471499-6c71-4641-a6a2-46d6521a837d;6c79b320-a371-4afe-a40c-af0f28090dc7;0298c721-f7a3-4b0b-836d-a7499fcfd188;77d77b01-fb4c-4cf8-8f03-8ecd740b662a;ae26f30d-0995-4c38-837c-9dcc29376e15;2b57866b-5b39-4bd7-b317-a69e3…	Not Available;Not Available;Not Available;Not Available;Not Available;Not Available;Not Available;Not Available;Not Available;Not Available;Not Available	3;3;3;3;3;3;3;3;11;11;11	239;11;808;94;94;895;11;239;939;808;939	121;11;678;64;64;875;11;121;933;678;933	Cisplatinum;Taxol;Taxotere;Cisplatinum;Taxol;Etoposide;Carboplatin;Taxol;Gemcitibine;Toptecan;Carboplatinum	Not Available;Not Available;Not Available;Not Available;Not Available;Not Available;Not Available;Not Available;Not Available;Not Available;Not Available	11;11;11;11;11;11;11;11;12;12;12	5;1;6;2;2;2;1;5;2;6;2	Not Available;Not Available;Not Available;Not Available;Not Available;Not Available;Not Available;Not Available;Not Available;Not Available;Not Available	mg/m2;mg/m2;mg/m2;mg/m2;mg/m2;Not Available;mg;mg/m2;mg;mg/m2;mg	ADJUVANT;ADJUVANT;OTHER, SPECIFY IN NOTES;ADJUVANT;ADJUVANT;PROGRESSION;ADJUVANT;ADJUVANT;PROGRESSION;OTHER, SPECIFY IN NOTES;PROGRESSION	Not Applicable;Not Applicable;Recurrent and progression;Not Applicable;Not Applicable;Not Applicable;Not Applicable;Not Applicable;Not Applicable;Recurrent and progression;Not Applicable	Not Available;Not Available;Not Available;Not Available;Not Available;Not Available;Not Available;Not Available;Not Available;Not Available;Not Available	IV;IV;IV;IV;IV;PO;IV;IV;IV;IV;IV	NO;NO;NO;NO;NO;NO;NO;NO;NO;NO;NO	Chemotherapy;Chemotherapy;Chemotherapy;Chemotherapy;Chemotherapy;Chemotherapy;Chemotherapy;Chemotherapy;Chemotherapy;Chemotherapy;Chemotherapy	Not Available;Not Available;Not Available;Not Available;Not Available;Not Available;Not Available;Not Available;Not Available;Not Available;Not Available	50;135;70;50;100;Not Available;810;135;1600;.665;560	mg/m2;mg/m2;mg/m2;mg/m2;mg/m2;Not Available;mg;mg/m2;mg;mg/m2;mg	Not Available;Not Available;Not Available;Not Available;Not Available;Not Available;Not Available;Not Available;Not Available;Not Available;Not Available	2009;2009;2009;2009;2009;2009;2009;2009;2009;2009;2009	Not Available	NOT HISPANIC OR LATINO	TCGA-09-2045-F24338
TCGA-61-1737	42	FEMALE	1364	Serous Cystadenocarcinoma	Ovary	Alive	Stage IV	G3	0	1364			TUMOR FREE		42	Bilateral	TCGA-61-1737	0aa020cb-69d2-4235-a609-c279a133d8bb	2	-15515	Not Applicable	0	1364	TCGA-61-1737-D28183;TCGA-61-1737-D28185;TCGA-61-1737-D28188;TCGA-61-1737-D28187;TCGA-61-1737-D28184;TCGA-61-1737-D28186	36e353f0-bed3-40a3-affc-66fbe869646f;9a678242-a8a6-4502-b315-c6433876552a;83835e07-7625-4324-9530-b58a5533f592;567b59df-038a-4301-84af-f74ac4ccfccd;bde9b500-2bbc-4635-9b62-37438f743031;593c4bb6-7022-48d5-a8df-50583f549c87	Not Available;Not Available;Not Available;Not Available;Not Available;Not Available	4;4;4;4;4;4	106;176;Not Available;176;106;176	43;127;582;127;43;127	Taxotere;Taxotere;Tamoxifen;Paclitaxel;Carboplatin;Cisplatin	Not Available;Not Available;Not Available;Not Available;Not Available;Not Available	12;12;12;12;12;12	04;03;Not Available;03;04;03	Not Available;Not Available;Not Available;Not Available;Not Available;Not Available	mg;mg;mg/day;mg;mg;mg	ADJUVANT;ADJUVANT;ADJUVANT;ADJUVANT;ADJUVANT;ADJUVANT	Not Applicable;Not Applicable;Not Applicable;Not Applicable;Not Applicable;Not Applicable	Not Available;Not Available;Not Available;Not Available;Not Available;Not Available	IV;IP;IV;Not Available;IV;IV;IP;IV	NO;NO;YES;NO;NO;NO	Chemotherapy;Chemotherapy;Hormone Therapy;Chemotherapy;Chemotherapy;Chemotherapy	Not Available;Not Available;Not Available;Not Available;Not Available;Not Available	480;270;19000;198;2600;372	mg;mg;mg/day;mg;mg;mg	Not Available;Not Available;Not Available;Not Available;Not Available;Not Available	2009;2009;2009;2009;2009;2009	Not Available	NOT HISPANIC OR LATINO	TCGA-61-1737-F28182
TCGA-29-1696	43	FEMALE	1032	Serous Cystadenocarcinoma	Ovary	Dead	Stage IIIC	G2	1	342		Recurrence	WITH TUMOR		43	Right	TCGA-29-1696	8a98a6e6-b763-4824-858b-fd2738e6c9a3	2	-15818	1032	0	1025	TCGA-29-1696-D27207;TCGA-29-1696-D27208;TCGA-29-1696-D27211;TCGA-29-1696-D27213;TCGA-29-1696-D27210;TCGA-29-1696-D27214;TCGA-29-1696-D27212;TCGA-29-1696-D27209	5a0a45c1-c2b7-49f9-a424-cd55b46658ac;935ba94e-17b1-42bb-bfcb-777d7af0b574;74cef5fc-3be7-47ae-9823-b91fc4246b28;a99ed1d2-8b6d-4027-869a-87359a36904f;46c5e2a6-3891-4521-9859-437c416d0ad3;2391893d-dd51-43c2-b966-532867973538;02efd7a1-75d6-4e57-b6e6-9146747f5cc3;9b52668c-3ac3-46d0-824a-5e670e09207e	Not Available;Not Available;Not Available;Not Available;Not Available;Not Available;Not Available;Not Available	11;11;7;7;7;7;7;7	171;171;791;997;573;997;934;479	17;17;598;948;507;633;864;357	Paclitaxel;Carboplatin;Carboplatin;Cyclophosphamide;Gemcitabine;Bevacizumab;Paclitaxel;Doxorubicin HCL	Not Available;Not Available;Not Available;Not Available;Not Available;Not Available;Not Available;Not Available	12;12;4;4;4;4;4;4	08;08;10;02;03;Not Available;09;04	Not Available;Not Available;Not Available;Not Available;Not Available;Not Available;Not Available;Not Available	mg;mg;AUC;mg;mg;mg;mg;mg	ADJUVANT;ADJUVANT;PROGRESSION;PROGRESSION;PROGRESSION;PROGRESSION;PROGRESSION;PROGRESSION	Not Applicable;Not Applicable;Not Applicable;Not Applicable;Not Applicable;Not Applicable;Not Applicable;Not Applicable	Not Available;Not Available;Not Available;Not Available;Not Available;Not Available;Not Available;Not Available	IV;IV;IV;IV;IV;Not Available;IV;IV	NO;NO;NO;NO;NO;NO;NO;NO	Chemotherapy;Chemotherapy;Chemotherapy;Chemotherapy;Chemotherapy;Targeted Molecular therapy;Chemotherapy;Chemotherapy	Not Available;Not Available;Not Available;Not Available;Not Available;Not Available;Not Available;Not Available	2550;5472;6;1305;8321;660;140;70	mg;mg;AUC;mg;mg;mg;mg;mg	Not Available;Not Available;Not Available;Not Available;Not Available;Not Available;Not Available;Not Available	2009;2009;2010;2010;2010;2010;2010;2010	Not Available	Not Available	TCGA-29-1696-F27206
TCGA-09-1669	54	FEMALE	928	Serous Cystadenocarcinoma	Ovary	Alive	Stage IIIA	G3	0	928			WITH TUMOR		54	Right	TCGA-09-1669	b1c90c69-6149-4105-8182-ab9212f196be	2	-20052	Not Applicable	0	928	TCGA-09-1669-D24306;TCGA-09-1669-D24307	50dcc375-fa24-4050-ad1e-92cd42c75e97;30c1255f-a36c-4d86-8f8e-a064143d8315	Not Available;Not Available	6;6	132;132	27;27	Taxol;Carboplatin	Not Available;Not Available	8;8	6;6	Not Available;Not Available	mg/m2;Not Available	ADJUVANT;ADJUVANT	Not Applicable;Not Applicable	Not Available;Not Available	IV;IV	NO;NO	Chemotherapy;Chemotherapy	Not Available;Not Available	175;6	mg/m2;Not Available	Not Available;Not Available	2009;2009	Not Available	NOT HISPANIC OR LATINO	TCGA-09-1669-F24305
TCGA-24-1422	82	FEMALE	23	Serous Cystadenocarcinoma	Ovary	Dead	Stage IIIC	G3	0	23			Not Available		82	Bilateral	TCGA-24-1422	05ba5839-e00a-4a9e-8ba3-ecb490781e62	16	-30234	23	0	23																								Not Available	Not Available	TCGA-24-1422-F25934
TCGA-13-0900	59	FEMALE	4077	Serous Cystadenocarcinoma	Ovary	Alive	Stage IIIC	G3	0	4077			TUMOR FREE		59	Bilateral	TCGA-13-0900	9e48a4b1-6917-4625-9d78-e4832eb816a5	20	-21698	Not Applicable	0	1736	TCGA-13-0900-D24709;TCGA-13-0900-D24710	3dd1d8e2-9bf1-47fb-8fb4-41360012da50;e939513a-a319-4a7f-b724-3d9a24dbb312	Not Available;Not Available	30;30	162;162	38;38	Carboplatin;Paciltaxal	Not Available;Not Available	6;6	6;6	Not Available;Not Available	Not Available;Not Available	ADJUVANT;ADJUVANT	Not Applicable;Not Applicable	Not Available;Not Available	IV;IV	NO;NO	Chemotherapy;Chemotherapy	Not Available;Not Available	5;Not Available	Not Available;Not Available	Not Available;Not Available	2009;2009	Not Available	NOT HISPANIC OR LATINO	TCGA-13-0900-F24708;TCGA-13-0900-F72637
TCGA-04-1343	72	FEMALE	361	Serous Cystadenocarcinoma	Ovary	Dead	Stage IV	G3	0	361			WITH TUMOR		72	Bilateral	TCGA-04-1343	b7715ff6-57a6-4513-9447-aa8bc93f16d4	26	-26428	361	0	Not Available	TCGA-04-1343-D23957;TCGA-04-1343-D23950;TCGA-04-1343-D23952;TCGA-04-1343-D23954;TCGA-04-1343-D23955;TCGA-04-1343-D23953;TCGA-04-1343-D23951;TCGA-04-1343-D23956	981f0805-35b4-4c8d-9cf6-08473727598d;4ef4a550-feb8-4a47-b61a-30e9bbcd4b3f;3e3aefa8-7cdc-4c16-ae47-9cce76c8de3f;613cb525-ddfb-4892-ab3c-647aec37b7b9;9334cb5b-be90-441f-b19d-9281c212dea9;790fc301-5777-4c02-801c-688ce341e629;295a9456-0793-4458-acb2-2766e579c1dd;b259ff22-9552-43f2-a065-fab193830b68	Not Available;Not Available;Not Available;Not Available;Not Available;Not Available;Not Available;Not Available	24;24;24;24;24;24;24;24	354;170;170;262;323;262;170;323	323;50;50;170;262;170;50;262	Topotecan;Paclitaxel;Gemcitabine;Carboplatin;Topotecan;Taxotere;Carboplatin;Navelbine	Not Available;Not Available;Not Available;Not Available;Not Available;Not Available;Not Available;Not Available	11;11;11;11;11;11;11;11	Not Available;05;05;2;4;2;05;4	Not Available;Not Available;Not Available;Not Available;Not Available;Not Available;Not Available;Not Available	Not Available;mg/m2;mg/m2;Not Available;Not Available;Not Available;AUC;Not Available	PROGRESSION;ADJUVANT;ADJUVANT;PROGRESSION;PROGRESSION;PROGRESSION;ADJUVANT;PROGRESSION	Not Applicable;Not Applicable;Not Applicable;Not Applicable;Not Applicable;Not Applicable;Not Applicable;Not Applicable	Not Available;Not Available;Not Available;Not Available;Not Available;Not Available;Not Available;Not Available	Not Available;IV;IV;Not Available;Not Available;Not Available;IV;Not Available	NO;NO;NO;NO;NO;NO;NO;NO	Chemotherapy;Chemotherapy;Chemotherapy;Chemotherapy;Chemotherapy;Chemotherapy;Chemotherapy;Chemotherapy	Not Available;Not Available;Not Available;Not Available;Not Available;Not Available;Not Available;Not Available	Not Available;175;800;Not Available;Not Available;Not Available;5;Not Available	Not Available;mg/m2;mg/m2;Not Available;Not Available;Not Available;AUC;Not Available	Not Available;Not Available;Not Available;Not Available;Not Available;Not Available;Not Available;Not Available	2009;2009;2009;2009;2009;2009;2009;2009	3	NOT HISPANIC OR LATINO	TCGA-04-1343-F23949
TCGA-13-1511	52	FEMALE	1650	Serous Cystadenocarcinoma	Ovary	Dead	Stage IV	G3	1	459			WITH TUMOR		52	Bilateral	TCGA-13-1511	756f6768-e69a-4fe9-aa41-7c58aabe4577	31	-19258	Not Applicable	0	119	TCGA-13-1511-D24966;TCGA-13-1511-D24968;TCGA-13-1511-D24967	4247d127-1642-4e0e-b9e0-63c1f16c4436;8c238471-c7de-4922-875e-68b8c9ee6f25;311d0b25-b216-4f8d-a58a-b484fff48914	Not Available;Not Available;Not Available	29;1;1	46;186;186	21;67;67	Carboplatin;Gemcitabine;Carboplatin	Not Available;Not Available;Not Available	6;2;2	2;6;6	Not Available;800;600	Not Available;mg/m2;mg	ADJUVANT;ADJUVANT;ADJUVANT	Not Applicable;Not Applicable;Not Applicable	Not Available;Not Available;Not Available	IV;IV;IV	NO;NO;NO	Chemotherapy;Chemotherapy;Chemotherapy	Not Available;Not Available;Not Available	5;Not Available;Not Available	Not Available;mg/m2;mg	Not Available;Not Available;Not Available	2009;2010;2010	Not Available	NOT HISPANIC OR LATINO	TCGA-13-1511-F24965;TCGA-13-1511-F72680
TCGA-36-2537	39	FEMALE	788	Serous Cystadenocarcinoma	Ovary	Alive	Stage IIIC	G3	1	431		Progression of Disease	WITH TUMOR		39	Bilateral	TCGA-36-2537	5075cdc1-1b7c-4e25-98ea-fb568bd35f2d	18	-14595	Not Applicable	0	788	TCGA-36-2537-D27925;TCGA-36-2537-D27924;TCGA-36-2537-D27926;TCGA-36-2537-D27927;TCGA-36-2537-D27928	c3174758-216c-4fc8-8a98-36a43e572c20;95758800-a6d0-45e1-8d9a-5752cd7fc5a6;13bac041-aab1-4e77-b1bf-d66aab5c449c;f86a3fa0-169d-4c38-b7ae-1895cedf7055;ef10bbf8-5e83-430a-ab10-ddebd51a9219	Not Available;Not Available;Not Available;Not Available;Not Available	18;18;18;18;18	125;125;614;614;763	20;20;474;474;721	Paclitaxel;Carboplatin;Carboplatin;Liposomal Doxorubicin;Gemcitabine	Not Available;Not Available;Not Available;Not Available;Not Available	8;8;8;8;8	06;06;06;06;06	301;893;850;55;1512	mg;mg;mg;mg;mg	ADJUVANT;ADJUVANT;RECURRENCE;RECURRENCE;PROGRESSION	Not Applicable;Not Applicable;Not Applicable;Not Applicable;Not Applicable	Not Available;Not Available;Not Available;Not Available;Not Available	IV;IV;IV;IV;IV	NO;NO;NO;NO;NO	Chemotherapy;Chemotherapy;Chemotherapy;Chemotherapy;Chemotherapy	Not Available;Not Available;Not Available;Not Available;Not Available	1806;5358;5100;330;9072	mg;mg;mg;mg;mg	Not Available;Not Available;Not Available;Not Available;Not Available	2010;2010;2010;2010;2010	2	Not Available	TCGA-36-2537-F27923
TCGA-29-1774	82	FEMALE	527	Serous Cystadenocarcinoma	Ovary	Alive	Stage IIIC	G3	1	234		Recurrence	WITH TUMOR		82	Bilateral	TCGA-29-1774	d3dd5e69-9752-4b50-9b1f-814afbc2c3dd	2	-29991	Not Applicable	0	527	TCGA-29-1774-D27393;TCGA-29-1774-D27395;TCGA-29-1774-D27392;TCGA-29-1774-D27394;TCGA-29-1774-D27396	8f0d525a-84cc-4376-80b4-468b67a8058f;a3f71688-b40d-4551-91df-ad954d163bcc;c9297a2b-c8a3-47df-a05f-0986a27f2382;a01ca2d5-3332-453a-b76e-75339728fa1f;8c33e373-811e-4dbf-8c56-ea8a94342b13	Not Available;Not Available;Not Available;Not Available;Not Available	26;26;26;26;9	14;86;380;37;133	14;86;247;37;65	Carboplatin;Gemcitabine;Gemcitabine;Carboplatin;Carboplatin	Not Available;Not Available;Not Available;Not Available;Not Available	10;10;10;10;2	01;01;05;01;03	Not Available;Not Available;Not Available;Not Available;Not Available	mg;mg;mg;mg;mg	ADJUVANT;ADJUVANT;PROGRESSION;ADJUVANT;ADJUVANT	Not Applicable;Not Applicable;Not Applicable;Not Applicable;Not Applicable	Not Available;Not Available;Not Available;Not Available;Not Available	IV;IV;IV;IV;IV	NO;NO;NO;NO;NO	Chemotherapy;Chemotherapy;Chemotherapy;Chemotherapy;Chemotherapy	Not Available;Not Available;Not Available;Not Available;Not Available	340;1075;1425;410;340	mg;mg;mg;mg;mg	Not Available;Not Available;Not Available;Not Available;Not Available	2009;2009;2009;2009;2010	2	NOT HISPANIC OR LATINO	TCGA-29-1774-F27391
TCGA-13-1510	62	FEMALE	1359	Serous Cystadenocarcinoma	Ovary	Dead	Stage IIIC	G3	1	1189			TUMOR FREE		62	Left	TCGA-13-1510	dac96910-0cb2-44ea-b108-2d6d51b07112	31	-22708	Not Applicable	0	78	TCGA-13-1510-D24963;TCGA-13-1510-D24962	762831bf-cafb-4024-af33-72efdf3f5222;20863438-765d-4a56-a8a5-dcf76e119ac3	Not Available;Not Available	8;8	174;174	62;62	Paclitaxel;Carboplatin	Not Available;Not Available	2;2	6;6	325;300	mg;mg	ADJUVANT;ADJUVANT	Not Applicable;Not Applicable	Not Available;Not Available	IV;IV	NO;NO	Chemotherapy;Chemotherapy	Not Available;Not Available	Not Available;Not Available	mg;mg	Not Available;Not Available	2010;2010	Not Available	NOT HISPANIC OR LATINO	TCGA-13-1510-F24961;TCGA-13-1510-F72679
TCGA-13-0894	53	FEMALE	1509	Serous Cystadenocarcinoma	Ovary	Dead	Stage IIIC	G3	1	565		Recurrence	WITH TUMOR		53	Bilateral	TCGA-13-0894	e8372916-7ac7-4535-ae97-0248208224f5	20	-19466	1509	0	1509	TCGA-13-0894-D24696;TCGA-13-0894-D24697;TCGA-13-0894-D24698	cadb50a3-648a-458a-a426-dcc49348f377;517b624b-f0c2-425b-a217-8e665840df42;ec90a0ce-59ed-478e-9502-8bce222e6276	Not Available;Not Available;Not Available	30;30;30	216;216;330	47;47;307	Carboplatin;Paciltaxel;Cisplatin	Not Available;Not Available;Not Available	6;6;6	8;8;2	Not Available;Not Available;Not Available	Not Available;mg/m2;mg/m2	ADJUVANT;ADJUVANT;ADJUVANT	Not Applicable;Not Applicable;Not Applicable	Not Available;Not Available;Not Available	IV;IV;IP	NO;NO;NO	Chemotherapy;Chemotherapy;Chemotherapy	Not Available;Not Available;Not Available	5;175;600	Not Available;mg/m2;mg/m2	Not Available;Not Available;Not Available	2009;2009;2009	Not Available	NOT HISPANIC OR LATINO	TCGA-13-0894-F24695
TCGA-24-1416	34	FEMALE	194	Serous Cystadenocarcinoma	Ovary	Alive	Stage IV	G3	0	194			TUMOR FREE		34	Bilateral	TCGA-24-1416	f9793a4b-c0e7-4475-bf80-69543b7ee2f6	1	-12772	Not Applicable	0	194	TCGA-24-1416-D25916;TCGA-24-1416-D25918;TCGA-24-1416-D25917;TCGA-24-1416-D25915	97a17aa1-374b-4024-b74c-8329f9811fc9;9b15719a-2356-4fa2-9a7f-42274bbac4a7;d5c511d8-151f-4705-9bc4-f38116984562;c1f341c3-2bb0-4ba5-be48-5a13a54fc492	Not Available;Not Available;Not Available;Not Available	1;1;1;1	170;170;170;170	16;16;16;16	Cisplatin;Carboplatin;Taxol;Taxotere	Not Available;Not Available;Not Available;Not Available	4;4;4;4	08;08;08;08	Not Available;Not Available;Not Available;Not Available	mg;mg;mg;mg	ADJUVANT;ADJUVANT;ADJUVANT;ADJUVANT	Not Applicable;Not Applicable;Not Applicable;Not Applicable	Not Available;Not Available;Not Available;Not Available	IP;IV;IP;IV;IP;IV;IP;IV	NO;NO;NO;NO	Chemotherapy;Chemotherapy;Chemotherapy;Chemotherapy	Not Available;Not Available;Not Available;Not Available	946;422;647;934	mg;mg;mg;mg	Not Available;Not Available;Not Available;Not Available	2009;2009;2009;2009	Not Available	Not Available	TCGA-24-1416-F25914
[truncated: 281 more rows]
[truncated: 105 more columns]

## Sheet: New_Clinical
Sample	Age	OS	Status
[truncated: 587 more rows]

[truncated: 3 more sheets: GSE18520 , GSE14407, GSE66957 ]
