# Supplementary material for: Identification and validation of IRF6 related to ovarian cancer and biological function and prognostic value
Source: J Ovarian Res. 2024 Mar 16;17:64. doi: 10.1186/s13048-024-01386-4 (PMC10943877; doi:10.1186/s13048-024-01386-4)
Supplement: Supplementary file 1 — Supplementary Material 1. [file 13048_2024_1386_MOESM1_ESM.zip › supplementary/Supplementary File 7.xlsx]

## Sheet: miRNA
IRF6		PRSS8		CLDN3
hsa-mir-24-3p		hsa-mir-335-5p		hsa-mir-133a-3p
hsa-mir-92a-2-5p		hsa-mir-374a-5p		hsa-mir-100-5p
hsa-mir-455-3p		hsa-mir-34a-5p		hsa-mir-147a
hsa-mir-576-3p		hsa-mir-27a-3p		hsa-mir-203a-3p
hsa-mir-665		hsa-mir-874-3p		hsa-mir-452-5p
hsa-mir-1203		hsa-mir-210-3p		hsa-mir-27b-3p
hsa-mir-1289		hsa-mir-1207-5p		hsa-mir-99a-5p
hsa-mir-1910-5p		hsa-mir-1224-3p		hsa-mir-374a-5p
hsa-mir-4264		hsa-mir-5699-3p		hsa-mir-34a-5p
hsa-mir-4270		hsa-mir-1913		hsa-mir-27a-3p
hsa-mir-4283		hsa-mir-24-3p		hsa-miR-7704
hsa-mir-3616-3p		hsa-mir-124-3p		hsa-miR-615-5p
hsa-mir-4437		hsa-mir-522-5p		hsa-miR-6742-5p
hsa-mir-4441		hsa-mir-1343-3p		hsa-miR-92a-2-5p
hsa-mir-4447		hsa-miR-31-5p		hsa-miR-6769a-5p
hsa-mir-4472		hsa-miR-665		hsa-miR-6769b-5p
hsa-mir-4488		hsa-miR-455-3p.1		hsa-miR-541-3p
hsa-mir-4664-3p		hsa-miR-24-3p		hsa-miR-654-5p
hsa-mir-4690-3p		hsa-miR-4793-5p		hsa-miR-323a-5p
hsa-mir-4697-5p		hsa-miR-7151-5p		hsa-miR-876-3p
hsa-mir-4436b-3p		hsa-miR-324-5p		hsa-miR-323a-5p
hsa-mir-5685		hsa-miR-574-5p		hsa-miR-876-3p
hsa-mir-584-3p		hsa-miR-4658		hsa-miR-323a-5p
hsa-mir-1237-5p		hsa-miR-6790-5p		hsa-miR-876-3p
hsa-mir-4632-5p		hsa-miR-3659		hsa-miR-323a-5p
hsa-mir-6731-5p		hsa-miR-1238-5p		hsa-miR-876-3p
hsa-mir-6735-5p		hsa-miR-4758-5p		hsa-miR-323a-5p
hsa-mir-6754-5p		hsa-miR-6748-3p		hsa-miR-876-3p
hsa-mir-6760-5p		hsa-miR-5699-3p		hsa-miR-608
hsa-mir-6768-5p		hsa-miR-4421		hsa-miR-608
hsa-mir-6786-5p		hsa-miR-484		hsa-miR-4694-5p
hsa-mir-6846-5p		hsa-miR-3155a		hsa-miR-323a-5p
hsa-mir-6847-3p		hsa-miR-3155b		hsa-miR-876-3p
hsa-mir-6848-5p		hsa-miR-1911-3p		hsa-miR-323a-5p
hsa-mir-6879-5p		hsa-miR-6816-3p		hsa-miR-876-3p
hsa-mir-7843-5p		hsa-miR-4533		hsa-miR-323a-5p
hsa-mir-8085		hsa-miR-5196-5p		hsa-miR-876-3p
hsa-mir-141-3p		hsa-miR-4747-5p		hsa-miR-579-5p
hsa-mir-130a-3p		hsa-miR-9500		hsa-miR-4267
hsa-mir-200c-3p		hsa-miR-211-3p		hsa-miR-766-3p
hsa-mir-589-3p		hsa-miR-4441		hsa-miR-4783-5p
hsa-mir-552-3p		hsa-miR-6754-5p		hsa-miR-4466
hsa-mir-301a-3p		hsa-miR-4270		hsa-miR-675-5p
hsa-mir-150-5p		hsa-miR-4529-5p		hsa-miR-548q
hsa-mir-34a-5p		hsa-miR-15a-3p		hsa-miR-6735-3p
hsa-mir-124-3p		hsa-miR-4753-5p		hsa-miR-432-3p
hsa-mir-335-5p		hsa-miR-6768-3p		hsa-miR-1287-5p
hsa-mir-522-5p		hsa-miR-6742-3p		hsa-miR-4708-3p
hsa-mir-1343-3p		hsa-miR-6791-5p		hsa-miR-6809-5p
hsa-mir-374a-5p		hsa-miR-4292		hsa-miR-6744-3p
hsa-miR-320d		hsa-miR-1291		hsa-miR-6878-3p
hsa-miR-320b		hsa-miR-6775-3p		hsa-miR-4757-5p
hsa-miR-320c		hsa-miR-1972		hsa-miR-3922-3p
hsa-miR-320a		hsa-miR-4650-5p		hsa-miR-3176
hsa-miR-4429		hsa-miR-24-3p		hsa-miR-4498
hsa-miR-4429		hsa-miR-4284		hsa-miR-762
hsa-miR-320a		hsa-miR-4433b-3p		hsa-miR-5001-5p
hsa-miR-320c		hsa-miR-4533		hsa-miR-4492
hsa-miR-320d		hsa-miR-6876-5p		hsa-miR-4741
hsa-miR-320b		hsa-miR-4476		hsa-miR-4656
hsa-miR-370-5p		hsa-miR-1252-5p		hsa-miR-3620-5p
hsa-miR-1193		hsa-miR-3140-5p		hsa-miR-1587
hsa-miR-320c		hsa-miR-6838-3p		hsa-miR-6829-5p
hsa-miR-320d		hsa-miR-6778-3p		hsa-miR-4675
hsa-miR-4429		hsa-miR-6849-3p		hsa-miR-4417
hsa-miR-320a		hsa-miR-874-5p		hsa-miR-541-3p
hsa-miR-320b		hsa-miR-296-5p		hsa-miR-654-5p
hsa-miR-96-5p		hsa-miR-1227-5p		hsa-miR-6766-5p
hsa-miR-1271-5p		hsa-miR-128-1-5p		hsa-miR-6756-5p
hsa-miR-183-5p.2		hsa-miR-128-2-5p		hsa-miR-608
hsa-miR-182-5p		hsa-miR-6762-5p		hsa-miR-4651
hsa-miR-140-3p.1		hsa-miR-6845-5p		hsa-miR-6752-5p
hsa-miR-204-5p		hsa-miR-3675-5p		hsa-miR-7110-5p
hsa-miR-211-5p		hsa-miR-4662b		hsa-miR-6842-5p
hsa-miR-183-5p.2		hsa-miR-4647		hsa-miR-6803-5p
Poorly conserved sites		hsa-miR-4426		hsa-miR-6751-5p
hsa-miR-1252-5p		hsa-miR-4437		hsa-miR-6835-5p
hsa-miR-6770-5p		hsa-miR-4674		hsa-miR-637
hsa-miR-4311		hsa-miR-1295b-5p		hsa-miR-7155-5p
hsa-miR-3163		hsa-miR-1912		hsa-miR-8089
hsa-miR-340-5p		hsa-miR-500b-3p		hsa-miR-4667-5p
hsa-miR-656-3p		hsa-miR-6835-3p		hsa-miR-4700-5p
hsa-miR-16-2-3p		hsa-miR-548e-5p		hsa-miR-4314
hsa-miR-195-3p		hsa-miR-186-3p		hsa-miR-6815-3p
hsa-miR-338-5p		hsa-miR-4281		hsa-miR-8073
hsa-let-7c-3p		hsa-miR-133a-3p.1		hsa-miR-221-5p
hsa-miR-4668-3p		hsa-miR-8069		hsa-miR-6783-3p
hsa-miR-548c-3p		hsa-miR-5190		hsa-miR-1343-3p
hsa-miR-95-5p		hsa-miR-4276		hsa-miR-516a-3p
hsa-miR-320e		hsa-miR-4264		hsa-miR-516b-3p
hsa-miR-548e-5p		hsa-miR-4797-3p		hsa-miR-7162-5p
hsa-miR-4311		hsa-miR-4522		hsa-miR-6848-5p
hsa-miR-3123		hsa-miR-6772-3p		hsa-miR-6846-5p
hsa-miR-3925-5p		hsa-miR-6772-3p		hsa-miR-2277-5p
hsa-miR-1303		hsa-miR-345-5p		hsa-miR-4738-5p
hsa-miR-1208		hsa-miR-378a-5p		hsa-miR-455-3p.1
hsa-miR-141-3p		hsa-miR-3653-5p		hsa-miR-5699-5p
hsa-miR-200a-3p		hsa-miR-5582-3p		hsa-miR-3189-5p
hsa-miR-4719		hsa-miR-548a-3p		hsa-miR-4758-3p
hsa-miR-4531		hsa-miR-548e-3p		hsa-miR-1913
hsa-miR-5703		hsa-miR-548az-3p		hsa-miR-324-3p
hsa-miR-4434		hsa-miR-548ar-3p		hsa-miR-22-3p
hsa-miR-4516		hsa-miR-548f-3p		hsa-miR-4725-3p
hsa-miR-1270		hsa-miR-545-5p		hsa-miR-6780b-5p
hsa-miR-620		hsa-miR-34b-5p		hsa-miR-4271
hsa-miR-5002-5p		hsa-miR-2682-5p		hsa-miR-2110
hsa-miR-4720-5p		hsa-miR-449c-5p		hsa-miR-4700-5p
hsa-miR-4720-5p		hsa-miR-4692		hsa-miR-4667-5p
hsa-miR-645		hsa-miR-4514		hsa-miR-8089
hsa-miR-34a-3p		hsa-miR-4438		hsa-miR-4731-5p
hsa-miR-551b-5p		hsa-miR-5095		hsa-miR-5589-5p
hsa-miR-587		hsa-miR-7151-3p		hsa-miR-3692-5p
hsa-miR-7515		hsa-miR-548v		hsa-miR-6762-3p
hsa-miR-6864-5p		hsa-miR-187-5p		hsa-miR-604
hsa-miR-3179		hsa-miR-222-3p		hsa-miR-647
hsa-miR-548e-5p		hsa-miR-221-3p		hsa-miR-132-5p
hsa-miR-510-3p		hsa-miR-5089-3p		hsa-miR-5002-3p
hsa-miR-6888-5p		hsa-miR-3187-3p		hsa-miR-296-5p
hsa-miR-4266		hsa-miR-4529-5p		hsa-miR-6773-5p
hsa-miR-6512-5p		hsa-miR-3190-5p		hsa-miR-6724-5p
hsa-miR-1-5p		hsa-miR-3176		hsa-miR-939-3p
hsa-miR-487a-3p		hsa-miR-3922-3p		hsa-miR-4292
hsa-miR-154-3p		hsa-miR-760		hsa-miR-6791-5p
hsa-miR-3074-3p		hsa-miR-2467-5p		hsa-miR-4308
hsa-miR-3146		hsa-miR-4640-5p		hsa-miR-133a-3p
hsa-miR-6868-3p		hsa-miR-4726-5p		hsa-miR-4281
hsa-miR-1248		hsa-miR-6762-5p		hsa-miR-133a-3p.2
hsa-miR-1237-3p		hsa-miR-6845-5p		hsa-miR-133b
hsa-miR-4762-5p		hsa-miR-423-5p		hsa-miR-657
hsa-miR-3926		hsa-miR-3184-5p		hsa-miR-3665
hsa-miR-1972		hsa-miR-6738-5p		hsa-miR-5581-3p
hsa-miR-4726-3p		hsa-miR-1914-3p		hsa-miR-6872-3p
hsa-miR-6764-5p		hsa-miR-6734-5p		hsa-miR-455-3p.1
hsa-miR-1915-3p		hsa-miR-5194		hsa-miR-27b-3p
hsa-miR-6840-3p		hsa-miR-4710		hsa-miR-27a-3p
hsa-miR-9-5p		hsa-miR-4651		hsa-miR-128-3p
hsa-miR-5047		hsa-miR-4651		hsa-miR-3681-3p
hsa-miR-1301-3p		hsa-miR-1262		hsa-miR-216a-3p
hsa-miR-4660		hsa-miR-6736-5p		hsa-miR-513a-5p
hsa-miR-1184		hsa-miR-4701-3p		hsa-miR-655-5p
hsa-miR-6828-5p		hsa-miR-6748-5p		hsa-miR-6086
hsa-miR-6079		hsa-miR-6769b-5p		hsa-miR-377-5p
hsa-miR-671-5p		hsa-miR-6769a-5p		hsa-miR-1294
hsa-miR-130a-5p		hsa-miR-654-5p		hsa-miR-4710
hsa-miR-23b-3p		hsa-miR-541-3p		hsa-miR-3154
hsa-miR-23a-3p		hsa-miR-92a-2-5p		hsa-miR-500b-3p
hsa-miR-23c		hsa-miR-7152-3p		hsa-miR-6879-3p
hsa-miR-3974		hsa-miR-6131		hsa-miR-4730
hsa-miR-4761-5p		hsa-miR-5001-5p		hsa-miR-6770-3p
hsa-miR-561-5p		hsa-miR-762		hsa-miR-5697
hsa-miR-8083		hsa-miR-4498		hsa-miR-1297
hsa-miR-655-5p		hsa-miR-4492		hsa-miR-26b-5p
hsa-miR-4257		hsa-miR-1587		hsa-miR-26a-5p
hsa-miR-7843-3p		hsa-miR-3620-5p		hsa-miR-4465
hsa-miR-4786-3p		hsa-miR-4741		hsa-miR-323a-5p
hsa-miR-95-5p		hsa-miR-4656		hsa-miR-4483
hsa-miR-4703-5p		hsa-miR-4675		hsa-miR-1293
hsa-miR-3942-5p		hsa-miR-6829-5p		hsa-miR-4651
hsa-miR-6837-3p		hsa-miR-708-5p		hsa-miR-608
hsa-miR-412-3p		hsa-miR-3139		hsa-miR-4283
hsa-miR-6754-3p		hsa-miR-28-5p		hsa-miR-4489
hsa-miR-6515-3p		hsa-miR-665		hsa-miR-185-3p
hsa-miR-1236-3p		hsa-miR-6840-3p		hsa-miR-3675-5p
hsa-miR-216b-5p		hsa-miR-2355-5p		hsa-miR-885-3p
hsa-miR-3145-5p		hsa-miR-3139		hsa-miR-486-3p
hsa-miR-508-5p		hsa-miR-28-5p		hsa-miR-1237-5p
hsa-miR-4269		hsa-miR-708-5p		hsa-miR-4488
hsa-miR-6715b-5p		hsa-miR-665		hsa-miR-6846-5p
hsa-miR-4742-5p		hsa-miR-6840-3p		hsa-miR-4697-5p
hsa-miR-4514		hsa-miR-1915-3p		hsa-miR-6848-5p
hsa-miR-4692		hsa-miR-4726-3p		hsa-miR-4738-5p
hsa-miR-205-3p		hsa-miR-6764-5p		hsa-miR-6752-3p
hsa-miR-1287-5p		hsa-miR-4662a-5p		hsa-miR-4746-5p
hsa-miR-320e		hsa-miR-103b		hsa-miR-6829-5p
hsa-miR-9-3p		hsa-miR-376b-3p		hsa-miR-4446-3p
hsa-miR-4509		hsa-miR-376a-3p		hsa-miR-4685-5p
hsa-miR-4744		hsa-miR-335-3p		hsa-miR-6837-5p
hsa-miR-4799-5p		hsa-miR-1250-3p		hsa-miR-7113-5p
hsa-miR-8081		hsa-miR-153-5p		hsa-miR-6756-3p
hsa-miR-937-5p		hsa-miR-4437		hsa-miR-3127-3p
hsa-miR-627-5p		hsa-miR-5088-5p		hsa-miR-210-5p
hsa-miR-616-3p		hsa-miR-6837-5p		hsa-miR-4749-3p
hsa-miR-3974		hsa-miR-4685-5p		hsa-miR-371b-3p
hsa-miR-493-3p		hsa-miR-505-5p		hsa-miR-6513-3p
hsa-miR-3185		hsa-miR-6827-5p		hsa-miR-3119
hsa-miR-5197-3p		hsa-miR-6090		hsa-miR-548ad-3p
hsa-miR-5697		hsa-miR-6726-5p		hsa-miR-548x-5p
hsa-miR-6882-5p		hsa-miR-4300		hsa-miR-548aw
hsa-let-7c-3p		hsa-miR-920		hsa-miR-548f-5p
hsa-miR-493-5p		hsa-miR-5591-5p		hsa-miR-548aj-5p
hsa-let-7a-2-3p		hsa-miR-1233-5p		hsa-miR-548g-5p
hsa-let-7g-3p		hsa-miR-6778-5p		hsa-miR-1468-3p
hsa-miR-4312		hsa-miR-552-3p		miR-133a
hsa-miR-3614-3p		hsa-miR-520a-5p		miR-22-3p
hsa-miR-548au-3p		hsa-miR-525-5p		miR-4465
hsa-miR-34b-5p		hsa-miR-3180-5p		miR-27a-3p
hsa-miR-449c-5p		hsa-miR-4274		miR-128
hsa-miR-2682-5p		hsa-miR-6081
hsa-miR-4692		hsa-miR-6781-5p
hsa-miR-4514		hsa-miR-3937
hsa-miR-4673		hsa-miR-6721-5p
hsa-miR-4645-5p		hsa-miR-5189-5p
hsa-miR-26b-3p		hsa-miR-3187-5p
hsa-miR-4652-3p		hsa-miR-612
hsa-miR-4778-5p		hsa-miR-6860
hsa-miR-4320		hsa-miR-1285-3p
hsa-miR-541-5p		hsa-miR-4486
hsa-miR-298		hsa-miR-378g
hsa-miR-150-3p		hsa-miR-622
hsa-miR-4536-5p		hsa-miR-6847-3p
hsa-miR-3148		hsa-miR-576-3p
hsa-miR-651-3p		hsa-miR-4632-5p
hsa-miR-6830-5p		hsa-miR-6879-5p
hsa-miR-548ap-3p		hsa-miR-7843-5p
hsa-miR-548aa		hsa-miR-4436b-3p
hsa-miR-548t-3p		hsa-miR-6735-5p
hsa-miR-495-3p		hsa-miR-3616-3p
hsa-miR-5688		hsa-miR-6731-5p
hsa-miR-7-2-3p		hsa-miR-8085
hsa-miR-7-1-3p		hsa-miR-6760-5p
hsa-miR-302c-5p		hsa-miR-4270
hsa-miR-302d-5p		hsa-miR-6754-5p
hsa-miR-302b-5p		hsa-miR-4441
hsa-miR-4496		hsa-miR-6768-5p
hsa-miR-3915		hsa-miR-589-3p
hsa-miR-3928-3p		hsa-miR-4690-3p
hsa-miR-6858-5p		hsa-miR-5685
hsa-miR-4689		hsa-miR-874-5p
hsa-miR-1224-5p		hsa-miR-663b
hsa-miR-1273e		hsa-miR-6815-5p
hsa-miR-636		hsa-miR-6865-5p
hsa-miR-302c-3p.2		hsa-miR-3909
hsa-miR-520f-3p		hsa-miR-6852-3p
hsa-miR-148b-3p		hsa-miR-6748-3p
hsa-miR-148a-3p		hsa-miR-4421
hsa-miR-152-3p		hsa-miR-5699-3p
hsa-miR-5094		hsa-miR-7152-5p
hsa-miR-4638-3p		hsa-miR-3074-5p
hsa-miR-3690		hsa-miR-3124-3p
hsa-miR-4254		hsa-miR-1227-5p
hsa-miR-4773		hsa-miR-128-1-5p
hsa-miR-589-3p		hsa-miR-128-2-5p
hsa-miR-4661-5p		hsa-miR-6762-5p
hsa-miR-625-3p		hsa-miR-6845-5p
hsa-miR-6858-3p		hsa-miR-4260
hsa-miR-505-5p		hsa-miR-194-3p
hsa-miR-6827-5p		hsa-miR-4488
hsa-miR-6754-5p		hsa-miR-4697-5p
hsa-miR-4441		hsa-miR-1237-5p
hsa-miR-4270		hsa-miR-4787-5p
hsa-miR-211-3p		hsa-miR-5088-5p
hsa-miR-361-3p		hsa-miR-3127-5p
hsa-miR-3679-3p		hsa-miR-3918
hsa-miR-1304-3p		hsa-miR-5702
hsa-miR-6892-3p		hsa-miR-4433a-3p
hsa-miR-2276-5p		hsa-miR-1289
hsa-miR-642a-5p		hsa-miR-1203
hsa-miR-4469		hsa-miR-1910-5p
hsa-miR-4287		hsa-miR-4264
hsa-miR-4685-3p		hsa-miR-4437
hsa-miR-7113-3p		hsa-miR-4283
hsa-miR-6867-3p		hsa-miR-6846-5p
hsa-miR-7111-3p		hsa-miR-6848-5p
hsa-miR-4723-3p		hsa-miR-4488
hsa-miR-6769b-3p		hsa-miR-4697-5p
hsa-miR-3183		hsa-miR-1237-5p
hsa-miR-4268		hsa-miR-4472
hsa-miR-6736-3p		hsa-miR-4447
hsa-miR-4267		hsa-miR-92a-2-5p
hsa-miR-6858-3p		hsa-miR-6786-5p
hsa-miR-3194-5p		hsa-miR-4664-3p
hsa-miR-6858-3p		hsa-miR-584-3p
hsa-miR-4263		hsa-miR-5685
hsa-miR-576-5p		hsa-miR-4690-3p
hsa-miR-144-5p		hsa-miR-3194-5p
hsa-miR-8061		hsa-miR-1260a
hsa-miR-4760-5p		hsa-miR-1260b
hsa-miR-138-2-3p		hsa-miR-1224-3p
hsa-miR-4482-3p		hsa-miR-532-3p
hsa-miR-7159-3p		hsa-miR-146b-3p
hsa-miR-660-5p		hsa-miR-874-3p
hsa-miR-593-5p		hsa-miR-7976
hsa-miR-499b-5p		hsa-miR-6799-3p
hsa-miR-4494		hsa-miR-3173-5p
hsa-miR-3942-3p		hsa-miR-18a-3p
hsa-miR-3164		hsa-miR-324-3p
hsa-miR-6820-3p		hsa-miR-1913
hsa-miR-1262		hsa-miR-6738-3p
hsa-miR-6736-5p		hsa-miR-4727-5p
hsa-miR-4701-3p		hsa-miR-5001-3p
hsa-miR-6776-5p		hsa-miR-371a-5p
hsa-miR-5589-5p		hsa-miR-7158-5p
hsa-miR-4505		hsa-miR-218-5p
hsa-miR-5787		miR-221
hsa-miR-4438		miR-24-3p
hsa-miR-483-3p.2		miR-24-3p
hsa-miR-6794-3p		miR-31
hsa-miR-27b-5p
hsa-miR-758-3p
hsa-miR-4786-3p
hsa-miR-6832-3p
hsa-miR-5006-3p
hsa-miR-4755-5p
hsa-miR-623
hsa-miR-4709-5p
hsa-miR-421
hsa-miR-505-3p.1
hsa-miR-592
hsa-miR-597-5p
hsa-miR-4743-3p
hsa-miR-4652-3p
hsa-miR-3160-5p
hsa-miR-645
hsa-miR-140-3p.1
hsa-miR-3692-3p
hsa-miR-6875-3p
hsa-miR-26a-1-3p
hsa-miR-26a-2-3p
hsa-miR-4714-3p
hsa-miR-549a
hsa-miR-548ba
hsa-miR-548ag
hsa-miR-570-5p
hsa-miR-548ai
hsa-miR-4758-5p
hsa-miR-1238-5p
hsa-miR-4481
hsa-miR-4745-5p
hsa-miR-6790-5p
hsa-miR-4658
hsa-miR-8081
hsa-miR-5681b
hsa-miR-4774-5p
hsa-miR-6757-3p
hsa-miR-603
hsa-miR-8485
hsa-miR-8485
hsa-miR-8485
hsa-miR-6793-3p
hsa-miR-4632-3p
hsa-miR-6752-3p
hsa-miR-7113-3p
hsa-miR-4685-3p
hsa-miR-4287
hsa-miR-4469
hsa-miR-6867-3p
hsa-miR-6892-3p
hsa-miR-4640-3p
hsa-miR-6798-3p
hsa-miR-6879-3p
hsa-miR-6773-3p
hsa-miR-5702
hsa-miR-937-5p
hsa-miR-3622a-3p
hsa-miR-3622b-3p
hsa-miR-3591-3p
hsa-miR-21-3p
hsa-miR-9-3p
hsa-miR-4429
hsa-miR-320a
hsa-miR-320c
hsa-miR-320b
hsa-miR-320d
hsa-miR-302a-5p
hsa-miR-6881-3p
hsa-miR-877-3p
hsa-miR-7111-3p
hsa-miR-6780a-3p
hsa-miR-1238-3p
hsa-miR-670-3p
hsa-miR-3124-3p
hsa-miR-130b-5p
hsa-miR-3121-3p
hsa-miR-570-3p
hsa-miR-1253
hsa-miR-3919
hsa-miR-4756-3p
hsa-miR-6854-5p
hsa-miR-622
hsa-miR-4264
hsa-miR-6854-5p
hsa-miR-4267
hsa-miR-2355-5p
hsa-miR-5585-5p
hsa-miR-3919
hsa-miR-4756-3p
hsa-miR-3674
hsa-miR-6832-3p
hsa-miR-204-5p
hsa-miR-211-5p
hsa-miR-3646
hsa-miR-1252-3p
hsa-miR-4799-5p
hsa-miR-548c-3p
hsa-miR-3613-3p
hsa-miR-1468-3p
hsa-miR-548aw
hsa-miR-548aj-5p
hsa-miR-548x-5p
hsa-miR-548f-5p
hsa-miR-548g-5p
hsa-miR-6875-3p
hsa-miR-4659b-3p
hsa-miR-4659a-3p
hsa-miR-660-5p
hsa-miR-1273d
hsa-miR-7159-5p
hsa-miR-3065-5p
hsa-miR-603
hsa-miR-6849-3p
hsa-miR-7977
hsa-miR-6729-3p
hsa-miR-4778-3p
hsa-miR-1248
hsa-miR-5088-3p
hsa-miR-6886-3p
hsa-miR-129-2-3p
hsa-miR-129-1-3p
hsa-miR-4763-5p
hsa-miR-4763-5p
hsa-miR-1278
hsa-miR-5197-3p
hsa-miR-3180-5p
hsa-miR-520a-5p
hsa-miR-525-5p
hsa-miR-2114-3p
hsa-miR-6823-3p
hsa-miR-4792
hsa-miR-6800-5p
hsa-miR-517b-3p
hsa-miR-517a-3p
hsa-miR-517c-3p
hsa-miR-657
hsa-miR-6760-5p
hsa-miR-4475
hsa-miR-6892-5p
hsa-miR-628-3p
hsa-miR-3923
hsa-miR-875-5p
hsa-miR-4330
hsa-miR-216b-3p
hsa-miR-377-3p
hsa-miR-1208
hsa-miR-6760-3p
hsa-miR-653-3p
hsa-miR-181b-3p
hsa-miR-181b-2-3p
hsa-miR-4420
hsa-miR-6837-3p
hsa-miR-4724-3p
hsa-miR-6777-3p
hsa-miR-1255b-2-3p
hsa-miR-1284
hsa-miR-4677-5p
hsa-miR-6739-3p
hsa-miR-4273
hsa-miR-7156-5p
hsa-miR-33b-5p
hsa-miR-33a-5p
hsa-miR-20a-3p
hsa-miR-542-3p
hsa-miR-4504
hsa-miR-758-3p
hsa-miR-6808-3p
hsa-miR-548ao-3p
hsa-miR-3667-5p
hsa-miR-577
hsa-miR-4777-5p
hsa-miR-519a-5p
hsa-miR-519c-5p
hsa-miR-522-5p
hsa-miR-518e-5p
hsa-miR-519b-5p
hsa-miR-523-5p
hsa-miR-520c-5p
hsa-miR-518d-5p
hsa-miR-526a
hsa-miR-518f-5p
hsa-miR-922
hsa-miR-4291
hsa-miR-214-3p
hsa-miR-3619-5p
hsa-miR-761
hsa-miR-512-5p
hsa-miR-1303
hsa-miR-5681a
hsa-miR-488-3p
hsa-miR-6730-5p
hsa-miR-4766-5p
hsa-miR-320d
hsa-miR-4429
hsa-miR-320b
hsa-miR-320a
hsa-miR-320c
hsa-miR-5197-3p
hsa-miR-3613-3p
hsa-miR-373-5p
hsa-miR-371b-5p
hsa-miR-616-5p
hsa-miR-371a-5p
hsa-miR-372-5p
hsa-miR-6510-3p
hsa-miR-6510-3p
hsa-miR-3120-5p
hsa-miR-6888-3p
hsa-miR-3664-5p
hsa-miR-4522
hsa-miR-4432
hsa-miR-4696
hsa-miR-451b
hsa-miR-330-3p
hsa-miR-3065-5p
hsa-miR-196a-3p
hsa-miR-1285-3p
hsa-miR-612
hsa-miR-5189-5p
hsa-miR-3187-5p
hsa-miR-6860
hsa-miR-939-3p
hsa-miR-661
hsa-miR-6849-3p
hsa-miR-6512-3p
hsa-miR-6720-5p
hsa-miR-766-3p
hsa-miR-508-5p
hsa-miR-7703
hsa-miR-4793-3p
hsa-miR-1273g-3p
hsa-miR-4252
hsa-miR-4715-3p
hsa-miR-3064-3p
hsa-miR-6820-3p
hsa-miR-3164
hsa-miR-17-3p
hsa-miR-320c
hsa-miR-320d
hsa-miR-4429
hsa-miR-320b
hsa-miR-320a
hsa-miR-9-3p
hsa-miR-27b-5p
hsa-miR-3139
hsa-miR-708-5p
hsa-miR-28-5p
hsa-miR-665
hsa-miR-6840-3p
hsa-miR-1233-3p
hsa-miR-1225-3p
hsa-miR-6807-5p
hsa-miR-1273e
hsa-miR-1286
hsa-miR-6721-5p
hsa-miR-486-3p
hsa-miR-4731-5p
hsa-miR-4505
hsa-miR-5787
hsa-miR-485-5p
hsa-miR-6884-5p
hsa-miR-4695-5p
hsa-miR-4459
hsa-miR-4433a-3p
hsa-miR-4768-3p
hsa-miR-3664-3p
hsa-miR-510-5p
hsa-miR-512-5p
hsa-miR-606
hsa-miR-4433b-5p
hsa-miR-4433a-5p
hsa-miR-4646-3p
hsa-miR-6755-3p
hsa-miR-301a-3p
hsa-miR-301b-3p
hsa-miR-4295
hsa-miR-130a-3p
hsa-miR-3666
hsa-miR-130b-3p
hsa-miR-454-3p
hsa-miR-4671-3p
hsa-miR-4662a-5p
hsa-miR-1283
hsa-miR-4684-5p
hsa-miR-3675-3p
hsa-miR-6072
hsa-miR-6891-3p
hsa-miR-4696
hsa-miR-451b
hsa-miR-196a-3p
hsa-miR-1285-3p
hsa-miR-5189-5p
hsa-miR-3187-5p
hsa-miR-612
hsa-miR-6860
hsa-miR-939-3p
hsa-miR-661
hsa-miR-6849-3p
hsa-miR-4433a-3p
hsa-miR-665
hsa-miR-6840-3p
hsa-miR-1233-3p
hsa-miR-1225-3p
hsa-miR-6807-5p
hsa-miR-1273e
hsa-miR-6509-5p
hsa-miR-4776-3p
hsa-miR-5590-5p
hsa-miR-4659a-5p
hsa-miR-4659b-5p
hsa-miR-140-3p.2
hsa-miR-4327
hsa-miR-4489
hsa-miR-185-3p
hsa-miR-4283
hsa-miR-4515
hsa-miR-3169
hsa-miR-335-5p
hsa-miR-4272
hsa-miR-34c-3p
hsa-miR-7112-3p
hsa-miR-1324
hsa-miR-4449
hsa-miR-6834-3p
hsa-miR-516b-3p
hsa-miR-516a-3p
hsa-miR-7162-5p
hsa-miR-27a-5p
hsa-miR-4305
hsa-miR-548m
hsa-miR-299-5p
hsa-miR-29b-1-5p
hsa-miR-6735-3p
hsa-miR-1273f
hsa-miR-620
hsa-miR-1270
hsa-miR-4683
hsa-miR-4531
hsa-miR-510-3p
hsa-miR-1250-3p
hsa-miR-153-5p
hsa-miR-937-5p
hsa-miR-5702
hsa-miR-8081
hsa-miR-627-5p
hsa-miR-8055
hsa-miR-6854-5p
hsa-miR-7158-3p
hsa-miR-203b-3p
hsa-miR-29a-5p
hsa-miR-181a-2-3p
hsa-miR-197-3p
hsa-miR-6879-3p
hsa-miR-6072
hsa-miR-6891-3p
hsa-miR-5692a
hsa-miR-5692a
hsa-miR-4503
hsa-miR-6792-5p
hsa-miR-4720-3p
hsa-miR-548aa
hsa-miR-548ap-3p
hsa-miR-548t-3p
hsa-miR-548ay-3p
hsa-miR-548at-3p
hsa-miR-548as-3p
hsa-miR-520f-5p
hsa-miR-618
hsa-miR-6509-3p
hsa-miR-4436b-5p
hsa-miR-548p
hsa-miR-335-3p
hsa-miR-3140-3p
hsa-miR-335-3p
hsa-miR-627-3p
hsa-miR-6858-3p
hsa-miR-4676-5p
hsa-miR-575
hsa-miR-4662a-5p
hsa-miR-6759-3p
hsa-miR-3622b-3p
hsa-miR-3622a-3p
hsa-miR-6804-3p
hsa-miR-612
hsa-miR-3187-5p
hsa-miR-5189-5p
hsa-miR-1285-3p
hsa-miR-6860
hsa-miR-320e
hsa-miR-1238-3p
hsa-miR-670-3p
hsa-miR-5003-3p
hsa-miR-548e-5p
hsa-miR-4746-5p
hsa-miR-4783-3p
hsa-miR-2115-5p
hsa-miR-7162-5p
hsa-miR-516b-3p
hsa-miR-516a-3p
hsa-miR-155-5p
hsa-miR-550b-2-5p
hsa-miR-1271-3p
hsa-miR-550a-3-5p
hsa-miR-550a-5p
hsa-miR-6889-3p
hsa-miR-7157-3p
hsa-miR-5008-3p
hsa-miR-6737-3p
hsa-miR-4743-3p
hsa-miR-4652-3p
hsa-miR-561-3p
hsa-miR-548at-5p
hsa-miR-4495
hsa-miR-4698
hsa-miR-6859-3p
hsa-miR-6846-3p
hsa-miR-3662
hsa-miR-4698
hsa-miR-3065-5p
hsa-miR-7159-5p
hsa-miR-888-5p
hsa-miR-6754-3p
hsa-miR-412-3p
hsa-miR-605-5p
hsa-miR-486-3p
hsa-miR-3675-5p
hsa-miR-1273f
hsa-miR-6832-5p
hsa-miR-1277-3p
hsa-miR-662
hsa-miR-188-3p
hsa-miR-3156-3p
hsa-miR-1260b
hsa-miR-1260a
hsa-miR-8081
hsa-miR-3119
hsa-miR-3119
hsa-miR-552-5p
hsa-miR-629-5p
hsa-miR-6839-3p
hsa-miR-6793-5p
hsa-miR-194-3p
hsa-miR-139-5p
hsa-miR-32-3p
hsa-miR-4735-5p
hsa-miR-576-5p
hsa-miR-5088-3p
hsa-miR-6886-3p
hsa-miR-938
hsa-miR-18a-3p
hsa-miR-22-3p
hsa-miR-558
hsa-miR-335-5p
hsa-miR-10b-3p
hsa-miR-3136-3p
hsa-miR-7155-3p
hsa-miR-193a-3p
hsa-miR-193b-3p
hsa-miR-4463
hsa-miR-4499
hsa-miR-151a-3p
hsa-miR-7515
hsa-miR-3154
hsa-miR-513a-5p
hsa-miR-27a-3p
hsa-miR-27b-3p
hsa-miR-585-5p
hsa-miR-5682
hsa-miR-4687-3p
hsa-miR-7974
hsa-miR-6504-5p
hsa-miR-3064-5p
hsa-miR-4293
hsa-miR-596
hsa-miR-5683
hsa-miR-548v
hsa-miR-500b-3p
hsa-miR-1260a
hsa-miR-1260b
hsa-miR-1224-3p
hsa-miR-532-3p
hsa-miR-4674
hsa-miR-4437
hsa-miR-378g
hsa-miR-4486
hsa-miR-3187-5p
hsa-miR-6860
hsa-miR-612
hsa-miR-5189-5p
hsa-miR-1285-3p
hsa-miR-1298-3p
hsa-miR-3126-3p
hsa-miR-130a-5p
hsa-miR-23b-3p
hsa-miR-23a-3p
hsa-miR-23c
hsa-miR-4267
hsa-miR-634
hsa-miR-323b-3p
hsa-miR-5003-3p
hsa-miR-1271-5p
hsa-miR-96-5p
hsa-miR-578
hsa-miR-1256
hsa-miR-4642
hsa-miR-4538
hsa-miR-4453
hsa-miR-100-3p
hsa-miR-409-5p
hsa-miR-140-5p
hsa-miR-4460
hsa-miR-203b-5p
hsa-miR-6718-5p
hsa-miR-1206
hsa-miR-6853-3p
hsa-miR-6719-3p
hsa-miR-3660
hsa-miR-6730-3p
hsa-miR-4526
hsa-miR-301b-5p
hsa-miR-301a-5p
hsa-miR-6780a-3p
hsa-miR-6881-3p
hsa-miR-7111-3p
hsa-miR-6870-3p
hsa-miR-34b-3p
hsa-miR-4719
hsa-miR-548ao-3p
hsa-miR-3667-5p
hsa-miR-208b-3p
hsa-miR-208a-3p
hsa-miR-499a-5p
hsa-miR-4655-5p
hsa-miR-6830-5p
hsa-miR-4786-3p
hsa-miR-4766-5p
hsa-miR-4666b
hsa-miR-6752-3p
hsa-miR-6804-5p
hsa-miR-7160-5p
hsa-miR-4663
hsa-miR-8077
hsa-miR-512-3p
hsa-miR-3919
hsa-miR-1286
hsa-miR-6165
hsa-miR-214-3p
hsa-miR-3619-5p
hsa-miR-761
hsa-miR-4530
hsa-miR-338-3p
hsa-miR-5586-5p
hsa-miR-4799-5p
hsa-miR-651-3p
hsa-miR-18b-3p
hsa-miR-5008-5p
hsa-miR-6089
hsa-miR-4649-3p
hsa-miR-6857-3p
hsa-miR-4499
hsa-miR-4494
hsa-miR-4771
hsa-miR-6888-5p
hsa-miR-4428
hsa-miR-449b-3p
hsa-miR-4536-5p
hsa-miR-876-3p
hsa-miR-323a-5p
hsa-miR-1238-5p
hsa-miR-4758-5p
hsa-miR-4481
hsa-miR-4745-5p
hsa-miR-3174
hsa-miR-144-5p
hsa-miR-5197-3p
hsa-miR-3162-5p
hsa-miR-3162-5p
hsa-miR-6809-5p
hsa-miR-605-3p
hsa-miR-6126
hsa-miR-4493
hsa-miR-4761-5p
hsa-miR-6792-5p
hsa-miR-4503
hsa-miR-622
hsa-miR-4264
hsa-miR-4797-3p
hsa-miR-5088-3p
hsa-miR-4287
hsa-miR-4685-3p
hsa-miR-4764-3p
hsa-miR-8063
hsa-miR-4504
hsa-miR-5197-3p
hsa-miR-3148
hsa-miR-3928-3p
hsa-miR-3915
hsa-miR-128-3p
hsa-miR-216a-3p
hsa-miR-3681-3p
hsa-miR-6768-5p
hsa-miR-4672
hsa-miR-6881-5p
hsa-miR-6742-5p
hsa-miR-92a-2-5p
hsa-miR-6769a-5p
hsa-miR-6769b-5p
hsa-miR-654-5p
hsa-miR-541-3p
hsa-miR-6740-5p
hsa-miR-3129-3p
hsa-miR-5583-5p
hsa-miR-7158-3p
hsa-miR-203b-3p
hsa-miR-552-5p
hsa-miR-4712-5p
hsa-miR-770-5p
hsa-miR-3925-3p
hsa-miR-4777-3p
hsa-miR-150-5p
hsa-miR-4713-5p
hsa-miR-2116-3p
hsa-miR-532-3p
hsa-miR-6805-3p
hsa-miR-5691
hsa-miR-505-3p.1
hsa-miR-505-3p.1
hsa-miR-5685
hsa-miR-4690-3p
hsa-miR-4475
hsa-miR-5681a
hsa-miR-3153
hsa-miR-6733-5p
hsa-miR-6739-5p
hsa-miR-4668-5p
hsa-miR-6871-5p
hsa-miR-3115
hsa-miR-590-3p
hsa-miR-4775
hsa-miR-4735-5p
hsa-miR-3649
hsa-miR-211-3p
hsa-miR-7113-5p
hsa-miR-6753-5p
hsa-miR-1292-5p
hsa-miR-4471
hsa-miR-8059
hsa-miR-6871-5p
hsa-miR-31-3p
hsa-miR-342-5p
hsa-miR-4664-5p
hsa-miR-6812-5p
hsa-miR-6819-5p
hsa-miR-6737-5p
hsa-miR-6747-5p
hsa-miR-608
hsa-miR-4651
hsa-miR-6890-5p
hsa-miR-3675-5p
hsa-miR-3916
hsa-miR-6859-5p
hsa-miR-3125
hsa-miR-6856-5p
hsa-miR-6758-5p
hsa-miR-6761-5p
hsa-miR-4251
hsa-miR-4329
hsa-miR-4303
hsa-miR-4778-5p
hsa-miR-580-5p
hsa-miR-5093
hsa-miR-5584-5p
hsa-miR-624-3p
hsa-miR-4663
hsa-miR-8077
hsa-miR-7160-5p
hsa-miR-4728-3p
hsa-miR-6165
hsa-miR-455-3p.2
hsa-miR-6516-5p
hsa-miR-545-3p
hsa-miR-4291
hsa-miR-4724-3p
hsa-miR-3162-3p
hsa-miR-2114-5p
hsa-miR-212-3p
hsa-miR-132-3p
hsa-miR-885-3p
hsa-miR-6868-5p
hsa-miR-4515
hsa-miR-3169
hsa-miR-8080
hsa-miR-6816-3p
hsa-miR-4521
hsa-miR-4263
hsa-miR-26b-3p
hsa-miR-1208
hsa-miR-4433a-5p
hsa-miR-4433b-5p
hsa-miR-3657
hsa-miR-4669
hsa-miR-892a
hsa-miR-603
hsa-miR-146b-5p
hsa-miR-146a-5p
hsa-miR-7153-5p
hsa-miR-589-5p
hsa-miR-580-3p
hsa-miR-7-1-3p
hsa-miR-7-2-3p
hsa-miR-3065-5p
hsa-miR-4530
hsa-miR-338-3p
hsa-miR-6512-3p
hsa-miR-6720-5p
hsa-miR-4729
hsa-miR-5696
hsa-miR-664b-3p
hsa-miR-579-3p
hsa-miR-664a-3p
hsa-miR-1298-5p
hsa-miR-6853-3p
hsa-miR-5000-5p
hsa-miR-29a-5p
hsa-miR-4499
hsa-miR-7161-5p
hsa-miR-548u
hsa-miR-605-5p
hsa-miR-545-5p
hsa-miR-132-3p
hsa-miR-212-3p
hsa-miR-876-3p
hsa-miR-323a-5p
hsa-miR-4446-5p
hsa-miR-4775
hsa-miR-590-3p
hsa-miR-4729
hsa-miR-6763-3p
hsa-miR-6734-3p
hsa-miR-3667-3p
hsa-miR-6868-3p
miR-301b
miR-132/212/212-3p
miR-9/9ab
miR-96/507/1271
miR-96/507/1271
miR-139-5p
miR-140/140-5p/876-3p/1244
miR-141/200a
miR-146ac/146b-5p
miR-148ab-3p/152
miR-150/5127
miR-155
miR-182
miR-193/193b/193a-3p
miR-204/204b/211
miR-204/204b/211
miR-208ab/208ab-3p
miR-214/761/3619-5p
miR-214/761/3619-5p
miR-216b/216b-5p
miR-22/22-3p
miR-23abc/23b-3p
miR-23abc/23b-3p
miR-27abc/27a-3p
miR-338/338-3p
miR-338/338-3p
miR-33ab/33-5p
miR-128/128ab
miR-499-5p
hsa-miR-335-5p

## Sheet: 交集miRNA
	lncRNA			lncRNA
hsa-mir-34a-5p	AC003991.1		hsa-mir-374a-5p	XIST
hsa-mir-34a-5p	AC005487.1		hsa-mir-374a-5p	WASIR2
hsa-mir-34a-5p	AC006338.1		hsa-mir-374a-5p	CTC-228N24.3
hsa-mir-34a-5p	AC010591.1		hsa-mir-374a-5p	RP11-738E22.2
hsa-mir-34a-5p	AC013444.1		hsa-mir-374a-5p	RP11-38P22.2
hsa-mir-34a-5p	AC073410.2		hsa-mir-374a-5p	CTC-444N24.11
hsa-mir-34a-5p	AC096531.2		hsa-mir-374a-5p	ERVK3-1
hsa-mir-34a-5p	AC096733.2		hsa-mir-374a-5p	RP11-398F12.1
hsa-mir-34a-5p	AC097478.1		hsa-mir-374a-5p	RP11-220I1.1
hsa-mir-34a-5p	AC104695.2		hsa-mir-374a-5p	RP11-553L6.5
hsa-mir-34a-5p	AC105250.1		hsa-mir-374a-5p	RP6-24A23.7
hsa-mir-34a-5p	AC124068.2		hsa-mir-374a-5p	MAGI2-AS3
hsa-mir-34a-5p	AD000090.1		hsa-mir-374a-5p	RP11-473I1.10
hsa-mir-34a-5p	AL035071.1		hsa-mir-374a-5p	MALAT1
hsa-mir-34a-5p	AL035252.2		hsa-mir-374a-5p	AC241585.1
hsa-mir-34a-5p	AL078595.1		hsa-mir-374a-5p	GAS5
hsa-mir-34a-5p	AL355075.4		hsa-mir-374a-5p	HSP90AA4P
hsa-mir-34a-5p	AL356417.3		hsa-mir-374a-5p	LOC101928583
hsa-mir-34a-5p	AL390728.1		hsa-mir-374a-5p	LOC400682
hsa-mir-34a-5p	AP006587.6		hsa-mir-374a-5p	MTND4LP30
hsa-mir-34a-5p	APOOP5		hsa-mir-374a-5p	PWRN1
hsa-mir-34a-5p	BX284668.2		hsa-mir-374a-5p	XLOC_011178
hsa-mir-34a-5p	CA15P1		hsa-mir-374a-5p	Z95331.1
hsa-mir-34a-5p	CTAGE3P
hsa-mir-34a-5p	DNAH10OS
hsa-mir-34a-5p	EIF3KP1
hsa-mir-34a-5p	ELDR
hsa-mir-34a-5p	FGD5-AS1
hsa-mir-34a-5p	FKBP4P1
hsa-mir-34a-5p	GAS1RR
hsa-mir-34a-5p	GAS5
hsa-mir-34a-5p	GMPSP1
hsa-mir-34a-5p	GPR53P
hsa-mir-34a-5p	H19
hsa-mir-34a-5p	HELLPAR
hsa-mir-34a-5p	KIZ-AS1
hsa-mir-34a-5p	LINC02284
hsa-mir-34a-5p	LOC400682
hsa-mir-34a-5p	MALAT1
hsa-mir-34a-5p	MEG3
hsa-mir-34a-5p	MIR29B2CHG
hsa-mir-34a-5p	MTATP6P16
hsa-mir-34a-5p	MTND4P21
hsa-mir-34a-5p	NACAP10
hsa-mir-34a-5p	PPP4R1L
hsa-mir-34a-5p	PRKY
hsa-mir-34a-5p	PSMC1P11
hsa-mir-34a-5p	RMRP
hsa-mir-34a-5p	RPL10P9
hsa-mir-34a-5p	RPL7AP73
hsa-mir-34a-5p	RPS2P32
hsa-mir-34a-5p	RPS8P6
hsa-mir-34a-5p	SAMD12-AS1
hsa-mir-34a-5p	SLC2AXP1
hsa-mir-34a-5p	SNHG1
hsa-mir-34a-5p	SNHG16
hsa-mir-34a-5p	SNHG4
hsa-mir-34a-5p	TUG1
hsa-mir-34a-5p	XLOC_000027
hsa-mir-34a-5p	XLOC_000264
hsa-mir-34a-5p	XLOC_003148
hsa-mir-34a-5p	XLOC_007438
hsa-mir-34a-5p	XLOC_008357
hsa-mir-34a-5p	XLOC_010415
hsa-mir-34a-5p	XLOC_013704
hsa-mir-34a-5p	XLOC_014209
hsa-mir-34a-5p	Z93241.1
hsa-mir-34a-5p	ZNF37BP
hsa-mir-34a-5p	ZNF436-AS1
hsa-mir-34a-5p	CTC-444N24.8
hsa-mir-34a-5p	AC112229.7
hsa-mir-34a-5p	HCG18
hsa-mir-34a-5p	RP11-54O7.1
hsa-mir-34a-5p	CASP8AP2
hsa-mir-34a-5p	CTD-2245O6.1
hsa-mir-34a-5p	C11orf95 1
hsa-mir-34a-5p	RP11-20G6.3
hsa-mir-34a-5p	KCNQ1OT1
hsa-mir-34a-5p	SNHG7
hsa-mir-34a-5p	XIST
hsa-mir-34a-5p	CTC-487M23.5
hsa-mir-34a-5p	GNAS-AS1
hsa-mir-34a-5p	DCP1A
hsa-mir-34a-5p	CTD-3185P2.1
hsa-mir-34a-5p	LINC00667 2
hsa-mir-34a-5p	PCBP1-AS1
hsa-mir-34a-5p	RP11-216F19.2
hsa-mir-34a-5p	RP11-6N17.9
hsa-mir-34a-5p	AC013268.5
hsa-mir-34a-5p	ERVK3-1
hsa-mir-34a-5p	RP1-5O6.6

## Sheet: ceRNA网络
hsa-mir-34a-5p	AC003991.1		hsa-mir-34a-5p	miRNA
hsa-mir-34a-5p	AC005487.1		hsa-mir-374a-5p	miRNA
hsa-mir-34a-5p	AC006338.1		IRF6	ceRNA_Source
hsa-mir-34a-5p	AC010591.1		PRSS8	ceRNA_Source
hsa-mir-34a-5p	AC013444.1		CLDN3	ceRNA_Source
hsa-mir-34a-5p	AC073410.2		AC003991.1	ceRNA_alters
hsa-mir-34a-5p	AC096531.2		AC005487.1	ceRNA_alters
hsa-mir-34a-5p	AC096733.2		AC006338.1	ceRNA_alters
hsa-mir-34a-5p	AC097478.1		AC010591.1	ceRNA_alters
hsa-mir-34a-5p	AC104695.2		AC013444.1	ceRNA_alters
hsa-mir-34a-5p	AC105250.1		AC073410.2	ceRNA_alters
hsa-mir-34a-5p	AC124068.2		AC096531.2	ceRNA_alters
hsa-mir-34a-5p	AD000090.1		AC096733.2	ceRNA_alters
hsa-mir-34a-5p	AL035071.1		AC097478.1	ceRNA_alters
hsa-mir-34a-5p	AL035252.2		AC104695.2	ceRNA_alters
hsa-mir-34a-5p	AL078595.1		AC105250.1	ceRNA_alters
hsa-mir-34a-5p	AL355075.4		AC124068.2	ceRNA_alters
hsa-mir-34a-5p	AL356417.3		AD000090.1	ceRNA_alters
hsa-mir-34a-5p	AL390728.1		AL035071.1	ceRNA_alters
hsa-mir-34a-5p	AP006587.6		AL035252.2	ceRNA_alters
hsa-mir-34a-5p	APOOP5		AL078595.1	ceRNA_alters
hsa-mir-34a-5p	BX284668.2		AL355075.4	ceRNA_alters
hsa-mir-34a-5p	CA15P1		AL356417.3	ceRNA_alters
hsa-mir-34a-5p	CTAGE3P		AL390728.1	ceRNA_alters
hsa-mir-34a-5p	DNAH10OS		AP006587.6	ceRNA_alters
hsa-mir-34a-5p	EIF3KP1		APOOP5	ceRNA_alters
hsa-mir-34a-5p	ELDR		BX284668.2	ceRNA_alters
hsa-mir-34a-5p	FGD5-AS1		CA15P1	ceRNA_alters
hsa-mir-34a-5p	FKBP4P1		CTAGE3P	ceRNA_alters
hsa-mir-34a-5p	GAS1RR		DNAH10OS	ceRNA_alters
hsa-mir-34a-5p	GAS5		EIF3KP1	ceRNA_alters
hsa-mir-34a-5p	GMPSP1		ELDR	ceRNA_alters
hsa-mir-34a-5p	GPR53P		FGD5-AS1	ceRNA_alters
hsa-mir-34a-5p	H19		FKBP4P1	ceRNA_alters
hsa-mir-34a-5p	HELLPAR		GAS1RR	ceRNA_alters
hsa-mir-34a-5p	KIZ-AS1		GAS5	ceRNA_alters
hsa-mir-34a-5p	LINC02284		GMPSP1	ceRNA_alters
hsa-mir-34a-5p	LOC400682		GPR53P	ceRNA_alters
hsa-mir-34a-5p	MALAT1		H19	ceRNA_alters
hsa-mir-34a-5p	MEG3		HELLPAR	ceRNA_alters
hsa-mir-34a-5p	MIR29B2CHG		KIZ-AS1	ceRNA_alters
hsa-mir-34a-5p	MTATP6P16		LINC02284	ceRNA_alters
hsa-mir-34a-5p	MTND4P21		LOC400682	ceRNA_alters
hsa-mir-34a-5p	NACAP10		MALAT1	ceRNA_alters
hsa-mir-34a-5p	PPP4R1L		MEG3	ceRNA_alters
hsa-mir-34a-5p	PRKY		MIR29B2CHG	ceRNA_alters
hsa-mir-34a-5p	PSMC1P11		MTATP6P16	ceRNA_alters
hsa-mir-34a-5p	RMRP		MTND4P21	ceRNA_alters
hsa-mir-34a-5p	RPL10P9		NACAP10	ceRNA_alters
hsa-mir-34a-5p	RPL7AP73		PPP4R1L	ceRNA_alters
hsa-mir-34a-5p	RPS2P32		PRKY	ceRNA_alters
hsa-mir-34a-5p	RPS8P6		PSMC1P11	ceRNA_alters
hsa-mir-34a-5p	SAMD12-AS1		RMRP	ceRNA_alters
hsa-mir-34a-5p	SLC2AXP1		RPL10P9	ceRNA_alters
hsa-mir-34a-5p	SNHG1		RPL7AP73	ceRNA_alters
hsa-mir-34a-5p	SNHG16		RPS2P32	ceRNA_alters
hsa-mir-34a-5p	SNHG4		RPS8P6	ceRNA_alters
hsa-mir-34a-5p	TUG1		SAMD12-AS1	ceRNA_alters
hsa-mir-34a-5p	XLOC_000027		SLC2AXP1	ceRNA_alters
hsa-mir-34a-5p	XLOC_000264		SNHG1	ceRNA_alters
hsa-mir-34a-5p	XLOC_003148		SNHG16	ceRNA_alters
hsa-mir-34a-5p	XLOC_007438		SNHG4	ceRNA_alters
hsa-mir-34a-5p	XLOC_008357		TUG1	ceRNA_alters
hsa-mir-34a-5p	XLOC_010415		XLOC_000027	ceRNA_alters
hsa-mir-34a-5p	XLOC_013704		XLOC_000264	ceRNA_alters
hsa-mir-34a-5p	XLOC_014209		XLOC_003148	ceRNA_alters
hsa-mir-34a-5p	Z93241.1		XLOC_007438	ceRNA_alters
hsa-mir-34a-5p	ZNF37BP		XLOC_008357	ceRNA_alters
hsa-mir-34a-5p	ZNF436-AS1		XLOC_010415	ceRNA_alters
hsa-mir-34a-5p	CTC-444N24.8		XLOC_013704	ceRNA_alters
hsa-mir-34a-5p	AC112229.7		XLOC_014209	ceRNA_alters
hsa-mir-34a-5p	HCG18		Z93241.1	ceRNA_alters
hsa-mir-34a-5p	RP11-54O7.1		ZNF37BP	ceRNA_alters
hsa-mir-34a-5p	CASP8AP2		ZNF436-AS1	ceRNA_alters
hsa-mir-34a-5p	CTD-2245O6.1		CTC-444N24.8	ceRNA_alters
hsa-mir-34a-5p	C11orf95 1		AC112229.7	ceRNA_alters
hsa-mir-34a-5p	RP11-20G6.3		HCG18	ceRNA_alters
hsa-mir-34a-5p	KCNQ1OT1		RP11-54O7.1	ceRNA_alters
hsa-mir-34a-5p	SNHG7		CASP8AP2	ceRNA_alters
hsa-mir-34a-5p	XIST		CTD-2245O6.1	ceRNA_alters
hsa-mir-34a-5p	CTC-487M23.5		C11orf95 1	ceRNA_alters
hsa-mir-34a-5p	GNAS-AS1		RP11-20G6.3	ceRNA_alters
hsa-mir-34a-5p	DCP1A		KCNQ1OT1	ceRNA_alters
hsa-mir-34a-5p	CTD-3185P2.1		SNHG7	ceRNA_alters
hsa-mir-34a-5p	LINC00667 2		XIST	ceRNA_alters
hsa-mir-34a-5p	PCBP1-AS1		CTC-487M23.5	ceRNA_alters
hsa-mir-34a-5p	RP11-216F19.2		GNAS-AS1	ceRNA_alters
hsa-mir-34a-5p	RP11-6N17.9		DCP1A	ceRNA_alters
hsa-mir-34a-5p	AC013268.5		CTD-3185P2.1	ceRNA_alters
hsa-mir-34a-5p	ERVK3-1		LINC00667 2	ceRNA_alters
hsa-mir-34a-5p	RP1-5O6.6		PCBP1-AS1	ceRNA_alters
hsa-mir-374a-5p	XIST		RP11-216F19.2	ceRNA_alters
hsa-mir-374a-5p	WASIR2		RP11-6N17.9	ceRNA_alters
hsa-mir-374a-5p	CTC-228N24.3		AC013268.5	ceRNA_alters
hsa-mir-374a-5p	RP11-738E22.2		ERVK3-1	ceRNA_alters
hsa-mir-374a-5p	RP11-38P22.2		RP1-5O6.6	ceRNA_alters
hsa-mir-374a-5p	CTC-444N24.11		WASIR2	ceRNA_alters
hsa-mir-374a-5p	ERVK3-1		CTC-228N24.3	ceRNA_alters
hsa-mir-374a-5p	RP11-398F12.1		RP11-738E22.2	ceRNA_alters
hsa-mir-374a-5p	RP11-220I1.1		RP11-38P22.2	ceRNA_alters
hsa-mir-374a-5p	RP11-553L6.5		CTC-444N24.11	ceRNA_alters
hsa-mir-374a-5p	RP6-24A23.7		RP11-398F12.1	ceRNA_alters
hsa-mir-374a-5p	MAGI2-AS3		RP11-220I1.1	ceRNA_alters
hsa-mir-374a-5p	RP11-473I1.10		RP11-553L6.5	ceRNA_alters
hsa-mir-374a-5p	MALAT1		RP6-24A23.7	ceRNA_alters
hsa-mir-374a-5p	AC241585.1		MAGI2-AS3	ceRNA_alters
hsa-mir-374a-5p	GAS5		RP11-473I1.10	ceRNA_alters
hsa-mir-374a-5p	HSP90AA4P		AC241585.1	ceRNA_alters
hsa-mir-374a-5p	LOC101928583		HSP90AA4P	ceRNA_alters
hsa-mir-374a-5p	LOC400682		LOC101928583	ceRNA_alters
hsa-mir-374a-5p	MTND4LP30		MTND4LP30	ceRNA_alters
hsa-mir-374a-5p	PWRN1		PWRN1	ceRNA_alters
hsa-mir-374a-5p	XLOC_011178		XLOC_011178	ceRNA_alters
hsa-mir-374a-5p	Z95331.1		Z95331.1	ceRNA_alters
IRF6	hsa-mir-34a-5p
IRF6	hsa-mir-374a-5p
PRSS8	hsa-mir-34a-5p
PRSS8	hsa-mir-374a-5p
CLDN3	hsa-mir-34a-5p
CLDN3	hsa-mir-374a-5p
