# Supplementary material for: Identification and validation of IRF6 related to ovarian cancer and biological function and prognostic value
Source: J Ovarian Res. 2024 Mar 16;17:64. doi: 10.1186/s13048-024-01386-4 (PMC10943877; doi:10.1186/s13048-024-01386-4)
Supplement: Supplementary file 1 — Supplementary Material 1. [file 13048_2024_1386_MOESM1_ESM.zip › supplementary/Supplementary File 5.xlsx]

## Sheet: GO
ID	Description	GeneRatio	BgRatio	pvalue	p.adjust	qvalue	geneID	Count	ONT
GO:0006351	transcription, DNA-templated	80/251	3444/17910	1.08208e-06	0.00203516	0.00197226	SOX17/ZNF646/YEATS2/ZNF316/MED25/ZBTB48/ZSCAN16/ZNF629/ELF3/PTP4A3/CXXC5/EFNA1/SCAF1/ZNF282/ZNF579/STK36/PATZ1/IRF6/NUMA1/PLAGL2/GTF2H4/ARHGEF5/ZNF213/INTS3/SIX4/ZNF76/ZNF256/TCEA2/GRHL1/CELSR2/ZNF142/NEO1/ATF7IP/ZSCAN29/RFXANK/IRF9/NLRP12/INTS5/ZNF79/ZNF343/TEAD3/PRKD2/ING4/ZNFX1/BHLHE41/ERBB2/ZNF692/SETD6/SETDB1/TRIM27/ZNF324/KMT2B/EMSY/KCTD1/ZNF605/MED24/CHD3/PEX14/CACTIN/ZNF304/NR1H3/SPINDOC/…	80	BP
GO:0097659	nucleic acid-templated transcription	80/251	3500/17910	2.08809e-06	0.00203516	0.00197226	SOX17/ZNF646/YEATS2/ZNF316/MED25/ZBTB48/ZSCAN16/ZNF629/ELF3/PTP4A3/CXXC5/EFNA1/SCAF1/ZNF282/ZNF579/STK36/PATZ1/IRF6/NUMA1/PLAGL2/GTF2H4/ARHGEF5/ZNF213/INTS3/SIX4/ZNF76/ZNF256/TCEA2/GRHL1/CELSR2/ZNF142/NEO1/ATF7IP/ZSCAN29/RFXANK/IRF9/NLRP12/INTS5/ZNF79/ZNF343/TEAD3/PRKD2/ING4/ZNFX1/BHLHE41/ERBB2/ZNF692/SETD6/SETDB1/TRIM27/ZNF324/KMT2B/EMSY/KCTD1/ZNF605/MED24/CHD3/PEX14/CACTIN/ZNF304/NR1H3/SPINDOC/…	80	BP
GO:0006355	regulation of transcription, DNA-templated	76/251	3266/17910	2.16345e-06	0.00203516	0.00197226	SOX17/ZNF646/YEATS2/ZNF316/MED25/ZBTB48/ZSCAN16/ZNF629/ELF3/PTP4A3/CXXC5/EFNA1/ZNF282/ZNF579/STK36/PATZ1/IRF6/NUMA1/PLAGL2/ARHGEF5/ZNF213/SIX4/ZNF76/ZNF256/TCEA2/GRHL1/CELSR2/ZNF142/NEO1/ATF7IP/ZSCAN29/RFXANK/IRF9/NLRP12/ZNF79/ZNF343/TEAD3/PRKD2/ING4/ZNFX1/BHLHE41/ERBB2/ZNF692/SETD6/SETDB1/TRIM27/ZNF324/KMT2B/EMSY/KCTD1/ZNF605/MED24/CHD3/PEX14/CACTIN/ZNF304/NR1H3/SPINDOC/RAI1/KAT2A/FLOT2/PKN1/CRE…	76	BP
GO:0032774	RNA biosynthetic process	80/251	3516/17910	2.50879e-06	0.00203516	0.00197226	SOX17/ZNF646/YEATS2/ZNF316/MED25/ZBTB48/ZSCAN16/ZNF629/ELF3/PTP4A3/CXXC5/EFNA1/SCAF1/ZNF282/ZNF579/STK36/PATZ1/IRF6/NUMA1/PLAGL2/GTF2H4/ARHGEF5/ZNF213/INTS3/SIX4/ZNF76/ZNF256/TCEA2/GRHL1/CELSR2/ZNF142/NEO1/ATF7IP/ZSCAN29/RFXANK/IRF9/NLRP12/INTS5/ZNF79/ZNF343/TEAD3/PRKD2/ING4/ZNFX1/BHLHE41/ERBB2/ZNF692/SETD6/SETDB1/TRIM27/ZNF324/KMT2B/EMSY/KCTD1/ZNF605/MED24/CHD3/PEX14/CACTIN/ZNF304/NR1H3/SPINDOC/…	80	BP
GO:0016070	RNA metabolic process	101/251	4867/17910	4.36108e-06	0.00203516	0.00197226	SOX17/ZNF646/ESRP2/YEATS2/ZNF316/MED25/ZBTB48/ZSCAN16/ZNF629/ELF3/PTP4A3/CXXC5/EFNA1/SCAF1/ATXN2/SNORD87/TRPT1/PRKCD/ZNF282/ZNF579/TYW5/STK36/PATZ1/IRF6/NUMA1/PLAGL2/GTF2H4/ARHGEF5/ZNF213/INTS3/SIX4/ZNF76/ZNF256/SUGP1/TCEA2/GRHL1/CELSR2/ZNF142/NEO1/ATF7IP/ZSCAN29/RFXANK/IRF9/NLRP12/INTS5/ZNF79/ZNF343/TEAD3/SNRNP35/PRKD2/ING4/ZNFX1/BHLHE41/ERBB2/ZNF692/PAN2/SETD6/SETDB1/TRIM27/SECISBP2/PRCC/ZNF324…	101	BP
GO:1903506	regulation of nucleic acid-templated transcription	76/251	3338/17910	4.98609e-06	0.00203516	0.00197226	SOX17/ZNF646/YEATS2/ZNF316/MED25/ZBTB48/ZSCAN16/ZNF629/ELF3/PTP4A3/CXXC5/EFNA1/ZNF282/ZNF579/STK36/PATZ1/IRF6/NUMA1/PLAGL2/ARHGEF5/ZNF213/SIX4/ZNF76/ZNF256/TCEA2/GRHL1/CELSR2/ZNF142/NEO1/ATF7IP/ZSCAN29/RFXANK/IRF9/NLRP12/ZNF79/ZNF343/TEAD3/PRKD2/ING4/ZNFX1/BHLHE41/ERBB2/ZNF692/SETD6/SETDB1/TRIM27/ZNF324/KMT2B/EMSY/KCTD1/ZNF605/MED24/CHD3/PEX14/CACTIN/ZNF304/NR1H3/SPINDOC/RAI1/KAT2A/FLOT2/PKN1/CRE…	76	BP
GO:0010970	transport along microtubule	11/251	143/17910	5.57777e-06	0.00203516	0.00197226	CLN3/RHOT2/TRAF3IP1/IFT172/MAPK8IP3/TTC30B/PCM1/PEX14/FLOT2/WDR19/PRKCZ	11	BP
GO:0099111	microtubule-based transport	11/251	143/17910	5.57777e-06	0.00203516	0.00197226	CLN3/RHOT2/TRAF3IP1/IFT172/MAPK8IP3/TTC30B/PCM1/PEX14/FLOT2/WDR19/PRKCZ	11	BP
GO:2001141	regulation of RNA biosynthetic process	76/251	3348/17910	5.58145e-06	0.00203516	0.00197226	SOX17/ZNF646/YEATS2/ZNF316/MED25/ZBTB48/ZSCAN16/ZNF629/ELF3/PTP4A3/CXXC5/EFNA1/ZNF282/ZNF579/STK36/PATZ1/IRF6/NUMA1/PLAGL2/ARHGEF5/ZNF213/SIX4/ZNF76/ZNF256/TCEA2/GRHL1/CELSR2/ZNF142/NEO1/ATF7IP/ZSCAN29/RFXANK/IRF9/NLRP12/ZNF79/ZNF343/TEAD3/PRKD2/ING4/ZNFX1/BHLHE41/ERBB2/ZNF692/SETD6/SETDB1/TRIM27/ZNF324/KMT2B/EMSY/KCTD1/ZNF605/MED24/CHD3/PEX14/CACTIN/ZNF304/NR1H3/SPINDOC/RAI1/KAT2A/FLOT2/PKN1/CRE…	76	BP
GO:0018130	heterocycle biosynthetic process	88/251	4089/17910	6.38805e-06	0.00203516	0.00197226	SOX17/ZNF646/YEATS2/ZNF316/MED25/ZBTB48/ZSCAN16/ZNF629/ELF3/PTP4A3/CXXC5/EFNA1/SCAF1/ZNF282/ZNF579/STK36/PATZ1/IRF6/NUMA1/PLAGL2/GTF2H4/ARHGEF5/ZNF213/NADSYN1/INTS3/SIX4/ZNF76/ZNF256/TCEA2/GRHL1/CELSR2/ZNF142/NEO1/FCSK/ATF7IP/ZSCAN29/RFXANK/IRF9/SMUG1/NLRP12/PPOX/INTS5/FLAD1/ZNF79/ZNF343/PNKP/TEAD3/PRKD2/ING4/ZNFX1/BHLHE41/ERBB2/ZNF692/SETD6/SETDB1/TRIM27/ZNF324/KMT2B/EMSY/KCTD1/ZNF605/MED24/CHD3…	88	BP
GO:0034654	nucleobase-containing compound biosynthetic process	87/251	4029/17910	6.50269e-06	0.00203516	0.00197226	SOX17/ZNF646/YEATS2/ZNF316/MED25/ZBTB48/ZSCAN16/ZNF629/ELF3/PTP4A3/CXXC5/EFNA1/SCAF1/ZNF282/ZNF579/STK36/PATZ1/IRF6/NUMA1/PLAGL2/GTF2H4/ARHGEF5/ZNF213/NADSYN1/INTS3/SIX4/ZNF76/ZNF256/TCEA2/GRHL1/CELSR2/ZNF142/NEO1/FCSK/ATF7IP/ZSCAN29/RFXANK/IRF9/SMUG1/NLRP12/INTS5/FLAD1/ZNF79/ZNF343/PNKP/TEAD3/PRKD2/ING4/ZNFX1/BHLHE41/ERBB2/ZNF692/SETD6/SETDB1/TRIM27/ZNF324/KMT2B/EMSY/KCTD1/ZNF605/MED24/CHD3/PEX1…	87	BP
GO:0019438	aromatic compound biosynthetic process	88/251	4099/17910	7.07448e-06	0.00203516	0.00197226	SOX17/ZNF646/YEATS2/ZNF316/MED25/ZBTB48/ZSCAN16/ZNF629/ELF3/PTP4A3/CXXC5/EFNA1/SCAF1/ZNF282/ZNF579/STK36/PATZ1/IRF6/NUMA1/PLAGL2/GTF2H4/ARHGEF5/ZNF213/NADSYN1/INTS3/SIX4/ZNF76/ZNF256/TCEA2/GRHL1/CELSR2/ZNF142/NEO1/FCSK/ATF7IP/ZSCAN29/RFXANK/IRF9/SMUG1/NLRP12/PPOX/INTS5/FLAD1/ZNF79/ZNF343/PNKP/TEAD3/PRKD2/ING4/ZNFX1/BHLHE41/ERBB2/ZNF692/SETD6/SETDB1/TRIM27/ZNF324/KMT2B/EMSY/KCTD1/ZNF605/MED24/CHD3…	88	BP
GO:0051252	regulation of RNA metabolic process	79/251	3552/17910	7.29045e-06	0.00203516	0.00197226	SOX17/ZNF646/ESRP2/YEATS2/ZNF316/MED25/ZBTB48/ZSCAN16/ZNF629/ELF3/PTP4A3/CXXC5/EFNA1/PRKCD/ZNF282/ZNF579/STK36/PATZ1/IRF6/NUMA1/PLAGL2/ARHGEF5/ZNF213/SIX4/ZNF76/ZNF256/TCEA2/GRHL1/CELSR2/ZNF142/NEO1/ATF7IP/ZSCAN29/RFXANK/IRF9/NLRP12/ZNF79/ZNF343/TEAD3/PRKD2/ING4/ZNFX1/BHLHE41/ERBB2/ZNF692/SETD6/SETDB1/TRIM27/SECISBP2/ZNF324/KMT2B/EMSY/KCTD1/ZNF605/MED24/CHD3/PEX14/CACTIN/ZNF304/NR1H3/SPINDOC/RAI1…	79	BP
GO:0030705	cytoskeleton-dependent intracellular transport	11/251	154/17910	1.13325e-05	0.00293753	0.00284675	CLN3/RHOT2/TRAF3IP1/IFT172/MAPK8IP3/TTC30B/PCM1/PEX14/FLOT2/WDR19/PRKCZ	11	BP
GO:1901362	organic cyclic compound biosynthetic process	89/251	4239/17910	1.52979e-05	0.00370108	0.0035867	SOX17/ZNF646/YEATS2/ZNF316/MED25/ZBTB48/ZSCAN16/ZNF629/ELF3/PTP4A3/CXXC5/EFNA1/SCAF1/ZNF282/ZNF579/STK36/PATZ1/IRF6/NUMA1/PLAGL2/GTF2H4/ARHGEF5/ZNF213/NADSYN1/INTS3/SIX4/ZNF76/ZNF256/TCEA2/GRHL1/CELSR2/ZNF142/NEO1/FCSK/ATF7IP/ZSCAN29/RFXANK/IRF9/SMUG1/NLRP12/PPOX/INTS5/FLAD1/ZNF79/ZNF343/PNKP/TEAD3/PRKD2/ING4/ZNFX1/BHLHE41/POR/ERBB2/ZNF692/SETD6/SETDB1/TRIM27/ZNF324/KMT2B/EMSY/KCTD1/ZNF605/MED24/…	89	BP
GO:0006366	transcription by RNA polymerase II	61/251	2581/17910	2.00282e-05	0.00454264	0.00440225	SOX17/ZNF646/YEATS2/MED25/ZBTB48/ZSCAN16/ZNF629/ELF3/CXXC5/EFNA1/SCAF1/ZNF282/ZNF579/PATZ1/IRF6/NUMA1/PLAGL2/GTF2H4/ZNF213/INTS3/SIX4/ZNF76/ZNF256/TCEA2/GRHL1/ZNF142/NEO1/ATF7IP/ZSCAN29/RFXANK/IRF9/INTS5/ZNF79/ZNF343/TEAD3/PRKD2/ZNFX1/BHLHE41/ERBB2/ZNF692/TRIM27/ZNF324/KMT2B/KCTD1/ZNF605/MED24/CHD3/ZNF304/NR1H3/KAT2A/PKN1/CREB3L4/ZNF473/CSRNP2/IRF2BP1/TNIP2/ERF/VPS72/STK16/ZSCAN21/CDK5RAP3	61	BP
GO:0019219	regulation of nucleobase-containing compound metabolic process	82/251	3853/17910	2.45593e-05	0.00524268	0.00508065	SOX17/ZNF646/ESRP2/YEATS2/ZNF316/MED25/ZBTB48/ZSCAN16/ZNF629/ELF3/PTP4A3/CXXC5/EFNA1/PRKCD/ZNF282/ZNF579/STK36/PATZ1/IRF6/NUMA1/PLAGL2/ARHGEF5/ZNF213/SIX4/ZNF76/ZNF256/TCEA2/GRHL1/CELSR2/ZNF142/NEO1/ATF7IP/ZSCAN29/RFXANK/IRF9/NLRP12/ZNF79/ZNF343/PNKP/TEAD3/PRKD2/ING4/ZNFX1/BHLHE41/NUDT16L1/ERBB2/ZNF692/SETD6/SETDB1/TRIM27/SECISBP2/ZNF324/KMT2B/EMSY/KCTD1/PPP1R10/ZNF605/MED24/CHD3/PEX14/CACTIN/ZNF…	82	BP
GO:0060562	epithelial tube morphogenesis	15/251	313/17910	3.76453e-05	0.0075897	0.00735514	SOX17/TACSTD2/ESRP2/ST14/TSC2/DDR1/IFT172/SHROOM3/PLXNB2/SIX4/PRKX/SCRIB/PRKD2/LZTS2/KAT2A	15	BP
GO:0021915	neural tube development	10/251	155/17910	6.77346e-05	0.0129373	0.0125375	SOX17/ST14/TSC2/TRAF3IP1/IFT172/SHROOM3/PLXNB2/SCRIB/KAT2A/WDR19	10	BP
GO:2000112	regulation of cellular macromolecule biosynthetic process	78/251	3725/17910	7.65229e-05	0.0136955	0.0132722	SOX17/ZNF646/YEATS2/ZNF316/MED25/ZBTB48/ZSCAN16/ZNF629/ELF3/PTP4A3/CXXC5/EFNA1/ATXN2/ZNF282/ZNF579/STK36/PATZ1/IRF6/NUMA1/PLAGL2/ARHGEF5/ZNF213/SIX4/ZNF76/ZNF256/TCEA2/GRHL1/CELSR2/ZNF142/NEO1/ATF7IP/ZSCAN29/RFXANK/IRF9/NLRP12/ZNF79/ZNF343/PNKP/TEAD3/PRKD2/ING4/ZNFX1/BHLHE41/ERBB2/ZNF692/SETD6/SETDB1/TRIM27/ZNF324/KMT2B/EMSY/KCTD1/ZNF605/MED24/CHD3/PEX14/CACTIN/ZNF304/NR1H3/SPINDOC/RAI1/KAT2A/FLO…	78	BP
GO:0007018	microtubule-based movement	12/251	224/17910	7.92518e-05	0.0136955	0.0132722	CLN3/RHOT2/TRAF3IP1/STK36/IFT172/MAPK8IP3/TTC30B/PCM1/PEX14/FLOT2/WDR19/PRKCZ	12	BP
GO:0097427	microtubule bundle	3/255	6/18675	4.88164e-05	0.0160515	0.0154621	NUMA1/MARK2/ATAT1	3	CC
GO:0005654	nucleoplasm	72/255	3427/18675	6.64659e-05	0.0160515	0.0154621	SOX17/ARAP1/ESRP2/YEATS2/MED25/ZBTB48/NPIPA5/DENND2D/ELF3/CXXC5/RFX1/PTPN6/PRKCD/PATZ1/NUMA1/GTF2H4/ARHGEF5/INTS3/SUGP1/TCEA2/GRHL1/NEO1/ATF7IP/RFXANK/IRF9/SMUG1/INTS5/SCRIB/PNKP/TEAD3/SNRNP35/PRKD2/ING4/CYHR1/FANCG/MARK2/SETD6/SETDB1/TRIM27/PRCC/KMT2B/EMSY/KCTD1/PPP1R10/TSEN54/MED24/CHD3/IP6K2/CACTIN/NR1H3/RAI1/KAT2A/PKN1/WDR19/CREB3L4/COPS7B/USP21/ZNF473/RABGGTA/MAF1/MAU2/PPP1R9B/IRF2BP1/CCAR2/…	72	CC
GO:0006357	regulation of transcription by RNA polymerase II	55/251	2420/17910	0.000164725	0.0270668	0.0262303	SOX17/ZNF646/YEATS2/MED25/ZBTB48/ZSCAN16/ZNF629/ELF3/CXXC5/EFNA1/ZNF282/ZNF579/PATZ1/IRF6/NUMA1/PLAGL2/ZNF213/SIX4/ZNF76/ZNF256/TCEA2/GRHL1/ZNF142/NEO1/ATF7IP/ZSCAN29/RFXANK/IRF9/ZNF79/ZNF343/TEAD3/PRKD2/ZNFX1/BHLHE41/ERBB2/ZNF692/TRIM27/ZNF324/KMT2B/KCTD1/ZNF605/CHD3/ZNF304/NR1H3/KAT2A/PKN1/CREB3L4/CSRNP2/IRF2BP1/TNIP2/ERF/VPS72/STK16/ZSCAN21/CDK5RAP3	55	BP
GO:0010556	regulation of macromolecule biosynthetic process	79/251	3877/17910	0.000171545	0.0270668	0.0262303	SOX17/ZNF646/YEATS2/ZNF316/MED25/ZBTB48/ZSCAN16/ZNF629/ELF3/PTP4A3/CXXC5/EFNA1/ATXN2/PRKCD/ZNF282/ZNF579/STK36/PATZ1/IRF6/NUMA1/PLAGL2/ARHGEF5/ZNF213/SIX4/ZNF76/ZNF256/TCEA2/GRHL1/CELSR2/ZNF142/NEO1/ATF7IP/ZSCAN29/RFXANK/IRF9/NLRP12/ZNF79/ZNF343/PNKP/TEAD3/PRKD2/ING4/ZNFX1/BHLHE41/ERBB2/ZNF692/SETD6/SETDB1/TRIM27/ZNF324/KMT2B/EMSY/KCTD1/ZNF605/MED24/CHD3/PEX14/CACTIN/ZNF304/NR1H3/SPINDOC/RAI1/KAT…	79	BP
GO:0001843	neural tube closure	7/251	86/17910	0.00020465	0.030698	0.0297493	ST14/TSC2/IFT172/SHROOM3/PLXNB2/SCRIB/KAT2A	7	BP
GO:0007017	microtubule-based process	21/251	627/17910	0.000212258	0.030698	0.0297493	CLN3/RHOT2/TRAF3IP1/STK36/NUMA1/IFT172/MAPK8IP3/CCDC120/TTC30B/MARK2/ERBB2/PCM1/LZTS2/ATAT1/CHD3/PEX14/KAT2A/FLOT2/WDR19/PRKCZ/KIAA0753	21	BP
GO:0060606	tube closure	7/251	87/17910	0.000219936	0.030698	0.0297493	ST14/TSC2/IFT172/SHROOM3/PLXNB2/SCRIB/KAT2A	7	BP
GO:0035735	intraciliary transport involved in cilium assembly	5/251	40/17910	0.000228979	0.0307765	0.0298253	TRAF3IP1/IFT172/TTC30B/PCM1/WDR19	5	BP
GO:0031326	regulation of cellular biosynthetic process	81/251	4060/17910	0.000278088	0.0360422	0.0349283	SOX17/ZNF646/YEATS2/ZNF316/MED25/ZBTB48/ZSCAN16/ZNF629/ELF3/PTP4A3/MIR199A2/CXXC5/EFNA1/ATXN2/PRKCD/ZNF282/ZNF579/STK36/PATZ1/IRF6/NUMA1/PLAGL2/ARHGEF5/ZNF213/SIX4/ZNF76/ZNF256/TCEA2/GRHL1/CELSR2/ZNF142/NEO1/ATF7IP/ZSCAN29/RFXANK/IRF9/NLRP12/ZNF79/ZNF343/PNKP/TEAD3/PRKD2/ING4/ZNFX1/BHLHE41/POR/ERBB2/ZNF692/SETD6/SETDB1/TRIM27/ZNF324/KMT2B/EMSY/KCTD1/ZNF605/MED24/CHD3/PEX14/CACTIN/ZNF304/NR1H3/SPI…	81	BP
GO:0001838	embryonic epithelial tube formation	8/251	120/17910	0.000289824	0.0362679	0.035147	ST14/TSC2/IFT172/SHROOM3/PLXNB2/SIX4/SCRIB/KAT2A	8	BP
GO:0090309	positive regulation of methylation-dependent chromatin silencing	3/251	10/17910	0.00030346	0.036382	0.0352575	ATF7IP/SETDB1/ZNF304	3	BP
GO:0014020	primary neural tube formation	7/251	92/17910	0.000310786	0.036382	0.0352575	ST14/TSC2/IFT172/SHROOM3/PLXNB2/SCRIB/KAT2A	7	BP
GO:0044271	cellular nitrogen compound biosynthetic process	91/251	4735/17910	0.000364155	0.0412975	0.0400211	SOX17/ZNF646/YEATS2/ZNF316/MED25/ZBTB48/ZSCAN16/ZNF629/ELF3/PTP4A3/MIR199A2/CXXC5/EFNA1/SCAF1/ATXN2/PRKCD/ZNF282/ZNF579/STK36/PATZ1/IRF6/NUMA1/PLAGL2/GTF2H4/ARHGEF5/ZNF213/NADSYN1/INTS3/SIX4/ZNF76/ZNF256/TCEA2/GRHL1/CELSR2/ZNF142/NEO1/FCSK/ATF7IP/ZSCAN29/RFXANK/IRF9/SMUG1/NLRP12/PPOX/INTS5/FLAD1/ZNF79/ZNF343/PNKP/TEAD3/PRKD2/ING4/ZNFX1/BHLHE41/ERBB2/ZNF692/SETD6/SETDB1/TRIM27/ZNF324/KMT2B/EMSY/KC…	91	BP
GO:0004697	protein kinase C activity	4/257	16/16967	8.10874e-05	0.0441926	0.0408851	PRKCD/PRKD2/PKN1/PRKCZ	4	MF
GO:0072175	epithelial tube formation	8/251	128/17910	0.00044812	0.0482844	0.0467921	ST14/TSC2/IFT172/SHROOM3/PLXNB2/SIX4/SCRIB/KAT2A	8	BP
GO:0034645	cellular macromolecule biosynthetic process	89/251	4634/17910	0.000452375	0.0482844	0.0467921	SOX17/ZNF646/YEATS2/ZNF316/MED25/MUC16/ZBTB48/ZSCAN16/ZNF629/ELF3/MCM9/PTP4A3/CXXC5/EFNA1/SCAF1/ATXN2/ZNF282/ZNF579/STK36/PATZ1/IRF6/NUMA1/PLAGL2/GTF2H4/ARHGEF5/ZNF213/INTS3/SIX4/ZNF76/ZNF256/TCEA2/GRHL1/CHPF2/CELSR2/ZNF142/NEO1/ATF7IP/ZSCAN29/RFXANK/IRF9/NLRP12/INTS5/ZNF79/ZNF343/PNKP/TEAD3/PRKD2/ING4/ZNFX1/BHLHE41/PHKG2/ERBB2/ZNF692/DPM3/SETD6/SETDB1/TRIM27/NUDT14/ZNF324/KMT2B/EMSY/KCTD1/ZNF605…	89	BP
GO:0140110	transcription regulator activity	50/257	1977/16967	0.000177255	0.0483021	0.044687	SOX17/ZNF646/YEATS2/ZBTB48/ZSCAN16/ZNF629/ELF3/RFX1/ZNF282/ZNF579/PATZ1/IRF6/PLAGL2/GTF2H4/ZNF213/SIX4/ZNF76/ZNF256/GRHL1/ZNF142/ATF7IP/ZSCAN29/RFXANK/IRF9/ZNF79/ZNF343/TEAD3/ING4/ZNFX1/BHLHE41/ZNF692/ZNF691/ZNF324/KMT2B/KCTD1/ZNF605/MED24/PEX14/ZNF304/NR1H3/KAT2A/PKN1/CREB3L4/ZNF784/USP21/CSRNP2/IRF2BP1/ERF/STK16/ZSCAN21	50	MF
GO:0002009	morphogenesis of an epithelium	18/251	527/17910	0.00047805	0.0495669	0.048035	SOX17/TACSTD2/ESRP2/TMEM79/ST14/TSC2/TRAF3IP1/DDR1/IFT172/SHROOM3/PLXNB2/SIX4/CELSR2/PRKX/SCRIB/PRKD2/LZTS2/KAT2A	18	BP
GO:0009889	regulation of biosynthetic process	81/251	4135/17910	0.000507839	0.0506713	0.0491052	SOX17/ZNF646/YEATS2/ZNF316/MED25/ZBTB48/ZSCAN16/ZNF629/ELF3/PTP4A3/MIR199A2/CXXC5/EFNA1/ATXN2/PRKCD/ZNF282/ZNF579/STK36/PATZ1/IRF6/NUMA1/PLAGL2/ARHGEF5/ZNF213/SIX4/ZNF76/ZNF256/TCEA2/GRHL1/CELSR2/ZNF142/NEO1/ATF7IP/ZSCAN29/RFXANK/IRF9/NLRP12/ZNF79/ZNF343/PNKP/TEAD3/PRKD2/ING4/ZNFX1/BHLHE41/POR/ERBB2/ZNF692/SETD6/SETDB1/TRIM27/ZNF324/KMT2B/EMSY/KCTD1/ZNF605/MED24/CHD3/PEX14/CACTIN/ZNF304/NR1H3/SPI…	81	BP
GO:0001841	neural tube formation	7/251	100/17910	0.000516626	0.0506713	0.0491052	ST14/TSC2/IFT172/SHROOM3/PLXNB2/SCRIB/KAT2A	7	BP
GO:0042073	intraciliary transport	5/251	48/17910	0.000544003	0.0519523	0.0503466	TRAF3IP1/IFT172/TTC30B/PCM1/WDR19	5	BP
GO:0090308	regulation of methylation-dependent chromatin silencing	3/251	13/17910	0.000701059	0.0652344	0.0632183	ATF7IP/SETDB1/ZNF304	3	BP
GO:0006996	organelle organization	68/251	3372/17910	0.000794961	0.0721229	0.0698938	ACP2/ARAP1/TACSTD2/HGS/YEATS2/EPPK1/NUAK2/FAM83H/ZBTB48/CLN3/MCM9/SIPA1/ARFIP2/TSC2/ATXN2/RHOT2/PRKCD/TRAF3IP1/STK36/GAA/SDHAF4/MYH14/NUMA1/GTF2H4/ARHGEF5/IFT172/MIGA2/SIX4/TRAPPC6A/ATF7IP/PACS2/CCDC120/PNKP/ANKLE2/PRKD2/ING4/NECTIN2/TTC30B/RAB8A/FANCG/MARK2/IPO4/PAN2/SETD6/SETDB1/DBN1/TRIM27/PCM1/LZTS2/KMT2B/EMSY/PPP1R10/ATAT1/CHD3/PEX14/ZNF304/KAT2A/PKN1/WDR19/COPS7B/USP21/PRKCZ/MAU2/PPP1R9B/WD…	68	BP
GO:0045880	positive regulation of smoothened signaling pathway	4/251	31/17910	0.000879964	0.0762997	0.0739416	STK36/DISP1/IFT172/POR	4	BP
GO:0031937	positive regulation of chromatin silencing	3/251	14/17910	0.00088305	0.0762997	0.0739416	ATF7IP/SETDB1/ZNF304	3	BP
GO:0035148	tube formation	8/251	144/17910	0.000974062	0.0811686	0.07866	ST14/TSC2/IFT172/SHROOM3/PLXNB2/SIX4/SCRIB/KAT2A	8	BP
GO:0009059	macromolecule biosynthetic process	90/251	4806/17910	0.000984133	0.0811686	0.07866	SOX17/ZNF646/YEATS2/ZNF316/MED25/MUC16/ZBTB48/ZSCAN16/ZNF629/ELF3/MCM9/PTP4A3/CXXC5/EFNA1/SCAF1/ATXN2/PRKCD/ZNF282/ZNF579/STK36/PATZ1/IRF6/NUMA1/PLAGL2/GTF2H4/ARHGEF5/ZNF213/INTS3/SIX4/ZNF76/ZNF256/TCEA2/GRHL1/CHPF2/CELSR2/ZNF142/NEO1/ATF7IP/ZSCAN29/RFXANK/IRF9/NLRP12/INTS5/ZNF79/ZNF343/PNKP/TEAD3/PRKD2/ING4/ZNFX1/BHLHE41/PHKG2/ERBB2/ZNF692/DPM3/SETD6/SETDB1/TRIM27/NUDT14/ZNF324/KMT2B/EMSY/KCTD1/…	90	BP
GO:0006928	movement of cell or subcellular component	45/251	2012/17910	0.00101848	0.082135	0.0795966	SOX17/ARAP1/TACSTD2/EPPK1/FAM83H/CLN3/PTP4A3/MIR199A2/EFNA1/PTPN6/RHOT2/PRKCD/TRAF3IP1/STK36/MYH14/ARHGEF5/DDR1/PTPRF/CD24/IFT172/PLXNB2/SIX4/CXCL16/MAPK8IP3/NEO1/PRKX/NLRP12/SCRIB/ELMO3/PRKD2/TTC30B/MARK2/ERBB2/PCM1/SCYL3/IGSF8/PEX14/ZNF304/FLOT2/PKN1/WDR19/PRKCZ/PPP1R9B/MBOAT7/AAMP	45	BP
GO:0016331	morphogenesis of embryonic epithelium	8/251	146/17910	0.001065	0.0840191	0.0814224	ST14/TSC2/IFT172/SHROOM3/PLXNB2/SIX4/SCRIB/KAT2A	8	BP
GO:0061055	myotome development	2/251	4/17910	0.00115216	0.0889616	0.0862122	SIX4/WDR19	2	BP
GO:0005911	cell-cell junction	15/255	414/18675	0.000599678	0.0965481	0.0930027	LSR/CNKSR1/EPPK1/PPL/CLDN3/PTPN6/PRKCD/SHROOM3/SCRIB/CGN/NECTIN2/DBN1/FLOT2/PRKCZ/SGSM3	15	CC
GO:0060337	type I interferon signaling pathway	6/251	91/17910	0.00176181	0.130482	0.126449	PTPN6/IRF6/IRF9/SCRIB/IP6K2/CACTIN	6	BP
GO:0071357	cellular response to type I interferon	6/251	91/17910	0.00176181	0.130482	0.126449	PTPN6/IRF6/IRF9/SCRIB/IP6K2/CACTIN	6	BP
GO:0006346	methylation-dependent chromatin silencing	3/251	18/17910	0.00189927	0.137849	0.133589	ATF7IP/SETDB1/ZNF304	3	BP
GO:0031503	protein-containing complex localization	10/251	238/17910	0.00199992	0.142308	0.13791	TRAF3IP1/IFT172/SCRIB/TTC30B/RAB8A/DBN1/PCM1/WDR19/PRKCZ/U2AF1L4	10	BP
GO:0070925	organelle assembly	20/251	699/17910	0.00206843	0.144352	0.139891	HGS/ATXN2/TRAF3IP1/STK36/NUMA1/ARHGEF5/IFT172/SIX4/PACS2/NECTIN2/TTC30B/RAB8A/PAN2/PCM1/LZTS2/ATAT1/KAT2A/WDR19/WDR90/KIAA0753	20	BP
GO:0034340	response to type I interferon	6/251	95/17910	0.0021933	0.150179	0.145537	PTPN6/IRF6/IRF9/SCRIB/IP6K2/CACTIN	6	BP
GO:0007264	small GTPase mediated signal transduction	15/251	465/17910	0.00243509	0.163647	0.15859	ARAP1/ARHGAP39/CNKSR1/SIPA1/ARFIP2/TSC2/RHOT2/ARHGEF5/RTKN/RFXANK/RGL2/PLEKHG3/SETDB1/ZNF304/SGSM3	15	BP
GO:2001252	positive regulation of chromosome organization	8/251	169/17910	0.00268191	0.176957	0.171488	NUMA1/ATF7IP/PNKP/PRKD2/SETDB1/PPP1R10/ZNF304/KAT2A	8	BP
GO:0051646	mitochondrion localization	4/251	42/17910	0.00277536	0.179853	0.174294	RHOT2/NECTIN2/MARK2/KAT2A	4	BP
GO:0031935	regulation of chromatin silencing	3/251	21/17910	0.00300118	0.191075	0.185169	ATF7IP/SETDB1/ZNF304	3	BP
GO:0019902	phosphatase binding	9/257	177/16967	0.00153456	0.192102	0.177725	PPP1R35/FBXL2/TSC2/ANKLE2/ERBB2/STRN4/KAT2A/CSRNP2/PPP1R9B	9	MF
GO:0000981	DNA-binding transcription factor activity, RNA polymerase II-specific	39/257	1586/16967	0.00170073	0.192102	0.177725	SOX17/ZNF646/YEATS2/ZBTB48/ZSCAN16/ZNF629/ELF3/RFX1/ZNF282/ZNF579/PATZ1/IRF6/PLAGL2/ZNF213/SIX4/ZNF76/ZNF256/GRHL1/ZNF142/ZSCAN29/IRF9/ZNF79/ZNF343/TEAD3/ZNFX1/BHLHE41/ZNF692/ZNF691/ZNF324/KMT2B/ZNF605/ZNF304/NR1H3/CREB3L4/ZNF784/CSRNP2/ERF/STK16/ZSCAN21	39	MF
GO:0031267	small GTPase binding	13/257	333/16967	0.00176241	0.192102	0.177725	DENND2D/ARFIP2/TSC2/ARHGEF5/RTKN/RGL2/PLEKHG3/RAB8A/IPO4/PEX5L/PKN1/RABGGTA/SGSM3	13	MF
GO:0003700	DNA-binding transcription factor activity	40/257	1663/16967	0.00221241	0.200961	0.18592	SOX17/ZNF646/YEATS2/ZBTB48/ZSCAN16/ZNF629/ELF3/RFX1/ZNF282/ZNF579/PATZ1/IRF6/PLAGL2/ZNF213/SIX4/ZNF76/ZNF256/GRHL1/ZNF142/ZSCAN29/RFXANK/IRF9/ZNF79/ZNF343/TEAD3/ZNFX1/BHLHE41/ZNF692/ZNF691/ZNF324/KMT2B/ZNF605/ZNF304/NR1H3/CREB3L4/ZNF784/CSRNP2/ERF/STK16/ZSCAN21	40	MF
GO:0051336	regulation of hydrolase activity	28/251	1160/17910	0.00351267	0.219784	0.212991	PPP1R16A/ARAP1/ARHGAP39/PPP1R35/SIPA1/EFNA1/TSC2/PRKCD/GTF2H4/ARHGEF5/LPAR2/PLXNB2/RTKN/TRAPPC6A/NLRP12/SCRIB/ANKLE2/PRKD2/AHSA2P/POR/ERBB2/PPP1R10/NR1H3/PRKCZ/CSRNP2/PPP1R9B/SGSM3/CDK5RAP3	28	BP
GO:0017038	protein import	7/251	140/17910	0.00362012	0.222668	0.215786	TSC2/PRKCD/TMCO6/ARHGEF5/IPO4/PPP1R10/PEX14	7	BP
GO:0048729	tissue morphogenesis	18/251	635/17910	0.00377096	0.22808	0.221031	SOX17/TACSTD2/ESRP2/TMEM79/ST14/TSC2/TRAF3IP1/DDR1/IFT172/SHROOM3/PLXNB2/SIX4/CELSR2/PRKX/SCRIB/PRKD2/LZTS2/KAT2A	18	BP
GO:0034453	microtubule anchoring	3/251	23/17910	0.00391473	0.229554	0.222459	CCDC120/PCM1/PEX14	3	BP
GO:0043983	histone H4-K12 acetylation	2/251	7/17910	0.00392184	0.229554	0.222459	ING4/KAT2A	2	BP
GO:0030030	cell projection organization	32/251	1400/17910	0.00418758	0.241218	0.233763	ARAP1/TACSTD2/EFNA1/ARFIP2/PRKCD/TRAF3IP1/STK36/LZTS3/DDR1/PTPRF/IFT172/PLXNB2/MAPK8IP3/CELSR2/NEO1/SCRIB/NECTIN2/TTC30B/RAB8A/MARK2/ERBB2/DBN1/PCM1/LCN2/ATAT1/KAT2A/WDR19/USP21/PRKCZ/PPP1R9B/WDR90/NCDN	32	BP
GO:0032989	cellular component morphogenesis	24/251	959/17910	0.00436377	0.246508	0.238889	SOX17/ARAP1/TACSTD2/ST14/EFNA1/CLDN3/PTPN6/MYH14/LZTS3/DDR1/SHROOM3/PLXNB2/SIX4/CELSR2/NEO1/SCRIB/NECTIN2/RAB8A/MARK2/ERBB2/DBN1/TBCC/WDR19/PRKCZ	24	BP
GO:0007010	cytoskeleton organization	27/251	1124/17910	0.00441527	0.246508	0.238889	ARAP1/TACSTD2/EPPK1/NUAK2/FAM83H/SIPA1/ARFIP2/PRKCD/TRAF3IP1/MYH14/NUMA1/ARHGEF5/IFT172/SIX4/CCDC120/NECTIN2/MARK2/DBN1/TRIM27/PCM1/LZTS2/ATAT1/CHD3/PEX14/KAT2A/PRKCZ/KIAA0753	27	BP
GO:0031981	nuclear lumen	81/255	4454/18675	0.00231087	0.251206	0.241981	SOX17/ARAP1/ESRP2/YEATS2/EPPK1/MED25/ZBTB48/NPIPA5/DENND2D/ELF3/CXXC5/SNORD87/RFX1/PTPN6/PRKCD/PATZ1/NUMA1/GTF2H4/ARHGEF5/INTS3/SUGP1/TCEA2/GRHL1/NEO1/ATF7IP/RFXANK/IRF9/SMUG1/INTS5/SCRIB/PNKP/TEAD3/SNRNP35/PRKD2/ING4/CYHR1/FANCG/MARK2/YPEL3/ZNF692/IPO4/SETD6/SETDB1/TRIM27/PRCC/KMT2B/EMSY/KCTD1/PPP1R10/TSEN54/MED24/CHD3/PEX14/IP6K2/WDR55/CACTIN/NR1H3/RAI1/KAT2A/PKN1/WDR19/CREB3L4/COPS7B/USP21/ZNF…	81	CC
GO:0035748	myelin sheath abaxonal region	2/255	6/18675	0.00268677	0.251206	0.241981	SCRIB/PRKCZ	2	CC
GO:0097542	ciliary tip	4/255	45/18675	0.00326038	0.251206	0.241981	TRAF3IP1/IFT172/TTC30B/WDR19	4	CC
GO:0030990	intraciliary transport particle	3/255	23/18675	0.00364067	0.251206	0.241981	TRAF3IP1/IFT172/WDR19	3	CC
GO:0019888	protein phosphatase regulator activity	5/257	66/16967	0.00323086	0.251545	0.232719	PPP1R16A/PPP1R35/ANKLE2/PPP1R10/PPP1R9B	5	MF
GO:0008589	regulation of smoothened signaling pathway	5/251	78/17910	0.00477723	0.262675	0.254557	TRAF3IP1/STK36/DISP1/IFT172/POR	5	BP
GO:1903044	protein localization to membrane raft	2/251	8/17910	0.00518092	0.272314	0.263898	CD24/FLOT2	2	BP
GO:0044380	protein localization to cytoskeleton	4/251	50/17910	0.00523391	0.272314	0.263898	FAM83H/NUMA1/PCM1/KIAA0753	4	BP
GO:0099072	regulation of postsynaptic membrane neurotransmitter receptor levels	4/251	50/17910	0.00523391	0.272314	0.263898	SCRIB/RAB8A/FLOT2/PRKCZ	4	BP
GO:0060429	epithelium development	29/251	1251/17910	0.00525269	0.272314	0.263898	SOX17/TACSTD2/ESRP2/EPPK1/PPL/PRSS8/KRT7/TMEM79/ELF3/ST14/CLDN3/TSC2/TRAF3IP1/IRF6/NUMA1/DDR1/CD24/IFT172/SHROOM3/PLXNB2/SIX4/GRHL1/CELSR2/PRKX/SCRIB/PRKD2/LZTS2/KAT2A/WDR19	29	BP
GO:0000902	cell morphogenesis	22/251	873/17910	0.00578804	0.293417	0.284349	SOX17/ARAP1/TACSTD2/ST14/EFNA1/CLDN3/PTPN6/MYH14/LZTS3/DDR1/SHROOM3/PLXNB2/CELSR2/NEO1/SCRIB/RAB8A/MARK2/ERBB2/DBN1/TBCC/WDR19/PRKCZ	22	BP
GO:0010468	regulation of gene expression	86/251	4819/17910	0.00582145	0.293417	0.284349	SOX17/ZNF646/HGS/ESRP2/YEATS2/ZNF316/MED25/ZBTB48/ZSCAN16/ZNF629/ELF3/PTP4A3/MIR199A2/CXXC5/EFNA1/ATXN2/PRKCD/ZNF282/ZNF579/CFB/STK36/PATZ1/IRF6/NUMA1/PLAGL2/ARHGEF5/ZNF213/SIX4/ZNF76/ZNF256/TCEA2/GRHL1/CELSR2/ZNF142/NEO1/ATF7IP/ZSCAN29/RFXANK/IRF9/NLRP12/ZNF79/ZNF343/TEAD3/PRKD2/ING4/ZNFX1/BHLHE41/ERBB2/ZNF692/PAN2/SETD6/SETDB1/TRIM27/SECISBP2/ZNF324/KMT2B/LCN2/EMSY/KCTD1/ZNF605/MED24/CHD3/PEX14…	86	BP
GO:0045240	dihydrolipoyl dehydrogenase complex	2/255	8/18675	0.00492556	0.297381	0.28646	BCKDHA/KAT2A	2	CC
GO:0006678	glucosylceramide metabolic process	2/251	9/17910	0.00659985	0.32366	0.313657	CLN3/PRKCD	2	BP
GO:0060677	ureteric bud elongation	2/251	9/17910	0.00659985	0.32366	0.313657	SIX4/LZTS2	2	BP
GO:0045936	negative regulation of phosphate metabolic process	16/251	572/17910	0.00697709	0.337587	0.327153	PPP1R35/EFNA1/TSC2/PTPN6/PRKCD/TRAF3IP1/NLRP12/ANKLE2/TRIM27/PPP1R10/CACTIN/PKN1/PRKCZ/CSRNP2/PPP1R9B/CDK5RAP3	16	BP
GO:0010563	negative regulation of phosphorus metabolic process	16/251	573/17910	0.00708959	0.337587	0.327153	PPP1R35/EFNA1/TSC2/PTPN6/PRKCD/TRAF3IP1/NLRP12/ANKLE2/TRIM27/PPP1R10/CACTIN/PKN1/PRKCZ/CSRNP2/PPP1R9B/CDK5RAP3	16	BP
GO:1903508	positive regulation of nucleic acid-templated transcription	32/251	1453/17910	0.00718549	0.337587	0.327153	SOX17/MED25/ZBTB48/ELF3/PATZ1/IRF6/PLAGL2/SIX4/ZNF76/TCEA2/GRHL1/ATF7IP/RFXANK/PRKD2/ING4/ERBB2/KMT2B/MED24/ZNF304/NR1H3/RAI1/KAT2A/PKN1/CREB3L4/USP21/CSRNP2/IRF2BP1/CCAR2/TNIP2/STK16/ZSCAN21/CDK5RAP3	32	BP
GO:1902680	positive regulation of RNA biosynthetic process	32/251	1454/17910	0.00725593	0.337587	0.327153	SOX17/MED25/ZBTB48/ELF3/PATZ1/IRF6/PLAGL2/SIX4/ZNF76/TCEA2/GRHL1/ATF7IP/RFXANK/PRKD2/ING4/ERBB2/KMT2B/MED24/ZNF304/NR1H3/RAI1/KAT2A/PKN1/CREB3L4/USP21/CSRNP2/IRF2BP1/CCAR2/TNIP2/STK16/ZSCAN21/CDK5RAP3	32	BP
GO:0051020	GTPase binding	14/257	426/16967	0.00561837	0.338073	0.312771	DENND2D/ARFIP2/TSC2/ARHGEF5/RTKN/RGL2/PLEKHG3/RAB8A/IPO4/MON1A/PEX5L/PKN1/RABGGTA/SGSM3	14	MF
GO:0019208	phosphatase regulator activity	5/257	77/16967	0.00624746	0.338073	0.312771	PPP1R16A/PPP1R35/ANKLE2/PPP1R10/PPP1R9B	5	MF
GO:0019899	enzyme binding	43/257	1941/16967	0.00674222	0.338073	0.312771	PPP1R35/HGS/FBXL2/FAM83H/DENND2D/MCM9/ARFIP2/TSC2/SCAF1/PTPN6/PRKCD/ARHGEF5/CD24/RTKN/MAPK8IP3/RFXANK/RGL2/ANKLE2/PLEKHG3/PRKD2/RAB8A/BHLHE41/POR/PHKG2/ERBB2/IPO4/LTBR/STRN4/LCN2/MON1A/UQCRC1/PEX5L/KAT2A/FLOT2/PKN1/PRKCZ/RABGGTA/CSRNP2/PPP1R9B/CCAR2/SGSM3/TNIP2/CDK5RAP3	43	MF
GO:0003712	transcription coregulator activity	15/257	494/16967	0.0085241	0.338073	0.312771	SOX17/ELF3/ATF7IP/RFXANK/ING4/BHLHE41/KCTD1/MED24/PEX14/NR1H3/KAT2A/PKN1/USP21/IRF2BP1/ERF	15	MF
GO:0043560	insulin receptor substrate binding	2/257	10/16967	0.00949208	0.338073	0.312771	PRKCD/PRKCZ	2	MF
GO:0017016	Ras GTPase binding	11/257	320/16967	0.00981148	0.338073	0.312771	DENND2D/ARFIP2/ARHGEF5/RTKN/RGL2/PLEKHG3/RAB8A/IPO4/PKN1/RABGGTA/SGSM3	11	MF
GO:0008170	N-methyltransferase activity	5/257	86/16967	0.00987347	0.338073	0.312771	SETD6/SETDB1/KMT2B/RRNAD1/EEF2KMT	5	MF
GO:0016279	protein-lysine N-methyltransferase activity	4/257	57/16967	0.0108406	0.338073	0.312771	SETD6/SETDB1/KMT2B/EEF2KMT	4	MF
GO:0004674	protein serine/threonine kinase activity	12/257	371/16967	0.0112483	0.338073	0.312771	NUAK2/PRKCD/STK36/GTF2H4/LIMK2/PRKX/PRKD2/MARK2/PHKG2/PKN1/PRKCZ/STK16	12	MF
GO:0016278	lysine N-methyltransferase activity	4/257	58/16967	0.0115083	0.338073	0.312771	SETD6/SETDB1/KMT2B/EEF2KMT	4	MF
GO:0016773	phosphotransferase activity, alcohol group as acceptor	17/257	611/16967	0.0119761	0.338073	0.312771	NUAK2/TRPT1/PRKCD/STK36/GTF2H4/DDR1/LIMK2/PRKX/FCSK/PNKP/PRKD2/MARK2/PHKG2/ERBB2/PKN1/PRKCZ/STK16	17	MF
GO:0004864	protein phosphatase inhibitor activity	3/257	33/16967	0.0134053	0.338073	0.312771	PPP1R35/PPP1R10/PPP1R9B	3	MF
GO:0003677	DNA binding	46/257	2196/16967	0.013535	0.338073	0.312771	SOX17/ZNF316/ZBTB48/ZSCAN16/ELF3/MCM9/CXXC5/ZNF282/ZNF579/PATZ1/IRF6/PLAGL2/ZNF213/SIX4/ZNF76/ZNF256/TCEA2/GRHL1/ZNF142/ZSCAN29/RFXANK/IRF9/SMUG1/ZNF79/ZNF343/PNKP/FANCG/BHLHE41/ZNF692/SETDB1/TRIM27/ZNF324/KMT2B/PPP1R10/ZNF605/CHD3/ZNF304/NR1H3/TIGD1/RAI1/CREB3L4/MAF1/CSRNP2/ERF/VPS72/ZSCAN21	46	MF
GO:0016722	oxidoreductase activity, oxidizing metal ions	2/257	12/16967	0.013647	0.338073	0.312771	CP/CYB561	2	MF
GO:0017049	GTP-Rho binding	2/257	12/16967	0.013647	0.338073	0.312771	RTKN/PKN1	2	MF
GO:0045239	tricarboxylic acid cycle enzyme complex	2/255	10/18675	0.00777473	0.355225	0.34218	BCKDHA/KAT2A	2	CC
GO:0034451	centriolar satellite	3/255	30/18675	0.00778091	0.355225	0.34218	PCM1/EXOC7/KIAA0753	3	CC
GO:0016328	lateral plasma membrane	4/255	58/18675	0.00809	0.355225	0.34218	TACSTD2/CLDN3/NUMA1/MARK2	4	CC
GO:0019903	protein phosphatase binding	6/257	132/16967	0.0153181	0.362973	0.335807	FBXL2/ANKLE2/ERBB2/STRN4/KAT2A/PPP1R9B	6	MF
GO:0016772	transferase activity, transferring phosphorus-containing groups	20/257	784/16967	0.0161651	0.367083	0.339609	NUAK2/TRPT1/PRKCD/STK36/GTF2H4/DDR1/LIMK2/PRKX/FCSK/FLAD1/PNKP/PRKD2/MARK2/PHKG2/ERBB2/GALT/IP6K2/PKN1/PRKCZ/STK16	20	MF
GO:0019212	phosphatase inhibitor activity	3/257	38/16967	0.0196156	0.3696	0.341938	PPP1R35/PPP1R10/PPP1R9B	3	MF
GO:0019215	intermediate filament binding	2/257	15/16967	0.0210737	0.3696	0.341938	EPPK1/FAM83H	2	MF
GO:0017048	Rho GTPase binding	6/257	146/16967	0.0238723	0.3696	0.341938	ARFIP2/ARHGEF5/RTKN/RGL2/PLEKHG3/PKN1	6	MF
GO:0016301	kinase activity	17/257	664/16967	0.0247556	0.3696	0.341938	NUAK2/PRKCD/STK36/GTF2H4/DDR1/LIMK2/PRKX/FCSK/PNKP/PRKD2/MARK2/PHKG2/ERBB2/IP6K2/PKN1/PRKCZ/STK16	17	MF
GO:0004672	protein kinase activity	14/257	517/16967	0.0263484	0.3696	0.341938	NUAK2/PRKCD/STK36/GTF2H4/DDR1/LIMK2/PRKX/PRKD2/MARK2/PHKG2/ERBB2/PKN1/PRKCZ/STK16	14	MF
GO:0005001	transmembrane receptor protein tyrosine phosphatase activity	2/257	17/16967	0.0267602	0.3696	0.341938	PTPN6/PTPRF	2	MF
GO:0019198	transmembrane receptor protein phosphatase activity	2/257	17/16967	0.0267602	0.3696	0.341938	PTPN6/PTPRF	2	MF
GO:0008276	protein methyltransferase activity	4/257	80/16967	0.0332279	0.3696	0.341938	SETD6/SETDB1/KMT2B/EEF2KMT	4	MF
GO:0001228	DNA-binding transcription activator activity, RNA polymerase II-specific	11/257	390/16967	0.0359052	0.3696	0.341938	ELF3/PATZ1/IRF6/PLAGL2/SIX4/ZNF76/GRHL1/CREB3L4/CSRNP2/STK16/ZSCAN21	11	MF
GO:0043175	RNA polymerase core enzyme binding	3/257	48/16967	0.0360436	0.3696	0.341938	SCAF1/ERBB2/CCAR2	3	MF
GO:0001671	ATPase activator activity	2/257	21/16967	0.0397223	0.3696	0.341938	GTF2H4/AHSA2P	2	MF
GO:0050321	tau-protein kinase activity	2/257	21/16967	0.0397223	0.3696	0.341938	MARK2/PHKG2	2	MF
GO:0050699	WW domain binding	2/257	21/16967	0.0397223	0.3696	0.341938	SCNN1A/FAM189B	2	MF
GO:0051213	dioxygenase activity	4/257	85/16967	0.0401578	0.3696	0.341938	PTGS1/TYW5/P4HTM/POR	4	MF
GO:0000179	rRNA (adenine-N6,N6-)-dimethyltransferase activity	1/257	3/16967	0.0447589	0.3696	0.341938	RRNAD1	1	MF
GO:0000293	ferric-chelate reductase activity	1/257	3/16967	0.0447589	0.3696	0.341938	CYB561	1	MF
GO:0001030	RNA polymerase III type 1 promoter DNA binding	1/257	3/16967	0.0447589	0.3696	0.341938	MAF1	1	MF
GO:0001031	RNA polymerase III type 2 promoter DNA binding	1/257	3/16967	0.0447589	0.3696	0.341938	MAF1	1	MF
GO:0004165	dodecenoyl-CoA delta-isomerase activity	1/257	3/16967	0.0447589	0.3696	0.341938	ECI1	1	MF
GO:0004558	alpha-1,4-glucosidase activity	1/257	3/16967	0.0447589	0.3696	0.341938	GAA	1	MF
GO:0004582	dolichyl-phosphate beta-D-mannosyltransferase activity	1/257	3/16967	0.0447589	0.3696	0.341938	DPM3	1	MF
GO:0008121	ubiquinol-cytochrome-c reductase activity	1/257	3/16967	0.0447589	0.3696	0.341938	UQCRC1	1	MF
GO:0008177	succinate dehydrogenase (ubiquinone) activity	1/257	3/16967	0.0447589	0.3696	0.341938	SDHAF4	1	MF
GO:0008506	sucrose:proton symporter activity	1/257	3/16967	0.0447589	0.3696	0.341938	SLC45A4	1	MF
GO:0008515	sucrose transmembrane transporter activity	1/257	3/16967	0.0447589	0.3696	0.341938	SLC45A4	1	MF
GO:0009669	sucrose:cation symporter activity	1/257	3/16967	0.0447589	0.3696	0.341938	SLC45A4	1	MF
GO:0015154	disaccharide transmembrane transporter activity	1/257	3/16967	0.0447589	0.3696	0.341938	SLC45A4	1	MF
GO:0015157	oligosaccharide transmembrane transporter activity	1/257	3/16967	0.0447589	0.3696	0.341938	SLC45A4	1	MF
GO:0015247	aminophospholipid transmembrane transporter activity	1/257	3/16967	0.0447589	0.3696	0.341938	TMEM30B	1	MF
GO:0016635	oxidoreductase activity, acting on the CH-CH group of donors, quinone or related compound as acceptor	1/257	3/16967	0.0447589	0.3696	0.341938	SDHAF4	1	MF
GO:0016681	oxidoreductase activity, acting on diphenols and related substances as donors, cytochrome as acceptor	1/257	3/16967	0.0447589	0.3696	0.341938	UQCRC1	1	MF
GO:0032450	maltose alpha-glucosidase activity	1/257	3/16967	0.0447589	0.3696	0.341938	GAA	1	MF
GO:0035373	chondroitin sulfate proteoglycan binding	1/257	3/16967	0.0447589	0.3696	0.341938	PTPRF	1	MF
GO:0046404	ATP-dependent polydeoxyribonucleotide 5'-hydroxyl-kinase activity	1/257	3/16967	0.0447589	0.3696	0.341938	PNKP	1	MF
GO:0051733	polydeoxyribonucleotide kinase activity	1/257	3/16967	0.0447589	0.3696	0.341938	PNKP	1	MF
GO:0051734	ATP-dependent polynucleotide kinase activity	1/257	3/16967	0.0447589	0.3696	0.341938	PNKP	1	MF
GO:0070915	lysophosphatidic acid receptor activity	1/257	3/16967	0.0447589	0.3696	0.341938	LPAR2	1	MF
GO:0080084	5S rDNA binding	1/257	3/16967	0.0447589	0.3696	0.341938	MAF1	1	MF
GO:0098518	polynucleotide phosphatase activity	1/257	3/16967	0.0447589	0.3696	0.341938	PNKP	1	MF
GO:0120015	intermembrane sterol transfer activity	1/257	3/16967	0.0447589	0.3696	0.341938	GRAMD1A	1	MF
GO:0120020	intermembrane cholesterol transfer activity	1/257	3/16967	0.0447589	0.3696	0.341938	GRAMD1A	1	MF
GO:0140031	phosphorylation-dependent protein binding	1/257	3/16967	0.0447589	0.3696	0.341938	PTPN6	1	MF
GO:0140030	modification-dependent protein binding	5/257	135/16967	0.0546519	0.377818	0.349541	YEATS2/PTPN6/ING4/TNIP2/SPIN3	5	MF
GO:0008757	S-adenosylmethionine-dependent methyltransferase activity	5/257	136/16967	0.0560699	0.377818	0.349541	SETD6/SETDB1/KMT2B/RRNAD1/EEF2KMT	5	MF
GO:0000104	succinate dehydrogenase activity	1/257	4/16967	0.0592306	0.377818	0.349541	SDHAF4	1	MF
GO:0001032	RNA polymerase III type 3 promoter DNA binding	1/257	4/16967	0.0592306	0.377818	0.349541	MAF1	1	MF
GO:0001042	RNA polymerase I core binding	1/257	4/16967	0.0592306	0.377818	0.349541	ERBB2	1	MF
GO:0004663	Rab geranylgeranyltransferase activity	1/257	4/16967	0.0592306	0.377818	0.349541	RABGGTA	1	MF
GO:0004844	uracil DNA N-glycosylase activity	1/257	4/16967	0.0592306	0.377818	0.349541	SMUG1	1	MF
GO:0010484	H3 histone acetyltransferase activity	1/257	4/16967	0.0592306	0.377818	0.349541	KAT2A	1	MF
GO:0015220	choline transmembrane transporter activity	1/257	4/16967	0.0592306	0.377818	0.349541	SLC44A2	1	MF
GO:0016679	oxidoreductase activity, acting on diphenols and related substances as donors	1/257	4/16967	0.0592306	0.377818	0.349541	UQCRC1	1	MF
GO:0030160	GKAP/Homer scaffold activity	1/257	4/16967	0.0592306	0.377818	0.349541	HOMER2	1	MF
GO:0043125	ErbB-3 class receptor binding	1/257	4/16967	0.0592306	0.377818	0.349541	ERBB2	1	MF
GO:0047631	ADP-ribose diphosphatase activity	1/257	4/16967	0.0592306	0.377818	0.349541	NUDT14	1	MF
GO:0050510	N-acetylgalactosaminyl-proteoglycan 3-beta-glucuronosyltransferase activity	1/257	4/16967	0.0592306	0.377818	0.349541	CHPF2	1	MF
GO:0051731	polynucleotide 5'-hydroxyl-kinase activity	1/257	4/16967	0.0592306	0.377818	0.349541	PNKP	1	MF
GO:0097506	deaminated base DNA N-glycosylase activity	1/257	4/16967	0.0592306	0.377818	0.349541	SMUG1	1	MF
GO:0099122	RNA polymerase II C-terminal domain binding	1/257	4/16967	0.0592306	0.377818	0.349541	SCAF1	1	MF
GO:0043565	sequence-specific DNA binding	20/257	908/16967	0.060105	0.377818	0.349541	SOX17/ZBTB48/ELF3/CXXC5/PATZ1/IRF6/PLAGL2/SIX4/ZNF76/GRHL1/IRF9/BHLHE41/ZNF692/ZNF605/NR1H3/CREB3L4/MAF1/CSRNP2/ERF/ZSCAN21	20	MF
GO:0030332	cyclin binding	2/257	28/16967	0.066763	0.377818	0.349541	KLHDC9/CDK5RAP3	2	MF
GO:0003713	transcription coactivator activity	8/257	285/16967	0.0690894	0.377818	0.349541	SOX17/ELF3/ING4/MED24/NR1H3/KAT2A/PKN1/USP21	8	MF
GO:0042826	histone deacetylase binding	4/257	102/16967	0.0693805	0.377818	0.349541	RFXANK/BHLHE41/KAT2A/PKN1	4	MF
GO:0070063	RNA polymerase binding	3/257	63/16967	0.0703334	0.377818	0.349541	SCAF1/ERBB2/CCAR2	3	MF
GO:0032947	protein-containing complex scaffold activity	2/257	29/16967	0.0710133	0.377818	0.349541	HOMER2/MAPK8IP3	2	MF
GO:0051059	NF-kappaB binding	2/257	29/16967	0.0710133	0.377818	0.349541	SETD6/CDK5RAP3	2	MF
GO:0051721	protein phosphatase 2A binding	2/257	29/16967	0.0710133	0.377818	0.349541	ANKLE2/STRN4	2	MF
GO:0000268	peroxisome targeting sequence binding	1/257	5/16967	0.0734838	0.377818	0.349541	PEX5L	1	MF
GO:0000828	inositol hexakisphosphate kinase activity	1/257	5/16967	0.0734838	0.377818	0.349541	IP6K2	1	MF
GO:0000832	inositol hexakisphosphate 5-kinase activity	1/257	5/16967	0.0734838	0.377818	0.349541	IP6K2	1	MF
GO:0001016	RNA polymerase III regulatory region DNA binding	1/257	5/16967	0.0734838	0.377818	0.349541	MAF1	1	MF
GO:0004322	ferroxidase activity	1/257	5/16967	0.0734838	0.377818	0.349541	CP	1	MF
GO:0004661	protein geranylgeranyltransferase activity	1/257	5/16967	0.0734838	0.377818	0.349541	RABGGTA	1	MF
GO:0016433	rRNA (adenine) methyltransferase activity	1/257	5/16967	0.0734838	0.377818	0.349541	RRNAD1	1	MF
GO:0016634	oxidoreductase activity, acting on the CH-CH group of donors, oxygen as acceptor	1/257	5/16967	0.0734838	0.377818	0.349541	PPOX	1	MF
GO:0016724	oxidoreductase activity, oxidizing metal ions, oxygen as acceptor	1/257	5/16967	0.0734838	0.377818	0.349541	CP	1	MF
GO:0038064	collagen receptor activity	1/257	5/16967	0.0734838	0.377818	0.349541	DDR1	1	MF
GO:0043426	MRF binding	1/257	5/16967	0.0734838	0.377818	0.349541	BHLHE41	1	MF
GO:0047035	testosterone dehydrogenase (NAD+) activity	1/257	5/16967	0.0734838	0.377818	0.349541	HSD17B8	1	MF
GO:0051011	microtubule minus-end binding	1/257	5/16967	0.0734838	0.377818	0.349541	NUMA1	1	MF
GO:0070569	uridylyltransferase activity	1/257	5/16967	0.0734838	0.377818	0.349541	GALT	1	MF
GO:1990254	keratin filament binding	1/257	5/16967	0.0734838	0.377818	0.349541	FAM83H	1	MF
GO:0090183	regulation of kidney development	4/251	57/17910	0.00832053	0.378843	0.367135	TACSTD2/CD24/SIX4/PRKX	4	BP
GO:0060338	regulation of type I interferon-mediated signaling pathway	3/251	30/17910	0.00835147	0.378843	0.367135	PTPN6/SCRIB/CACTIN	3	BP
GO:0034470	ncRNA processing	10/251	293/17910	0.00854786	0.380336	0.368581	TRPT1/TYW5/INTS3/INTS5/TSEN54/RRNAD1/WDR55/TSR3/DUS1L/RPP38	10	BP
GO:0035303	regulation of dephosphorylation	8/251	206/17910	0.00869593	0.380336	0.368581	PPP1R16A/PPP1R35/PRKCD/ANKLE2/PPP1R10/CSRNP2/PPP1R9B/CDK5RAP3	8	BP
GO:0051668	localization within membrane	6/251	126/17910	0.00869878	0.380336	0.368581	CD24/SCRIB/RAB8A/DBN1/WDR19/PRKCZ	6	BP
GO:0035869	ciliary transition zone	4/255	61/18675	0.00964076	0.382031	0.368002	TRAF3IP1/PCM1/TBCC/WDR19	4	CC
GO:0043296	apical junction complex	6/255	134/18675	0.0102824	0.382031	0.368002	EPPK1/CLDN3/SHROOM3/CGN/NECTIN2/PRKCZ	6	CC
GO:0031122	cytoplasmic microtubule organization	3/251	31/17910	0.00915198	0.38799	0.375999	NUMA1/IFT172/PCM1	3	BP
GO:1905508	protein localization to microtubule organizing center	3/251	31/17910	0.00915198	0.38799	0.375999	NUMA1/PCM1/KIAA0753	3	BP
GO:0045935	positive regulation of nucleobase-containing compound metabolic process	36/251	1715/17910	0.00919459	0.38799	0.375999	SOX17/MED25/ZBTB48/ELF3/PRKCD/PATZ1/IRF6/PLAGL2/SIX4/ZNF76/TCEA2/GRHL1/ATF7IP/RFXANK/PNKP/PRKD2/ING4/ERBB2/SETDB1/KMT2B/PPP1R10/MED24/ZNF304/NR1H3/RAI1/KAT2A/PKN1/CREB3L4/USP21/CSRNP2/IRF2BP1/CCAR2/TNIP2/STK16/ZSCAN21/CDK5RAP3	36	BP
GO:0120036	plasma membrane bounded cell projection organization	30/251	1367/17910	0.00962415	0.401449	0.389041	ARAP1/TACSTD2/EFNA1/ARFIP2/PRKCD/TRAF3IP1/STK36/LZTS3/DDR1/PTPRF/IFT172/PLXNB2/MAPK8IP3/CELSR2/NEO1/SCRIB/NECTIN2/TTC30B/RAB8A/MARK2/ERBB2/DBN1/PCM1/ATAT1/WDR19/USP21/PRKCZ/PPP1R9B/WDR90/NCDN	30	BP
GO:0045892	negative regulation of transcription, DNA-templated	25/251	1083/17910	0.00984709	0.402991	0.390536	YEATS2/MED25/ELF3/CXXC5/EFNA1/ZNF282/PATZ1/SIX4/ZNF256/ATF7IP/ING4/BHLHE41/ZNF692/SETDB1/TRIM27/KCTD1/PEX14/ZNF304/NR1H3/SPINDOC/MAF1/IRF2BP1/CCAR2/ERF/VPS72	25	BP
GO:0009888	tissue development	40/251	1964/17910	0.00988321	0.402991	0.390536	SOX17/TACSTD2/ESRP2/EPPK1/PPL/PRSS8/FAM83H/KRT7/TMEM79/CNNM4/ELF3/ST14/MIR199A2/EFNA1/CLDN3/TSC2/LAMB3/TRAF3IP1/GAA/IRF6/MYH14/NUMA1/DDR1/CD24/IFT172/SHROOM3/PLXNB2/SIX4/GRHL1/CELSR2/PRKX/SCRIB/PRKD2/POR/LZTS2/IGSF8/FBXW4/KAT2A/FLOT2/WDR19	40	BP
GO:0016891	endoribonuclease activity, producing 5'-phosphomonoesters	2/257	31/16967	0.0797669	0.40629	0.375882	EDC3/RPP38	2	MF
GO:0017137	Rab GTPase binding	4/257	109/16967	0.0838859	0.410296	0.379588	DENND2D/RAB8A/RABGGTA/SGSM3	4	MF
GO:0060590	ATPase regulator activity	2/257	32/16967	0.0842633	0.410296	0.379588	GTF2H4/AHSA2P	2	MF
GO:0003993	acid phosphatase activity	1/257	6/16967	0.0875219	0.410296	0.379588	ACP2	1	MF
GO:0004468	lysine N-acetyltransferase activity, acting on acetyl phosphate as donor	1/257	6/16967	0.0875219	0.410296	0.379588	ATAT1	1	MF
GO:0005351	carbohydrate:proton symporter activity	1/257	6/16967	0.0875219	0.410296	0.379588	SLC45A4	1	MF
GO:0016624	oxidoreductase activity, acting on the aldehyde or oxo group of donors, disulfide as acceptor	1/257	6/16967	0.0875219	0.410296	0.379588	BCKDHA	1	MF
GO:0016723	oxidoreductase activity, oxidizing metal ions, NAD or NADP as acceptor	1/257	6/16967	0.0875219	0.410296	0.379588	CYB561	1	MF
GO:0019784	NEDD8-specific protease activity	1/257	6/16967	0.0875219	0.410296	0.379588	USP21	1	MF
GO:0090599	alpha-glucosidase activity	1/257	6/16967	0.0875219	0.410296	0.379588	GAA	1	MF
GO:0008134	transcription factor binding	13/257	564/16967	0.0883276	0.410296	0.379588	SOX17/YEATS2/MED25/CXXC5/STK36/TEAD3/BHLHE41/SETD6/KCTD1/MED24/KAT2A/PKN1/CDK5RAP3	13	MF
GO:0016776	phosphotransferase activity, phosphate group as acceptor	2/257	33/16967	0.0888347	0.410296	0.379588	PNKP/IP6K2	2	MF
GO:0044428	nuclear part	82/255	4801/18675	0.0119811	0.41335	0.398171	SOX17/ARAP1/ESRP2/YEATS2/EPPK1/MED25/ZBTB48/NPIPA5/DENND2D/ELF3/CXXC5/SNORD87/RFX1/PTPN6/PRKCD/PATZ1/NUMA1/GTF2H4/ARHGEF5/INTS3/SUGP1/TCEA2/GRHL1/NEO1/ATF7IP/RFXANK/IRF9/SMUG1/INTS5/SCRIB/PNKP/TEAD3/SNRNP35/PRKD2/ING4/CYHR1/FANCG/MARK2/YPEL3/ZNF692/IPO4/SETD6/SETDB1/TRIM27/PRCC/PCM1/KMT2B/EMSY/KCTD1/PPP1R10/TSEN54/MED24/CHD3/PEX14/IP6K2/WDR55/CACTIN/NR1H3/RAI1/KAT2A/PKN1/WDR19/CREB3L4/COPS7B/USP2…	82	CC
GO:0003714	transcription corepressor activity	6/257	205/16967	0.0920789	0.421706	0.390144	ATF7IP/BHLHE41/KCTD1/PEX14/IRF2BP1/ERF	6	MF
GO:0010921	regulation of phosphatase activity	7/251	171/17910	0.0105131	0.423913	0.410812	PPP1R16A/PPP1R35/ANKLE2/PPP1R10/CSRNP2/PPP1R9B/CDK5RAP3	7	BP
GO:0044212	transcription regulatory region DNA binding	16/257	739/16967	0.0968065	0.428176	0.39613	SOX17/ZBTB48/ELF3/PATZ1/IRF6/SIX4/GRHL1/IRF9/BHLHE41/ZNF692/ZNF605/NR1H3/RAI1/CREB3L4/MAF1/ZSCAN21	16	MF
GO:0001067	regulatory region nucleic acid binding	16/257	740/16967	0.0976583	0.428176	0.39613	SOX17/ZBTB48/ELF3/PATZ1/IRF6/SIX4/GRHL1/IRF9/BHLHE41/ZNF692/ZNF605/NR1H3/RAI1/CREB3L4/MAF1/ZSCAN21	16	MF
GO:0005089	Rho guanyl-nucleotide exchange factor activity	3/257	73/16967	0.0989548	0.428176	0.39613	ARHGEF5/RGL2/PLEKHG3	3	MF
GO:0004128	cytochrome-b5 reductase activity, acting on NAD(P)H	1/257	7/16967	0.101348	0.428176	0.39613	POR	1	MF
GO:0004691	cAMP-dependent protein kinase activity	1/257	7/16967	0.101348	0.428176	0.39613	PRKX	1	MF
GO:0005078	MAP-kinase scaffold activity	1/257	7/16967	0.101348	0.428176	0.39613	MAPK8IP3	1	MF
GO:0008318	protein prenyltransferase activity	1/257	7/16967	0.101348	0.428176	0.39613	RABGGTA	1	MF
GO:0031702	type 1 angiotensin receptor binding	1/257	7/16967	0.101348	0.428176	0.39613	ARAP1	1	MF
GO:0032407	MutSalpha complex binding	1/257	7/16967	0.101348	0.428176	0.39613	MCM9	1	MF
GO:0035184	histone threonine kinase activity	1/257	7/16967	0.101348	0.428176	0.39613	PKN1	1	MF
GO:0008047	enzyme activator activity	10/257	419/16967	0.105522	0.442383	0.409273	ARAP1/SIPA1/TSC2/PRKCD/GTF2H4/CD24/NLRP12/AHSA2P/MARK2/SGSM3	10	MF
GO:0004715	non-membrane spanning protein tyrosine kinase activity	2/257	37/16967	0.107808	0.444371	0.411113	PRKCD/STK16	2	MF
GO:0004713	protein tyrosine kinase activity	4/257	120/16967	0.109396	0.444371	0.411113	PRKCD/DDR1/ERBB2/STK16	4	MF
GO:0060589	nucleoside-triphosphatase regulator activity	7/257	267/16967	0.11208	0.444371	0.411113	ARAP1/SIPA1/TSC2/GTF2H4/RTKN/AHSA2P/SGSM3	7	MF
GO:0051879	Hsp90 protein binding	2/257	38/16967	0.112707	0.444371	0.411113	TSC2/AHSA2P	2	MF
GO:0000182	rDNA binding	1/257	8/16967	0.114966	0.444371	0.411113	MAF1	1	MF
GO:0003691	double-stranded telomeric DNA binding	1/257	8/16967	0.114966	0.444371	0.411113	ZBTB48	1	MF
GO:0003857	3-hydroxyacyl-CoA dehydrogenase activity	1/257	8/16967	0.114966	0.444371	0.411113	HSD17B8	1	MF
GO:0016653	oxidoreductase activity, acting on NAD(P)H, heme protein as acceptor	1/257	8/16967	0.114966	0.444371	0.411113	POR	1	MF
GO:0017154	semaphorin receptor activity	1/257	8/16967	0.114966	0.444371	0.411113	PLXNB2	1	MF
GO:0031701	angiotensin receptor binding	1/257	8/16967	0.114966	0.444371	0.411113	ARAP1	1	MF
GO:0097371	MDM2/MDM4 family protein binding	1/257	8/16967	0.114966	0.444371	0.411113	CDK5RAP3	1	MF
GO:0016893	endonuclease activity, active with either ribo- or deoxyribonucleic acids and producing 5'-phosphomonoesters	2/257	39/16967	0.117663	0.451596	0.417797	EDC3/RPP38	2	MF
GO:0016740	transferase activity	36/257	1947/16967	0.119621	0.454324	0.420321	NUAK2/FBXL2/TRPT1/PRKCD/STK36/GTF2H4/DDR1/LIMK2/CHPF2/PRKX/FCSK/FLAD1/PNKP/PRKD2/MARK2/PHKG2/ERBB2/RNF135/DPM3/SETD6/SETDB1/TRIM27/KMT2B/GALT/ATAT1/IP6K2/RRNAD1/TSR3/KAT2A/PKN1/PRKCZ/RABGGTA/MBOAT7/IRF2BP1/STK16/EEF2KMT	36	MF
GO:0000978	RNA polymerase II proximal promoter sequence-specific DNA binding	10/257	432/16967	0.12196	0.454324	0.420321	ELF3/PATZ1/SIX4/GRHL1/IRF9/BHLHE41/ZNF692/NR1H3/CREB3L4/ZSCAN21	10	MF
GO:0005088	Ras guanyl-nucleotide exchange factor activity	4/257	125/16967	0.122015	0.454324	0.420321	DENND2D/ARHGEF5/RGL2/PLEKHG3	4	MF
GO:0016706	oxidoreductase activity, acting on paired donors, with incorporation or reduction of molecular oxygen, 2-oxoglutarate as one donor, and incorporation of one atom each of oxygen into both donors	2/257	40/16967	0.122673	0.454324	0.420321	TYW5/P4HTM	2	MF
GO:0042393	histone binding	5/257	174/16967	0.125124	0.454324	0.420321	YEATS2/ING4/PKN1/VPS72/SPIN3	5	MF
GO:0004690	cyclic nucleotide-dependent protein kinase activity	1/257	9/16967	0.128378	0.454324	0.420321	PRKX	1	MF
GO:0015280	ligand-gated sodium channel activity	1/257	9/16967	0.128378	0.454324	0.420321	SCNN1A	1	MF
GO:0030023	extracellular matrix constituent conferring elasticity	1/257	9/16967	0.128378	0.454324	0.420321	EMILIN3	1	MF
GO:0031957	very long-chain fatty acid-CoA ligase activity	1/257	9/16967	0.128378	0.454324	0.420321	SLC27A3	1	MF
GO:0039706	co-receptor binding	1/257	9/16967	0.128378	0.454324	0.420321	NEO1	1	MF
GO:0043495	protein membrane anchor	1/257	9/16967	0.128378	0.454324	0.420321	PRIMA1	1	MF
GO:0120013	intermembrane lipid transfer activity	1/257	9/16967	0.128378	0.454324	0.420321	GRAMD1A	1	MF
GO:0008544	epidermis development	13/251	452/17910	0.011606	0.454373	0.44033	PPL/PRSS8/KRT7/TMEM79/ELF3/ST14/LAMB3/IRF6/NUMA1/IFT172/GRHL1/SCRIB/FLOT2	13	BP
GO:0006744	ubiquinone biosynthetic process	2/251	12/17910	0.0117694	0.454373	0.44033	COQ9/COQ4	2	BP
GO:0060339	negative regulation of type I interferon-mediated signaling pathway	2/251	12/17910	0.0117694	0.454373	0.44033	SCRIB/CACTIN	2	BP
GO:1901663	quinone biosynthetic process	2/251	12/17910	0.0117694	0.454373	0.44033	COQ9/COQ4	2	BP
GO:0000993	RNA polymerase II complex binding	2/257	42/16967	0.132844	0.461146	0.426632	SCAF1/CCAR2	2	MF
GO:0003678	DNA helicase activity	2/257	42/16967	0.132844	0.461146	0.426632	MCM9/CHD3	2	MF
GO:0015485	cholesterol binding	2/257	42/16967	0.132844	0.461146	0.426632	NR1H3/GRAMD1A	2	MF
GO:0030234	enzyme regulator activity	17/257	840/16967	0.13795	0.470518	0.435303	PPP1R16A/ARAP1/PPP1R35/SIPA1/TSC2/PRKCD/GTF2H4/CD24/RTKN/NLRP12/ANKLE2/AHSA2P/MARK2/PPP1R10/PPP1R9B/CCAR2/SGSM3	17	MF
GO:0018024	histone-lysine N-methyltransferase activity	2/257	43/16967	0.137999	0.470518	0.435303	SETDB1/KMT2B	2	MF
GO:0005522	profilin binding	1/257	10/16967	0.141587	0.470518	0.435303	DBN1	1	MF
GO:0033204	ribonuclease P RNA binding	1/257	10/16967	0.141587	0.470518	0.435303	RPP38	1	MF
GO:0036312	phosphatidylinositol 3-kinase regulatory subunit binding	1/257	10/16967	0.141587	0.470518	0.435303	FBXL2	1	MF
GO:0046974	histone methyltransferase activity (H3-K9 specific)	1/257	10/16967	0.141587	0.470518	0.435303	SETDB1	1	MF
GO:0070016	armadillo repeat domain binding	1/257	10/16967	0.141587	0.470518	0.435303	STRN4	1	MF
GO:0005671	Ada2/Gcn5/Ada3 transcription activator complex	2/255	15/18675	0.0173452	0.477933	0.460383	YEATS2/KAT2A	2	CC
GO:0032039	integrator complex	2/255	15/18675	0.0173452	0.477933	0.460383	INTS3/INTS5	2	CC
GO:0030992	intraciliary transport particle B	2/255	16/18675	0.0196466	0.477933	0.460383	TRAF3IP1/IFT172	2	CC
GO:0016323	basolateral plasma membrane	7/255	201/18675	0.0207256	0.477933	0.460383	TACSTD2/EPPK1/CNNM4/ST14/DISP1/ERBB2/FLOT2	7	CC
GO:0044232	organelle membrane contact site	2/255	18/18675	0.0246062	0.477933	0.460383	GRAMD1A/MBOAT7	2	CC
GO:0043209	myelin sheath	3/255	46/18675	0.0248153	0.477933	0.460383	SCRIB/ERBB2/PRKCZ	3	CC
GO:0070160	tight junction	5/255	123/18675	0.0268842	0.477933	0.460383	LSR/EPPK1/CLDN3/CGN/PRKCZ	5	CC
GO:0016327	apicolateral plasma membrane	2/255	19/18675	0.027257	0.477933	0.460383	EPPK1/CLDN3	2	CC
GO:0005829	cytosol	81/255	4909/18675	0.0285378	0.477933	0.460383	ARAP1/KLHL14/TACSTD2/ARHGAP39/HGS/PPL/ZBTB48/KRT7/DENND2D/ELF3/SIPA1/CXXC5/ARFIP2/TSC2/ATXN2/AP1M2/PTPN6/RHOT2/PRKCD/STK36/IRF6/MYH14/NUMA1/ARHGEF5/NADSYN1/RTKN/HOMER2/GRHL1/TRAPPC6A/FCSK/ATF7IP/RFXANK/IRF9/FLAD1/PRKD2/ING4/RAB8A/FANCG/PHKG2/ERBB2/FRAT2/RNF135/PAN2/SETD6/SETDB1/DBN1/TRIM27/NUDT14/PCM1/LZTS2/LCN2/GALT/MON1A/ATAT1/FBXW4/UQCRC1/EXOC7/CACTIN/TBCC/TSR3/PKN1/PPFIBP2/COPS7B/USP21/PRKCZ/…	81	CC
GO:0032588	trans-Golgi network membrane	4/255	85/18675	0.0290885	0.477933	0.460383	TMEM79/ARFIP2/AP1M2/RAB8A	4	CC
GO:0044450	microtubule organizing center part	6/255	170/18675	0.0294623	0.477933	0.460383	CCDC120/RAB8A/PCM1/EXOC7/WDR90/KIAA0753	6	CC
GO:0044448	cell cortex part	5/255	128/18675	0.0311912	0.477933	0.460383	NUMA1/DBN1/EXOC7/FLOT2/PRKCZ	5	CC
GO:0097228	sperm principal piece	2/255	21/18675	0.0328833	0.477933	0.460383	SCNN1A/IFT172	2	CC
GO:0005938	cell cortex	7/255	229/18675	0.0382034	0.477933	0.460383	CNKSR1/ARFIP2/NUMA1/DBN1/EXOC7/FLOT2/PRKCZ	7	CC
GO:1990204	oxidoreductase complex	4/255	93/18675	0.0385995	0.477933	0.460383	SDHAF4/UQCRC1/BCKDHA/KAT2A	4	CC
GO:0000438	core TFIIH complex portion of holo TFIIH complex	1/255	3/18675	0.0404092	0.477933	0.460383	GTF2H4	1	CC
GO:0005610	laminin-5 complex	1/255	3/18675	0.0404092	0.477933	0.460383	LAMB3	1	CC
GO:0030981	cortical microtubule cytoskeleton	1/255	3/18675	0.0404092	0.477933	0.460383	NUMA1	1	CC
GO:0031501	mannosyltransferase complex	1/255	3/18675	0.0404092	0.477933	0.460383	DPM3	1	CC
GO:0033185	dolichol-phosphate-mannose synthase complex	1/255	3/18675	0.0404092	0.477933	0.460383	DPM3	1	CC
GO:0033565	ESCRT-0 complex	1/255	3/18675	0.0404092	0.477933	0.460383	HGS	1	CC
GO:0090443	FAR/SIN/STRIPAK complex	1/255	3/18675	0.0404092	0.477933	0.460383	STRN4	1	CC
GO:0097513	myosin II filament	1/255	3/18675	0.0404092	0.477933	0.460383	MYH14	1	CC
GO:0005689	U12-type spliceosomal complex	2/255	24/18675	0.0420833	0.477933	0.460383	SNRNP35/RNPC3	2	CC
GO:0030131	clathrin adaptor complex	2/255	24/18675	0.0420833	0.477933	0.460383	AP1M2/AP1G2	2	CC
GO:0072686	mitotic spindle	4/255	97/18675	0.0439468	0.477933	0.460383	YEATS2/NUMA1/ATAT1/KAT2A	4	CC
GO:0005856	cytoskeleton	37/255	2041/18675	0.0446101	0.477933	0.460383	KIAA0556/KLHL14/ARHGAP39/YEATS2/EPPK1/PPL/FAM83H/KRT7/UBXN11/TRAF3IP1/MYH14/LZTS3/NUMA1/ARHGEF5/SHROOM3/CCDC120/MPZL2/CGN/ING4/RAB8A/MARK2/DBN1/PCM1/LZTS2/ATAT1/CHD3/EXOC7/TBCC/KAT2A/FLOT2/WDR19/PRKCZ/WDR90/AAMP/KIAA0753/MDN1/CDK5RAP3	37	CC
GO:0019897	extrinsic component of plasma membrane	4/255	102/18675	0.0511862	0.477933	0.460383	ST14/NUMA1/SCRIB/GRAMD1A	4	CC
GO:0005802	trans-Golgi network	6/255	196/18675	0.0526324	0.477933	0.460383	TMEM79/CLN3/ARFIP2/ATXN2/AP1M2/RAB8A	6	CC
GO:0005947	mitochondrial alpha-ketoglutarate dehydrogenase complex	1/255	4/18675	0.0535141	0.477933	0.460383	BCKDHA	1	CC
GO:0005968	Rab-protein geranylgeranyltransferase complex	1/255	4/18675	0.0535141	0.477933	0.460383	RABGGTA	1	CC
GO:0045252	oxoglutarate dehydrogenase complex	1/255	4/18675	0.0535141	0.477933	0.460383	KAT2A	1	CC
GO:0061689	tricellular tight junction	1/255	4/18675	0.0535141	0.477933	0.460383	LSR	1	CC
GO:0070876	SOSS complex	1/255	4/18675	0.0535141	0.477933	0.460383	INTS3	1	CC
GO:0099029	anchored component of presynaptic active zone membrane	1/255	4/18675	0.0535141	0.477933	0.460383	FLOT2	1	CC
GO:0005739	mitochondrion	28/255	1492/18675	0.0535532	0.477933	0.460383	UCP2/PPL/CLN3/RHOT2/SDHAF4/MIGA2/PARS2/PACS2/PPOX/FLAD1/PNKP/SLC27A3/FANCG/MARK2/POR/SECISBP2/ECI1/UQCRC1/BCKDHA/SLC25A28/RAI1/CREB3L4/HSD17B8/CCAR2/BOLA1/COQ9/NAXE/COQ4	28	CC
GO:0019898	extrinsic component of membrane	6/255	199/18675	0.0558603	0.477933	0.460383	MUC16/ST14/NUMA1/SCRIB/GRAMD1A/COQ4	6	CC
GO:0030054	cell junction	24/255	1247/18675	0.0563462	0.477933	0.460383	LSR/CNKSR1/EPPK1/PPL/CLDN3/PTPN6/PRKCD/IRF6/LZTS3/ARHGEF5/SHROOM3/HOMER2/SCRIB/CGN/NECTIN2/PRIMA1/DBN1/ATAT1/IP6K2/FOCAD/FLOT2/PRKCZ/PPP1R9B/SGSM3	24	CC
GO:0097546	ciliary base	2/255	29/18675	0.0592322	0.477933	0.460383	TRAF3IP1/RAB8A	2	CC
GO:0044441	ciliary part	10/255	415/18675	0.0594396	0.477933	0.460383	SCNN1A/PTGS1/TRAF3IP1/IFT172/CCDC120/TTC30B/RAB8A/PCM1/TBCC/WDR19	10	CC
GO:0042641	actomyosin	3/255	67/18675	0.0637412	0.477933	0.460383	MYH14/DBN1/PRKCZ	3	CC
GO:0005749	mitochondrial respiratory chain complex II, succinate dehydrogenase complex (ubiquinone)	1/255	5/18675	0.0664408	0.477933	0.460383	SDHAF4	1	CC
GO:0030062	mitochondrial tricarboxylic acid cycle enzyme complex	1/255	5/18675	0.0664408	0.477933	0.460383	BCKDHA	1	CC
GO:0030121	AP-1 adaptor complex	1/255	5/18675	0.0664408	0.477933	0.460383	AP1G2	1	CC
GO:0035658	Mon1-Ccz1 complex	1/255	5/18675	0.0664408	0.477933	0.460383	MON1A	1	CC
GO:0045257	succinate dehydrogenase complex (ubiquinone)	1/255	5/18675	0.0664408	0.477933	0.460383	SDHAF4	1	CC
GO:0045273	respiratory chain complex II	1/255	5/18675	0.0664408	0.477933	0.460383	SDHAF4	1	CC
GO:0045281	succinate dehydrogenase complex	1/255	5/18675	0.0664408	0.477933	0.460383	SDHAF4	1	CC
GO:0045283	fumarate reductase complex	1/255	5/18675	0.0664408	0.477933	0.460383	SDHAF4	1	CC
GO:0099147	extrinsic component of postsynaptic density membrane	1/255	5/18675	0.0664408	0.477933	0.460383	SCRIB	1	CC
GO:0099738	cell cortex region	2/255	31/18675	0.0666575	0.477933	0.460383	NUMA1/PRKCZ	2	CC
GO:0042995	cell projection	34/255	1917/18675	0.0679018	0.477933	0.460383	SCNN1A/KIAA0556/EPPK1/PTGS1/CNNM4/CLN3/ARFIP2/TRAF3IP1/MYH14/NUMA1/ARHGEF5/PTPRF/IFT172/HOMER2/MAPK8IP3/CCDC120/SCRIB/TTC30B/RAB8A/MARK2/DBN1/PCM1/STRN4/SCYL3/ATAT1/EXOC7/TBCC/FLOT2/WDR19/PRKCZ/MAF1/PPP1R9B/NCDN/NAXE	34	CC
GO:0005921	gap junction	2/255	32/18675	0.0704801	0.477933	0.460383	DBN1/SGSM3	2	CC
GO:0044291	cell-cell contact zone	3/255	70/18675	0.0707439	0.477933	0.460383	SCRIB/NECTIN2/FLOT2	3	CC
GO:0043005	neuron projection	21/255	1091/18675	0.0712103	0.477933	0.460383	PTGS1/CNNM4/CLN3/MYH14/NUMA1/PTPRF/HOMER2/MAPK8IP3/CCDC120/MARK2/DBN1/STRN4/ATAT1/EXOC7/TBCC/FLOT2/WDR19/PRKCZ/MAF1/PPP1R9B/NCDN	21	CC
GO:1902562	H4 histone acetyltransferase complex	2/255	33/18675	0.0743725	0.477933	0.460383	YEATS2/KAT2A	2	CC
GO:0000123	histone acetyltransferase complex	3/255	72/18675	0.0755965	0.477933	0.460383	YEATS2/ING4/KAT2A	3	CC
GO:0030426	growth cone	5/255	166/18675	0.0776574	0.477933	0.460383	MYH14/MAPK8IP3/CCDC120/DBN1/EXOC7	5	CC
GO:0005923	bicellular tight junction	4/255	118/18675	0.0784229	0.477933	0.460383	EPPK1/CLDN3/CGN/PRKCZ	4	CC
GO:0000439	transcription factor TFIIH core complex	1/255	6/18675	0.0791916	0.477933	0.460383	GTF2H4	1	CC
GO:0030991	intraciliary transport particle A	1/255	6/18675	0.0791916	0.477933	0.460383	WDR19	1	CC
GO:0032584	growth cone membrane	1/255	6/18675	0.0791916	0.477933	0.460383	EXOC7	1	CC
GO:0045179	apical cortex	1/255	6/18675	0.0791916	0.477933	0.460383	PRKCZ	1	CC
GO:0061673	mitotic spindle astral microtubule	1/255	6/18675	0.0791916	0.477933	0.460383	NUMA1	1	CC
GO:0098892	extrinsic component of postsynaptic specialization membrane	1/255	6/18675	0.0791916	0.477933	0.460383	SCRIB	1	CC
GO:0030427	site of polarized growth	5/255	169/18675	0.0823677	0.477933	0.460383	MYH14/MAPK8IP3/CCDC120/DBN1/EXOC7	5	CC
GO:0044463	cell projection part	24/255	1308/18675	0.0858276	0.477933	0.460383	SCNN1A/PTGS1/CNNM4/TRAF3IP1/MYH14/NUMA1/IFT172/HOMER2/MAPK8IP3/CCDC120/TTC30B/RAB8A/MARK2/DBN1/PCM1/STRN4/EXOC7/TBCC/FLOT2/WDR19/PRKCZ/MAF1/PPP1R9B/NCDN	24	CC
GO:0120038	plasma membrane bounded cell projection part	24/255	1308/18675	0.0858276	0.477933	0.460383	SCNN1A/PTGS1/CNNM4/TRAF3IP1/MYH14/NUMA1/IFT172/HOMER2/MAPK8IP3/CCDC120/TTC30B/RAB8A/MARK2/DBN1/PCM1/STRN4/EXOC7/TBCC/FLOT2/WDR19/PRKCZ/MAF1/PPP1R9B/NCDN	24	CC
GO:0032391	photoreceptor connecting cilium	2/255	36/18675	0.0864426	0.477933	0.460383	TBCC/WDR19	2	CC
GO:0005794	Golgi apparatus	26/255	1441/18675	0.088145	0.477933	0.460383	ARAP1/MUC16/PTGS1/TMEM79/ELF3/CLN3/ARFIP2/TSC2/ATXN2/AP1M2/NUMA1/LIMK2/GRHL1/MAPK8IP3/CHPF2/NEO1/TRAPPC6A/AP1G2/PRKD2/RAB8A/LTBR/SCYL3/GALT/ATAT1/CREB3L4/PGAP2	26	CC
GO:0005814	centriole	4/255	124/18675	0.0901767	0.477933	0.460383	CCDC120/RAB8A/WDR90/KIAA0753	4	CC
GO:0097730	non-motile cilium	4/255	124/18675	0.0901767	0.477933	0.460383	PTGS1/RAB8A/TBCC/WDR19	4	CC
GO:0005750	mitochondrial respiratory chain complex III	1/255	7/18675	0.0917689	0.477933	0.460383	UQCRC1	1	CC
GO:0030056	hemidesmosome	1/255	7/18675	0.0917689	0.477933	0.460383	EPPK1	1	CC
GO:0036449	microtubule minus-end	1/255	7/18675	0.0917689	0.477933	0.460383	NUMA1	1	CC
GO:0045275	respiratory chain complex III	1/255	7/18675	0.0917689	0.477933	0.460383	UQCRC1	1	CC
GO:0072357	PTW/PP1 phosphatase complex	1/255	7/18675	0.0917689	0.477933	0.460383	PPP1R10	1	CC
GO:0005913	cell-cell adherens junction	3/255	79/18675	0.093683	0.477933	0.460383	SCRIB/NECTIN2/FLOT2	3	CC
GO:0008287	protein serine/threonine phosphatase complex	2/255	38/18675	0.094792	0.477933	0.460383	PPP1R10/PPP1R9B	2	CC
GO:1903293	phosphatase complex	2/255	38/18675	0.094792	0.477933	0.460383	PPP1R10/PPP1R9B	2	CC
GO:0031248	protein acetyltransferase complex	3/255	80/18675	0.0964003	0.477933	0.460383	YEATS2/ING4/KAT2A	3	CC
GO:1902493	acetyltransferase complex	3/255	80/18675	0.0964003	0.477933	0.460383	YEATS2/ING4/KAT2A	3	CC
GO:0030863	cortical cytoskeleton	3/255	81/18675	0.0991496	0.477933	0.460383	NUMA1/DBN1/FLOT2	3	CC
GO:0099568	cytoplasmic region	9/255	402/18675	0.100952	0.477933	0.460383	CNKSR1/ARFIP2/TRAF3IP1/NUMA1/MAPK8IP3/DBN1/EXOC7/FLOT2/PRKCZ	9	CC
GO:0030119	AP-type membrane coat adaptor complex	2/255	40/18675	0.103361	0.477933	0.460383	AP1M2/AP1G2	2	CC
GO:0005915	zonula adherens	1/255	8/18675	0.104175	0.477933	0.460383	NECTIN2	1	CC
GO:0016600	flotillin complex	1/255	8/18675	0.104175	0.477933	0.460383	FLOT2	1	CC
GO:0043203	axon hillock	1/255	8/18675	0.104175	0.477933	0.460383	PRKCZ	1	CC
GO:0043256	laminin complex	1/255	8/18675	0.104175	0.477933	0.460383	LAMB3	1	CC
GO:0098890	extrinsic component of postsynaptic membrane	1/255	8/18675	0.104175	0.477933	0.460383	SCRIB	1	CC
GO:0001650	fibrillar center	4/255	131/18675	0.104888	0.477933	0.460383	TRIM27/PEX14/IP6K2/RPP38	4	CC
GO:0031227	intrinsic component of endoplasmic reticulum membrane	4/255	131/18675	0.104888	0.477933	0.460383	CLN3/ANKLE2/DPM3/GRAMD1A	4	CC
GO:0030374	nuclear receptor transcription coactivator activity	2/257	45/16967	0.148437	0.481535	0.445495	MED24/PKN1	2	MF
GO:0000987	proximal promoter sequence-specific DNA binding	10/257	452/16967	0.149836	0.481535	0.445495	ELF3/PATZ1/SIX4/GRHL1/IRF9/BHLHE41/ZNF692/NR1H3/CREB3L4/ZSCAN21	10	MF
GO:0005080	protein kinase C binding	2/257	46/16967	0.153714	0.481535	0.445495	PRKD2/PKN1	2	MF
GO:1990841	promoter-specific chromatin binding	2/257	46/16967	0.153714	0.481535	0.445495	SETDB1/ZNF304	2	MF
GO:0004303	estradiol 17-beta-dehydrogenase activity	1/257	11/16967	0.154597	0.481535	0.445495	HSD17B8	1	MF
GO:0005402	carbohydrate:cation symporter activity	1/257	11/16967	0.154597	0.481535	0.445495	SLC45A4	1	MF
GO:0015295	solute:proton symporter activity	1/257	11/16967	0.154597	0.481535	0.445495	SLC45A4	1	MF
GO:0015926	glucosidase activity	1/257	11/16967	0.154597	0.481535	0.445495	GAA	1	MF
GO:0032404	mismatch repair complex binding	1/257	11/16967	0.154597	0.481535	0.445495	MCM9	1	MF
GO:0097493	structural molecule activity conferring elasticity	1/257	11/16967	0.154597	0.481535	0.445495	EMILIN3	1	MF
GO:0016705	oxidoreductase activity, acting on paired donors, with incorporation or reduction of molecular oxygen	4/257	137/16967	0.154641	0.481535	0.445495	PTGS1/TYW5/P4HTM/POR	4	MF
GO:0046872	metal ion binding	69/257	4068/16967	0.155505	0.481535	0.445495	ARAP1/ZNF646/HGS/ZNF316/NUAK2/PTGS1/ZBTB48/CP/ZSCAN16/ZNF629/CXXC5/RHOT2/PRKCD/ZNF282/ZNF579/TYW5/STK36/PATZ1/PLAGL2/DDR1/ZNF213/LIMK2/ZNF76/ZNF256/TCEA2/CELSR2/ZNF142/ZSCAN29/P4HTM/ZNF79/ZNF343/PRKD2/ING4/CYHR1/ZNFX1/MARK2/YPEL3/ZNF692/RNF135/PAN2/ZNF691/SETDB1/TRIM27/NUDT14/ZNF324/CYB561/KMT2B/LCN2/PPP1R10/GALT/ZNF605/CHD3/UQCRC1/BCKDHA/ZNF304/NR1H3/RAI1/ZNF784/USP21/ZNF473/PRKCZ/RABGGTA/IRF2BP…	69	MF
GO:0035304	regulation of protein dephosphorylation	6/251	137/17910	0.0127986	0.485195	0.4702	PPP1R16A/PPP1R35/PRKCD/ANKLE2/PPP1R10/PPP1R9B	6	BP
GO:0016311	dephosphorylation	13/251	458/17910	0.0128351	0.485195	0.4702	PPP1R16A/ACP2/PPP1R35/PTP4A3/PTPN6/PRKCD/PTPRF/PNKP/ANKLE2/PPP1R10/CSRNP2/PPP1R9B/CDK5RAP3	13	BP
GO:0030118	clathrin coat	2/255	41/18675	0.107723	0.486264	0.468407	AP1M2/AP1G2	2	CC
GO:0043254	regulation of protein complex assembly	12/251	409/17910	0.0130144	0.4869	0.471852	MED25/PRKCD/TRAF3IP1/NUMA1/GTF2H4/ARHGEF5/ATF7IP/PAN2/TRIM27/ATAT1/PEX14/PRKCZ	12	BP
GO:0032934	sterol binding	2/257	47/16967	0.159027	0.489105	0.452499	NR1H3/GRAMD1A	2	MF
GO:0051087	chaperone binding	3/257	91/16967	0.159744	0.489105	0.452499	CP/AHSA2P/TBCC	3	MF
GO:0004725	protein tyrosine phosphatase activity	3/257	92/16967	0.163405	0.490532	0.453819	PTP4A3/PTPN6/PTPRF	3	MF
GO:0008168	methyltransferase activity	5/257	191/16967	0.164696	0.490532	0.453819	SETD6/SETDB1/KMT2B/RRNAD1/EEF2KMT	5	MF
GO:0004526	ribonuclease P activity	1/257	12/16967	0.167411	0.490532	0.453819	RPP38	1	MF
GO:0005041	low-density lipoprotein particle receptor activity	1/257	12/16967	0.167411	0.490532	0.453819	CXCL16	1	MF
GO:0008649	rRNA methyltransferase activity	1/257	12/16967	0.167411	0.490532	0.453819	RRNAD1	1	MF
GO:0016863	intramolecular oxidoreductase activity, transposing C=C bonds	1/257	12/16967	0.167411	0.490532	0.453819	ECI1	1	MF
GO:0030898	actin-dependent ATPase activity	1/257	12/16967	0.167411	0.490532	0.453819	MYH14	1	MF
GO:0140102	catalytic activity, acting on a rRNA	1/257	12/16967	0.167411	0.490532	0.453819	RRNAD1	1	MF
GO:0000226	microtubule cytoskeleton organization	13/251	460/17910	0.0132664	0.491265	0.476082	TRAF3IP1/NUMA1/IFT172/CCDC120/MARK2/PCM1/LZTS2/ATAT1/CHD3/PEX14/KAT2A/PRKCZ/KIAA0753	13	BP
GO:0004714	transmembrane receptor protein tyrosine kinase activity	2/257	49/16967	0.169753	0.491659	0.454861	DDR1/ERBB2	2	MF
GO:0016627	oxidoreductase activity, acting on the CH-CH group of donors	2/257	49/16967	0.169753	0.491659	0.454861	SDHAF4/PPOX	2	MF
GO:0004540	ribonuclease activity	3/257	94/16967	0.170801	0.491659	0.454861	PAN2/EDC3/RPP38	3	MF
GO:0005085	guanyl-nucleotide exchange factor activity	5/257	196/16967	0.177191	0.491659	0.454861	DENND2D/ARHGEF5/RGL2/PLEKHG3/MON1A	5	MF
GO:0004535	poly(A)-specific ribonuclease activity	1/257	13/16967	0.180031	0.491659	0.454861	PAN2	1	MF
GO:0004659	prenyltransferase activity	1/257	13/16967	0.180031	0.491659	0.454861	RABGGTA	1	MF
GO:0004683	calmodulin-dependent protein kinase activity	1/257	13/16967	0.180031	0.491659	0.454861	PHKG2	1	MF
GO:0016251	RNA polymerase II general transcription initiation factor activity	1/257	13/16967	0.180031	0.491659	0.454861	GTF2H4	1	MF
GO:0019104	DNA N-glycosylase activity	1/257	13/16967	0.180031	0.491659	0.454861	SMUG1	1	MF
GO:0042800	histone methyltransferase activity (H3-K4 specific)	1/257	13/16967	0.180031	0.491659	0.454861	KMT2B	1	MF
GO:0045125	bioactive lipid receptor activity	1/257	13/16967	0.180031	0.491659	0.454861	LPAR2	1	MF
GO:0051010	microtubule plus-end binding	1/257	13/16967	0.180031	0.491659	0.454861	NUMA1	1	MF
GO:0048365	Rac GTPase binding	2/257	51/16967	0.180596	0.491659	0.454861	ARFIP2/PKN1	2	MF
GO:0004521	endoribonuclease activity	2/257	52/16967	0.186056	0.491659	0.454861	EDC3/RPP38	2	MF
GO:0042054	histone methyltransferase activity	2/257	52/16967	0.186056	0.491659	0.454861	SETDB1/KMT2B	2	MF
GO:0140101	catalytic activity, acting on a tRNA	3/257	99/16967	0.189692	0.491659	0.454861	TRPT1/TYW5/RPP38	3	MF
GO:0016741	transferase activity, transferring one-carbon groups	5/257	201/16967	0.190034	0.491659	0.454861	SETD6/SETDB1/KMT2B/RRNAD1/EEF2KMT	5	MF
GO:0003841	1-acylglycerol-3-phosphate O-acyltransferase activity	1/257	14/16967	0.192461	0.491659	0.454861	MBOAT7	1	MF
GO:0004549	tRNA-specific ribonuclease activity	1/257	14/16967	0.192461	0.491659	0.454861	RPP38	1	MF
GO:0005095	GTPase inhibitor activity	1/257	14/16967	0.192461	0.491659	0.454861	RTKN	1	MF
GO:0015645	fatty acid ligase activity	1/257	14/16967	0.192461	0.491659	0.454861	SLC27A3	1	MF
GO:0030228	lipoprotein particle receptor activity	1/257	14/16967	0.192461	0.491659	0.454861	CXCL16	1	MF
GO:0035173	histone kinase activity	1/257	14/16967	0.192461	0.491659	0.454861	PKN1	1	MF
GO:0035497	cAMP response element binding	1/257	14/16967	0.192461	0.491659	0.454861	CREB3L4	1	MF
GO:0042171	lysophosphatidic acid acyltransferase activity	1/257	14/16967	0.192461	0.491659	0.454861	MBOAT7	1	MF
GO:0043274	phospholipase binding	1/257	14/16967	0.192461	0.491659	0.454861	PRKCZ	1	MF
GO:0050811	GABA receptor binding	1/257	14/16967	0.192461	0.491659	0.454861	MAF1	1	MF
GO:0043169	cation binding	69/257	4133/16967	0.193055	0.491659	0.454861	ARAP1/ZNF646/HGS/ZNF316/NUAK2/PTGS1/ZBTB48/CP/ZSCAN16/ZNF629/CXXC5/RHOT2/PRKCD/ZNF282/ZNF579/TYW5/STK36/PATZ1/PLAGL2/DDR1/ZNF213/LIMK2/ZNF76/ZNF256/TCEA2/CELSR2/ZNF142/ZSCAN29/P4HTM/ZNF79/ZNF343/PRKD2/ING4/CYHR1/ZNFX1/MARK2/YPEL3/ZNF692/RNF135/PAN2/ZNF691/SETDB1/TRIM27/NUDT14/ZNF324/CYB561/KMT2B/LCN2/PPP1R10/GALT/ZNF605/CHD3/UQCRC1/BCKDHA/ZNF304/NR1H3/RAI1/ZNF784/USP21/ZNF473/PRKCZ/RABGGTA/IRF2BP…	69	MF
GO:0050662	coenzyme binding	6/257	257/16967	0.195743	0.496186	0.45905	PPOX/P4HTM/POR/ATAT1/DUS1L/HSD17B8	6	MF
GO:0061733	peptide-lysine-N-acetyltransferase activity	2/257	54/16967	0.197044	0.497172	0.459962	ATAT1/KAT2A	2	MF
GO:0034504	protein localization to nucleus	8/251	223/17910	0.0135661	0.497285	0.481916	TSC2/PRKCD/TMCO6/SIX4/IPO4/LZTS2/PPP1R10/CDK5RAP3	8	BP
GO:0006743	ubiquinone metabolic process	2/251	13/17910	0.0137818	0.497729	0.482347	COQ9/COQ4	2	BP
GO:1905269	positive regulation of chromatin organization	5/251	101/17910	0.0138525	0.497729	0.482347	ATF7IP/PRKD2/SETDB1/ZNF304/KAT2A	5	BP
GO:0120031	plasma membrane bounded cell projection assembly	14/251	515/17910	0.0141518	0.499425	0.48399	ARAP1/TACSTD2/ARFIP2/PRKCD/TRAF3IP1/STK36/IFT172/TTC30B/RAB8A/PCM1/ATAT1/WDR19/PPP1R9B/WDR90	14	BP
GO:0031647	regulation of protein stability	9/251	272/17910	0.0148086	0.499425	0.48399	SOX17/EFNA1/PRKCD/ATF7IP/DPM3/KAT2A/FLOT2/CCAR2/TNIP2	9	BP
GO:0051254	positive regulation of RNA metabolic process	32/251	1532/17910	0.0148294	0.499425	0.48399	SOX17/MED25/ZBTB48/ELF3/PATZ1/IRF6/PLAGL2/SIX4/ZNF76/TCEA2/GRHL1/ATF7IP/RFXANK/PRKD2/ING4/ERBB2/KMT2B/MED24/ZNF304/NR1H3/RAI1/KAT2A/PKN1/CREB3L4/USP21/CSRNP2/IRF2BP1/CCAR2/TNIP2/STK16/ZSCAN21/CDK5RAP3	32	BP
GO:0097120	receptor localization to synapse	3/251	37/17910	0.0148788	0.499425	0.48399	RAB8A/DBN1/PRKCZ	3	BP
GO:0006606	protein import into nucleus	5/251	103/17910	0.0149721	0.499425	0.48399	TSC2/PRKCD/TMCO6/IPO4/PPP1R10	5	BP
GO:0030031	cell projection assembly	14/251	521/17910	0.0154994	0.499425	0.48399	ARAP1/TACSTD2/ARFIP2/PRKCD/TRAF3IP1/STK36/IFT172/TTC30B/RAB8A/PCM1/ATAT1/WDR19/PPP1R9B/WDR90	14	BP
GO:0051172	negative regulation of nitrogen compound metabolic process	44/251	2271/17910	0.0156952	0.499425	0.48399	PPP1R35/YEATS2/MED25/ELF3/CLN3/MIR199A2/CXXC5/EFNA1/TSC2/PTPN6/PRKCD/ZNF282/TRAF3IP1/PATZ1/SIX4/ZNF256/ATF7IP/NLRP12/PNKP/ING4/BHLHE41/NUDT16L1/POR/ZNF692/SETDB1/TRIM27/SECISBP2/KCTD1/PPP1R10/PEX14/CACTIN/ZNF304/NR1H3/SPINDOC/FLOT2/PKN1/PRKCZ/MAF1/PPP1R9B/IRF2BP1/CCAR2/ERF/VPS72/CDK5RAP3	44	BP
GO:0001921	positive regulation of receptor recycling	2/251	14/17910	0.0159316	0.499425	0.48399	ARAP1/SCRIB	2	BP
GO:0002091	negative regulation of receptor internalization	2/251	14/17910	0.0159316	0.499425	0.48399	MIR199A2/ATXN2	2	BP
GO:0006684	sphingomyelin metabolic process	2/251	14/17910	0.0159316	0.499425	0.48399	CLN3/PRKCD	2	BP
GO:0032688	negative regulation of interferon-beta production	2/251	14/17910	0.0159316	0.499425	0.48399	TRAF3IP1/CACTIN	2	BP
GO:0050862	positive regulation of T cell receptor signaling pathway	2/251	14/17910	0.0159316	0.499425	0.48399	PRKD2/NECTIN2	2	BP
GO:0060831	smoothened signaling pathway involved in dorsal/ventral neural tube patterning	2/251	14/17910	0.0159316	0.499425	0.48399	TRAF3IP1/WDR19	2	BP
GO:0010667	negative regulation of cardiac muscle cell apoptotic process	3/251	38/17910	0.0159902	0.499425	0.48399	MIR199A2/RGL2/PPP1R10	3	BP
GO:0050856	regulation of T cell receptor signaling pathway	3/251	38/17910	0.0159902	0.499425	0.48399	PTPN6/PRKD2/NECTIN2	3	BP
GO:0008033	tRNA processing	5/251	105/17910	0.0161507	0.499425	0.48399	TRPT1/TYW5/TSEN54/DUS1L/RPP38	5	BP
GO:0051345	positive regulation of hydrolase activity	17/251	684/17910	0.0164021	0.499425	0.48399	ARAP1/ARHGAP39/SIPA1/EFNA1/TSC2/PRKCD/GTF2H4/ARHGEF5/LPAR2/NLRP12/SCRIB/PRKD2/AHSA2P/ERBB2/NR1H3/PRKCZ/SGSM3	17	BP
GO:0035239	tube morphogenesis	21/251	905/17910	0.0164909	0.499425	0.48399	SOX17/TACSTD2/HGS/ESRP2/ST14/MIR199A2/EFNA1/TSC2/DDR1/IFT172/SHROOM3/PLXNB2/SIX4/PRKX/SCRIB/PRKD2/ERBB2/LZTS2/ZNF304/KAT2A/AAMP	21	BP
GO:0008283	cell proliferation	39/251	1969/17910	0.0165145	0.499425	0.48399	SOX17/TACSTD2/HGS/ESRP2/EPPK1/MED25/PTGS1/MIR199A2/TSC2/PTPN6/PRKCD/IRF6/DDR1/CD24/IFT172/PLXNB2/SIX4/PRKX/SCRIB/TEAD3/PRKD2/ING4/BHLHE41/POR/ERBB2/FRAT2/DBN1/PCM1/LZTS2/IGSF8/C1orf56/FBXW4/ZNF304/KAT2A/PKN1/PRKCZ/PPP1R9B/TBC1D8/CDK5RAP3	39	BP
GO:0045893	positive regulation of transcription, DNA-templated	29/251	1368/17910	0.0167484	0.502315	0.486791	SOX17/MED25/ZBTB48/ELF3/PATZ1/IRF6/PLAGL2/SIX4/ZNF76/TCEA2/GRHL1/ATF7IP/RFXANK/PRKD2/ERBB2/KMT2B/MED24/ZNF304/NR1H3/RAI1/KAT2A/CREB3L4/USP21/CSRNP2/IRF2BP1/TNIP2/STK16/ZSCAN21/CDK5RAP3	29	BP
GO:0021532	neural tube patterning	3/251	39/17910	0.0171471	0.503745	0.488176	SOX17/TRAF3IP1/WDR19	3	BP
GO:1903507	negative regulation of nucleic acid-templated transcription	25/251	1137/17910	0.0171855	0.503745	0.488176	YEATS2/MED25/ELF3/CXXC5/EFNA1/ZNF282/PATZ1/SIX4/ZNF256/ATF7IP/ING4/BHLHE41/ZNF692/SETDB1/TRIM27/KCTD1/PEX14/ZNF304/NR1H3/SPINDOC/MAF1/IRF2BP1/CCAR2/ERF/VPS72	25	BP
GO:0009653	anatomical structure morphogenesis	48/251	2535/17910	0.0172126	0.503745	0.488176	SOX17/ARAP1/TACSTD2/HGS/ESRP2/TMEM79/CNNM4/ELF3/ST14/MIR199A2/EFNA1/CLDN3/TSC2/LAMB3/FJX1/PTPN6/TRAF3IP1/GAA/MYH14/LZTS3/DDR1/IFT172/SHROOM3/PLXNB2/SIX4/CELSR2/NEO1/PRKX/MPZL2/SCRIB/PRKD2/NECTIN2/RAB8A/BHLHE41/MARK2/POR/ERBB2/DBN1/LZTS2/FBXW4/TBCC/ZNF304/KAT2A/PKN1/WDR19/PRKCZ/MBOAT7/AAMP	48	BP
GO:0042809	vitamin D receptor binding	1/257	15/16967	0.204703	0.50481	0.467028	MED24	1	MF
GO:0046965	retinoid X receptor binding	1/257	15/16967	0.204703	0.50481	0.467028	MED25	1	MF
GO:0061608	nuclear import signal receptor activity	1/257	15/16967	0.204703	0.50481	0.467028	TMCO6	1	MF
GO:0071617	lysophospholipid acyltransferase activity	1/257	15/16967	0.204703	0.50481	0.467028	MBOAT7	1	MF
GO:0140223	general transcription initiation factor activity	1/257	15/16967	0.204703	0.50481	0.467028	GTF2H4	1	MF
GO:0044451	nucleoplasm part	19/255	1033/18675	0.115398	0.506552	0.48795	YEATS2/GTF2H4/TCEA2/ATF7IP/ING4/FANCG/TRIM27/PRCC/KMT2B/PPP1R10/MED24/CHD3/CACTIN/KAT2A/WDR19/ZNF473/MAU2/VPS72/U2AF1L4	19	CC
GO:0000164	protein phosphatase type 1 complex	1/255	9/18675	0.116413	0.506552	0.48795	PPP1R9B	1	CC
GO:0099026	anchored component of presynaptic membrane	1/255	9/18675	0.116413	0.506552	0.48795	FLOT2	1	CC
GO:0120103	centriolar subdistal appendage	1/255	9/18675	0.116413	0.506552	0.48795	CCDC120	1	CC
GO:1902679	negative regulation of RNA biosynthetic process	25/251	1139/17910	0.0175239	0.508753	0.493029	YEATS2/MED25/ELF3/CXXC5/EFNA1/ZNF282/PATZ1/SIX4/ZNF256/ATF7IP/ING4/BHLHE41/ZNF692/SETDB1/TRIM27/KCTD1/PEX14/ZNF304/NR1H3/SPINDOC/MAF1/IRF2BP1/CCAR2/ERF/VPS72	25	BP
GO:0005524	ATP binding	26/257	1451/16967	0.210933	0.513626	0.475185	NUAK2/MCM9/PRKCD/STK36/MYH14/DDR1/NADSYN1/LIMK2/PARS2/PRKX/FCSK/NLRP12/FLAD1/PNKP/PRKD2/SLC27A3/MARK2/PHKG2/ERBB2/SCYL3/CHD3/IP6K2/PKN1/PRKCZ/STK16/MDN1	26	MF
GO:0004519	endonuclease activity	3/257	105/16967	0.213016	0.513626	0.475185	PNKP/EDC3/RPP38	3	MF
GO:0000166	nucleotide binding	35/257	2012/16967	0.214216	0.513626	0.475185	NUAK2/MCM9/ARFIP2/PRKCD/STK36/MYH14/ARHGEF5/DDR1/NADSYN1/LIMK2/PARS2/RTKN/PRKX/FCSK/NLRP12/PPOX/FLAD1/PNKP/PRKD2/SLC27A3/RAB8A/MARK2/POR/PHKG2/ERBB2/SCYL3/CHD3/IP6K2/PKN1/PRKCZ/DUS1L/HSD17B8/STK16/NAXE/MDN1	35	MF
GO:1901265	nucleoside phosphate binding	35/257	2013/16967	0.215093	0.513626	0.475185	NUAK2/MCM9/ARFIP2/PRKCD/STK36/MYH14/ARHGEF5/DDR1/NADSYN1/LIMK2/PARS2/RTKN/PRKX/FCSK/NLRP12/PPOX/FLAD1/PNKP/PRKD2/SLC27A3/RAB8A/MARK2/POR/PHKG2/ERBB2/SCYL3/CHD3/IP6K2/PKN1/PRKCZ/DUS1L/HSD17B8/STK16/NAXE/MDN1	35	MF
GO:0008157	protein phosphatase 1 binding	1/257	16/16967	0.21676	0.513626	0.475185	PPP1R9B	1	MF
GO:0008656	cysteine-type endopeptidase activator activity involved in apoptotic process	1/257	16/16967	0.21676	0.513626	0.475185	NLRP12	1	MF
GO:0010485	H4 histone acetyltransferase activity	1/257	16/16967	0.21676	0.513626	0.475185	KAT2A	1	MF
GO:0015095	magnesium ion transmembrane transporter activity	1/257	16/16967	0.21676	0.513626	0.475185	CNNM4	1	MF
GO:0070530	K63-linked polyubiquitin modification-dependent protein binding	1/257	16/16967	0.21676	0.513626	0.475185	TNIP2	1	MF
GO:0006388	tRNA splicing, via endonucleolytic cleavage and ligation	2/251	15/17910	0.0182145	0.520241	0.504162	TRPT1/TSEN54	2	BP
GO:0016180	snRNA processing	2/251	15/17910	0.0182145	0.520241	0.504162	INTS3/INTS5	2	BP
GO:0042987	amyloid precursor protein catabolic process	3/251	40/17910	0.0183496	0.520241	0.504162	CLN3/EFNA1/FLOT2	3	BP
GO:0140098	catalytic activity, acting on RNA	6/257	268/16967	0.221858	0.52343	0.484255	TRPT1/TYW5/PAN2/RRNAD1/EDC3/RPP38	6	MF
GO:0036477	somatodendritic compartment	14/255	724/18675	0.121495	0.523947	0.504707	CNNM4/NUMA1/PTPRF/HOMER2/MAPK8IP3/RAB8A/MARK2/DBN1/STRN4/FLOT2/PRKCZ/MAF1/PPP1R9B/NCDN	14	CC
GO:0097458	neuron part	26/255	1500/18675	0.123914	0.525911	0.506598	PTGS1/CNNM4/CLN3/TSC2/MYH14/LZTS3/NUMA1/PTPRF/HOMER2/MAPK8IP3/CCDC120/SCRIB/RAB8A/MARK2/DBN1/STRN4/ATAT1/EXOC7/TBCC/FLOT2/WDR19/PPFIBP2/PRKCZ/MAF1/PPP1R9B/NCDN	26	CC
GO:0000145	exocyst	1/255	10/18675	0.128483	0.525911	0.506598	EXOC7	1	CC
GO:0000235	astral microtubule	1/255	10/18675	0.128483	0.525911	0.506598	NUMA1	1	CC
GO:0005675	transcription factor TFIIH holo complex	1/255	10/18675	0.128483	0.525911	0.506598	GTF2H4	1	CC
GO:0005818	aster	1/255	10/18675	0.128483	0.525911	0.506598	NUMA1	1	CC
GO:0030681	multimeric ribonuclease P complex	1/255	10/18675	0.128483	0.525911	0.506598	RPP38	1	CC
GO:0034212	peptide N-acetyltransferase activity	2/257	59/16967	0.22482	0.528134	0.488607	ATAT1/KAT2A	2	MF
GO:0008353	RNA polymerase II CTD heptapeptide repeat kinase activity	1/257	17/16967	0.228635	0.529855	0.490199	GTF2H4	1	MF
GO:0031489	myosin V binding	1/257	17/16967	0.228635	0.529855	0.490199	RAB8A	1	MF
GO:0001098	basal transcription machinery binding	2/257	60/16967	0.230414	0.529855	0.490199	SCAF1/CCAR2	2	MF
GO:0001099	basal RNA polymerase II transcription machinery binding	2/257	60/16967	0.230414	0.529855	0.490199	SCAF1/CCAR2	2	MF
GO:0003684	damaged DNA binding	2/257	60/16967	0.230414	0.529855	0.490199	PNKP/FANCG	2	MF
GO:0050839	cell adhesion molecule binding	9/257	444/16967	0.232481	0.532363	0.492519	PPL/ARFIP2/PTPN6/PTPRF/SCRIB/CGN/NECTIN2/MARK2/DBN1	9	MF
GO:0072384	organelle transport along microtubule	4/251	73/17910	0.0192919	0.537708	0.521089	CLN3/RHOT2/PEX14/PRKCZ	4	BP
GO:0016569	covalent chromatin modification	12/251	433/17910	0.0194716	0.537708	0.521089	YEATS2/PRKCD/ATF7IP/PRKD2/ING4/SETD6/SETDB1/KMT2B/ZNF304/KAT2A/PKN1/USP21	12	BP
GO:0010664	negative regulation of striated muscle cell apoptotic process	3/251	41/17910	0.0195979	0.537708	0.521089	MIR199A2/RGL2/PPP1R10	3	BP
GO:0035295	tube development	24/251	1093/17910	0.0196678	0.537708	0.521089	SOX17/TACSTD2/HGS/ESRP2/ST14/MIR199A2/EFNA1/TSC2/TRAF3IP1/DDR1/CD24/IFT172/SHROOM3/PLXNB2/SIX4/PRKX/SCRIB/PRKD2/ERBB2/LZTS2/ZNF304/KAT2A/WDR19/AAMP	24	BP
GO:0031324	negative regulation of cellular metabolic process	46/251	2432/17910	0.020034	0.537708	0.521089	PPP1R35/YEATS2/MED25/ELF3/CLN3/MIR199A2/CXXC5/EFNA1/TSC2/ATXN2/PTPN6/PRKCD/ZNF282/TRAF3IP1/PATZ1/SIX4/ZNF256/ATF7IP/NLRP12/PNKP/ANKLE2/ING4/BHLHE41/NUDT16L1/POR/ZNF692/SETDB1/TRIM27/SECISBP2/KCTD1/PPP1R10/PEX14/CACTIN/ZNF304/NR1H3/SPINDOC/PKN1/PRKCZ/MAF1/CSRNP2/PPP1R9B/IRF2BP1/CCAR2/ERF/VPS72/CDK5RAP3	46	BP
GO:0055072	iron ion homeostasis	4/251	74/17910	0.0201763	0.537708	0.521089	CP/NEO1/LCN2/SLC25A28	4	BP
GO:0051276	chromosome organization	24/251	1097/17910	0.0204468	0.537708	0.521089	YEATS2/ZBTB48/MCM9/PRKCD/NUMA1/GTF2H4/ATF7IP/PNKP/PRKD2/ING4/IPO4/SETD6/SETDB1/KMT2B/EMSY/PPP1R10/CHD3/ZNF304/KAT2A/PKN1/COPS7B/USP21/MAU2/VPS72	24	BP
GO:0051253	negative regulation of RNA metabolic process	26/251	1214/17910	0.0205283	0.537708	0.521089	YEATS2/MED25/ELF3/CXXC5/EFNA1/ZNF282/PATZ1/SIX4/ZNF256/ATF7IP/ING4/BHLHE41/ZNF692/SETDB1/TRIM27/SECISBP2/KCTD1/PEX14/ZNF304/NR1H3/SPINDOC/MAF1/IRF2BP1/CCAR2/ERF/VPS72	26	BP
GO:0000394	RNA splicing, via endonucleolytic cleavage and ligation	2/251	16/17910	0.0206265	0.537708	0.521089	TRPT1/TSEN54	2	BP
GO:2000001	regulation of DNA damage checkpoint	2/251	16/17910	0.0206265	0.537708	0.521089	PPP1R10/CCAR2	2	BP
GO:0070268	cornification	5/251	112/17910	0.0207577	0.537708	0.521089	PPL/PRSS8/KRT7/TMEM79/ST14	5	BP
GO:0018023	peptidyl-lysine trimethylation	3/251	42/17910	0.0208919	0.537708	0.521089	KMT2B/ZNF304/EEF2KMT	3	BP
GO:0061001	regulation of dendritic spine morphogenesis	3/251	42/17910	0.0208919	0.537708	0.521089	EFNA1/LZTS3/DBN1	3	BP
GO:0044455	mitochondrial membrane part	5/255	199/18675	0.137299	0.541171	0.521298	RHOT2/SDHAF4/PPOX/UQCRC1/COQ4	5	CC
GO:0120025	plasma membrane bounded cell projection	31/255	1854/18675	0.137979	0.541171	0.521298	SCNN1A/PTGS1/CNNM4/CLN3/ARFIP2/TRAF3IP1/MYH14/NUMA1/PTPRF/IFT172/HOMER2/MAPK8IP3/CCDC120/SCRIB/TTC30B/RAB8A/MARK2/DBN1/PCM1/STRN4/SCYL3/ATAT1/EXOC7/TBCC/FLOT2/WDR19/PRKCZ/MAF1/PPP1R9B/NCDN/NAXE	31	CC
GO:0030130	clathrin coat of trans-Golgi network vesicle	1/255	11/18675	0.14039	0.541171	0.521298	AP1G2	1	CC
GO:0031314	extrinsic component of mitochondrial inner membrane	1/255	11/18675	0.14039	0.541171	0.521298	COQ4	1	CC
GO:0032585	multivesicular body membrane	1/255	11/18675	0.14039	0.541171	0.521298	HGS	1	CC
GO:0042555	MCM complex	1/255	11/18675	0.14039	0.541171	0.521298	MCM9	1	CC
GO:1990023	mitotic spindle midzone	1/255	11/18675	0.14039	0.541171	0.521298	NUMA1	1	CC
GO:0005815	microtubule organizing center	13/255	681/18675	0.141504	0.541171	0.521298	TRAF3IP1/NUMA1/CCDC120/RAB8A/PCM1/LZTS2/CHD3/EXOC7/KAT2A/PRKCZ/WDR90/KIAA0753/CDK5RAP3	13	CC
GO:0045095	keratin filament	3/255	97/18675	0.147054	0.541171	0.521298	EPPK1/FAM83H/KRT7	3	CC
GO:0005929	cilium	11/255	563/18675	0.149643	0.541171	0.521298	SCNN1A/PTGS1/TRAF3IP1/IFT172/CCDC120/TTC30B/RAB8A/PCM1/TBCC/WDR19/NAXE	11	CC
GO:0097733	photoreceptor cell cilium	3/255	98/18675	0.150266	0.541171	0.521298	PTGS1/TBCC/WDR19	3	CC
GO:0030914	STAGA complex	1/255	12/18675	0.152135	0.541171	0.521298	KAT2A	1	CC
GO:0042627	chylomicron	1/255	12/18675	0.152135	0.541171	0.521298	LSR	1	CC
GO:0044233	Mitochondria-associated ER Membrane	1/255	12/18675	0.152135	0.541171	0.521298	MBOAT7	1	CC
GO:0099144	anchored component of synaptic membrane	1/255	12/18675	0.152135	0.541171	0.521298	FLOT2	1	CC
GO:0099243	extrinsic component of synaptic membrane	1/255	12/18675	0.152135	0.541171	0.521298	SCRIB	1	CC
GO:0044452	nucleolar part	4/255	151/18675	0.152279	0.541171	0.521298	TRIM27/PEX14/IP6K2/RPP38	4	CC
GO:0000139	Golgi membrane	13/255	691/18675	0.15263	0.541171	0.521298	ARAP1/TMEM79/CLN3/ARFIP2/AP1M2/NUMA1/MAPK8IP3/CHPF2/TRAPPC6A/AP1G2/RAB8A/CREB3L4/PGAP2	13	CC
GO:0097731	9+0 non-motile cilium	3/255	99/18675	0.1535	0.541171	0.521298	PTGS1/TBCC/WDR19	3	CC
GO:0044430	cytoskeletal part	26/255	1543/18675	0.154962	0.542367	0.52245	YEATS2/EPPK1/FAM83H/KRT7/TRAF3IP1/MYH14/NUMA1/ARHGEF5/SHROOM3/CCDC120/CGN/RAB8A/MARK2/DBN1/PCM1/LZTS2/ATAT1/CHD3/EXOC7/TBCC/KAT2A/FLOT2/PRKCZ/WDR90/KIAA0753/CDK5RAP3	26	CC
GO:0003690	double-stranded DNA binding	14/257	744/16967	0.239097	0.543486	0.50281	ZBTB48/ELF3/PATZ1/SIX4/GRHL1/IRF9/PNKP/BHLHE41/ZNF692/ZNF605/NR1H3/CREB3L4/MAF1/ZSCAN21	14	MF
GO:0015605	organophosphate ester transmembrane transporter activity	1/257	18/16967	0.24033	0.543486	0.50281	TMEM30B	1	MF
GO:0017025	TBP-class protein binding	1/257	18/16967	0.24033	0.543486	0.50281	YEATS2	1	MF
GO:0044431	Golgi apparatus part	16/255	891/18675	0.161105	0.543665	0.5237	ARAP1/MUC16/TMEM79/CLN3/ARFIP2/ATXN2/AP1M2/NUMA1/LIMK2/MAPK8IP3/CHPF2/TRAPPC6A/AP1G2/RAB8A/CREB3L4/PGAP2	16	CC
GO:0001931	uropod	1/255	13/18675	0.163719	0.543665	0.5237	FLOT2	1	CC
GO:0012510	trans-Golgi network transport vesicle membrane	1/255	13/18675	0.163719	0.543665	0.5237	AP1G2	1	CC
GO:0031254	cell trailing edge	1/255	13/18675	0.163719	0.543665	0.5237	FLOT2	1	CC
GO:0031616	spindle pole centrosome	1/255	13/18675	0.163719	0.543665	0.5237	NUMA1	1	CC
GO:0034706	sodium channel complex	1/255	13/18675	0.163719	0.543665	0.5237	SCNN1A	1	CC
GO:0043240	Fanconi anaemia nuclear complex	1/255	13/18675	0.163719	0.543665	0.5237	FANCG	1	CC
GO:0030425	dendrite	10/255	514/18675	0.16713	0.543665	0.5237	CNNM4/NUMA1/MAPK8IP3/MARK2/DBN1/STRN4/FLOT2/MAF1/PPP1R9B/NCDN	10	CC
GO:0048471	perinuclear region of cytoplasm	13/255	705/18675	0.16896	0.543665	0.5237	TMEM134/SIPA1/TSC2/ATXN2/PRKCD/MAL2/MAPK8IP3/CYHR1/ERBB2/FLOT2/PRKCZ/MAF1/STK16	13	CC
GO:0097447	dendritic tree	10/255	516/18675	0.169938	0.543665	0.5237	CNNM4/NUMA1/MAPK8IP3/MARK2/DBN1/STRN4/FLOT2/MAF1/PPP1R9B/NCDN	10	CC
GO:0016581	NuRD complex	1/255	14/18675	0.175146	0.543665	0.5237	CHD3	1	CC
GO:0030677	ribonuclease P complex	1/255	14/18675	0.175146	0.543665	0.5237	RPP38	1	CC
GO:0033276	transcription factor TFTC complex	1/255	14/18675	0.175146	0.543665	0.5237	KAT2A	1	CC
GO:0034362	low-density lipoprotein particle	1/255	14/18675	0.175146	0.543665	0.5237	LSR	1	CC
GO:0090545	CHD-type complex	1/255	14/18675	0.175146	0.543665	0.5237	CHD3	1	CC
GO:0005681	spliceosomal complex	4/255	160/18675	0.17585	0.543665	0.5237	SUGP1/SNRNP35/CACTIN/RNPC3	4	CC
GO:0016363	nuclear matrix	3/255	106/18675	0.176724	0.543665	0.5237	PRKCD/NUMA1/PRKCZ	3	CC
GO:1902494	catalytic complex	19/255	1103/18675	0.176913	0.543665	0.5237	YEATS2/FBXL2/SDHAF4/GTF2H4/ING4/PHKG2/DPM3/KMT2B/PPP1R10/CHD3/FBXW4/UQCRC1/BCKDHA/CACTIN/KAT2A/RABGGTA/PPP1R9B/RANBP10/RPP38	19	CC
GO:0001725	stress fiber	2/255	56/18675	0.177845	0.543665	0.5237	MYH14/PRKCZ	2	CC
GO:0097517	contractile actin filament bundle	2/255	56/18675	0.177845	0.543665	0.5237	MYH14/PRKCZ	2	CC
GO:0043666	regulation of phosphoprotein phosphatase activity	5/251	113/17910	0.0214789	0.545289	0.528436	PPP1R16A/PPP1R35/ANKLE2/PPP1R10/PPP1R9B	5	BP
GO:0010557	positive regulation of macromolecule biosynthetic process	34/251	1698/17910	0.021487	0.545289	0.528436	SOX17/MED25/ZBTB48/ELF3/PATZ1/IRF6/PLAGL2/SIX4/ZNF76/TCEA2/GRHL1/ATF7IP/RFXANK/NLRP12/PNKP/PRKD2/ING4/ERBB2/KMT2B/MED24/ZNF304/NR1H3/RAI1/KAT2A/PKN1/CREB3L4/USP21/CSRNP2/IRF2BP1/CCAR2/TNIP2/STK16/ZSCAN21/CDK5RAP3	34	BP
GO:0008380	RNA splicing	12/251	440/17910	0.021743	0.547955	0.53102	ESRP2/SCAF1/TRPT1/SUGP1/SNRNP35/PRCC/TSEN54/CACTIN/PPP1R9B/CCAR2/RNPC3/U2AF1L4	12	BP
GO:0035639	purine ribonucleoside triphosphate binding	30/257	1732/16967	0.244341	0.550272	0.509088	NUAK2/MCM9/ARFIP2/PRKCD/STK36/MYH14/ARHGEF5/DDR1/NADSYN1/LIMK2/PARS2/RTKN/PRKX/FCSK/NLRP12/FLAD1/PNKP/PRKD2/SLC27A3/RAB8A/MARK2/PHKG2/ERBB2/SCYL3/CHD3/IP6K2/PKN1/PRKCZ/STK16/MDN1	30	MF
GO:0045926	negative regulation of growth	8/251	244/17910	0.0220246	0.551222	0.534186	SOX17/SIPA1/MIR199A2/ING4/IP6K2/RAI1/PPP1R9B/CCAR2	8	BP
GO:0098791	Golgi subcompartment	14/255	780/18675	0.181634	0.551755	0.531494	ARAP1/TMEM79/CLN3/ARFIP2/ATXN2/AP1M2/NUMA1/MAPK8IP3/CHPF2/TRAPPC6A/AP1G2/RAB8A/CREB3L4/PGAP2	14	CC
GO:0060443	mammary gland morphogenesis	3/251	43/17910	0.0222318	0.552597	0.535519	ELF3/DDR1/SCRIB	3	BP
GO:0018193	peptidyl-amino acid modification	24/251	1107/17910	0.0225005	0.555297	0.538135	YEATS2/EFNA1/PTPN6/PRKCD/DDR1/CD24/PRKX/PRKD2/ING4/MARK2/POR/ERBB2/DPM3/SETD6/SETDB1/NUDT14/KMT2B/ATAT1/ZNF304/KAT2A/PKN1/PRKCZ/STK16/EEF2KMT	24	BP
GO:0031400	negative regulation of protein modification process	15/251	601/17910	0.0226465	0.555297	0.538135	PPP1R35/EFNA1/TSC2/PTPN6/PRKCD/TRAF3IP1/NLRP12/PNKP/TRIM27/PPP1R10/CACTIN/PKN1/PRKCZ/PPP1R9B/CDK5RAP3	15	BP
GO:0016505	peptidase activator activity involved in apoptotic process	1/257	19/16967	0.251849	0.555759	0.514165	NLRP12	1	MF
GO:0017127	cholesterol transporter activity	1/257	19/16967	0.251849	0.555759	0.514165	GRAMD1A	1	MF
GO:0030296	protein tyrosine kinase activator activity	1/257	19/16967	0.251849	0.555759	0.514165	CD24	1	MF
GO:0016791	phosphatase activity	5/257	224/16967	0.252863	0.555759	0.514165	ACP2/PTP4A3/PTPN6/PTPRF/PNKP	5	MF
GO:0019199	transmembrane receptor protein kinase activity	2/257	65/16967	0.258488	0.555759	0.514165	DDR1/ERBB2	2	MF
GO:0004518	nuclease activity	4/257	171/16967	0.260695	0.555759	0.514165	PNKP/PAN2/EDC3/RPP38	4	MF
GO:0001848	complement binding	1/257	20/16967	0.263194	0.555759	0.514165	CFB	1	MF
GO:0008519	ammonium transmembrane transporter activity	1/257	20/16967	0.263194	0.555759	0.514165	SLC44A2	1	MF
GO:0015101	organic cation transmembrane transporter activity	1/257	20/16967	0.263194	0.555759	0.514165	SLC44A2	1	MF
GO:0016411	acylglycerol O-acyltransferase activity	1/257	20/16967	0.263194	0.555759	0.514165	MBOAT7	1	MF
GO:0016675	oxidoreductase activity, acting on a heme group of donors	1/257	20/16967	0.263194	0.555759	0.514165	POR	1	MF
GO:0016799	hydrolase activity, hydrolyzing N-glycosyl compounds	1/257	20/16967	0.263194	0.555759	0.514165	SMUG1	1	MF
GO:0030515	snoRNA binding	1/257	20/16967	0.263194	0.555759	0.514165	NUDT16L1	1	MF
GO:0031418	L-ascorbic acid binding	1/257	20/16967	0.263194	0.555759	0.514165	P4HTM	1	MF
GO:0050145	nucleoside monophosphate kinase activity	1/257	20/16967	0.263194	0.555759	0.514165	PNKP	1	MF
GO:0035064	methylated histone binding	2/257	66/16967	0.264113	0.555759	0.514165	ING4/SPIN3	2	MF
GO:0140034	methylation-dependent protein binding	2/257	66/16967	0.264113	0.555759	0.514165	ING4/SPIN3	2	MF
GO:0032559	adenyl ribonucleotide binding	26/257	1502/16967	0.265384	0.556285	0.514651	NUAK2/MCM9/PRKCD/STK36/MYH14/DDR1/NADSYN1/LIMK2/PARS2/PRKX/FCSK/NLRP12/FLAD1/PNKP/PRKD2/SLC27A3/MARK2/PHKG2/ERBB2/SCYL3/CHD3/IP6K2/PKN1/PRKCZ/STK16/MDN1	26	MF
GO:0032426	stereocilium tip	1/255	15/18675	0.186418	0.559254	0.538717	HOMER2	1	CC
GO:0032806	carboxy-terminal domain protein kinase complex	1/255	15/18675	0.186418	0.559254	0.538717	GTF2H4	1	CC
GO:0033962	cytoplasmic mRNA processing body assembly	2/251	17/17910	0.0231635	0.560402	0.543082	ATXN2/PAN2	2	BP
GO:1902683	regulation of receptor localization to synapse	2/251	17/17910	0.0231635	0.560402	0.543082	DBN1/PRKCZ	2	BP
GO:0050660	flavin adenine dinucleotide binding	2/257	67/16967	0.269739	0.563248	0.521093	PPOX/DUS1L	2	MF
GO:0005765	lysosomal membrane	7/255	344/18675	0.192108	0.563854	0.543148	ACP2/TMEM79/CP/CLN3/AP1M2/GAA/SLC44A2	7	CC
GO:0098852	lytic vacuole membrane	7/255	344/18675	0.192108	0.563854	0.543148	ACP2/TMEM79/CP/CLN3/AP1M2/GAA/SLC44A2	7	CC
GO:0032432	actin filament bundle	2/255	59/18675	0.192621	0.563854	0.543148	MYH14/PRKCZ	2	CC
GO:0045171	intercellular bridge	2/255	59/18675	0.192621	0.563854	0.543148	RFXANK/AAMP	2	CC
GO:1990234	transferase complex	11/255	597/18675	0.195003	0.565768	0.544992	YEATS2/FBXL2/GTF2H4/ING4/PHKG2/DPM3/KMT2B/FBXW4/KAT2A/RABGGTA/RANBP10	11	CC
GO:0035371	microtubule plus-end	1/255	16/18675	0.197536	0.565768	0.544992	NUMA1	1	CC
GO:0005813	centrosome	9/255	473/18675	0.199912	0.565768	0.544992	NUMA1/RAB8A/PCM1/LZTS2/CHD3/EXOC7/KAT2A/KIAA0753/CDK5RAP3	9	CC
GO:0098590	plasma membrane region	19/255	1130/18675	0.204517	0.565768	0.544992	SCNN1A/TACSTD2/EPPK1/CNNM4/CLN3/ST14/CLDN3/MAL2/DISP1/LZTS3/SHROOM3/HOMER2/SCRIB/ERBB2/DBN1/FLOT2/PKN1/PRKCZ/PPP1R9B	19	CC
GO:0030496	midbody	4/255	171/18675	0.206201	0.565768	0.544992	RAB8A/LZTS2/EXOC7/PKN1	4	CC
GO:0014069	postsynaptic density	6/255	290/18675	0.206225	0.565768	0.544992	TSC2/LZTS3/SCRIB/RAB8A/DBN1/PRKCZ	6	CC
GO:0098978	glutamatergic synapse	7/255	352/18675	0.207315	0.565768	0.544992	ARHGAP39/HOMER2/SCRIB/RAB8A/DBN1/FLOT2/PRKCZ	7	CC
GO:0035580	specific granule lumen	2/255	62/18675	0.20755	0.565768	0.544992	PTPN6/LCN2	2	CC
GO:0031307	integral component of mitochondrial outer membrane	1/255	17/18675	0.208503	0.565768	0.544992	RHOT2	1	CC
GO:0042101	T cell receptor complex	1/255	17/18675	0.208503	0.565768	0.544992	PTPN6	1	CC
GO:0060077	inhibitory synapse	1/255	17/18675	0.208503	0.565768	0.544992	MAF1	1	CC
GO:0090723	growth cone part	1/255	17/18675	0.208503	0.565768	0.544992	EXOC7	1	CC
GO:0099524	postsynaptic cytosol	1/255	17/18675	0.208503	0.565768	0.544992	DBN1	1	CC
GO:0030554	adenyl nucleotide binding	26/257	1509/16967	0.273281	0.567621	0.525139	NUAK2/MCM9/PRKCD/STK36/MYH14/DDR1/NADSYN1/LIMK2/PARS2/PRKX/FCSK/NLRP12/FLAD1/PNKP/PRKD2/SLC27A3/MARK2/PHKG2/ERBB2/SCYL3/CHD3/IP6K2/PKN1/PRKCZ/STK16/MDN1	26	MF
GO:0000030	mannosyltransferase activity	1/257	21/16967	0.274368	0.567621	0.525139	DPM3	1	MF
GO:0030295	protein kinase activator activity	2/257	68/16967	0.275364	0.567621	0.525139	CD24/MARK2	2	MF
GO:0036094	small molecule binding	39/257	2340/16967	0.283773	0.567621	0.525139	NUAK2/MCM9/ARFIP2/PRKCD/STK36/MYH14/ARHGEF5/DDR1/NADSYN1/LIMK2/PARS2/RTKN/PRKX/FCSK/NLRP12/PPOX/P4HTM/FLAD1/PNKP/PRKD2/SLC27A3/RAB8A/MARK2/POR/PHKG2/ERBB2/LCN2/SCYL3/CHD3/IP6K2/NR1H3/GRAMD1A/PKN1/PRKCZ/DUS1L/HSD17B8/STK16/NAXE/MDN1	39	MF
GO:0030695	GTPase regulator activity	5/257	235/16967	0.284586	0.567621	0.525139	ARAP1/SIPA1/TSC2/RTKN/SGSM3	5	MF
GO:0000146	microfilament motor activity	1/257	22/16967	0.285373	0.567621	0.525139	MYH14	1	MF
GO:0005048	signal sequence binding	1/257	22/16967	0.285373	0.567621	0.525139	PEX5L	1	MF
GO:0015248	sterol transporter activity	1/257	22/16967	0.285373	0.567621	0.525139	GRAMD1A	1	MF
GO:0030159	receptor signaling complex scaffold activity	1/257	22/16967	0.285373	0.567621	0.525139	HOMER2	1	MF
GO:0030742	GTP-dependent protein binding	1/257	22/16967	0.285373	0.567621	0.525139	ARFIP2	1	MF
GO:0051019	mitogen-activated protein kinase binding	1/257	22/16967	0.285373	0.567621	0.525139	CDK5RAP3	1	MF
GO:0070840	dynein complex binding	1/257	22/16967	0.285373	0.567621	0.525139	NUMA1	1	MF
GO:1904680	peptide transmembrane transporter activity	1/257	22/16967	0.285373	0.567621	0.525139	DISP1	1	MF
GO:0009967	positive regulation of signal transduction	32/251	1591/17910	0.0240572	0.568487	0.550917	ARAP1/ELF3/PTP4A3/MIR199A2/CXXC5/EFNA1/PTPN6/PRKCD/STK36/DISP1/NUMA1/PLAGL2/ARHGEF5/CD24/IFT172/HOMER2/MAPK8IP3/NEO1/NLRP12/RGL2/SLC44A2/PRKD2/NECTIN2/POR/ERBB2/LTBR/NR1H3/PKN1/PRKCZ/CCAR2/TNIP2/CDK5RAP3	32	BP
GO:0006397	mRNA processing	13/251	499/17910	0.0241145	0.568487	0.550917	ESRP2/SCAF1/GTF2H4/SUGP1/SNRNP35/PAN2/PRCC/TSEN54/CACTIN/ZNF473/CCAR2/RNPC3/U2AF1L4	13	BP
GO:0044782	cilium organization	10/251	346/17910	0.0244906	0.568487	0.550917	TRAF3IP1/STK36/IFT172/NECTIN2/TTC30B/RAB8A/PCM1/ATAT1/WDR19/WDR90	10	BP
GO:0016477	cell migration	30/251	1474/17910	0.0248229	0.568487	0.550917	SOX17/TACSTD2/EPPK1/FAM83H/PTP4A3/MIR199A2/EFNA1/PTPN6/PRKCD/ARHGEF5/DDR1/PTPRF/CD24/PLXNB2/SIX4/CXCL16/PRKX/NLRP12/SCRIB/ELMO3/PRKD2/MARK2/PCM1/SCYL3/ZNF304/PKN1/PRKCZ/PPP1R9B/MBOAT7/AAMP	30	BP
GO:0051128	regulation of cellular component organization	44/251	2340/17910	0.0250156	0.568487	0.550917	SOX17/ARAP1/TACSTD2/MED25/SIPA1/MIR199A2/EFNA1/TSC2/ATXN2/PRKCD/TRAF3IP1/MYH14/LZTS3/NUMA1/GTF2H4/ARHGEF5/DDR1/PTPRF/SHROOM3/PLXNB2/SIX4/CXCL16/ATF7IP/SCRIB/PNKP/PRKD2/MARK2/ERBB2/PAN2/SETDB1/DBN1/TRIM27/KMT2B/LCN2/PPP1R10/ATAT1/PEX14/IP6K2/ZNF304/NR1H3/KAT2A/PRKCZ/PPP1R9B/CCAR2	44	BP
GO:0009891	positive regulation of biosynthetic process	36/251	1842/17910	0.0252152	0.568487	0.550917	SOX17/MED25/ZBTB48/ELF3/PRKCD/PATZ1/IRF6/PLAGL2/SIX4/ZNF76/TCEA2/GRHL1/ATF7IP/RFXANK/NLRP12/PNKP/PRKD2/ING4/POR/ERBB2/KMT2B/MED24/ZNF304/NR1H3/RAI1/KAT2A/PKN1/CREB3L4/USP21/CSRNP2/IRF2BP1/CCAR2/TNIP2/STK16/ZSCAN21/CDK5RAP3	36	BP
GO:0043412	macromolecule modification	70/251	4027/17910	0.0253752	0.568487	0.550917	PPP1R16A/PPP1R35/HGS/YEATS2/MUC16/NUAK2/FBXL2/CP/PTP4A3/EFNA1/TSC2/TRPT1/PTPN6/PRKCD/TYW5/TRAF3IP1/STK36/ARHGEF5/DDR1/PTPRF/CD24/LIMK2/PLXNB2/MAPK8IP3/PRKX/ATF7IP/SMUG1/NLRP12/PNKP/ANKLE2/PRKD2/ING4/RAB8A/MARK2/POR/PHKG2/ERBB2/RNF135/DPM3/SETD6/SETDB1/TRIM27/NUDT14/LTBR/KMT2B/PPP1R10/SCYL3/ATAT1/PEX14/FBXW4/RRNAD1/CACTIN/ZNF304/TSR3/KAT2A/PKN1/COPS7B/USP21/PRKCZ/RABGGTA/DUS1L/PPP1R9B/IRF2BP1/PGAP…	70	BP
GO:0048646	anatomical structure formation involved in morphogenesis	24/251	1124/17910	0.0263575	0.568487	0.550917	SOX17/HGS/CNNM4/ST14/MIR199A2/EFNA1/TSC2/LAMB3/FJX1/PTPN6/IFT172/SHROOM3/PLXNB2/SIX4/PRKX/SCRIB/PRKD2/NECTIN2/ERBB2/ZNF304/KAT2A/PKN1/MBOAT7/AAMP	24	BP
GO:0032480	negative regulation of type I interferon production	3/251	46/17910	0.0265265	0.568487	0.550917	TRAF3IP1/RNF135/CACTIN	3	BP
GO:0042326	negative regulation of phosphorylation	12/251	454/17910	0.0268677	0.568487	0.550917	EFNA1/TSC2/PTPN6/PRKCD/TRAF3IP1/NLRP12/ANKLE2/TRIM27/CACTIN/PKN1/PRKCZ/CDK5RAP3	12	BP
GO:0048168	regulation of neuronal synaptic plasticity	3/251	47/17910	0.0280496	0.568487	0.550917	RAB8A/DBN1/NCDN	3	BP
GO:0072698	protein localization to microtubule cytoskeleton	3/251	47/17910	0.0280496	0.568487	0.550917	NUMA1/PCM1/KIAA0753	3	BP
GO:0048870	cell motility	32/251	1611/17910	0.0280533	0.568487	0.550917	SOX17/TACSTD2/EPPK1/FAM83H/PTP4A3/MIR199A2/EFNA1/PTPN6/PRKCD/ARHGEF5/DDR1/PTPRF/CD24/PLXNB2/SIX4/CXCL16/PRKX/NLRP12/SCRIB/ELMO3/PRKD2/MARK2/ERBB2/PCM1/SCYL3/IGSF8/ZNF304/PKN1/PRKCZ/PPP1R9B/MBOAT7/AAMP	32	BP
GO:0051674	localization of cell	32/251	1611/17910	0.0280533	0.568487	0.550917	SOX17/TACSTD2/EPPK1/FAM83H/PTP4A3/MIR199A2/EFNA1/PTPN6/PRKCD/ARHGEF5/DDR1/PTPRF/CD24/PLXNB2/SIX4/CXCL16/PRKX/NLRP12/SCRIB/ELMO3/PRKD2/MARK2/ERBB2/PCM1/SCYL3/IGSF8/ZNF304/PKN1/PRKCZ/PPP1R9B/MBOAT7/AAMP	32	BP
GO:0006677	glycosylceramide metabolic process	2/251	19/17910	0.0285967	0.568487	0.550917	CLN3/PRKCD	2	BP
GO:2000696	regulation of epithelial cell differentiation involved in kidney development	2/251	19/17910	0.0285967	0.568487	0.550917	CD24/PRKX	2	BP
GO:0048598	embryonic morphogenesis	14/251	565/17910	0.0286031	0.568487	0.550917	SOX17/ST14/EFNA1/TSC2/LAMB3/TRAF3IP1/IFT172/SHROOM3/PLXNB2/SIX4/SCRIB/FBXW4/KAT2A/WDR19	14	BP
GO:0018022	peptidyl-lysine methylation	5/251	122/17910	0.0287085	0.568487	0.550917	SETD6/SETDB1/KMT2B/ZNF304/EEF2KMT	5	BP
GO:0046777	protein autophosphorylation	7/251	210/17910	0.0288597	0.568487	0.550917	DDR1/PRKX/NLRP12/PRKD2/MARK2/ERBB2/STK16	7	BP
GO:1902275	regulation of chromatin organization	6/251	165/17910	0.0289526	0.568487	0.550917	ATF7IP/PRKD2/SETDB1/KMT2B/ZNF304/KAT2A	6	BP
GO:0012501	programmed cell death	39/251	2049/17910	0.0291082	0.568487	0.550917	UCP2/NUAK2/PPL/PRSS8/KRT7/TMEM79/CLN3/ST14/MIR199A2/EFNA1/TSC2/PTPN6/RHOT2/PRKCD/PLAGL2/ARHGEF5/CD24/SIX4/RTKN/PACS2/NLRP12/SCRIB/RGL2/ANKLE2/ELMO3/ING4/POR/LTBR/LCN2/PPP1R10/IP6K2/ZNF304/PKN1/PRKCZ/RABGGTA/CSRNP2/CCAR2/TNIP2/CDK5RAP3	39	BP
GO:0008360	regulation of cell shape	5/251	123/17910	0.0295958	0.568487	0.550917	ARAP1/MYH14/SHROOM3/PLXNB2/MARK2	5	BP
GO:0032648	regulation of interferon-beta production	3/251	48/17910	0.0296182	0.568487	0.550917	TRAF3IP1/RNF135/CACTIN	3	BP
GO:0043087	regulation of GTPase activity	11/251	410/17910	0.0303098	0.568487	0.550917	ARAP1/ARHGAP39/SIPA1/TSC2/ARHGEF5/PLXNB2/RTKN/TRAPPC6A/SCRIB/ERBB2/SGSM3	11	BP
GO:0030308	negative regulation of cell growth	6/251	167/17910	0.0304602	0.568487	0.550917	SOX17/SIPA1/MIR199A2/IP6K2/PPP1R9B/CCAR2	6	BP
GO:0031328	positive regulation of cellular biosynthetic process	35/251	1809/17910	0.0309517	0.568487	0.550917	SOX17/MED25/ZBTB48/ELF3/PRKCD/PATZ1/IRF6/PLAGL2/SIX4/ZNF76/TCEA2/GRHL1/ATF7IP/RFXANK/PNKP/PRKD2/ING4/POR/ERBB2/KMT2B/MED24/ZNF304/NR1H3/RAI1/KAT2A/PKN1/CREB3L4/USP21/CSRNP2/IRF2BP1/CCAR2/TNIP2/STK16/ZSCAN21/CDK5RAP3	35	BP
GO:0051170	import into nucleus	5/251	125/17910	0.0314219	0.568487	0.550917	TSC2/PRKCD/TMCO6/IPO4/PPP1R10	5	BP
GO:0033044	regulation of chromosome organization	9/251	311/17910	0.0317139	0.568487	0.550917	NUMA1/ATF7IP/PNKP/PRKD2/SETDB1/KMT2B/PPP1R10/ZNF304/KAT2A	9	BP
GO:0033365	protein localization to organelle	18/251	798/17910	0.0323563	0.568487	0.550917	HGS/FAM83H/MCM9/TSC2/PRKCD/NUMA1/TMCO6/SIX4/IPO4/PCM1/LZTS2/PPP1R10/PEX14/WDR19/PRKCZ/MAU2/KIAA0753/CDK5RAP3	18	BP
GO:0030010	establishment of cell polarity	5/251	126/17910	0.0323609	0.568487	0.550917	NUMA1/SCRIB/MARK2/FLOT2/PRKCZ	5	BP
GO:0001933	negative regulation of protein phosphorylation	11/251	415/17910	0.0326747	0.568487	0.550917	EFNA1/TSC2/PTPN6/PRKCD/TRAF3IP1/NLRP12/TRIM27/CACTIN/PKN1/PRKCZ/CDK5RAP3	11	BP
GO:0006470	protein dephosphorylation	9/251	313/17910	0.0328395	0.568487	0.550917	PPP1R16A/PPP1R35/PTP4A3/PTPN6/PRKCD/PTPRF/ANKLE2/PPP1R10/PPP1R9B	9	BP
GO:0032608	interferon-beta production	3/251	50/17910	0.0328919	0.568487	0.550917	TRAF3IP1/RNF135/CACTIN	3	BP
GO:0050732	negative regulation of peptidyl-tyrosine phosphorylation	3/251	50/17910	0.0328919	0.568487	0.550917	PTPN6/PRKCD/PRKCZ	3	BP
GO:0045944	positive regulation of transcription by RNA polymerase II	22/251	1031/17910	0.0329221	0.568487	0.550917	SOX17/MED25/ELF3/PATZ1/IRF6/PLAGL2/SIX4/ZNF76/TCEA2/GRHL1/RFXANK/PRKD2/ZNF304/NR1H3/KAT2A/CREB3L4/CSRNP2/IRF2BP1/TNIP2/STK16/ZSCAN21/CDK5RAP3	22	BP
GO:0050821	protein stabilization	6/251	171/17910	0.0336276	0.568487	0.550917	SOX17/EFNA1/PRKCD/ATF7IP/FLOT2/TNIP2	6	BP
GO:0005980	glycogen catabolic process	2/251	21/17910	0.0344837	0.568487	0.550917	GAA/PHKG2	2	BP
GO:0042135	neurotransmitter catabolic process	2/251	21/17910	0.0344837	0.568487	0.550917	PRIMA1/POR	2	BP
GO:0051056	regulation of small GTPase mediated signal transduction	9/251	316/17910	0.0345796	0.568487	0.550917	ARAP1/ARHGAP39/SIPA1/TSC2/RHOT2/ARHGEF5/RGL2/PLEKHG3/SGSM3	9	BP
GO:0016570	histone modification	11/251	420/17910	0.0351679	0.568487	0.550917	YEATS2/PRKCD/PRKD2/ING4/SETD6/SETDB1/KMT2B/ZNF304/KAT2A/PKN1/USP21	11	BP
GO:0009953	dorsal/ventral pattern formation	4/251	89/17910	0.0364678	0.568487	0.550917	TRAF3IP1/DISP1/IFT172/WDR19	4	BP
GO:0032088	negative regulation of NF-kappaB transcription factor activity	4/251	89/17910	0.0364678	0.568487	0.550917	NLRP12/SETD6/CACTIN/CDK5RAP3	4	BP
GO:0045934	negative regulation of nucleobase-containing compound metabolic process	27/251	1342/17910	0.0367197	0.568487	0.550917	YEATS2/MED25/ELF3/CXXC5/EFNA1/ZNF282/PATZ1/SIX4/ZNF256/ATF7IP/ING4/BHLHE41/NUDT16L1/ZNF692/SETDB1/TRIM27/SECISBP2/KCTD1/PEX14/ZNF304/NR1H3/SPINDOC/MAF1/IRF2BP1/CCAR2/ERF/VPS72	27	BP
GO:0040011	locomotion	35/251	1835/17910	0.0370142	0.568487	0.550917	SOX17/TACSTD2/EPPK1/FAM83H/PTP4A3/MIR199A2/EFNA1/TSC2/PTPN6/PRKCD/ARHGEF5/DDR1/PTPRF/CD24/PLXNB2/SIX4/CXCL16/NEO1/PRKX/NLRP12/SCRIB/ELMO3/PRKD2/MARK2/ERBB2/TRIM27/PCM1/SCYL3/IGSF8/ZNF304/PKN1/PRKCZ/PPP1R9B/MBOAT7/AAMP	35	BP
GO:0051054	positive regulation of DNA metabolic process	7/251	222/17910	0.0372968	0.568487	0.550917	PRKCD/ATF7IP/PNKP/PRKD2/SETDB1/PPP1R10/ZNF304	7	BP
GO:0007224	smoothened signaling pathway	5/251	131/17910	0.0373177	0.568487	0.550917	TRAF3IP1/STK36/IFT172/POR/WDR19	5	BP
GO:0000154	rRNA modification	2/251	22/17910	0.0375881	0.568487	0.550917	RRNAD1/TSR3	2	BP
GO:0009251	glucan catabolic process	2/251	22/17910	0.0375881	0.568487	0.550917	GAA/PHKG2	2	BP
GO:0032594	protein transport within lipid bilayer	2/251	22/17910	0.0375881	0.568487	0.550917	CD24/RAB8A	2	BP
GO:0051654	establishment of mitochondrion localization	2/251	22/17910	0.0375881	0.568487	0.550917	RHOT2/NECTIN2	2	BP
GO:0043405	regulation of MAP kinase activity	9/251	322/17910	0.0382485	0.568487	0.550917	HGS/PTPN6/PRKCD/ARHGEF5/CD24/MAPK8IP3/ERBB2/PKN1/CDK5RAP3	9	BP
GO:0060333	interferon-gamma-mediated signaling pathway	4/251	91/17910	0.0390777	0.568487	0.550917	PRKCD/IRF6/IRF9/NR1H3	4	BP
GO:0007265	Ras protein signal transduction	9/251	324/17910	0.0395284	0.568487	0.550917	CNKSR1/ARHGEF5/RTKN/RFXANK/RGL2/PLEKHG3/SETDB1/ZNF304/SGSM3	9	BP
GO:0006367	transcription initiation from RNA polymerase II promoter	6/251	178/17910	0.0396689	0.568487	0.550917	MED25/GTF2H4/ATF7IP/TEAD3/MED24/NR1H3	6	BP
GO:0018205	peptidyl-lysine modification	10/251	376/17910	0.0397955	0.568487	0.550917	YEATS2/ING4/POR/SETD6/SETDB1/KMT2B/ATAT1/ZNF304/KAT2A/EEF2KMT	10	BP
GO:0032663	regulation of interleukin-2 production	3/251	54/17910	0.0399791	0.568487	0.550917	HOMER2/PRKD2/TRIM27	3	BP
GO:0070206	protein trimerization	3/251	54/17910	0.0399791	0.568487	0.550917	DISP1/TRIM27/LCN2	3	BP
GO:0051090	regulation of DNA-binding transcription factor activity	11/251	429/17910	0.0399891	0.568487	0.550917	STK36/ARHGEF5/NLRP12/PRKD2/SETD6/TRIM27/PEX14/CACTIN/FLOT2/PRKCZ/CDK5RAP3	11	BP
GO:0001919	regulation of receptor recycling	2/251	23/17910	0.0407951	0.568487	0.550917	ARAP1/SCRIB	2	BP
GO:0006359	regulation of transcription by RNA polymerase III	2/251	23/17910	0.0407951	0.568487	0.550917	ZNF76/MAF1	2	BP
GO:0016578	histone deubiquitination	2/251	23/17910	0.0407951	0.568487	0.550917	KAT2A/USP21	2	BP
GO:0032703	negative regulation of interleukin-2 production	2/251	23/17910	0.0407951	0.568487	0.550917	HOMER2/TRIM27	2	BP
GO:0035561	regulation of chromatin binding	2/251	23/17910	0.0407951	0.568487	0.550917	MED25/ZNF304	2	BP
GO:0044247	cellular polysaccharide catabolic process	2/251	23/17910	0.0407951	0.568487	0.550917	GAA/PHKG2	2	BP
GO:0050857	positive regulation of antigen receptor-mediated signaling pathway	2/251	23/17910	0.0407951	0.568487	0.550917	PRKD2/NECTIN2	2	BP
GO:0061436	establishment of skin barrier	2/251	23/17910	0.0407951	0.568487	0.550917	TMEM79/GRHL1	2	BP
GO:0090189	regulation of branching involved in ureteric bud morphogenesis	2/251	23/17910	0.0407951	0.568487	0.550917	TACSTD2/SIX4	2	BP
GO:0000023	maltose metabolic process	1/251	3/17910	0.0414594	0.568487	0.550917	GAA	1	BP
GO:0001560	regulation of cell growth by extracellular stimulus	1/251	3/17910	0.0414594	0.568487	0.550917	PPP1R9B	1	BP
GO:0003011	involuntary skeletal muscle contraction	1/251	3/17910	0.0414594	0.568487	0.550917	GAA	1	BP
GO:0003199	endocardial cushion to mesenchymal transition involved in heart valve formation	1/251	3/17910	0.0414594	0.568487	0.550917	EFNA1	1	BP
GO:0007228	positive regulation of hh target transcription factor activity	1/251	3/17910	0.0414594	0.568487	0.550917	STK36	1	BP
GO:0009227	nucleotide-sugar catabolic process	1/251	3/17910	0.0414594	0.568487	0.550917	GALT	1	BP
GO:0010643	cell communication by chemical coupling	1/251	3/17910	0.0414594	0.568487	0.550917	DBN1	1	BP
GO:0010836	negative regulation of protein ADP-ribosylation	1/251	3/17910	0.0414594	0.568487	0.550917	PNKP	1	BP
GO:0015688	iron chelate transport	1/251	3/17910	0.0414594	0.568487	0.550917	LCN2	1	BP
GO:0015891	siderophore transport	1/251	3/17910	0.0414594	0.568487	0.550917	LCN2	1	BP
GO:0016480	negative regulation of transcription by RNA polymerase III	1/251	3/17910	0.0414594	0.568487	0.550917	MAF1	1	BP
GO:0020012	evasion or tolerance of host immune response	1/251	3/17910	0.0414594	0.568487	0.550917	SCRIB	1	BP
GO:0021747	cochlear nucleus development	1/251	3/17910	0.0414594	0.568487	0.550917	SCRIB	1	BP
GO:0023021	termination of signal transduction	1/251	3/17910	0.0414594	0.568487	0.550917	PRKCD	1	BP
GO:0030382	sperm mitochondrion organization	1/251	3/17910	0.0414594	0.568487	0.550917	NECTIN2	1	BP
GO:0030682	evasion or tolerance of host defense response	1/251	3/17910	0.0414594	0.568487	0.550917	SCRIB	1	BP
GO:0030683	evasion or tolerance by virus of host immune response	1/251	3/17910	0.0414594	0.568487	0.550917	SCRIB	1	BP
GO:0030910	olfactory placode formation	1/251	3/17910	0.0414594	0.568487	0.550917	SIX4	1	BP
GO:0032484	Ral protein signal transduction	1/251	3/17910	0.0414594	0.568487	0.550917	RGL2	1	BP
GO:0032485	regulation of Ral protein signal transduction	1/251	3/17910	0.0414594	0.568487	0.550917	RGL2	1	BP
GO:0042271	susceptibility to natural killer cell mediated cytotoxicity	1/251	3/17910	0.0414594	0.568487	0.550917	NECTIN2	1	BP
GO:0042335	cuticle development	1/251	3/17910	0.0414594	0.568487	0.550917	TMEM79	1	BP
GO:0042350	GDP-L-fucose biosynthetic process	1/251	3/17910	0.0414594	0.568487	0.550917	FCSK	1	BP
GO:0042631	cellular response to water deprivation	1/251	3/17910	0.0414594	0.568487	0.550917	SIPA1	1	BP
GO:0051805	evasion or tolerance of immune response of other organism involved in symbiotic interaction	1/251	3/17910	0.0414594	0.568487	0.550917	SCRIB	1	BP
GO:0051807	evasion or tolerance of defense response of other organism involved in symbiotic interaction	1/251	3/17910	0.0414594	0.568487	0.550917	SCRIB	1	BP
GO:0060671	epithelial cell differentiation involved in embryonic placenta development	1/251	3/17910	0.0414594	0.568487	0.550917	ST14	1	BP
GO:0060672	epithelial cell morphogenesis involved in placental branching	1/251	3/17910	0.0414594	0.568487	0.550917	ST14	1	BP
GO:0060830	ciliary receptor clustering involved in smoothened signaling pathway	1/251	3/17910	0.0414594	0.568487	0.550917	WDR19	1	BP
GO:0060912	cardiac cell fate specification	1/251	3/17910	0.0414594	0.568487	0.550917	SOX17	1	BP
GO:0060913	cardiac cell fate determination	1/251	3/17910	0.0414594	0.568487	0.550917	SOX17	1	BP
GO:0071698	olfactory placode development	1/251	3/17910	0.0414594	0.568487	0.550917	SIX4	1	BP
GO:0071699	olfactory placode morphogenesis	1/251	3/17910	0.0414594	0.568487	0.550917	SIX4	1	BP
GO:0072139	glomerular parietal epithelial cell differentiation	1/251	3/17910	0.0414594	0.568487	0.550917	CD24	1	BP
GO:0089700	protein kinase D signaling	1/251	3/17910	0.0414594	0.568487	0.550917	PRKD2	1	BP
GO:0090031	positive regulation of steroid hormone biosynthetic process	1/251	3/17910	0.0414594	0.568487	0.550917	POR	1	BP
GO:0097577	sequestering of iron ion	1/251	3/17910	0.0414594	0.568487	0.550917	LCN2	1	BP
GO:0120011	intermembrane sterol transfer	1/251	3/17910	0.0414594	0.568487	0.550917	GRAMD1A	1	BP
GO:1902685	positive regulation of receptor localization to synapse	1/251	3/17910	0.0414594	0.568487	0.550917	DBN1	1	BP
GO:1904289	regulation of mitotic DNA damage checkpoint	1/251	3/17910	0.0414594	0.568487	0.550917	PPP1R10	1	BP
GO:1905395	response to flavonoid	1/251	3/17910	0.0414594	0.568487	0.550917	IP6K2	1	BP
GO:2000325	regulation of nuclear receptor transcription coactivator activity	1/251	3/17910	0.0414594	0.568487	0.550917	NR1H3	1	BP
GO:2000768	positive regulation of nephron tubule epithelial cell differentiation	1/251	3/17910	0.0414594	0.568487	0.550917	CD24	1	BP
GO:0072080	nephron tubule development	4/251	93/17910	0.0417917	0.568487	0.550917	TACSTD2/CD24/SIX4/LZTS2	4	BP
GO:0002090	regulation of receptor internalization	3/251	55/17910	0.041862	0.568487	0.550917	MIR199A2/ATXN2/SCRIB	3	BP
GO:0042982	amyloid precursor protein metabolic process	3/251	55/17910	0.041862	0.568487	0.550917	CLN3/EFNA1/FLOT2	3	BP
GO:0060997	dendritic spine morphogenesis	3/251	55/17910	0.041862	0.568487	0.550917	EFNA1/LZTS3/DBN1	3	BP
GO:0006793	phosphorus metabolic process	55/251	3139/17910	0.0423015	0.568487	0.550917	PPP1R16A/ACP2/PPP1R35/HGS/NUAK2/CLN3/PTP4A3/EFNA1/TSC2/TRPT1/PTPN6/PRKCD/TRAF3IP1/STK36/ARHGEF5/DDR1/PTPRF/CD24/NADSYN1/LIMK2/PLXNB2/MAPK8IP3/PRKX/FCSK/SMUG1/NLRP12/FLAD1/SLC44A2/PNKP/ANKLE2/PRKD2/MARK2/PHKG2/ERBB2/DPM3/TRIM27/LTBR/PPP1R10/SCYL3/GALT/IP6K2/UQCRC1/CACTIN/PKN1/PRKCZ/HSD17B8/CSRNP2/PPP1R9B/MBOAT7/PGAP2/TNIP2/STK16/COQ9/NAXE/CDK5RAP3	55	BP
GO:0060191	regulation of lipase activity	4/251	94/17910	0.0431877	0.568487	0.550917	LPAR2/POR/NR1H3/PRKCZ	4	BP
GO:0023056	positive regulation of signaling	33/251	1736/17910	0.0439967	0.568487	0.550917	ARAP1/ELF3/PTP4A3/MIR199A2/CXXC5/EFNA1/PTPN6/PRKCD/STK36/DISP1/NUMA1/PLAGL2/ARHGEF5/CD24/IFT172/HOMER2/MAPK8IP3/NEO1/NLRP12/SCRIB/RGL2/SLC44A2/PRKD2/NECTIN2/POR/ERBB2/LTBR/NR1H3/PKN1/PRKCZ/CCAR2/TNIP2/CDK5RAP3	33	BP
GO:0021904	dorsal/ventral neural tube patterning	2/251	24/17910	0.0441012	0.568487	0.550917	TRAF3IP1/WDR19	2	BP
GO:0008219	cell death	40/251	2178/17910	0.0442124	0.568487	0.550917	UCP2/NUAK2/PPL/PRSS8/KRT7/TMEM79/CLN3/ST14/MIR199A2/EFNA1/TSC2/PTPN6/RHOT2/PRKCD/PLAGL2/ARHGEF5/CD24/SIX4/RTKN/PACS2/NLRP12/SCRIB/RGL2/ANKLE2/ELMO3/PRKD2/ING4/POR/LTBR/LCN2/PPP1R10/IP6K2/ZNF304/PKN1/PRKCZ/RABGGTA/CSRNP2/CCAR2/TNIP2/CDK5RAP3	40	BP
GO:0060993	kidney morphogenesis	4/251	95/17910	0.0446098	0.568487	0.550917	TACSTD2/SIX4/PRKX/LZTS2	4	BP
GO:0061326	renal tubule development	4/251	95/17910	0.0446098	0.568487	0.550917	TACSTD2/CD24/SIX4/LZTS2	4	BP
GO:0050790	regulation of catalytic activity	39/251	2116/17910	0.0446299	0.568487	0.550917	PPP1R16A/ARAP1/ARHGAP39/PPP1R35/HGS/CLN3/SIPA1/EFNA1/TSC2/TRPT1/PTPN6/PRKCD/GTF2H4/ARHGEF5/CD24/LPAR2/PLXNB2/RTKN/MAPK8IP3/TRAPPC6A/NLRP12/SCRIB/PNKP/ANKLE2/PRKD2/AHSA2P/MARK2/POR/ERBB2/TRIM27/PPP1R10/NR1H3/PKN1/PRKCZ/CSRNP2/PPP1R9B/CCAR2/SGSM3/CDK5RAP3	39	BP
GO:0014065	phosphatidylinositol 3-kinase signaling	5/251	138/17910	0.0450006	0.568487	0.550917	FBXL2/TSC2/PTPN6/RGL2/ERBB2	5	BP
GO:0007040	lysosome organization	3/251	57/17910	0.0457593	0.568487	0.550917	ACP2/CLN3/GAA	3	BP
GO:0010665	regulation of cardiac muscle cell apoptotic process	3/251	57/17910	0.0457593	0.568487	0.550917	MIR199A2/RGL2/PPP1R10	3	BP
GO:0032515	negative regulation of phosphoprotein phosphatase activity	3/251	57/17910	0.0457593	0.568487	0.550917	PPP1R35/PPP1R10/PPP1R9B	3	BP
GO:0035418	protein localization to synapse	3/251	57/17910	0.0457593	0.568487	0.550917	MAPK8IP3/RAB8A/PRKCZ	3	BP
GO:0045824	negative regulation of innate immune response	3/251	57/17910	0.0457593	0.568487	0.550917	SCRIB/CACTIN/NR1H3	3	BP
GO:0080171	lytic vacuole organization	3/251	57/17910	0.0457593	0.568487	0.550917	ACP2/CLN3/GAA	3	BP
GO:0060271	cilium assembly	9/251	335/17910	0.0470893	0.568487	0.550917	TRAF3IP1/STK36/IFT172/TTC30B/RAB8A/PCM1/ATAT1/WDR19/WDR90	9	BP
GO:0000272	polysaccharide catabolic process	2/251	25/17910	0.047503	0.568487	0.550917	GAA/PHKG2	2	BP
GO:0051497	negative regulation of stress fiber assembly	2/251	25/17910	0.047503	0.568487	0.550917	ARAP1/TACSTD2	2	BP
GO:0043966	histone H3 acetylation	3/251	58/17910	0.0477731	0.568487	0.550917	YEATS2/ING4/KAT2A	3	BP
GO:0046626	regulation of insulin receptor signaling pathway	3/251	58/17910	0.0477731	0.568487	0.550917	TSC2/PRKCD/PRKCZ	3	BP
GO:0046847	filopodium assembly	3/251	58/17910	0.0477731	0.568487	0.550917	ARAP1/PRKCD/PPP1R9B	3	BP
GO:0006325	chromatin organization	16/251	722/17910	0.0480964	0.568487	0.550917	YEATS2/PRKCD/ATF7IP/PRKD2/ING4/IPO4/SETD6/SETDB1/KMT2B/EMSY/CHD3/ZNF304/KAT2A/PKN1/USP21/VPS72	16	BP
GO:0010656	negative regulation of muscle cell apoptotic process	3/251	59/17910	0.0498298	0.568487	0.550917	MIR199A2/RGL2/PPP1R10	3	BP
GO:0010662	regulation of striated muscle cell apoptotic process	3/251	59/17910	0.0498298	0.568487	0.550917	MIR199A2/RGL2/PPP1R10	3	BP
GO:0033561	regulation of water loss via skin	2/251	26/17910	0.0509972	0.568487	0.550917	TMEM79/GRHL1	2	BP
GO:0045992	negative regulation of embryonic development	2/251	26/17910	0.0509972	0.568487	0.550917	SOX17/TRAF3IP1	2	BP
GO:0061217	regulation of mesonephros development	2/251	26/17910	0.0509972	0.568487	0.550917	TACSTD2/SIX4	2	BP
GO:0050777	negative regulation of immune response	5/251	143/17910	0.0510262	0.568487	0.550917	PTPN6/SCRIB/TRIM27/CACTIN/NR1H3	5	BP
GO:0031334	positive regulation of protein complex assembly	7/251	239/17910	0.0518053	0.568487	0.550917	MED25/NUMA1/GTF2H4/ARHGEF5/PAN2/TRIM27/ATAT1	7	BP
GO:0010659	cardiac muscle cell apoptotic process	3/251	60/17910	0.051929	0.568487	0.550917	MIR199A2/RGL2/PPP1R10	3	BP
GO:0006796	phosphate-containing compound metabolic process	54/251	3115/17910	0.0521919	0.568487	0.550917	PPP1R16A/ACP2/PPP1R35/HGS/NUAK2/CLN3/PTP4A3/EFNA1/TSC2/TRPT1/PTPN6/PRKCD/TRAF3IP1/STK36/ARHGEF5/DDR1/PTPRF/CD24/NADSYN1/LIMK2/PLXNB2/MAPK8IP3/PRKX/FCSK/SMUG1/NLRP12/FLAD1/SLC44A2/PNKP/ANKLE2/PRKD2/MARK2/PHKG2/ERBB2/DPM3/TRIM27/LTBR/PPP1R10/SCYL3/IP6K2/UQCRC1/CACTIN/PKN1/PRKCZ/HSD17B8/CSRNP2/PPP1R9B/MBOAT7/PGAP2/TNIP2/STK16/COQ9/NAXE/CDK5RAP3	54	BP
GO:0001818	negative regulation of cytokine production	8/251	290/17910	0.0522784	0.568487	0.550917	PTPN6/TRAF3IP1/CD24/HOMER2/NLRP12/RNF135/TRIM27/CACTIN	8	BP
GO:0010923	negative regulation of phosphatase activity	4/251	101/17910	0.0536874	0.568487	0.550917	PPP1R35/PPP1R10/CSRNP2/PPP1R9B	4	BP
GO:0018107	peptidyl-threonine phosphorylation	4/251	101/17910	0.0536874	0.568487	0.550917	PRKCD/PRKD2/MARK2/PKN1	4	BP
GO:0045814	negative regulation of gene expression, epigenetic	4/251	101/17910	0.0536874	0.568487	0.550917	ATF7IP/SETDB1/TRIM27/ZNF304	4	BP
GO:0036336	dendritic cell migration	2/251	27/17910	0.0545805	0.568487	0.550917	ARHGEF5/NLRP12	2	BP
GO:0120033	negative regulation of plasma membrane bounded cell projection assembly	2/251	27/17910	0.0545805	0.568487	0.550917	TACSTD2/PRKCD	2	BP
GO:1901661	quinone metabolic process	2/251	27/17910	0.0545805	0.568487	0.550917	COQ9/COQ4	2	BP
GO:0002408	myeloid dendritic cell chemotaxis	1/251	4/17910	0.0548951	0.568487	0.550917	ARHGEF5	1	BP
GO:0002943	tRNA dihydrouridine synthesis	1/251	4/17910	0.0548951	0.568487	0.550917	DUS1L	1	BP
GO:0003308	negative regulation of Wnt signaling pathway involved in heart development	1/251	4/17910	0.0548951	0.568487	0.550917	SOX17	1	BP
GO:0003419	growth plate cartilage chondrocyte proliferation	1/251	4/17910	0.0548951	0.568487	0.550917	POR	1	BP
GO:0006011	UDP-glucose metabolic process	1/251	4/17910	0.0548951	0.568487	0.550917	GALT	1	BP
GO:0006680	glucosylceramide catabolic process	1/251	4/17910	0.0548951	0.568487	0.550917	PRKCD	1	BP
GO:0007023	post-chaperonin tubulin folding pathway	1/251	4/17910	0.0548951	0.568487	0.550917	TBCC	1	BP
GO:0007227	signal transduction downstream of smoothened	1/251	4/17910	0.0548951	0.568487	0.550917	STK36	1	BP
GO:0008592	regulation of Toll signaling pathway	1/251	4/17910	0.0548951	0.568487	0.550917	NLRP12	1	BP
GO:0014028	notochord formation	1/251	4/17910	0.0548951	0.568487	0.550917	EFNA1	1	BP
GO:0015766	disaccharide transport	1/251	4/17910	0.0548951	0.568487	0.550917	SLC45A4	1	BP
GO:0015770	sucrose transport	1/251	4/17910	0.0548951	0.568487	0.550917	SLC45A4	1	BP
GO:0015772	oligosaccharide transport	1/251	4/17910	0.0548951	0.568487	0.550917	SLC45A4	1	BP
GO:0016080	synaptic vesicle targeting	1/251	4/17910	0.0548951	0.568487	0.550917	SCRIB	1	BP
GO:0018335	protein succinylation	1/251	4/17910	0.0548951	0.568487	0.550917	KAT2A	1	BP
GO:0032079	positive regulation of endodeoxyribonuclease activity	1/251	4/17910	0.0548951	0.568487	0.550917	PRKCD	1	BP
GO:0032483	regulation of Rab protein signal transduction	1/251	4/17910	0.0548951	0.568487	0.550917	SGSM3	1	BP
GO:0033088	negative regulation of immature T cell proliferation in thymus	1/251	4/17910	0.0548951	0.568487	0.550917	ERBB2	1	BP
GO:0035948	positive regulation of gluconeogenesis by positive regulation of transcription from RNA polymerase II promoter	1/251	4/17910	0.0548951	0.568487	0.550917	KAT2A	1	BP
GO:0042126	nitrate metabolic process	1/251	4/17910	0.0548951	0.568487	0.550917	POR	1	BP
GO:0042662	negative regulation of mesodermal cell fate specification	1/251	4/17910	0.0548951	0.568487	0.550917	SOX17	1	BP
GO:0044860	protein localization to plasma membrane raft	1/251	4/17910	0.0548951	0.568487	0.550917	FLOT2	1	BP
GO:0046368	GDP-L-fucose metabolic process	1/251	4/17910	0.0548951	0.568487	0.550917	FCSK	1	BP
GO:0048866	stem cell fate specification	1/251	4/17910	0.0548951	0.568487	0.550917	SOX17	1	BP
GO:0060214	endocardium formation	1/251	4/17910	0.0548951	0.568487	0.550917	SOX17	1	BP
GO:0061009	common bile duct development	1/251	4/17910	0.0548951	0.568487	0.550917	SOX17	1	BP
GO:0061218	negative regulation of mesonephros development	1/251	4/17910	0.0548951	0.568487	0.550917	TACSTD2	1	BP
GO:0071462	cellular response to water stimulus	1/251	4/17910	0.0548951	0.568487	0.550917	SIPA1	1	BP
GO:0071896	protein localization to adherens junction	1/251	4/17910	0.0548951	0.568487	0.550917	SCRIB	1	BP
GO:0072095	regulation of branch elongation involved in ureteric bud branching	1/251	4/17910	0.0548951	0.568487	0.550917	SIX4	1	BP
GO:0072106	regulation of ureteric bud formation	1/251	4/17910	0.0548951	0.568487	0.550917	SIX4	1	BP
GO:0072107	positive regulation of ureteric bud formation	1/251	4/17910	0.0548951	0.568487	0.550917	SIX4	1	BP
GO:0090500	endocardial cushion to mesenchymal transition	1/251	4/17910	0.0548951	0.568487	0.550917	EFNA1	1	BP
GO:0106077	histone succinylation	1/251	4/17910	0.0548951	0.568487	0.550917	KAT2A	1	BP
GO:1900041	negative regulation of interleukin-2 secretion	1/251	4/17910	0.0548951	0.568487	0.550917	TRIM27	1	BP
GO:1900114	positive regulation of histone H3-K9 trimethylation	1/251	4/17910	0.0548951	0.568487	0.550917	ZNF304	1	BP
GO:1902725	negative regulation of satellite cell differentiation	1/251	4/17910	0.0548951	0.568487	0.550917	SIX4	1	BP
GO:1903903	regulation of establishment of T cell polarity	1/251	4/17910	0.0548951	0.568487	0.550917	FLOT2	1	BP
GO:1905041	regulation of epithelium regeneration	1/251	4/17910	0.0548951	0.568487	0.550917	EPPK1	1	BP
GO:1905180	positive regulation of cardiac muscle tissue regeneration	1/251	4/17910	0.0548951	0.568487	0.550917	MIR199A2	1	BP
GO:1905278	positive regulation of epithelial tube formation	1/251	4/17910	0.0548951	0.568487	0.550917	SIX4	1	BP
GO:1905771	negative regulation of mesodermal cell differentiation	1/251	4/17910	0.0548951	0.568487	0.550917	SOX17	1	BP
GO:1905903	negative regulation of mesoderm formation	1/251	4/17910	0.0548951	0.568487	0.550917	SOX17	1	BP
GO:1990399	epithelium regeneration	1/251	4/17910	0.0548951	0.568487	0.550917	EPPK1	1	BP
GO:2000622	regulation of nuclear-transcribed mRNA catabolic process, nonsense-mediated decay	1/251	4/17910	0.0548951	0.568487	0.550917	SECISBP2	1	BP
GO:2000623	negative regulation of nuclear-transcribed mRNA catabolic process, nonsense-mediated decay	1/251	4/17910	0.0548951	0.568487	0.550917	SECISBP2	1	BP
GO:0009913	epidermal cell differentiation	9/251	346/17910	0.0555575	0.568487	0.550917	PPL/PRSS8/KRT7/TMEM79/ST14/IRF6/NUMA1/GRHL1/SCRIB	9	BP
GO:0010658	striated muscle cell apoptotic process	3/251	62/17910	0.0562539	0.568487	0.550917	MIR199A2/RGL2/PPP1R10	3	BP
GO:0032623	interleukin-2 production	3/251	62/17910	0.0562539	0.568487	0.550917	HOMER2/PRKD2/TRIM27	3	BP
GO:0044092	negative regulation of molecular function	22/251	1096/17910	0.0573093	0.568487	0.550917	PPP1R35/CLN3/TSC2/PTPN6/PRKCD/PTPRF/RTKN/NLRP12/SCRIB/POR/SETD6/TRIM27/PPP1R10/PEX14/CACTIN/ZNF304/PKN1/PRKCZ/CSRNP2/PPP1R9B/CCAR2/CDK5RAP3	22	BP
GO:0032232	negative regulation of actin filament bundle assembly	2/251	28/17910	0.0582499	0.568487	0.550917	ARAP1/TACSTD2	2	BP
GO:0039694	viral RNA genome replication	2/251	28/17910	0.0582499	0.568487	0.550917	FBXL2/SETDB1	2	BP
GO:0048261	negative regulation of receptor-mediated endocytosis	2/251	28/17910	0.0582499	0.568487	0.550917	MIR199A2/ATXN2	2	BP
GO:0071168	protein localization to chromatin	2/251	28/17910	0.0582499	0.568487	0.550917	MCM9/MAU2	2	BP
GO:0050854	regulation of antigen receptor-mediated signaling pathway	3/251	63/17910	0.0584786	0.568487	0.550917	PTPN6/PRKD2/NECTIN2	3	BP
GO:0048513	animal organ development	58/251	3403/17910	0.0585293	0.568487	0.550917	SOX17/LSR/TACSTD2/ESRP2/UCP2/PPL/PRSS8/FAM83H/KRT7/TMEM79/CNNM4/ELF3/ST14/MIR199A2/EFNA1/TSC2/FJX1/PTPN6/TRAF3IP1/STK36/GAA/PATZ1/IRF6/DISP1/SDHAF4/MYH14/NUMA1/DDR1/CD24/IFT172/MIGA2/LIMK2/PLXNB2/SIX4/GRHL1/CELSR2/PRKX/P4HTM/SCRIB/FANCG/BHLHE41/POR/ERBB2/SECISBP2/PCM1/LTBR/LZTS2/KMT2B/ATAT1/IGSF8/FBXW4/KAT2A/PKN1/WDR19/ZNF784/PRKCZ/MBOAT7/CDK5RAP3	58	BP
GO:0030216	keratinocyte differentiation	8/251	298/17910	0.0594019	0.568487	0.550917	PPL/PRSS8/KRT7/TMEM79/ST14/IRF6/NUMA1/GRHL1	8	BP
GO:0002819	regulation of adaptive immune response	5/251	150/17910	0.0602193	0.568487	0.550917	PTPN6/NECTIN2/TRIM27/PKN1/PRKCZ	5	BP
GO:0055076	transition metal ion homeostasis	4/251	105/17910	0.0602546	0.568487	0.550917	CP/NEO1/LCN2/SLC25A28	4	BP
GO:0044085	cellular component biogenesis	51/251	2951/17910	0.0614376	0.568487	0.550917	LSR/ARAP1/TACSTD2/HGS/MED25/ARFIP2/CLDN3/ATXN2/LAMB3/PRKCD/TRAF3IP1/STK36/DISP1/SDHAF4/NUMA1/PLAGL2/GTF2H4/ARHGEF5/IFT172/PLXNB2/SIX4/TRAPPC6A/ATF7IP/PACS2/NECTIN2/TTC30B/RAB8A/IPO4/PAN2/TRIM27/PCM1/LZTS2/LCN2/KCTD1/ATAT1/PEX14/RRNAD1/WDR55/TSR3/KAT2A/FLOT2/WDR19/COPS7B/PRKCZ/RABGGTA/HSD17B8/PPP1R9B/WDR90/KIAA0753/NAXE/MDN1	51	BP
GO:0032886	regulation of microtubule-based process	6/251	199/17910	0.0617337	0.568487	0.550917	TRAF3IP1/NUMA1/MARK2/ERBB2/ATAT1/KAT2A	6	BP
GO:0006506	GPI anchor biosynthetic process	2/251	29/17910	0.0620022	0.568487	0.550917	DPM3/PGAP2	2	BP
GO:0046627	negative regulation of insulin receptor signaling pathway	2/251	29/17910	0.0620022	0.568487	0.550917	PRKCD/PRKCZ	2	BP
GO:1903539	protein localization to postsynaptic membrane	2/251	29/17910	0.0620022	0.568487	0.550917	RAB8A/PRKCZ	2	BP
GO:2000727	positive regulation of cardiac muscle cell differentiation	2/251	29/17910	0.0620022	0.568487	0.550917	MIR199A2/KAT2A	2	BP
GO:0000904	cell morphogenesis involved in differentiation	14/251	632/17910	0.0620368	0.568487	0.550917	SOX17/TACSTD2/ST14/EFNA1/CLDN3/PTPN6/LZTS3/CELSR2/NEO1/SCRIB/RAB8A/MARK2/ERBB2/DBN1	14	BP
GO:0010631	epithelial cell migration	9/251	354/17910	0.0623019	0.568487	0.550917	TACSTD2/EPPK1/PTP4A3/MIR199A2/EFNA1/PRKX/PRKD2/PKN1/AAMP	9	BP
GO:0032945	negative regulation of mononuclear cell proliferation	3/251	65/17910	0.0630508	0.568487	0.550917	PTPN6/ERBB2/PKN1	3	BP
GO:0035308	negative regulation of protein dephosphorylation	3/251	65/17910	0.0630508	0.568487	0.550917	PPP1R35/PPP1R10/PPP1R9B	3	BP
GO:0050672	negative regulation of lymphocyte proliferation	3/251	65/17910	0.0630508	0.568487	0.550917	PTPN6/ERBB2/PKN1	3	BP
GO:0010647	positive regulation of cell communication	32/251	1730/17910	0.0633969	0.568487	0.550917	ARAP1/ELF3/PTP4A3/MIR199A2/CXXC5/EFNA1/PTPN6/PRKCD/STK36/DISP1/NUMA1/PLAGL2/ARHGEF5/CD24/IFT172/HOMER2/MAPK8IP3/NEO1/NLRP12/RGL2/SLC44A2/PRKD2/NECTIN2/POR/ERBB2/LTBR/NR1H3/PKN1/PRKCZ/CCAR2/TNIP2/CDK5RAP3	32	BP
GO:0034613	cellular protein localization	29/251	1543/17910	0.0640959	0.568487	0.550917	HGS/FAM83H/MCM9/TSC2/AP1M2/PRKCD/NUMA1/TMCO6/CD24/SIX4/MAPK8IP3/PACS2/AP1G2/RAB8A/ERBB2/IPO4/DBN1/PCM1/LZTS2/PPP1R10/TMEM30B/PEX14/FLOT2/WDR19/PRKCZ/MAU2/KIAA0753/U2AF1L4/CDK5RAP3	29	BP
GO:0022607	cellular component assembly	48/251	2765/17910	0.064802	0.568487	0.550917	LSR/ARAP1/TACSTD2/HGS/MED25/ARFIP2/CLDN3/ATXN2/LAMB3/PRKCD/TRAF3IP1/STK36/DISP1/SDHAF4/NUMA1/PLAGL2/GTF2H4/ARHGEF5/IFT172/PLXNB2/SIX4/TRAPPC6A/ATF7IP/PACS2/NECTIN2/TTC30B/RAB8A/IPO4/PAN2/TRIM27/PCM1/LZTS2/LCN2/KCTD1/ATAT1/PEX14/KAT2A/FLOT2/WDR19/COPS7B/PRKCZ/RABGGTA/HSD17B8/PPP1R9B/WDR90/KIAA0753/NAXE/MDN1	48	BP
GO:0090132	epithelium migration	9/251	357/17910	0.0649602	0.568487	0.550917	TACSTD2/EPPK1/PTP4A3/MIR199A2/EFNA1/PRKX/PRKD2/PKN1/AAMP	9	BP
GO:0046907	intracellular transport	29/251	1546/17910	0.0653571	0.568487	0.550917	HGS/CLN3/TSC2/AP1M2/RHOT2/PRKCD/TRAF3IP1/NUMA1/TMCO6/CD24/IFT172/MAPK8IP3/TRAPPC6A/SCRIB/AP1G2/TTC30B/RAB8A/ERBB2/IPO4/TRIM27/PCM1/LZTS2/PPP1R10/TMEM30B/PEX14/FLOT2/WDR19/PRKCZ/U2AF1L4	29	BP
GO:0045806	negative regulation of endocytosis	3/251	66/17910	0.0653973	0.568487	0.550917	MIR199A2/ATXN2/NR1H3	3	BP
GO:0060675	ureteric bud morphogenesis	3/251	66/17910	0.0653973	0.568487	0.550917	TACSTD2/SIX4/LZTS2	3	BP
GO:1900076	regulation of cellular response to insulin stimulus	3/251	66/17910	0.0653973	0.568487	0.550917	TSC2/PRKCD/PRKCZ	3	BP
GO:1905207	regulation of cardiocyte differentiation	3/251	66/17910	0.0653973	0.568487	0.550917	SOX17/MIR199A2/KAT2A	3	BP
GO:0006664	glycolipid metabolic process	4/251	108/17910	0.0654472	0.568487	0.550917	CLN3/PRKCD/DPM3/PGAP2	4	BP
GO:0050690	regulation of defense response to virus by virus	2/251	30/17910	0.0658344	0.568487	0.550917	AP1M2/SCRIB	2	BP
GO:0060603	mammary gland duct morphogenesis	2/251	30/17910	0.0658344	0.568487	0.550917	DDR1/SCRIB	2	BP
GO:0071539	protein localization to centrosome	2/251	30/17910	0.0658344	0.568487	0.550917	PCM1/KIAA0753	2	BP
GO:1902991	regulation of amyloid precursor protein catabolic process	2/251	30/17910	0.0658344	0.568487	0.550917	EFNA1/FLOT2	2	BP
GO:0016071	mRNA metabolic process	17/251	815/17910	0.0668704	0.568487	0.550917	SOX17/ESRP2/SCAF1/PRKCD/GTF2H4/SUGP1/SNRNP35/PAN2/SECISBP2/PRCC/TSEN54/CACTIN/ZNF473/CCAR2/RNPC3/EDC3/U2AF1L4	17	BP
GO:0070727	cellular macromolecule localization	29/251	1550/17910	0.067066	0.568487	0.550917	HGS/FAM83H/MCM9/TSC2/AP1M2/PRKCD/NUMA1/TMCO6/CD24/SIX4/MAPK8IP3/PACS2/AP1G2/RAB8A/ERBB2/IPO4/DBN1/PCM1/LZTS2/PPP1R10/TMEM30B/PEX14/FLOT2/WDR19/PRKCZ/MAU2/KIAA0753/U2AF1L4/CDK5RAP3	29	BP
GO:0018210	peptidyl-threonine modification	4/251	109/17910	0.0672284	0.568487	0.550917	PRKCD/PRKD2/MARK2/PKN1	4	BP
GO:0034968	histone lysine methylation	4/251	109/17910	0.0672284	0.568487	0.550917	SETD6/SETDB1/KMT2B/ZNF304	4	BP
GO:0072009	nephron epithelium development	4/251	109/17910	0.0672284	0.568487	0.550917	TACSTD2/CD24/SIX4/LZTS2	4	BP
GO:1903509	liposaccharide metabolic process	4/251	109/17910	0.0672284	0.568487	0.550917	CLN3/PRKCD/DPM3/PGAP2	4	BP
GO:0061180	mammary gland epithelium development	3/251	67/17910	0.0677835	0.568487	0.550917	IRF6/DDR1/SCRIB	3	BP
GO:0072171	mesonephric tubule morphogenesis	3/251	67/17910	0.0677835	0.568487	0.550917	TACSTD2/SIX4/LZTS2	3	BP
GO:0000320	re-entry into mitotic cell cycle	1/251	5/17910	0.0681432	0.568487	0.550917	MIR199A2	1	BP
GO:0006398	mRNA 3'-end processing by stem-loop binding and cleavage	1/251	5/17910	0.0681432	0.568487	0.550917	ZNF473	1	BP
GO:0008582	regulation of synaptic growth at neuromuscular junction	1/251	5/17910	0.0681432	0.568487	0.550917	SIX4	1	BP
GO:0010387	COP9 signalosome assembly	1/251	5/17910	0.0681432	0.568487	0.550917	COPS7B	1	BP
GO:0010606	positive regulation of cytoplasmic mRNA processing body assembly	1/251	5/17910	0.0681432	0.568487	0.550917	PAN2	1	BP
GO:0019049	evasion or tolerance of host defenses by virus	1/251	5/17910	0.0681432	0.568487	0.550917	SCRIB	1	BP
GO:0021999	neural plate anterior/posterior regionalization	1/251	5/17910	0.0681432	0.568487	0.550917	CELSR2	1	BP
GO:0022027	interkinetic nuclear migration	1/251	5/17910	0.0681432	0.568487	0.550917	PCM1	1	BP
GO:0031584	activation of phospholipase D activity	1/251	5/17910	0.0681432	0.568487	0.550917	PRKCZ	1	BP
GO:0032077	positive regulation of deoxyribonuclease activity	1/251	5/17910	0.0681432	0.568487	0.550917	PRKCD	1	BP
GO:0032482	Rab protein signal transduction	1/251	5/17910	0.0681432	0.568487	0.550917	SGSM3	1	BP
GO:0032596	protein transport into membrane raft	1/251	5/17910	0.0681432	0.568487	0.550917	CD24	1	BP
GO:0032907	transforming growth factor beta3 production	1/251	5/17910	0.0681432	0.568487	0.550917	CD24	1	BP
GO:0032910	regulation of transforming growth factor beta3 production	1/251	5/17910	0.0681432	0.568487	0.550917	CD24	1	BP
GO:0033087	negative regulation of immature T cell proliferation	1/251	5/17910	0.0681432	0.568487	0.550917	ERBB2	1	BP
GO:0033299	secretion of lysosomal enzymes	1/251	5/17910	0.0681432	0.568487	0.550917	NR1H3	1	BP
GO:0034497	protein localization to phagophore assembly site	1/251	5/17910	0.0681432	0.568487	0.550917	PACS2	1	BP
GO:0038033	positive regulation of endothelial cell chemotaxis by VEGF-activated vascular endothelial growth factor receptor signaling pathway	1/251	5/17910	0.0681432	0.568487	0.550917	PRKD2	1	BP
GO:0044413	avoidance of host defenses	1/251	5/17910	0.0681432	0.568487	0.550917	SCRIB	1	BP
GO:0044415	evasion or tolerance of host defenses	1/251	5/17910	0.0681432	0.568487	0.550917	SCRIB	1	BP
GO:0044501	modulation of signal transduction in other organism	1/251	5/17910	0.0681432	0.568487	0.550917	SCRIB	1	BP
GO:0045345	positive regulation of MHC class I biosynthetic process	1/251	5/17910	0.0681432	0.568487	0.550917	NLRP12	1	BP
GO:0048550	negative regulation of pinocytosis	1/251	5/17910	0.0681432	0.568487	0.550917	NR1H3	1	BP
GO:0051832	avoidance of defenses of other organism involved in symbiotic interaction	1/251	5/17910	0.0681432	0.568487	0.550917	SCRIB	1	BP
GO:0051834	evasion or tolerance of defenses of other organism involved in symbiotic interaction	1/251	5/17910	0.0681432	0.568487	0.550917	SCRIB	1	BP
GO:0052250	modulation of signal transduction in other organism involved in symbiotic interaction	1/251	5/17910	0.0681432	0.568487	0.550917	SCRIB	1	BP
GO:0060681	branch elongation involved in ureteric bud branching	1/251	5/17910	0.0681432	0.568487	0.550917	SIX4	1	BP
GO:0061197	fungiform papilla morphogenesis	1/251	5/17910	0.0681432	0.568487	0.550917	SIX4	1	BP
GO:0061302	smooth muscle cell-matrix adhesion	1/251	5/17910	0.0681432	0.568487	0.550917	DDR1	1	BP
GO:0061551	trigeminal ganglion development	1/251	5/17910	0.0681432	0.568487	0.550917	SIX4	1	BP
GO:0071315	cellular response to morphine	1/251	5/17910	0.0681432	0.568487	0.550917	PPP1R9B	1	BP
GO:0071317	cellular response to isoquinoline alkaloid	1/251	5/17910	0.0681432	0.568487	0.550917	PPP1R9B	1	BP
GO:0090186	regulation of pancreatic juice secretion	1/251	5/17910	0.0681432	0.568487	0.550917	NR1H3	1	BP
GO:0090188	negative regulation of pancreatic juice secretion	1/251	5/17910	0.0681432	0.568487	0.550917	NR1H3	1	BP
GO:0090527	actin filament reorganization	1/251	5/17910	0.0681432	0.568487	0.550917	ARAP1	1	BP
GO:0098501	polynucleotide dephosphorylation	1/251	5/17910	0.0681432	0.568487	0.550917	PNKP	1	BP
GO:1900028	negative regulation of ruffle assembly	1/251	5/17910	0.0681432	0.568487	0.550917	TACSTD2	1	BP
GO:1904778	positive regulation of protein localization to cell cortex	1/251	5/17910	0.0681432	0.568487	0.550917	NUMA1	1	BP
GO:1905832	positive regulation of spindle assembly	1/251	5/17910	0.0681432	0.568487	0.550917	NUMA1	1	BP
GO:2000002	negative regulation of DNA damage checkpoint	1/251	5/17910	0.0681432	0.568487	0.550917	PPP1R10	1	BP
GO:2001181	positive regulation of interleukin-10 secretion	1/251	5/17910	0.0681432	0.568487	0.550917	PRKCZ	1	BP
GO:0018393	internal peptidyl-lysine acetylation	5/251	156/17910	0.068801	0.570044	0.552426	YEATS2/ING4/POR/ATAT1/KAT2A	5	BP
GO:0010604	positive regulation of macromolecule metabolic process	52/251	3041/17910	0.0689618	0.570044	0.552426	SOX17/ARAP1/HGS/MED25/ZBTB48/ELF3/EFNA1/PRKCD/PATZ1/IRF6/PLAGL2/ARHGEF5/CD24/SIX4/ZNF76/TCEA2/GRHL1/MAPK8IP3/ATF7IP/RFXANK/NLRP12/SCRIB/PNKP/ANKLE2/PRKD2/ING4/MARK2/PHKG2/ERBB2/SETDB1/SECISBP2/LTBR/KMT2B/LCN2/PPP1R10/MED24/ZNF304/NR1H3/RAI1/KAT2A/PKN1/CREB3L4/USP21/PRKCZ/CSRNP2/IRF2BP1/CCAR2/SGSM3/TNIP2/STK16/ZSCAN21/CDK5RAP3	52	BP
GO:0003382	epithelial cell morphogenesis	2/251	31/17910	0.0697436	0.570044	0.552426	ST14/CLDN3	2	BP
GO:0006505	GPI anchor metabolic process	2/251	31/17910	0.0697436	0.570044	0.552426	DPM3/PGAP2	2	BP
GO:0007099	centriole replication	2/251	31/17910	0.0697436	0.570044	0.552426	KAT2A/KIAA0753	2	BP
GO:0018279	protein N-linked glycosylation via asparagine	2/251	31/17910	0.0697436	0.570044	0.552426	DPM3/NUDT14	2	BP
GO:0030513	positive regulation of BMP signaling pathway	2/251	31/17910	0.0697436	0.570044	0.552426	NUMA1/NEO1	2	BP
GO:1900077	negative regulation of cellular response to insulin stimulus	2/251	31/17910	0.0697436	0.570044	0.552426	PRKCD/PRKCZ	2	BP
GO:1901976	regulation of cell cycle checkpoint	2/251	31/17910	0.0697436	0.570044	0.552426	PPP1R10/CCAR2	2	BP
GO:0050891	multicellular organismal water homeostasis	3/251	68/17910	0.0702089	0.571358	0.5537	SCNN1A/TMEM79/GRHL1	3	BP
GO:0090130	tissue migration	9/251	363/17910	0.0704899	0.571358	0.5537	TACSTD2/EPPK1/PTP4A3/MIR199A2/EFNA1/PRKX/PRKD2/PKN1/AAMP	9	BP
GO:0035305	negative regulation of dephosphorylation	4/251	111/17910	0.0708658	0.571358	0.5537	PPP1R35/PPP1R10/CSRNP2/PPP1R9B	4	BP
GO:0006464	cellular protein modification process	64/251	3851/17910	0.0722109	0.571358	0.5537	PPP1R16A/PPP1R35/HGS/YEATS2/MUC16/NUAK2/FBXL2/CP/PTP4A3/EFNA1/TSC2/TRPT1/PTPN6/PRKCD/TRAF3IP1/STK36/ARHGEF5/DDR1/PTPRF/CD24/LIMK2/PLXNB2/MAPK8IP3/PRKX/NLRP12/PNKP/ANKLE2/PRKD2/ING4/RAB8A/MARK2/POR/PHKG2/ERBB2/RNF135/DPM3/SETD6/SETDB1/TRIM27/NUDT14/LTBR/KMT2B/PPP1R10/SCYL3/ATAT1/PEX14/FBXW4/CACTIN/ZNF304/KAT2A/PKN1/COPS7B/USP21/PRKCZ/RABGGTA/PPP1R9B/IRF2BP1/PGAP2/CCAR2/TNIP2/STK16/RMND5B/EEF2KMT/C…	64	BP
GO:0036211	protein modification process	64/251	3851/17910	0.0722109	0.571358	0.5537	PPP1R16A/PPP1R35/HGS/YEATS2/MUC16/NUAK2/FBXL2/CP/PTP4A3/EFNA1/TSC2/TRPT1/PTPN6/PRKCD/TRAF3IP1/STK36/ARHGEF5/DDR1/PTPRF/CD24/LIMK2/PLXNB2/MAPK8IP3/PRKX/NLRP12/PNKP/ANKLE2/PRKD2/ING4/RAB8A/MARK2/POR/PHKG2/ERBB2/RNF135/DPM3/SETD6/SETDB1/TRIM27/NUDT14/LTBR/KMT2B/PPP1R10/SCYL3/ATAT1/PEX14/FBXW4/CACTIN/ZNF304/KAT2A/PKN1/COPS7B/USP21/PRKCZ/RABGGTA/PPP1R9B/IRF2BP1/PGAP2/CCAR2/TNIP2/STK16/RMND5B/EEF2KMT/C…	64	BP
GO:0032720	negative regulation of tumor necrosis factor production	3/251	69/17910	0.0726731	0.571358	0.5537	PTPN6/TRIM27/CACTIN	3	BP
GO:0007098	centrosome cycle	4/251	112/17910	0.0727216	0.571358	0.5537	PCM1/CHD3/KAT2A/KIAA0753	4	BP
GO:0001881	receptor recycling	2/251	32/17910	0.0737268	0.571358	0.5537	ARAP1/SCRIB	2	BP
GO:0018196	peptidyl-asparagine modification	2/251	32/17910	0.0737268	0.571358	0.5537	DPM3/NUDT14	2	BP
GO:0070207	protein homotrimerization	2/251	32/17910	0.0737268	0.571358	0.5537	DISP1/LCN2	2	BP
GO:0048731	system development	76/251	4670/17910	0.0743581	0.571358	0.5537	SOX17/LSR/ACP2/TACSTD2/HGS/ESRP2/UCP2/PPL/PRSS8/FAM83H/KRT7/TMEM79/CNNM4/ELF3/ST14/MIR199A2/EFNA1/TSC2/FJX1/PTPN6/TRAF3IP1/STK36/GAA/PATZ1/IRF6/DISP1/SDHAF4/MYH14/LZTS3/NUMA1/DDR1/PTPRF/CD24/IFT172/MIGA2/LIMK2/SHROOM3/PLXNB2/SIX4/GRHL1/MAPK8IP3/CELSR2/NEO1/PRKX/P4HTM/SCRIB/TEAD3/ANKLE2/PRKD2/RAB8A/FANCG/BHLHE41/MARK2/POR/ERBB2/DBN1/SECISBP2/PCM1/LTBR/LZTS2/KMT2B/ATAT1/IGSF8/FBXW4/ZNF304/RAI1/KAT2…	76	BP
GO:0006399	tRNA metabolic process	5/251	160/17910	0.0748793	0.571358	0.5537	TRPT1/TYW5/TSEN54/DUS1L/RPP38	5	BP
GO:0048015	phosphatidylinositol-mediated signaling	5/251	160/17910	0.0748793	0.571358	0.5537	FBXL2/TSC2/PTPN6/RGL2/ERBB2	5	BP
GO:0060193	positive regulation of lipase activity	3/251	70/17910	0.0751756	0.571358	0.5537	LPAR2/NR1H3/PRKCZ	3	BP
GO:0090502	RNA phosphodiester bond hydrolysis, endonucleolytic	3/251	70/17910	0.0751756	0.571358	0.5537	TSEN54/EDC3/RPP38	3	BP
GO:0006475	internal protein amino acid acetylation	5/251	161/17910	0.0764431	0.571358	0.5537	YEATS2/ING4/POR/ATAT1/KAT2A	5	BP
GO:0050673	epithelial cell proliferation	10/251	425/17910	0.0770424	0.571358	0.5537	TACSTD2/ESRP2/EPPK1/IRF6/IFT172/SIX4/PRKX/PRKD2/ERBB2/ZNF304	10	BP
GO:0001960	negative regulation of cytokine-mediated signaling pathway	3/251	71/17910	0.0777159	0.571358	0.5537	SCRIB/CACTIN/NR1H3	3	BP
GO:0043407	negative regulation of MAP kinase activity	3/251	71/17910	0.0777159	0.571358	0.5537	PTPN6/PRKCD/CDK5RAP3	3	BP
GO:0043507	positive regulation of JUN kinase activity	3/251	71/17910	0.0777159	0.571358	0.5537	ARHGEF5/MAPK8IP3/PKN1	3	BP
GO:0060998	regulation of dendritic spine development	3/251	71/17910	0.0777159	0.571358	0.5537	EFNA1/LZTS3/DBN1	3	BP
GO:0070664	negative regulation of leukocyte proliferation	3/251	71/17910	0.0777159	0.571358	0.5537	PTPN6/ERBB2/PKN1	3	BP
GO:1903556	negative regulation of tumor necrosis factor superfamily cytokine production	3/251	71/17910	0.0777159	0.571358	0.5537	PTPN6/TRIM27/CACTIN	3	BP
GO:0007616	long-term memory	2/251	33/17910	0.0777812	0.571358	0.5537	KAT2A/PRKCZ	2	BP
GO:0009225	nucleotide-sugar metabolic process	2/251	33/17910	0.0777812	0.571358	0.5537	FCSK/GALT	2	BP
GO:0030947	regulation of vascular endothelial growth factor receptor signaling pathway	2/251	33/17910	0.0777812	0.571358	0.5537	HGS/PRKD2	2	BP
GO:0045087	innate immune response	18/251	893/17910	0.0780622	0.571358	0.5537	CNPY3/MUC16/PTPN6/PRKCD/CFB/IRF6/SDHAF4/CXCL16/IRF9/SCRIB/NECTIN2/RNF135/TRIM27/LCN2/IP6K2/CACTIN/NR1H3/TNIP2	18	BP
GO:0031032	actomyosin structure organization	5/251	163/17910	0.0796237	0.571358	0.5537	ARAP1/TACSTD2/MYH14/ARHGEF5/SIX4	5	BP
GO:0048017	inositol lipid-mediated signaling	5/251	163/17910	0.0796237	0.571358	0.5537	FBXL2/TSC2/PTPN6/RGL2/ERBB2	5	BP
GO:1902117	positive regulation of organelle assembly	3/251	72/17910	0.0802934	0.571358	0.5537	NUMA1/ARHGEF5/PAN2	3	BP
GO:0022612	gland morphogenesis	4/251	116/17910	0.0803898	0.571358	0.5537	ESRP2/ELF3/DDR1/SCRIB	4	BP
GO:0002860	positive regulation of natural killer cell mediated cytotoxicity directed against tumor cell target	1/251	6/17910	0.0812064	0.571358	0.5537	NECTIN2	1	BP
GO:0002924	negative regulation of humoral immune response mediated by circulating immunoglobulin	1/251	6/17910	0.0812064	0.571358	0.5537	PTPN6	1	BP
GO:0003160	endocardium morphogenesis	1/251	6/17910	0.0812064	0.571358	0.5537	SOX17	1	BP
GO:0003348	cardiac endothelial cell differentiation	1/251	6/17910	0.0812064	0.571358	0.5537	SOX17	1	BP
GO:0005981	regulation of glycogen catabolic process	1/251	6/17910	0.0812064	0.571358	0.5537	PHKG2	1	BP
GO:0007185	transmembrane receptor protein tyrosine phosphatase signaling pathway	1/251	6/17910	0.0812064	0.571358	0.5537	PTPRF	1	BP
GO:0008063	Toll signaling pathway	1/251	6/17910	0.0812064	0.571358	0.5537	NLRP12	1	BP
GO:0009996	negative regulation of cell fate specification	1/251	6/17910	0.0812064	0.571358	0.5537	SOX17	1	BP
GO:0014916	regulation of lung blood pressure	1/251	6/17910	0.0812064	0.571358	0.5537	MIR199A2	1	BP
GO:0015871	choline transport	1/251	6/17910	0.0812064	0.571358	0.5537	SLC44A2	1	BP
GO:0015917	aminophospholipid transport	1/251	6/17910	0.0812064	0.571358	0.5537	TMEM30B	1	BP
GO:0033084	regulation of immature T cell proliferation in thymus	1/251	6/17910	0.0812064	0.571358	0.5537	ERBB2	1	BP
GO:0038063	collagen-activated tyrosine kinase receptor signaling pathway	1/251	6/17910	0.0812064	0.571358	0.5537	DDR1	1	BP
GO:0045341	MHC class I biosynthetic process	1/251	6/17910	0.0812064	0.571358	0.5537	NLRP12	1	BP
GO:0045343	regulation of MHC class I biosynthetic process	1/251	6/17910	0.0812064	0.571358	0.5537	NLRP12	1	BP
GO:0051454	intracellular pH elevation	1/251	6/17910	0.0812064	0.571358	0.5537	CLN3	1	BP
GO:0052564	response to immune response of other organism involved in symbiotic interaction	1/251	6/17910	0.0812064	0.571358	0.5537	SCRIB	1	BP
GO:0052572	response to host immune response	1/251	6/17910	0.0812064	0.571358	0.5537	SCRIB	1	BP
GO:0055059	asymmetric neuroblast division	1/251	6/17910	0.0812064	0.571358	0.5537	TEAD3	1	BP
GO:0060676	ureteric bud formation	1/251	6/17910	0.0812064	0.571358	0.5537	SIX4	1	BP
GO:0060696	regulation of phospholipid catabolic process	1/251	6/17910	0.0812064	0.571358	0.5537	PRKCD	1	BP
GO:0060897	neural plate regionalization	1/251	6/17910	0.0812064	0.571358	0.5537	CELSR2	1	BP
GO:0060956	endocardial cell differentiation	1/251	6/17910	0.0812064	0.571358	0.5537	SOX17	1	BP
GO:0061196	fungiform papilla development	1/251	6/17910	0.0812064	0.571358	0.5537	SIX4	1	BP
GO:0061550	cranial ganglion development	1/251	6/17910	0.0812064	0.571358	0.5537	SIX4	1	BP
GO:0070244	negative regulation of thymocyte apoptotic process	1/251	6/17910	0.0812064	0.571358	0.5537	EFNA1	1	BP
GO:0071569	protein ufmylation	1/251	6/17910	0.0812064	0.571358	0.5537	CDK5RAP3	1	BP
GO:0071921	cohesin loading	1/251	6/17910	0.0812064	0.571358	0.5537	MAU2	1	BP
GO:0098528	skeletal muscle fiber differentiation	1/251	6/17910	0.0812064	0.571358	0.5537	SIX4	1	BP
GO:0098935	dendritic transport	1/251	6/17910	0.0812064	0.571358	0.5537	FLOT2	1	BP
GO:0110112	regulation of lipid transporter activity	1/251	6/17910	0.0812064	0.571358	0.5537	PRKCD	1	BP
GO:0120009	intermembrane lipid transfer	1/251	6/17910	0.0812064	0.571358	0.5537	GRAMD1A	1	BP
GO:1901621	negative regulation of smoothened signaling pathway involved in dorsal/ventral neural tube patterning	1/251	6/17910	0.0812064	0.571358	0.5537	TRAF3IP1	1	BP
GO:1901727	positive regulation of histone deacetylase activity	1/251	6/17910	0.0812064	0.571358	0.5537	PRKD2	1	BP
GO:1901977	negative regulation of cell cycle checkpoint	1/251	6/17910	0.0812064	0.571358	0.5537	PPP1R10	1	BP
GO:1905178	regulation of cardiac muscle tissue regeneration	1/251	6/17910	0.0812064	0.571358	0.5537	MIR199A2	1	BP
GO:2000664	positive regulation of interleukin-5 secretion	1/251	6/17910	0.0812064	0.571358	0.5537	PRKCZ	1	BP
GO:2000667	positive regulation of interleukin-13 secretion	1/251	6/17910	0.0812064	0.571358	0.5537	PRKCZ	1	BP
GO:2001015	negative regulation of skeletal muscle cell differentiation	1/251	6/17910	0.0812064	0.571358	0.5537	SIX4	1	BP
GO:2001033	negative regulation of double-strand break repair via nonhomologous end joining	1/251	6/17910	0.0812064	0.571358	0.5537	NUDT16L1	1	BP
GO:0018394	peptidyl-lysine acetylation	5/251	164/17910	0.0812402	0.571358	0.5537	YEATS2/ING4/POR/ATAT1/KAT2A	5	BP
GO:0035088	establishment or maintenance of apical/basal cell polarity	2/251	34/17910	0.081904	0.572097	0.554416	SCRIB/MARK2	2	BP
GO:0043276	anoikis	2/251	34/17910	0.081904	0.572097	0.554416	TSC2/ZNF304	2	BP
GO:0061245	establishment or maintenance of bipolar cell polarity	2/251	34/17910	0.081904	0.572097	0.554416	SCRIB/MARK2	2	BP
GO:1902531	regulation of intracellular signal transduction	33/251	1838/17910	0.082363	0.572097	0.554416	ARAP1/ARHGAP39/HGS/FBXL2/PTP4A3/SIPA1/MIR199A2/CXXC5/EFNA1/TSC2/PTPN6/RHOT2/PRKCD/PLAGL2/ARHGEF5/CD24/HOMER2/MAPK8IP3/NLRP12/RGL2/SLC44A2/PLEKHG3/PRKD2/ERBB2/LTBR/CHD3/PEX5L/PKN1/PRKCZ/CCAR2/SGSM3/TNIP2/CDK5RAP3	33	BP
GO:0014066	regulation of phosphatidylinositol 3-kinase signaling	4/251	117/17910	0.0823672	0.572097	0.554416	FBXL2/TSC2/PTPN6/RGL2	4	BP
GO:0060538	skeletal muscle organ development	5/251	165/17910	0.0828742	0.572097	0.554416	SOX17/DISP1/MYH14/SIX4/IGSF8	5	BP
GO:0006915	apoptotic process	34/251	1907/17910	0.084582	0.572097	0.554416	UCP2/NUAK2/CLN3/MIR199A2/EFNA1/TSC2/PTPN6/RHOT2/PRKCD/PLAGL2/ARHGEF5/CD24/SIX4/RTKN/PACS2/NLRP12/SCRIB/RGL2/ANKLE2/ELMO3/ING4/POR/LTBR/LCN2/PPP1R10/IP6K2/ZNF304/PKN1/PRKCZ/RABGGTA/CSRNP2/CCAR2/TNIP2/CDK5RAP3	34	BP
GO:0030104	water homeostasis	3/251	74/17910	0.0855584	0.572097	0.554416	SCNN1A/TMEM79/GRHL1	3	BP
GO:0007257	activation of JUN kinase activity	2/251	35/17910	0.0860927	0.572097	0.554416	MAPK8IP3/PKN1	2	BP
GO:0007528	neuromuscular junction development	2/251	35/17910	0.0860927	0.572097	0.554416	SIX4/ERBB2	2	BP
GO:0098534	centriole assembly	2/251	35/17910	0.0860927	0.572097	0.554416	KAT2A/KIAA0753	2	BP
GO:0031399	regulation of protein modification process	31/251	1718/17910	0.0862006	0.572097	0.554416	PPP1R16A/PPP1R35/HGS/EFNA1/TSC2/TRPT1/PTPN6/PRKCD/TRAF3IP1/ARHGEF5/CD24/PLXNB2/MAPK8IP3/NLRP12/PNKP/ANKLE2/PRKD2/MARK2/ERBB2/TRIM27/LTBR/KMT2B/PPP1R10/CACTIN/ZNF304/KAT2A/PKN1/PRKCZ/PPP1R9B/CCAR2/CDK5RAP3	31	BP
GO:0040008	regulation of growth	14/251	668/17910	0.0880065	0.572097	0.554416	SOX17/EPPK1/SIPA1/MIR199A2/DDR1/SIX4/CXCL16/ING4/POR/ERBB2/IP6K2/RAI1/PPP1R9B/CCAR2	14	BP
GO:0035050	embryonic heart tube development	3/251	75/17910	0.0882448	0.572097	0.554416	SOX17/TRAF3IP1/IFT172	3	BP
GO:0072078	nephron tubule morphogenesis	3/251	75/17910	0.0882448	0.572097	0.554416	TACSTD2/SIX4/LZTS2	3	BP
GO:0009451	RNA modification	4/251	120/17910	0.0884422	0.572097	0.554416	TYW5/RRNAD1/TSR3/DUS1L	4	BP
GO:2000113	negative regulation of cellular macromolecule biosynthetic process	25/251	1343/17910	0.0890466	0.572097	0.554416	YEATS2/MED25/ELF3/CXXC5/EFNA1/ZNF282/PATZ1/SIX4/ZNF256/ATF7IP/ING4/BHLHE41/ZNF692/SETDB1/TRIM27/KCTD1/PEX14/ZNF304/NR1H3/SPINDOC/MAF1/IRF2BP1/CCAR2/ERF/VPS72	25	BP
GO:0006479	protein methylation	5/251	169/17910	0.0895833	0.572097	0.554416	SETD6/SETDB1/KMT2B/ZNF304/EEF2KMT	5	BP
GO:0008213	protein alkylation	5/251	169/17910	0.0895833	0.572097	0.554416	SETD6/SETDB1/KMT2B/ZNF304/EEF2KMT	5	BP
GO:0048167	regulation of synaptic plasticity	5/251	169/17910	0.0895833	0.572097	0.554416	RAB8A/DBN1/KAT2A/PRKCZ/NCDN	5	BP
GO:0031076	embryonic camera-type eye development	2/251	36/17910	0.0903444	0.572097	0.554416	TRAF3IP1/WDR19	2	BP
GO:0032508	DNA duplex unwinding	3/251	76/17910	0.0909664	0.572097	0.554416	MCM9/GTF2H4/CHD3	3	BP
GO:0045786	negative regulation of cell cycle	13/251	613/17910	0.091288	0.572097	0.554416	MED25/SIPA1/IRF6/INTS3/SCRIB/ING4/PRCC/PPP1R10/KAT2A/PPP1R9B/CCAR2/SGSM3/CDK5RAP3	13	BP
GO:0001959	regulation of cytokine-mediated signaling pathway	5/251	170/17910	0.0913035	0.572097	0.554416	PTPN6/CD24/SCRIB/CACTIN/NR1H3	5	BP
GO:0070507	regulation of microtubule cytoskeleton organization	5/251	170/17910	0.0913035	0.572097	0.554416	TRAF3IP1/NUMA1/MARK2/ATAT1/KAT2A	5	BP
GO:0006469	negative regulation of protein kinase activity	6/251	221/17910	0.0913187	0.572097	0.554416	TSC2/PTPN6/PRKCD/TRIM27/PKN1/CDK5RAP3	6	BP
GO:0045859	regulation of protein kinase activity	15/251	732/17910	0.0916303	0.572097	0.554416	HGS/EFNA1/TSC2/TRPT1/PTPN6/PRKCD/ARHGEF5/CD24/MAPK8IP3/MARK2/ERBB2/TRIM27/PKN1/PRKCZ/CDK5RAP3	15	BP
GO:0045088	regulation of innate immune response	10/251	440/17910	0.0917339	0.572097	0.554416	CNPY3/MUC16/PTPN6/PRKCD/SCRIB/NECTIN2/RNF135/CACTIN/NR1H3/TNIP2	10	BP
GO:0031023	microtubule organizing center organization	4/251	122/17910	0.0926092	0.572097	0.554416	PCM1/CHD3/KAT2A/KIAA0753	4	BP
GO:0043433	negative regulation of DNA-binding transcription factor activity	5/251	171/17910	0.0930407	0.572097	0.554416	NLRP12/SETD6/PEX14/CACTIN/CDK5RAP3	5	BP
GO:0060761	negative regulation of response to cytokine stimulus	3/251	77/17910	0.0937227	0.572097	0.554416	SCRIB/CACTIN/NR1H3	3	BP
GO:0072088	nephron epithelium morphogenesis	3/251	77/17910	0.0937227	0.572097	0.554416	TACSTD2/SIX4/LZTS2	3	BP
GO:0097061	dendritic spine organization	3/251	77/17910	0.0937227	0.572097	0.554416	EFNA1/LZTS3/DBN1	3	BP
GO:0001826	inner cell mass cell differentiation	1/251	7/17910	0.0940872	0.572097	0.554416	SOX17	1	BP
GO:0002857	positive regulation of natural killer cell mediated immune response to tumor cell	1/251	7/17910	0.0940872	0.572097	0.554416	NECTIN2	1	BP
GO:0003307	regulation of Wnt signaling pathway involved in heart development	1/251	7/17910	0.0940872	0.572097	0.554416	SOX17	1	BP
GO:0006685	sphingomyelin catabolic process	1/251	7/17910	0.0940872	0.572097	0.554416	PRKCD	1	BP
GO:0006771	riboflavin metabolic process	1/251	7/17910	0.0940872	0.572097	0.554416	FLAD1	1	BP
GO:0010046	response to mycotoxin	1/251	7/17910	0.0940872	0.572097	0.554416	LCN2	1	BP
GO:0010887	negative regulation of cholesterol storage	1/251	7/17910	0.0940872	0.572097	0.554416	NR1H3	1	BP
GO:0015809	arginine transport	1/251	7/17910	0.0940872	0.572097	0.554416	CLN3	1	BP
GO:0018344	protein geranylgeranylation	1/251	7/17910	0.0940872	0.572097	0.554416	RABGGTA	1	BP
GO:0019064	fusion of virus membrane with host plasma membrane	1/251	7/17910	0.0940872	0.572097	0.554416	NECTIN2	1	BP
GO:0019388	galactose catabolic process	1/251	7/17910	0.0940872	0.572097	0.554416	GALT	1	BP
GO:0030953	astral microtubule organization	1/251	7/17910	0.0940872	0.572097	0.554416	NUMA1	1	BP
GO:0033080	immature T cell proliferation in thymus	1/251	7/17910	0.0940872	0.572097	0.554416	ERBB2	1	BP
GO:0034085	establishment of sister chromatid cohesion	1/251	7/17910	0.0940872	0.572097	0.554416	MAU2	1	BP
GO:0035405	histone-threonine phosphorylation	1/251	7/17910	0.0940872	0.572097	0.554416	PKN1	1	BP
GO:0035721	intraciliary retrograde transport	1/251	7/17910	0.0940872	0.572097	0.554416	WDR19	1	BP
GO:0038089	positive regulation of cell migration by vascular endothelial growth factor signaling pathway	1/251	7/17910	0.0940872	0.572097	0.554416	PRKD2	1	BP
GO:0039663	membrane fusion involved in viral entry into host cell	1/251	7/17910	0.0940872	0.572097	0.554416	NECTIN2	1	BP
GO:0042661	regulation of mesodermal cell fate specification	1/251	7/17910	0.0940872	0.572097	0.554416	SOX17	1	BP
GO:0043615	astrocyte cell migration	1/251	7/17910	0.0940872	0.572097	0.554416	SCRIB	1	BP
GO:0044800	multi-organism membrane fusion	1/251	7/17910	0.0940872	0.572097	0.554416	NECTIN2	1	BP
GO:0045630	positive regulation of T-helper 2 cell differentiation	1/251	7/17910	0.0940872	0.572097	0.554416	PRKCZ	1	BP
GO:0045852	pH elevation	1/251	7/17910	0.0940872	0.572097	0.554416	CLN3	1	BP
GO:0046477	glycosylceramide catabolic process	1/251	7/17910	0.0940872	0.572097	0.554416	PRKCD	1	BP
GO:0051124	synaptic growth at neuromuscular junction	1/251	7/17910	0.0940872	0.572097	0.554416	SIX4	1	BP
GO:0060331	negative regulation of response to interferon-gamma	1/251	7/17910	0.0940872	0.572097	0.554416	NR1H3	1	BP
GO:0060336	negative regulation of interferon-gamma-mediated signaling pathway	1/251	7/17910	0.0940872	0.572097	0.554416	NR1H3	1	BP
GO:0061002	negative regulation of dendritic spine morphogenesis	1/251	7/17910	0.0940872	0.572097	0.554416	EFNA1	1	BP
GO:0061087	positive regulation of histone H3-K27 methylation	1/251	7/17910	0.0940872	0.572097	0.554416	ZNF304	1	BP
GO:0072197	ureter morphogenesis	1/251	7/17910	0.0940872	0.572097	0.554416	LZTS2	1	BP
GO:0090235	regulation of metaphase plate congression	1/251	7/17910	0.0940872	0.572097	0.554416	NUMA1	1	BP
GO:1900040	regulation of interleukin-2 secretion	1/251	7/17910	0.0940872	0.572097	0.554416	TRIM27	1	BP
GO:1900227	positive regulation of NLRP3 inflammasome complex assembly	1/251	7/17910	0.0940872	0.572097	0.554416	ATAT1	1	BP
GO:1901525	negative regulation of mitophagy	1/251	7/17910	0.0940872	0.572097	0.554416	TSC2	1	BP
GO:1902961	positive regulation of aspartic-type endopeptidase activity involved in amyloid precursor protein catabolic process	1/251	7/17910	0.0940872	0.572097	0.554416	EFNA1	1	BP
GO:1903441	protein localization to ciliary membrane	1/251	7/17910	0.0940872	0.572097	0.554416	WDR19	1	BP
GO:2000381	negative regulation of mesoderm development	1/251	7/17910	0.0940872	0.572097	0.554416	SOX17	1	BP
GO:2000535	regulation of entry of bacterium into host cell	1/251	7/17910	0.0940872	0.572097	0.554416	EXOC7	1	BP
GO:2000542	negative regulation of gastrulation	1/251	7/17910	0.0940872	0.572097	0.554416	SOX17	1	BP
GO:2000553	positive regulation of T-helper 2 cell cytokine production	1/251	7/17910	0.0940872	0.572097	0.554416	PRKCZ	1	BP
GO:2001179	regulation of interleukin-10 secretion	1/251	7/17910	0.0940872	0.572097	0.554416	PRKCZ	1	BP
GO:0043414	macromolecule methylation	7/251	276/17910	0.0943	0.572097	0.554416	ATF7IP/SETD6/SETDB1/KMT2B/RRNAD1/ZNF304/EEF2KMT	7	BP
GO:0003009	skeletal muscle contraction	2/251	37/17910	0.0946568	0.572097	0.554416	GAA/MYH14	2	BP
GO:0042181	ketone biosynthetic process	2/251	37/17910	0.0946568	0.572097	0.554416	COQ9/COQ4	2	BP
GO:0045684	positive regulation of epidermis development	2/251	37/17910	0.0946568	0.572097	0.554416	TMEM79/NUMA1	2	BP
GO:0051567	histone H3-K9 methylation	2/251	37/17910	0.0946568	0.572097	0.554416	SETDB1/ZNF304	2	BP
GO:0007163	establishment or maintenance of cell polarity	5/251	172/17910	0.0947949	0.572097	0.554416	NUMA1/SCRIB/MARK2/FLOT2/PRKCZ	5	BP
GO:0009893	positive regulation of metabolic process	55/251	3313/17910	0.0950737	0.572097	0.554416	SOX17/ARAP1/HGS/UCP2/MED25/ZBTB48/ELF3/EFNA1/TSC2/PRKCD/PATZ1/IRF6/PLAGL2/ARHGEF5/CD24/SIX4/ZNF76/TCEA2/GRHL1/MAPK8IP3/ATF7IP/RFXANK/NLRP12/SCRIB/PNKP/ANKLE2/PRKD2/ING4/MARK2/POR/PHKG2/ERBB2/SETDB1/SECISBP2/LTBR/KMT2B/LCN2/PPP1R10/MED24/ZNF304/NR1H3/RAI1/KAT2A/PKN1/CREB3L4/USP21/PRKCZ/CSRNP2/IRF2BP1/CCAR2/SGSM3/TNIP2/STK16/ZSCAN21/CDK5RAP3	55	BP
GO:0034341	response to interferon-gamma	5/251	173/17910	0.0965659	0.572097	0.554416	PRKCD/IRF6/CXCL16/IRF9/NR1H3	5	BP
GO:0046330	positive regulation of JNK cascade	4/251	124/17910	0.0968682	0.572097	0.554416	ARHGEF5/MAPK8IP3/LTBR/PKN1	4	BP
GO:0001667	ameboidal-type cell migration	10/251	446/17910	0.0980511	0.572097	0.554416	SOX17/TACSTD2/EPPK1/PTP4A3/MIR199A2/EFNA1/PRKX/PRKD2/PKN1/AAMP	10	BP
GO:0002711	positive regulation of T cell mediated immunity	2/251	38/17910	0.0990271	0.572097	0.554416	NECTIN2/PRKCZ	2	BP
GO:0016572	histone phosphorylation	2/251	38/17910	0.0990271	0.572097	0.554416	PRKCD/PKN1	2	BP
GO:0047496	vesicle transport along microtubule	2/251	38/17910	0.0990271	0.572097	0.554416	CLN3/PRKCZ	2	BP
GO:0061333	renal tubule morphogenesis	3/251	79/17910	0.0993371	0.572097	0.554416	TACSTD2/SIX4/LZTS2	3	BP
GO:0072028	nephron morphogenesis	3/251	79/17910	0.0993371	0.572097	0.554416	TACSTD2/SIX4/LZTS2	3	BP
GO:2001021	negative regulation of response to DNA damage stimulus	3/251	79/17910	0.0993371	0.572097	0.554416	NUDT16L1/PPP1R10/CCAR2	3	BP
GO:0051640	organelle localization	13/251	623/17910	0.100181	0.572097	0.554416	CLN3/AP1M2/RHOT2/NUMA1/TRAPPC6A/SCRIB/NECTIN2/RAB8A/MARK2/PCM1/PEX14/KAT2A/PRKCZ	13	BP
GO:0051656	establishment of organelle localization	10/251	448/17910	0.100213	0.572097	0.554416	CLN3/AP1M2/RHOT2/NUMA1/TRAPPC6A/SCRIB/NECTIN2/PCM1/PEX14/PRKCZ	10	BP
GO:0048736	appendage development	5/251	176/17910	0.101979	0.572097	0.554416	TRAF3IP1/IFT172/FBXW4/KAT2A/WDR19	5	BP
GO:0060173	limb development	5/251	176/17910	0.101979	0.572097	0.554416	TRAF3IP1/IFT172/FBXW4/KAT2A/WDR19	5	BP
GO:1903363	negative regulation of cellular protein catabolic process	3/251	80/17910	0.102194	0.572097	0.554416	EFNA1/CCAR2/CDK5RAP3	3	BP
GO:0030855	epithelial cell differentiation	15/251	746/17910	0.103116	0.572097	0.554416	SOX17/PPL/PRSS8/KRT7/TMEM79/ELF3/ST14/CLDN3/IRF6/NUMA1/CD24/SHROOM3/GRHL1/PRKX/SCRIB	15	BP
GO:0031333	negative regulation of protein complex assembly	4/251	127/17910	0.103426	0.572097	0.554416	PRKCD/TRAF3IP1/PEX14/PRKCZ	4	BP
GO:0046467	membrane lipid biosynthetic process	4/251	127/17910	0.103426	0.572097	0.554416	PRKCD/PRKD2/DPM3/PGAP2	4	BP
GO:0017145	stem cell division	2/251	39/17910	0.103453	0.572097	0.554416	SOX17/TEAD3	2	BP
GO:0032784	regulation of DNA-templated transcription, elongation	2/251	39/17910	0.103453	0.572097	0.554416	TCEA2/CCAR2	2	BP
GO:0044275	cellular carbohydrate catabolic process	2/251	39/17910	0.103453	0.572097	0.554416	GAA/PHKG2	2	BP
GO:0045616	regulation of keratinocyte differentiation	2/251	39/17910	0.103453	0.572097	0.554416	NUMA1/GRHL1	2	BP
GO:0097035	regulation of membrane lipid distribution	2/251	39/17910	0.103453	0.572097	0.554416	PRKCD/TMEM30B	2	BP
GO:1904591	positive regulation of protein import	2/251	39/17910	0.103453	0.572097	0.554416	PRKCD/ARHGEF5	2	BP
GO:0043112	receptor metabolic process	5/251	177/17910	0.103817	0.572097	0.554416	ARAP1/MIR199A2/ATXN2/SCRIB/NR1H3	5	BP
GO:0010558	negative regulation of macromolecule biosynthetic process	26/251	1432/17910	0.104392	0.572097	0.554416	YEATS2/MED25/ELF3/CXXC5/EFNA1/ZNF282/PATZ1/SIX4/ZNF256/ATF7IP/NLRP12/ING4/BHLHE41/ZNF692/SETDB1/TRIM27/KCTD1/PEX14/ZNF304/NR1H3/SPINDOC/MAF1/IRF2BP1/CCAR2/ERF/VPS72	26	BP
GO:0045682	regulation of epidermis development	3/251	81/17910	0.105084	0.572097	0.554416	TMEM79/NUMA1/GRHL1	3	BP
GO:0046889	positive regulation of lipid biosynthetic process	3/251	81/17910	0.105084	0.572097	0.554416	PRKCD/POR/NR1H3	3	BP
GO:0061053	somite development	3/251	81/17910	0.105084	0.572097	0.554416	SIX4/KAT2A/WDR19	3	BP
GO:0043547	positive regulation of GTPase activity	8/251	339/17910	0.10517	0.572097	0.554416	ARAP1/ARHGAP39/SIPA1/TSC2/ARHGEF5/SCRIB/ERBB2/SGSM3	8	BP
GO:0051494	negative regulation of cytoskeleton organization	4/251	128/17910	0.105656	0.572097	0.554416	ARAP1/TACSTD2/PRKCD/KAT2A	4	BP
GO:0061138	morphogenesis of a branching epithelium	5/251	178/17910	0.105671	0.572097	0.554416	TACSTD2/ESRP2/ST14/DDR1/SIX4	5	BP
GO:0043408	regulation of MAPK cascade	14/251	689/17910	0.105937	0.572097	0.554416	HGS/EFNA1/PTPN6/PRKCD/ARHGEF5/CD24/MAPK8IP3/NLRP12/PRKD2/ERBB2/LTBR/PKN1/PRKCZ/CDK5RAP3	14	BP
GO:0001558	regulation of cell growth	9/251	396/17910	0.106023	0.572097	0.554416	SOX17/SIPA1/MIR199A2/DDR1/CXCL16/ERBB2/IP6K2/PPP1R9B/CCAR2	9	BP
GO:0031327	negative regulation of cellular biosynthetic process	27/251	1499/17910	0.106399	0.572097	0.554416	YEATS2/MED25/ELF3/MIR199A2/CXXC5/EFNA1/ZNF282/PATZ1/SIX4/ZNF256/ATF7IP/NLRP12/ING4/BHLHE41/ZNF692/SETDB1/TRIM27/KCTD1/PEX14/ZNF304/NR1H3/SPINDOC/MAF1/IRF2BP1/CCAR2/ERF/VPS72	27	BP
GO:0001714	endodermal cell fate specification	1/251	8/17910	0.106788	0.572097	0.554416	SOX17	1	BP
GO:0002420	natural killer cell mediated cytotoxicity directed against tumor cell target	1/251	8/17910	0.106788	0.572097	0.554416	NECTIN2	1	BP
GO:0002858	regulation of natural killer cell mediated cytotoxicity directed against tumor cell target	1/251	8/17910	0.106788	0.572097	0.554416	NECTIN2	1	BP
GO:0006782	protoporphyrinogen IX biosynthetic process	1/251	8/17910	0.106788	0.572097	0.554416	PPOX	1	BP
GO:0007042	lysosomal lumen acidification	1/251	8/17910	0.106788	0.572097	0.554416	CLN3	1	BP
GO:0010603	regulation of cytoplasmic mRNA processing body assembly	1/251	8/17910	0.106788	0.572097	0.554416	PAN2	1	BP
GO:0018026	peptidyl-lysine monomethylation	1/251	8/17910	0.106788	0.572097	0.554416	SETD6	1	BP
GO:0023035	CD40 signaling pathway	1/251	8/17910	0.106788	0.572097	0.554416	TNIP2	1	BP
GO:0032071	regulation of endodeoxyribonuclease activity	1/251	8/17910	0.106788	0.572097	0.554416	PRKCD	1	BP
GO:0032075	positive regulation of nuclease activity	1/251	8/17910	0.106788	0.572097	0.554416	PRKCD	1	BP
GO:0032661	regulation of interleukin-18 production	1/251	8/17910	0.106788	0.572097	0.554416	NLRP12	1	BP
GO:0033083	regulation of immature T cell proliferation	1/251	8/17910	0.106788	0.572097	0.554416	ERBB2	1	BP
GO:0033085	negative regulation of T cell differentiation in thymus	1/251	8/17910	0.106788	0.572097	0.554416	ERBB2	1	BP
GO:0034351	negative regulation of glial cell apoptotic process	1/251	8/17910	0.106788	0.572097	0.554416	PRKCD	1	BP
GO:0034454	microtubule anchoring at centrosome	1/251	8/17910	0.106788	0.572097	0.554416	CCDC120	1	BP
GO:0035947	regulation of gluconeogenesis by regulation of transcription from RNA polymerase II promoter	1/251	8/17910	0.106788	0.572097	0.554416	KAT2A	1	BP
GO:0042726	flavin-containing compound metabolic process	1/251	8/17910	0.106788	0.572097	0.554416	FLAD1	1	BP
GO:0043587	tongue morphogenesis	1/251	8/17910	0.106788	0.572097	0.554416	SIX4	1	BP
GO:0044154	histone H3-K14 acetylation	1/251	8/17910	0.106788	0.572097	0.554416	KAT2A	1	BP
GO:0044362	negative regulation of molecular function in other organism	1/251	8/17910	0.106788	0.572097	0.554416	SCRIB	1	BP
GO:0044387	negative regulation of protein kinase activity by regulation of protein phosphorylation	1/251	8/17910	0.106788	0.572097	0.554416	CDK5RAP3	1	BP
GO:0045008	depyrimidination	1/251	8/17910	0.106788	0.572097	0.554416	SMUG1	1	BP
GO:0045743	positive regulation of fibroblast growth factor receptor signaling pathway	1/251	8/17910	0.106788	0.572097	0.554416	PRKD2	1	BP
GO:0046600	negative regulation of centriole replication	1/251	8/17910	0.106788	0.572097	0.554416	KAT2A	1	BP
GO:0048096	chromatin-mediated maintenance of transcription	1/251	8/17910	0.106788	0.572097	0.554416	KMT2B	1	BP
GO:0048227	plasma membrane to endosome transport	1/251	8/17910	0.106788	0.572097	0.554416	SGSM3	1	BP
GO:0048312	intracellular distribution of mitochondria	1/251	8/17910	0.106788	0.572097	0.554416	KAT2A	1	BP
GO:0052173	response to defenses of other organism involved in symbiotic interaction	1/251	8/17910	0.106788	0.572097	0.554416	SCRIB	1	BP
GO:0052200	response to host defenses	1/251	8/17910	0.106788	0.572097	0.554416	SCRIB	1	BP
GO:0052204	negative regulation of molecular function in other organism involved in symbiotic interaction	1/251	8/17910	0.106788	0.572097	0.554416	SCRIB	1	BP
GO:0060056	mammary gland involution	1/251	8/17910	0.106788	0.572097	0.554416	ELF3	1	BP
GO:0060896	neural plate pattern specification	1/251	8/17910	0.106788	0.572097	0.554416	CELSR2	1	BP
GO:0061525	hindgut development	1/251	8/17910	0.106788	0.572097	0.554416	IFT172	1	BP
GO:0071447	cellular response to hydroperoxide	1/251	8/17910	0.106788	0.572097	0.554416	PRKCD	1	BP
GO:0072603	interleukin-5 secretion	1/251	8/17910	0.106788	0.572097	0.554416	PRKCZ	1	BP
GO:0075136	response to host	1/251	8/17910	0.106788	0.572097	0.554416	SCRIB	1	BP
GO:0090045	positive regulation of deacetylase activity	1/251	8/17910	0.106788	0.572097	0.554416	PRKD2	1	BP
GO:0098532	histone H3-K27 trimethylation	1/251	8/17910	0.106788	0.572097	0.554416	ZNF304	1	BP
GO:0098887	neurotransmitter receptor transport, endosome to postsynaptic membrane	1/251	8/17910	0.106788	0.572097	0.554416	RAB8A	1	BP
GO:0099639	neurotransmitter receptor transport, endosome to plasma membrane	1/251	8/17910	0.106788	0.572097	0.554416	RAB8A	1	BP
GO:1901620	regulation of smoothened signaling pathway involved in dorsal/ventral neural tube patterning	1/251	8/17910	0.106788	0.572097	0.554416	TRAF3IP1	1	BP
GO:1904776	regulation of protein localization to cell cortex	1/251	8/17910	0.106788	0.572097	0.554416	NUMA1	1	BP
GO:1905247	positive regulation of aspartic-type peptidase activity	1/251	8/17910	0.106788	0.572097	0.554416	EFNA1	1	BP
GO:1905820	positive regulation of chromosome separation	1/251	8/17910	0.106788	0.572097	0.554416	NUMA1	1	BP
GO:2000662	regulation of interleukin-5 secretion	1/251	8/17910	0.106788	0.572097	0.554416	PRKCZ	1	BP
GO:2000698	positive regulation of epithelial cell differentiation involved in kidney development	1/251	8/17910	0.106788	0.572097	0.554416	CD24	1	BP
GO:0006352	DNA-templated transcription, initiation	6/251	231/17910	0.106919	0.572097	0.554416	MED25/GTF2H4/ATF7IP/TEAD3/MED24/NR1H3	6	BP
GO:0031325	positive regulation of cellular metabolic process	50/251	3007/17910	0.107042	0.572097	0.554416	SOX17/ARAP1/MED25/ZBTB48/ELF3/EFNA1/TSC2/PRKCD/PATZ1/IRF6/PLAGL2/ARHGEF5/CD24/SIX4/ZNF76/TCEA2/GRHL1/MAPK8IP3/ATF7IP/RFXANK/NLRP12/SCRIB/PNKP/ANKLE2/PRKD2/ING4/MARK2/POR/PHKG2/ERBB2/SETDB1/LTBR/KMT2B/PPP1R10/MED24/ZNF304/NR1H3/RAI1/KAT2A/PKN1/CREB3L4/USP21/PRKCZ/CSRNP2/IRF2BP1/CCAR2/TNIP2/STK16/ZSCAN21/CDK5RAP3	50	BP
GO:0032592	integral component of mitochondrial membrane	2/255	63/18675	0.212553	0.573538	0.552476	RHOT2/PPOX	2	CC
GO:0043409	negative regulation of MAPK cascade	5/251	179/17910	0.107541	0.573922	0.556184	EFNA1/PTPN6/PRKCD/NLRP12/CDK5RAP3	5	BP
GO:0032279	asymmetric synapse	6/255	294/18675	0.214809	0.574384	0.553291	TSC2/LZTS3/SCRIB/RAB8A/DBN1/PRKCZ	6	CC
GO:0032991	protein-containing complex	74/255	4980/18675	0.215245	0.574384	0.553291	SOX17/SCNN1A/LSR/HGS/YEATS2/FBXL2/CNNM4/MCM9/SIPA1/MIR199A2/TSC2/ATXN2/AP1M2/LAMB3/PTPN6/TRAF3IP1/SDHAF4/MYH14/NUMA1/GTF2H4/ARHGEF5/DDR1/IFT172/INTS3/SUGP1/TCEA2/NEO1/ATF7IP/INTS5/CCDC120/SCRIB/CGN/SNRNP35/AP1G2/ING4/FANCG/PHKG2/ERBB2/IPO4/PAN2/DPM3/TRIM27/PCM1/STRN4/KMT2B/PPP1R10/MON1A/MED24/CHD3/PEX14/FBXW4/UQCRC1/EXOC7/BCKDHA/CACTIN/NR1H3/PEX5L/KAT2A/FLOT2/PKN1/WDR19/COPS7B/RABGGTA/MAU2/PPP1R9…	74	CC
GO:0038084	vascular endothelial growth factor signaling pathway	2/251	40/17910	0.107932	0.574709	0.556947	PTP4A3/PRKD2	2	BP
GO:0048814	regulation of dendrite morphogenesis	3/251	82/17910	0.108005	0.574709	0.556947	EFNA1/LZTS3/DBN1	3	BP
GO:0098573	intrinsic component of mitochondrial membrane	2/255	64/18675	0.217569	0.575715	0.554574	RHOT2/PPOX	2	CC
GO:0031306	intrinsic component of mitochondrial outer membrane	1/255	18/18675	0.21932	0.575715	0.554574	RHOT2	1	CC
GO:0098945	intrinsic component of presynaptic active zone membrane	1/255	18/18675	0.21932	0.575715	0.554574	FLOT2	1	CC
GO:0010628	positive regulation of gene expression	32/251	1827/17910	0.110039	0.575774	0.557979	SOX17/HGS/MED25/ZBTB48/ELF3/PATZ1/IRF6/PLAGL2/SIX4/ZNF76/TCEA2/GRHL1/ATF7IP/RFXANK/PRKD2/ERBB2/SECISBP2/KMT2B/LCN2/MED24/ZNF304/NR1H3/RAI1/KAT2A/CREB3L4/USP21/CSRNP2/IRF2BP1/TNIP2/STK16/ZSCAN21/CDK5RAP3	32	BP
GO:0051641	cellular localization	43/251	2548/17910	0.110045	0.575774	0.557979	HGS/UCP2/FAM83H/CLN3/MCM9/TSC2/AP1M2/PTPN6/RHOT2/PRKCD/TRAF3IP1/GAA/NUMA1/TMCO6/CD24/IFT172/SIX4/MAPK8IP3/TRAPPC6A/PACS2/SCRIB/AP1G2/NECTIN2/TTC30B/RAB8A/MARK2/ERBB2/IPO4/DBN1/TRIM27/PCM1/LZTS2/PPP1R10/TMEM30B/PEX14/KAT2A/FLOT2/WDR19/PRKCZ/MAU2/KIAA0753/U2AF1L4/CDK5RAP3	43	BP
GO:0007156	homophilic cell adhesion via plasma membrane adhesion molecules	4/251	130/17910	0.110181	0.575774	0.557979	PLXNB2/CELSR2/MPZL2/NECTIN2	4	BP
GO:0016571	histone methylation	4/251	130/17910	0.110181	0.575774	0.557979	SETD6/SETDB1/KMT2B/ZNF304	4	BP
GO:0098742	cell-cell adhesion via plasma-membrane adhesion molecules	6/251	233/17910	0.110195	0.575774	0.557979	CLDN3/PTPRF/PLXNB2/CELSR2/MPZL2/NECTIN2	6	BP
GO:0006342	chromatin silencing	3/251	83/17910	0.110958	0.575774	0.557979	ATF7IP/SETDB1/ZNF304	3	BP
GO:0051492	regulation of stress fiber assembly	3/251	83/17910	0.110958	0.575774	0.557979	ARAP1/TACSTD2/ARHGEF5	3	BP
GO:0043086	negative regulation of catalytic activity	15/251	756/17910	0.111841	0.575774	0.557979	PPP1R35/CLN3/TSC2/PTPN6/PRKCD/RTKN/POR/TRIM27/PPP1R10/PKN1/PRKCZ/CSRNP2/PPP1R9B/CCAR2/CDK5RAP3	15	BP
GO:0010907	positive regulation of glucose metabolic process	2/251	41/17910	0.112462	0.575774	0.557979	PHKG2/KAT2A	2	BP
GO:0090184	positive regulation of kidney development	2/251	41/17910	0.112462	0.575774	0.557979	CD24/SIX4	2	BP
GO:1905209	positive regulation of cardiocyte differentiation	2/251	41/17910	0.112462	0.575774	0.557979	MIR199A2/KAT2A	2	BP
GO:0007033	vacuole organization	4/251	131/17910	0.112476	0.575774	0.557979	ACP2/CLN3/GAA/PACS2	4	BP
GO:0048813	dendrite morphogenesis	4/251	131/17910	0.112476	0.575774	0.557979	EFNA1/LZTS3/CELSR2/DBN1	4	BP
GO:0018108	peptidyl-tyrosine phosphorylation	8/251	346/17910	0.114525	0.575774	0.557979	EFNA1/PTPN6/PRKCD/DDR1/CD24/ERBB2/PRKCZ/STK16	8	BP
GO:0090501	RNA phosphodiester bond hydrolysis	4/251	132/17910	0.114792	0.575774	0.557979	PAN2/TSEN54/EDC3/RPP38	4	BP
GO:0060759	regulation of response to cytokine stimulus	5/251	183/17910	0.115183	0.575774	0.557979	PTPN6/CD24/SCRIB/CACTIN/NR1H3	5	BP
GO:0072001	renal system development	7/251	291/17910	0.115795	0.575774	0.557979	SOX17/TACSTD2/TRAF3IP1/CD24/SIX4/PRKX/LZTS2	7	BP
GO:0031348	negative regulation of defense response	6/251	237/17910	0.1169	0.575774	0.557979	PRKCD/TRAF3IP1/NLRP12/SCRIB/CACTIN/NR1H3	6	BP
GO:0043506	regulation of JUN kinase activity	3/251	85/17910	0.116956	0.575774	0.557979	ARHGEF5/MAPK8IP3/PKN1	3	BP
GO:0045844	positive regulation of striated muscle tissue development	3/251	85/17910	0.116956	0.575774	0.557979	SOX17/MIR199A2/KAT2A	3	BP
GO:0048636	positive regulation of muscle organ development	3/251	85/17910	0.116956	0.575774	0.557979	SOX17/MIR199A2/KAT2A	3	BP
GO:0106027	neuron projection organization	3/251	85/17910	0.116956	0.575774	0.557979	EFNA1/LZTS3/DBN1	3	BP
GO:0035307	positive regulation of protein dephosphorylation	2/251	42/17910	0.117041	0.575774	0.557979	PRKCD/ANKLE2	2	BP
GO:0045104	intermediate filament cytoskeleton organization	2/251	42/17910	0.117041	0.575774	0.557979	EPPK1/FAM83H	2	BP
GO:0051489	regulation of filopodium assembly	2/251	42/17910	0.117041	0.575774	0.557979	ARAP1/PRKCD	2	BP
GO:0090311	regulation of protein deacetylation	2/251	42/17910	0.117041	0.575774	0.557979	PRKD2/CCAR2	2	BP
GO:0043009	chordate embryonic development	12/251	581/17910	0.117343	0.575774	0.557979	SOX17/ELF3/ST14/TSC2/TRAF3IP1/IFT172/SHROOM3/PLXNB2/SIX4/SCRIB/KAT2A/WDR19	12	BP
GO:0048468	cell development	34/251	1971/17910	0.118024	0.575774	0.557979	SOX17/LSR/TACSTD2/TMEM79/ST14/MIR199A2/EFNA1/CLDN3/PTPN6/IRF6/LZTS3/DDR1/PTPRF/SHROOM3/PLXNB2/SIX4/MAPK8IP3/CELSR2/NEO1/SCRIB/NECTIN2/RAB8A/FANCG/MARK2/ERBB2/DBN1/SECISBP2/PCM1/KMT2B/ATAT1/USP21/PRKCZ/NCDN/CDK5RAP3	34	BP
GO:0018212	peptidyl-tyrosine modification	8/251	349/17910	0.118669	0.575774	0.557979	EFNA1/PTPN6/PRKCD/DDR1/CD24/ERBB2/PRKCZ/STK16	8	BP
GO:0000022	mitotic spindle elongation	1/251	9/17910	0.119312	0.575774	0.557979	NUMA1	1	BP
GO:0002423	natural killer cell mediated immune response to tumor cell	1/251	9/17910	0.119312	0.575774	0.557979	NECTIN2	1	BP
GO:0002634	regulation of germinal center formation	1/251	9/17910	0.119312	0.575774	0.557979	PKN1	1	BP
GO:0002855	regulation of natural killer cell mediated immune response to tumor cell	1/251	9/17910	0.119312	0.575774	0.557979	NECTIN2	1	BP
GO:0002934	desmosome organization	1/251	9/17910	0.119312	0.575774	0.557979	GRHL1	1	BP
GO:0005984	disaccharide metabolic process	1/251	9/17910	0.119312	0.575774	0.557979	GAA	1	BP
GO:0007440	foregut morphogenesis	1/251	9/17910	0.119312	0.575774	0.557979	SOX17	1	BP
GO:0009414	response to water deprivation	1/251	9/17910	0.119312	0.575774	0.557979	SIPA1	1	BP
GO:0010835	regulation of protein ADP-ribosylation	1/251	9/17910	0.119312	0.575774	0.557979	PNKP	1	BP
GO:0014816	skeletal muscle satellite cell differentiation	1/251	9/17910	0.119312	0.575774	0.557979	SIX4	1	BP
GO:0033079	immature T cell proliferation	1/251	9/17910	0.119312	0.575774	0.557979	ERBB2	1	BP
GO:0034145	positive regulation of toll-like receptor 4 signaling pathway	1/251	9/17910	0.119312	0.575774	0.557979	NR1H3	1	BP
GO:0035562	negative regulation of chromatin binding	1/251	9/17910	0.119312	0.575774	0.557979	ZNF304	1	BP
GO:0038065	collagen-activated signaling pathway	1/251	9/17910	0.119312	0.575774	0.557979	DDR1	1	BP
GO:0043653	mitochondrial fragmentation involved in apoptotic process	1/251	9/17910	0.119312	0.575774	0.557979	CCAR2	1	BP
GO:0044359	modulation of molecular function in other organism	1/251	9/17910	0.119312	0.575774	0.557979	SCRIB	1	BP
GO:0045409	negative regulation of interleukin-6 biosynthetic process	1/251	9/17910	0.119312	0.575774	0.557979	NLRP12	1	BP
GO:0045542	positive regulation of cholesterol biosynthetic process	1/251	9/17910	0.119312	0.575774	0.557979	POR	1	BP
GO:0045898	regulation of RNA polymerase II transcriptional preinitiation complex assembly	1/251	9/17910	0.119312	0.575774	0.557979	ATF7IP	1	BP
GO:0048617	embryonic foregut morphogenesis	1/251	9/17910	0.119312	0.575774	0.557979	SOX17	1	BP
GO:0048865	stem cell fate commitment	1/251	9/17910	0.119312	0.575774	0.557979	SOX17	1	BP
GO:0052205	modulation of molecular function in other organism involved in symbiotic interaction	1/251	9/17910	0.119312	0.575774	0.557979	SCRIB	1	BP
GO:0060539	diaphragm development	1/251	9/17910	0.119312	0.575774	0.557979	DISP1	1	BP
GO:0061026	cardiac muscle tissue regeneration	1/251	9/17910	0.119312	0.575774	0.557979	MIR199A2	1	BP
GO:0061303	cornea development in camera-type eye	1/251	9/17910	0.119312	0.575774	0.557979	LIMK2	1	BP
GO:0070970	interleukin-2 secretion	1/251	9/17910	0.119312	0.575774	0.557979	TRIM27	1	BP
GO:0071635	negative regulation of transforming growth factor beta production	1/251	9/17910	0.119312	0.575774	0.557979	CD24	1	BP
GO:0072172	mesonephric tubule formation	1/251	9/17910	0.119312	0.575774	0.557979	SIX4	1	BP
GO:0072608	interleukin-10 secretion	1/251	9/17910	0.119312	0.575774	0.557979	PRKCZ	1	BP
GO:0090281	negative regulation of calcium ion import	1/251	9/17910	0.119312	0.575774	0.557979	TRIM27	1	BP
GO:0098696	regulation of neurotransmitter receptor localization to postsynaptic specialization membrane	1/251	9/17910	0.119312	0.575774	0.557979	PRKCZ	1	BP
GO:0099638	endosome to plasma membrane protein transport	1/251	9/17910	0.119312	0.575774	0.557979	RAB8A	1	BP
GO:0099641	anterograde axonal protein transport	1/251	9/17910	0.119312	0.575774	0.557979	MAPK8IP3	1	BP
GO:0106120	positive regulation of sterol biosynthetic process	1/251	9/17910	0.119312	0.575774	0.557979	POR	1	BP
GO:1901678	iron coordination entity transport	1/251	9/17910	0.119312	0.575774	0.557979	LCN2	1	BP
GO:1901978	positive regulation of cell cycle checkpoint	1/251	9/17910	0.119312	0.575774	0.557979	CCAR2	1	BP
GO:1902959	regulation of aspartic-type endopeptidase activity involved in amyloid precursor protein catabolic process	1/251	9/17910	0.119312	0.575774	0.557979	EFNA1	1	BP
GO:1903147	negative regulation of autophagy of mitochondrion	1/251	9/17910	0.119312	0.575774	0.557979	TSC2	1	BP
GO:1905770	regulation of mesodermal cell differentiation	1/251	9/17910	0.119312	0.575774	0.557979	SOX17	1	BP
GO:2001138	regulation of phospholipid transport	1/251	9/17910	0.119312	0.575774	0.557979	PRKCD	1	BP
GO:2001140	positive regulation of phospholipid transport	1/251	9/17910	0.119312	0.575774	0.557979	PRKCD	1	BP
GO:0032392	DNA geometric change	3/251	86/17910	0.12	0.577558	0.559708	MCM9/GTF2H4/CHD3	3	BP
GO:1901863	positive regulation of muscle tissue development	3/251	86/17910	0.12	0.577558	0.559708	SOX17/MIR199A2/KAT2A	3	BP
GO:0016459	myosin complex	2/255	65/18675	0.222594	0.578027	0.5568	MYH14/CGN	2	CC
GO:1902554	serine/threonine protein kinase complex	2/255	65/18675	0.222594	0.578027	0.5568	GTF2H4/PHKG2	2	CC
GO:0043178	alcohol binding	2/257	71/16967	0.292221	0.579128	0.535784	NR1H3/GRAMD1A	2	MF
GO:0007005	mitochondrion organization	10/251	466/17910	0.12091	0.579428	0.56152	TSC2/RHOT2/SDHAF4/MYH14/MIGA2/NECTIN2/FANCG/MARK2/KAT2A/CCAR2	10	BP
GO:0016049	cell growth	10/251	466/17910	0.12091	0.579428	0.56152	SOX17/SIPA1/MIR199A2/DDR1/CXCL16/ERBB2/IP6K2/PRKCZ/PPP1R9B/CCAR2	10	BP
GO:0009890	negative regulation of biosynthetic process	27/251	1522/17910	0.12115	0.579428	0.56152	YEATS2/MED25/ELF3/MIR199A2/CXXC5/EFNA1/ZNF282/PATZ1/SIX4/ZNF256/ATF7IP/NLRP12/ING4/BHLHE41/ZNF692/SETDB1/TRIM27/KCTD1/PEX14/ZNF304/NR1H3/SPINDOC/MAF1/IRF2BP1/CCAR2/ERF/VPS72	27	BP
GO:0006396	RNA processing	24/251	1330/17910	0.121292	0.579428	0.56152	ESRP2/SCAF1/SNORD87/TRPT1/TYW5/GTF2H4/INTS3/SUGP1/INTS5/SNRNP35/PAN2/PRCC/TSEN54/RRNAD1/WDR55/CACTIN/TSR3/ZNF473/DUS1L/PPP1R9B/CCAR2/RNPC3/RPP38/U2AF1L4	24	BP
GO:0043616	keratinocyte proliferation	2/251	43/17910	0.121666	0.579428	0.56152	EPPK1/IRF6	2	BP
GO:0045103	intermediate filament-based process	2/251	43/17910	0.121666	0.579428	0.56152	EPPK1/FAM83H	2	BP
GO:0051154	negative regulation of striated muscle cell differentiation	2/251	43/17910	0.121666	0.579428	0.56152	MIR199A2/BHLHE41	2	BP
GO:0099518	vesicle cytoskeletal trafficking	2/251	43/17910	0.121666	0.579428	0.56152	CLN3/PRKCZ	2	BP
GO:0002822	regulation of adaptive immune response based on somatic recombination of immune receptors built from immunoglobulin superfamily domains	4/251	135/17910	0.121865	0.57962	0.561706	PTPN6/NECTIN2/PKN1/PRKCZ	4	BP
GO:0044087	regulation of cellular component biogenesis	17/251	891/17910	0.122618	0.581259	0.563295	ARAP1/TACSTD2/HGS/MED25/PRKCD/TRAF3IP1/NUMA1/GTF2H4/ARHGEF5/SIX4/ATF7IP/PAN2/TRIM27/ATAT1/PEX14/KAT2A/PRKCZ	17	BP
GO:0050866	negative regulation of cell activation	5/251	187/17910	0.123078	0.581259	0.563295	PTPN6/PRKCD/ERBB2/NR1H3/PKN1	5	BP
GO:1902533	positive regulation of intracellular signal transduction	19/251	1019/17910	0.125412	0.581259	0.563295	PTP4A3/MIR199A2/CXXC5/EFNA1/PTPN6/PLAGL2/ARHGEF5/CD24/MAPK8IP3/NLRP12/RGL2/SLC44A2/PRKD2/ERBB2/LTBR/PKN1/PRKCZ/TNIP2/CDK5RAP3	19	BP
GO:0034660	ncRNA metabolic process	10/251	470/17910	0.125811	0.581259	0.563295	TRPT1/TYW5/INTS3/INTS5/TSEN54/RRNAD1/WDR55/TSR3/DUS1L/RPP38	10	BP
GO:0006886	intracellular protein transport	16/251	833/17910	0.126119	0.581259	0.563295	HGS/TSC2/AP1M2/PRKCD/TMCO6/CD24/MAPK8IP3/AP1G2/RAB8A/ERBB2/IPO4/PCM1/PPP1R10/TMEM30B/PEX14/U2AF1L4	16	BP
GO:0031058	positive regulation of histone modification	3/251	88/17910	0.126174	0.581259	0.563295	PRKD2/ZNF304/KAT2A	3	BP
GO:0035850	epithelial cell differentiation involved in kidney development	2/251	44/17910	0.126334	0.581259	0.563295	CD24/PRKX	2	BP
GO:0048701	embryonic cranial skeleton morphogenesis	2/251	44/17910	0.126334	0.581259	0.563295	SIX4/WDR19	2	BP
GO:0050709	negative regulation of protein secretion	4/251	137/17910	0.126682	0.581259	0.563295	UCP2/NLRP12/TRIM27/NR1H3	4	BP
GO:0051493	regulation of cytoskeleton organization	10/251	471/17910	0.127052	0.581259	0.563295	ARAP1/TACSTD2/PRKCD/TRAF3IP1/NUMA1/ARHGEF5/MARK2/TRIM27/ATAT1/KAT2A	10	BP
GO:0033673	negative regulation of kinase activity	6/251	243/17910	0.127332	0.581259	0.563295	TSC2/PTPN6/PRKCD/TRIM27/PKN1/CDK5RAP3	6	BP
GO:0055065	metal ion homeostasis	11/251	531/17910	0.12802	0.581259	0.563295	SCNN1A/CP/CNNM4/CLN3/MIR199A2/PTPN6/CD24/LPAR2/NEO1/LCN2/SLC25A28	11	BP
GO:0031330	negative regulation of cellular catabolic process	6/251	244/17910	0.129114	0.581259	0.563295	MIR199A2/EFNA1/TSC2/SECISBP2/CCAR2/CDK5RAP3	6	BP
GO:0030879	mammary gland development	4/251	138/17910	0.129121	0.581259	0.563295	ELF3/IRF6/DDR1/SCRIB	4	BP
GO:0031056	regulation of histone modification	4/251	138/17910	0.129121	0.581259	0.563295	PRKD2/KMT2B/ZNF304/KAT2A	4	BP
GO:0006903	vesicle targeting	3/251	89/17910	0.129303	0.581259	0.563295	AP1M2/TRAPPC6A/SCRIB	3	BP
GO:0009108	coenzyme biosynthetic process	6/251	245/17910	0.130907	0.581259	0.563295	NADSYN1/FLAD1/HSD17B8/COQ9/NAXE/COQ4	6	BP
GO:0002820	negative regulation of adaptive immune response	2/251	45/17910	0.131045	0.581259	0.563295	PTPN6/TRIM27	2	BP
GO:0033628	regulation of cell adhesion mediated by integrin	2/251	45/17910	0.131045	0.581259	0.563295	EFNA1/PTPN6	2	BP
GO:0035987	endodermal cell differentiation	2/251	45/17910	0.131045	0.581259	0.563295	SOX17/LAMB3	2	BP
GO:0006643	membrane lipid metabolic process	5/251	191/17910	0.131218	0.581259	0.563295	CLN3/PRKCD/PRKD2/DPM3/PGAP2	5	BP
GO:0000338	protein deneddylation	1/251	10/17910	0.13166	0.581259	0.563295	COPS7B	1	BP
GO:0001768	establishment of T cell polarity	1/251	10/17910	0.13166	0.581259	0.563295	FLOT2	1	BP
GO:0002713	negative regulation of B cell mediated immunity	1/251	10/17910	0.13166	0.581259	0.563295	PTPN6	1	BP
GO:0002890	negative regulation of immunoglobulin mediated immune response	1/251	10/17910	0.13166	0.581259	0.563295	PTPN6	1	BP
GO:0003183	mitral valve morphogenesis	1/251	10/17910	0.13166	0.581259	0.563295	EFNA1	1	BP
GO:0006285	base-excision repair, AP site formation	1/251	10/17910	0.13166	0.581259	0.563295	SMUG1	1	BP
GO:0007084	mitotic nuclear envelope reassembly	1/251	10/17910	0.13166	0.581259	0.563295	ANKLE2	1	BP
GO:0010944	negative regulation of transcription by competitive promoter binding	1/251	10/17910	0.13166	0.581259	0.563295	BHLHE41	1	BP
GO:0018342	protein prenylation	1/251	10/17910	0.13166	0.581259	0.563295	RABGGTA	1	BP
GO:0019062	virion attachment to host cell	1/251	10/17910	0.13166	0.581259	0.563295	NECTIN2	1	BP
GO:0021548	pons development	1/251	10/17910	0.13166	0.581259	0.563295	SCRIB	1	BP
GO:0032070	regulation of deoxyribonuclease activity	1/251	10/17910	0.13166	0.581259	0.563295	PRKCD	1	BP
GO:0032621	interleukin-18 production	1/251	10/17910	0.13166	0.581259	0.563295	NLRP12	1	BP
GO:0034350	regulation of glial cell apoptotic process	1/251	10/17910	0.13166	0.581259	0.563295	PRKCD	1	BP
GO:0034378	chylomicron assembly	1/251	10/17910	0.13166	0.581259	0.563295	PLAGL2	1	BP
GO:0043471	regulation of cellular carbohydrate catabolic process	1/251	10/17910	0.13166	0.581259	0.563295	PHKG2	1	BP
GO:0044803	multi-organism membrane organization	1/251	10/17910	0.13166	0.581259	0.563295	NECTIN2	1	BP
GO:0046501	protoporphyrinogen IX metabolic process	1/251	10/17910	0.13166	0.581259	0.563295	PPOX	1	BP
GO:0048570	notochord morphogenesis	1/251	10/17910	0.13166	0.581259	0.563295	EFNA1	1	BP
GO:0051006	positive regulation of lipoprotein lipase activity	1/251	10/17910	0.13166	0.581259	0.563295	NR1H3	1	BP
GO:0051231	spindle elongation	1/251	10/17910	0.13166	0.581259	0.563295	NUMA1	1	BP
GO:0051255	spindle midzone assembly	1/251	10/17910	0.13166	0.581259	0.563295	LZTS2	1	BP
GO:0060088	auditory receptor cell stereocilium organization	1/251	10/17910	0.13166	0.581259	0.563295	SCRIB	1	BP
GO:0061085	regulation of histone H3-K27 methylation	1/251	10/17910	0.13166	0.581259	0.563295	ZNF304	1	BP
GO:0061179	negative regulation of insulin secretion involved in cellular response to glucose stimulus	1/251	10/17910	0.13166	0.581259	0.563295	UCP2	1	BP
GO:0071803	positive regulation of podosome assembly	1/251	10/17910	0.13166	0.581259	0.563295	ARHGEF5	1	BP
GO:0072393	microtubule anchoring at microtubule organizing center	1/251	10/17910	0.13166	0.581259	0.563295	CCDC120	1	BP
GO:0072697	protein localization to cell cortex	1/251	10/17910	0.13166	0.581259	0.563295	NUMA1	1	BP
GO:0090030	regulation of steroid hormone biosynthetic process	1/251	10/17910	0.13166	0.581259	0.563295	POR	1	BP
GO:0090154	positive regulation of sphingolipid biosynthetic process	1/251	10/17910	0.13166	0.581259	0.563295	PRKCD	1	BP
GO:0090205	positive regulation of cholesterol metabolic process	1/251	10/17910	0.13166	0.581259	0.563295	POR	1	BP
GO:0097354	prenylation	1/251	10/17910	0.13166	0.581259	0.563295	RABGGTA	1	BP
GO:0098722	asymmetric stem cell division	1/251	10/17910	0.13166	0.581259	0.563295	TEAD3	1	BP
GO:1901725	regulation of histone deacetylase activity	1/251	10/17910	0.13166	0.581259	0.563295	PRKD2	1	BP
GO:1904526	regulation of microtubule binding	1/251	10/17910	0.13166	0.581259	0.563295	MARK2	1	BP
GO:2000035	regulation of stem cell division	1/251	10/17910	0.13166	0.581259	0.563295	SOX17	1	BP
GO:2000304	positive regulation of ceramide biosynthetic process	1/251	10/17910	0.13166	0.581259	0.563295	PRKCD	1	BP
GO:2000665	regulation of interleukin-13 secretion	1/251	10/17910	0.13166	0.581259	0.563295	PRKCZ	1	BP
GO:0045296	cadherin binding	6/257	297/16967	0.295391	0.581782	0.538239	PPL/ARFIP2/SCRIB/CGN/MARK2/DBN1	6	MF
GO:0140142	nucleocytoplasmic carrier activity	1/257	23/16967	0.296211	0.581782	0.538239	TMCO6	1	MF
GO:0008080	N-acetyltransferase activity	2/257	72/16967	0.297829	0.581782	0.538239	ATAT1/KAT2A	2	MF
GO:0008094	DNA-dependent ATPase activity	2/257	72/16967	0.297829	0.581782	0.538239	GTF2H4/CHD3	2	MF
GO:0032990	cell part morphogenesis	12/251	595/17910	0.132695	0.584735	0.566663	EFNA1/MYH14/LZTS3/DDR1/CELSR2/NEO1/NECTIN2/RAB8A/MARK2/ERBB2/DBN1/PRKCZ	12	BP
GO:0050865	regulation of cell activation	11/251	535/17910	0.13277	0.584735	0.566663	PTPN6/PRKCD/CD24/NECTIN2/ERBB2/NR1H3/KAT2A/FLOT2/PKN1/PRKCZ/TNIP2	11	BP
GO:0006913	nucleocytoplasmic transport	7/251	302/17910	0.133053	0.585272	0.567184	TSC2/PRKCD/TMCO6/IPO4/LZTS2/PPP1R10/U2AF1L4	7	BP
GO:0001763	morphogenesis of a branching structure	5/251	192/17910	0.13329	0.585606	0.567507	TACSTD2/ESRP2/ST14/DDR1/SIX4	5	BP
GO:0072073	kidney epithelium development	4/251	140/17910	0.134056	0.588256	0.570075	TACSTD2/CD24/SIX4/LZTS2	4	BP
GO:1901184	regulation of ERBB signaling pathway	3/251	91/17910	0.135643	0.591956	0.573661	ARAP1/HGS/ERBB2	3	BP
GO:0031099	regeneration	5/251	194/17910	0.137479	0.591956	0.573661	UCP2/EPPK1/MIR199A2/PTPRF/MAPK8IP3	5	BP
GO:0051169	nuclear transport	7/251	305/17910	0.137971	0.591956	0.573661	TSC2/PRKCD/TMCO6/IPO4/LZTS2/PPP1R10/U2AF1L4	7	BP
GO:0009792	embryo development ending in birth or egg hatching	12/251	600/17910	0.138436	0.591956	0.573661	SOX17/ELF3/ST14/TSC2/TRAF3IP1/IFT172/SHROOM3/PLXNB2/SIX4/SCRIB/KAT2A/WDR19	12	BP
GO:0002792	negative regulation of peptide secretion	4/251	142/17910	0.139067	0.591956	0.573661	UCP2/NLRP12/TRIM27/NR1H3	4	BP
GO:0072006	nephron development	4/251	142/17910	0.139067	0.591956	0.573661	TACSTD2/CD24/SIX4/LZTS2	4	BP
GO:0006473	protein acetylation	5/251	195/17910	0.139595	0.591956	0.573661	YEATS2/ING4/POR/ATAT1/KAT2A	5	BP
GO:0002832	negative regulation of response to biotic stimulus	2/251	47/17910	0.140585	0.591956	0.573661	TRAF3IP1/CACTIN	2	BP
GO:0045815	positive regulation of gene expression, epigenetic	2/251	47/17910	0.140585	0.591956	0.573661	KMT2B/KAT2A	2	BP
GO:0048641	regulation of skeletal muscle tissue development	2/251	47/17910	0.140585	0.591956	0.573661	SOX17/SIX4	2	BP
GO:0062013	positive regulation of small molecule metabolic process	4/251	143/17910	0.1416	0.591956	0.573661	POR/PHKG2/NR1H3/KAT2A	4	BP
GO:0043085	positive regulation of catalytic activity	23/251	1293/17910	0.141743	0.591956	0.573661	ARAP1/ARHGAP39/SIPA1/EFNA1/TSC2/PRKCD/GTF2H4/ARHGEF5/CD24/LPAR2/MAPK8IP3/NLRP12/SCRIB/PNKP/PRKD2/AHSA2P/MARK2/POR/ERBB2/NR1H3/PKN1/PRKCZ/SGSM3	23	BP
GO:0001682	tRNA 5'-leader removal	1/251	11/17910	0.143836	0.591956	0.573661	RPP38	1	BP
GO:0001767	establishment of lymphocyte polarity	1/251	11/17910	0.143836	0.591956	0.573661	FLOT2	1	BP
GO:0002836	positive regulation of response to tumor cell	1/251	11/17910	0.143836	0.591956	0.573661	NECTIN2	1	BP
GO:0002839	positive regulation of immune response to tumor cell	1/251	11/17910	0.143836	0.591956	0.573661	NECTIN2	1	BP
GO:0002923	regulation of humoral immune response mediated by circulating immunoglobulin	1/251	11/17910	0.143836	0.591956	0.573661	PTPN6	1	BP
GO:0003157	endocardium development	1/251	11/17910	0.143836	0.591956	0.573661	SOX17	1	BP
GO:0003174	mitral valve development	1/251	11/17910	0.143836	0.591956	0.573661	EFNA1	1	BP
GO:0006681	galactosylceramide metabolic process	1/251	11/17910	0.143836	0.591956	0.573661	CLN3	1	BP
GO:0009223	pyrimidine deoxyribonucleotide catabolic process	1/251	11/17910	0.143836	0.591956	0.573661	SMUG1	1	BP
GO:0009437	carnitine metabolic process	1/251	11/17910	0.143836	0.591956	0.573661	POR	1	BP
GO:0010615	positive regulation of cardiac muscle adaptation	1/251	11/17910	0.143836	0.591956	0.573661	MIR199A2	1	BP
GO:0010870	positive regulation of receptor biosynthetic process	1/251	11/17910	0.143836	0.591956	0.573661	NR1H3	1	BP
GO:0015802	basic amino acid transport	1/251	11/17910	0.143836	0.591956	0.573661	CLN3	1	BP
GO:0019371	cyclooxygenase pathway	1/251	11/17910	0.143836	0.591956	0.573661	PTGS1	1	BP
GO:0021903	rostrocaudal neural tube patterning	1/251	11/17910	0.143836	0.591956	0.573661	SOX17	1	BP
GO:0030948	negative regulation of vascular endothelial growth factor receptor signaling pathway	1/251	11/17910	0.143836	0.591956	0.573661	HGS	1	BP
GO:0031581	hemidesmosome assembly	1/251	11/17910	0.143836	0.591956	0.573661	LAMB3	1	BP
GO:0031915	positive regulation of synaptic plasticity	1/251	11/17910	0.143836	0.591956	0.573661	DBN1	1	BP
GO:0032463	negative regulation of protein homooligomerization	1/251	11/17910	0.143836	0.591956	0.573661	PEX14	1	BP
GO:0040015	negative regulation of multicellular organism growth	1/251	11/17910	0.143836	0.591956	0.573661	RAI1	1	BP
GO:0043117	positive regulation of vascular permeability	1/251	11/17910	0.143836	0.591956	0.573661	PTP4A3	1	BP
GO:0045176	apical protein localization	1/251	11/17910	0.143836	0.591956	0.573661	SHROOM3	1	BP
GO:0045628	regulation of T-helper 2 cell differentiation	1/251	11/17910	0.143836	0.591956	0.573661	PRKCZ	1	BP
GO:0046886	positive regulation of hormone biosynthetic process	1/251	11/17910	0.143836	0.591956	0.573661	POR	1	BP
GO:0048548	regulation of pinocytosis	1/251	11/17910	0.143836	0.591956	0.573661	NR1H3	1	BP
GO:0048875	chemical homeostasis within a tissue	1/251	11/17910	0.143836	0.591956	0.573661	HOMER2	1	BP
GO:0051013	microtubule severing	1/251	11/17910	0.143836	0.591956	0.573661	LZTS2	1	BP
GO:0051574	positive regulation of histone H3-K9 methylation	1/251	11/17910	0.143836	0.591956	0.573661	ZNF304	1	BP
GO:0060856	establishment of blood-brain barrier	1/251	11/17910	0.143836	0.591956	0.573661	LSR	1	BP
GO:0061365	positive regulation of triglyceride lipase activity	1/251	11/17910	0.143836	0.591956	0.573661	NR1H3	1	BP
GO:0070243	regulation of thymocyte apoptotic process	1/251	11/17910	0.143836	0.591956	0.573661	EFNA1	1	BP
GO:0071372	cellular response to follicle-stimulating hormone stimulus	1/251	11/17910	0.143836	0.591956	0.573661	POR	1	BP
GO:0072611	interleukin-13 secretion	1/251	11/17910	0.143836	0.591956	0.573661	PRKCZ	1	BP
GO:0099149	regulation of postsynaptic neurotransmitter receptor internalization	1/251	11/17910	0.143836	0.591956	0.573661	SCRIB	1	BP
GO:1900112	regulation of histone H3-K9 trimethylation	1/251	11/17910	0.143836	0.591956	0.573661	ZNF304	1	BP
GO:1903244	positive regulation of cardiac muscle hypertrophy in response to stress	1/251	11/17910	0.143836	0.591956	0.573661	MIR199A2	1	BP
GO:1904396	regulation of neuromuscular junction development	1/251	11/17910	0.143836	0.591956	0.573661	SIX4	1	BP
GO:1905245	regulation of aspartic-type peptidase activity	1/251	11/17910	0.143836	0.591956	0.573661	EFNA1	1	BP
GO:1905383	protein localization to presynapse	1/251	11/17910	0.143836	0.591956	0.573661	MAPK8IP3	1	BP
GO:1905902	regulation of mesoderm formation	1/251	11/17910	0.143836	0.591956	0.573661	SOX17	1	BP
GO:2000551	regulation of T-helper 2 cell cytokine production	1/251	11/17910	0.143836	0.591956	0.573661	PRKCZ	1	BP
GO:0000075	cell cycle checkpoint	5/251	197/17910	0.14387	0.591956	0.573661	INTS3/PRCC/PPP1R10/CCAR2/CDK5RAP3	5	BP
GO:0032869	cellular response to insulin stimulus	5/251	197/17910	0.14387	0.591956	0.573661	UCP2/TSC2/PRKCD/RAB8A/PRKCZ	5	BP
GO:0061351	neural precursor cell proliferation	4/251	144/17910	0.144152	0.592444	0.574134	PLXNB2/TEAD3/DBN1/PCM1	4	BP
GO:0032555	purine ribonucleotide binding	30/257	1790/16967	0.305695	0.593095	0.548706	NUAK2/MCM9/ARFIP2/PRKCD/STK36/MYH14/ARHGEF5/DDR1/NADSYN1/LIMK2/PARS2/RTKN/PRKX/FCSK/NLRP12/FLAD1/PNKP/PRKD2/SLC27A3/RAB8A/MARK2/PHKG2/ERBB2/SCYL3/CHD3/IP6K2/PKN1/PRKCZ/STK16/MDN1	30	MF
GO:0042974	retinoic acid receptor binding	1/257	24/16967	0.306886	0.593095	0.548706	MED25	1	MF
GO:0070273	phosphatidylinositol-4-phosphate binding	1/257	24/16967	0.306886	0.593095	0.548706	ARFIP2	1	MF
GO:0032231	regulation of actin filament bundle assembly	3/251	94/17910	0.145349	0.593444	0.575103	ARAP1/TACSTD2/ARHGEF5	3	BP
GO:0060996	dendritic spine development	3/251	94/17910	0.145349	0.593444	0.575103	EFNA1/LZTS3/DBN1	3	BP
GO:0110020	regulation of actomyosin structure organization	3/251	94/17910	0.145349	0.593444	0.575103	ARAP1/TACSTD2/ARHGEF5	3	BP
GO:0031103	axon regeneration	2/251	48/17910	0.14541	0.593444	0.575103	PTPRF/MAPK8IP3	2	BP
GO:0061647	histone H3-K9 modification	2/251	48/17910	0.14541	0.593444	0.575103	SETDB1/ZNF304	2	BP
GO:0051188	cofactor biosynthetic process	7/251	310/17910	0.146362	0.593444	0.575103	NADSYN1/PPOX/FLAD1/HSD17B8/COQ9/NAXE/COQ4	7	BP
GO:0042133	neurotransmitter metabolic process	4/251	145/17910	0.146722	0.593444	0.575103	CLN3/MIR199A2/PRIMA1/POR	4	BP
GO:0008104	protein localization	40/251	2417/17910	0.147864	0.593444	0.575103	HGS/UCP2/FAM83H/MCM9/PTP4A3/TSC2/AP1M2/PRKCD/DISP1/NUMA1/TMCO6/ARHGEF5/CD24/SHROOM3/SIX4/MAPK8IP3/PACS2/NLRP12/CCDC120/SCRIB/AP1G2/RAB8A/ERBB2/IPO4/DBN1/TRIM27/PCM1/LZTS2/PPP1R10/TMEM30B/PEX14/EXOC7/NR1H3/FLOT2/WDR19/PRKCZ/MAU2/KIAA0753/U2AF1L4/CDK5RAP3	40	BP
GO:0002064	epithelial cell development	5/251	199/17910	0.148201	0.593444	0.575103	TMEM79/ST14/CLDN3/SHROOM3/SCRIB	5	BP
GO:0050678	regulation of epithelial cell proliferation	8/251	369/17910	0.148282	0.593444	0.575103	TACSTD2/ESRP2/EPPK1/IFT172/SIX4/PRKD2/ERBB2/ZNF304	8	BP
GO:0048754	branching morphogenesis of an epithelial tube	4/251	146/17910	0.14931	0.593444	0.575103	TACSTD2/ESRP2/DDR1/SIX4	4	BP
GO:0022604	regulation of cell morphogenesis	9/251	429/17910	0.15004	0.593444	0.575103	ARAP1/TACSTD2/EFNA1/MYH14/LZTS3/SHROOM3/PLXNB2/MARK2/DBN1	9	BP
GO:0031529	ruffle organization	2/251	49/17910	0.150268	0.593444	0.575103	TACSTD2/ARFIP2	2	BP
GO:0050879	multicellular organismal movement	2/251	49/17910	0.150268	0.593444	0.575103	GAA/MYH14	2	BP
GO:0050881	musculoskeletal movement	2/251	49/17910	0.150268	0.593444	0.575103	GAA/MYH14	2	BP
GO:1905515	non-motile cilium assembly	2/251	49/17910	0.150268	0.593444	0.575103	IFT172/PCM1	2	BP
GO:0035556	intracellular signal transduction	43/251	2624/17910	0.151788	0.593444	0.575103	ARAP1/ARHGAP39/HGS/CNKSR1/FBXL2/PTP4A3/SIPA1/MIR199A2/CXXC5/EFNA1/ARFIP2/TSC2/PTPN6/RHOT2/PRKCD/STK36/PLAGL2/ARHGEF5/CD24/RTKN/HOMER2/MAPK8IP3/RFXANK/NLRP12/RGL2/SLC44A2/TEAD3/PLEKHG3/PRKD2/ING4/MARK2/ERBB2/SETDB1/LTBR/CHD3/ZNF304/PEX5L/PKN1/PRKCZ/CCAR2/SGSM3/TNIP2/CDK5RAP3	43	BP
GO:0002224	toll-like receptor signaling pathway	4/251	147/17910	0.151915	0.593444	0.575103	CNPY3/CACTIN/NR1H3/TNIP2	4	BP
GO:0007093	mitotic cell cycle checkpoint	4/251	147/17910	0.151915	0.593444	0.575103	INTS3/PRCC/PPP1R10/CDK5RAP3	4	BP
GO:1903900	regulation of viral life cycle	4/251	147/17910	0.151915	0.593444	0.575103	FBXL2/NECTIN2/SETDB1/TRIM27	4	BP
GO:0010660	regulation of muscle cell apoptotic process	3/251	96/17910	0.151942	0.593444	0.575103	MIR199A2/RGL2/PPP1R10	3	BP
GO:0051091	positive regulation of DNA-binding transcription factor activity	6/251	257/17910	0.153342	0.593444	0.575103	STK36/ARHGEF5/PRKD2/TRIM27/FLOT2/PRKCZ	6	BP
GO:0002694	regulation of leukocyte activation	10/251	492/17910	0.154649	0.593444	0.575103	PTPN6/CD24/NECTIN2/ERBB2/NR1H3/KAT2A/FLOT2/PKN1/PRKCZ/TNIP2	10	BP
GO:0007166	cell surface receptor signaling pathway	46/251	2831/17910	0.155054	0.593444	0.575103	SOX17/ARAP1/HGS/ESRP2/CNKSR1/MUC16/ELF3/CLN3/PTP4A3/EFNA1/TSC2/PTPN6/PRKCD/TRAF3IP1/STK36/IRF6/NUMA1/DDR1/PTPRF/CD24/IFT172/PLXNB2/CELSR2/NEO1/IRF9/NLRP12/SCRIB/CGN/PRKD2/NECTIN2/MARK2/POR/ERBB2/FRAT2/LTBR/LZTS2/LCN2/IP6K2/FBXW4/CACTIN/ZNF304/NR1H3/WDR19/PRKCZ/CCAR2/TNIP2	46	BP
GO:0001706	endoderm formation	2/251	50/17910	0.155159	0.593444	0.575103	SOX17/LAMB3	2	BP
GO:0008347	glial cell migration	2/251	50/17910	0.155159	0.593444	0.575103	SCRIB/MBOAT7	2	BP
GO:0036297	interstrand cross-link repair	2/251	50/17910	0.155159	0.593444	0.575103	MCM9/FANCG	2	BP
GO:2000725	regulation of cardiac muscle cell differentiation	2/251	50/17910	0.155159	0.593444	0.575103	MIR199A2/KAT2A	2	BP
GO:0009887	animal organ morphogenesis	18/251	989/17910	0.155216	0.593444	0.575103	SOX17/TACSTD2/ESRP2/CNNM4/ELF3/EFNA1/FJX1/GAA/DDR1/IFT172/SIX4/CELSR2/PRKX/SCRIB/BHLHE41/POR/LZTS2/WDR19	18	BP
GO:0030038	contractile actin filament bundle assembly	3/251	97/17910	0.155275	0.593444	0.575103	ARAP1/TACSTD2/ARHGEF5	3	BP
GO:0043149	stress fiber assembly	3/251	97/17910	0.155275	0.593444	0.575103	ARAP1/TACSTD2/ARHGEF5	3	BP
GO:0097435	supramolecular fiber organization	11/251	553/17910	0.155307	0.593444	0.575103	ARAP1/TACSTD2/EPPK1/PRKCD/NUMA1/ARHGEF5/IFT172/SIX4/DBN1/TRIM27/PCM1	11	BP
GO:0001765	membrane raft assembly	1/251	12/17910	0.155842	0.593444	0.575103	FLOT2	1	BP
GO:0002093	auditory receptor cell morphogenesis	1/251	12/17910	0.155842	0.593444	0.575103	SCRIB	1	BP
GO:0003306	Wnt signaling pathway involved in heart development	1/251	12/17910	0.155842	0.593444	0.575103	SOX17	1	BP
GO:0006012	galactose metabolic process	1/251	12/17910	0.155842	0.593444	0.575103	GALT	1	BP
GO:0006122	mitochondrial electron transport, ubiquinol to cytochrome c	1/251	12/17910	0.155842	0.593444	0.575103	UQCRC1	1	BP
GO:0006244	pyrimidine nucleotide catabolic process	1/251	12/17910	0.155842	0.593444	0.575103	SMUG1	1	BP
GO:0009812	flavonoid metabolic process	1/251	12/17910	0.155842	0.593444	0.575103	POR	1	BP
GO:0010454	negative regulation of cell fate commitment	1/251	12/17910	0.155842	0.593444	0.575103	SOX17	1	BP
GO:0010826	negative regulation of centrosome duplication	1/251	12/17910	0.155842	0.593444	0.575103	KAT2A	1	BP
GO:0010960	magnesium ion homeostasis	1/251	12/17910	0.155842	0.593444	0.575103	CNNM4	1	BP
GO:0016558	protein import into peroxisome matrix	1/251	12/17910	0.155842	0.593444	0.575103	PEX14	1	BP
GO:0019374	galactolipid metabolic process	1/251	12/17910	0.155842	0.593444	0.575103	CLN3	1	BP
GO:0030157	pancreatic juice secretion	1/251	12/17910	0.155842	0.593444	0.575103	NR1H3	1	BP
GO:0034086	maintenance of sister chromatid cohesion	1/251	12/17910	0.155842	0.593444	0.575103	MAU2	1	BP
GO:0034088	maintenance of mitotic sister chromatid cohesion	1/251	12/17910	0.155842	0.593444	0.575103	MAU2	1	BP
GO:0035751	regulation of lysosomal lumen pH	1/251	12/17910	0.155842	0.593444	0.575103	CLN3	1	BP
GO:0038003	opioid receptor signaling pathway	1/251	12/17910	0.155842	0.593444	0.575103	PPP1R9B	1	BP
GO:0043476	pigment accumulation	1/251	12/17910	0.155842	0.593444	0.575103	SHROOM3	1	BP
GO:0043482	cellular pigment accumulation	1/251	12/17910	0.155842	0.593444	0.575103	SHROOM3	1	BP
GO:0044650	adhesion of symbiont to host cell	1/251	12/17910	0.155842	0.593444	0.575103	NECTIN2	1	BP
GO:0045869	negative regulation of single stranded viral RNA replication via double stranded DNA intermediate	1/251	12/17910	0.155842	0.593444	0.575103	SETDB1	1	BP
GO:0046479	glycosphingolipid catabolic process	1/251	12/17910	0.155842	0.593444	0.575103	PRKCD	1	BP
GO:0048642	negative regulation of skeletal muscle tissue development	1/251	12/17910	0.155842	0.593444	0.575103	SIX4	1	BP
GO:0051238	sequestering of metal ion	1/251	12/17910	0.155842	0.593444	0.575103	LCN2	1	BP
GO:0051451	myoblast migration	1/251	12/17910	0.155842	0.593444	0.575103	SIX4	1	BP
GO:0051798	positive regulation of hair follicle development	1/251	12/17910	0.155842	0.593444	0.575103	NUMA1	1	BP
GO:0060081	membrane hyperpolarization	1/251	12/17910	0.155842	0.593444	0.575103	PRKCZ	1	BP
GO:0060670	branching involved in labyrinthine layer morphogenesis	1/251	12/17910	0.155842	0.593444	0.575103	ST14	1	BP
GO:0060788	ectodermal placode formation	1/251	12/17910	0.155842	0.593444	0.575103	SIX4	1	BP
GO:0070986	left/right axis specification	1/251	12/17910	0.155842	0.593444	0.575103	IFT172	1	BP
GO:0071697	ectodermal placode morphogenesis	1/251	12/17910	0.155842	0.593444	0.575103	SIX4	1	BP
GO:0090331	negative regulation of platelet aggregation	1/251	12/17910	0.155842	0.593444	0.575103	PRKCD	1	BP
GO:0099633	protein localization to postsynaptic specialization membrane	1/251	12/17910	0.155842	0.593444	0.575103	PRKCZ	1	BP
GO:0099640	axo-dendritic protein transport	1/251	12/17910	0.155842	0.593444	0.575103	MAPK8IP3	1	BP
GO:0099645	neurotransmitter receptor localization to postsynaptic specialization membrane	1/251	12/17910	0.155842	0.593444	0.575103	PRKCZ	1	BP
GO:0150065	regulation of deacetylase activity	1/251	12/17910	0.155842	0.593444	0.575103	PRKD2	1	BP
GO:1900402	regulation of carbohydrate metabolic process by regulation of transcription from RNA polymerase II promoter	1/251	12/17910	0.155842	0.593444	0.575103	KAT2A	1	BP
GO:1902004	positive regulation of amyloid-beta formation	1/251	12/17910	0.155842	0.593444	0.575103	EFNA1	1	BP
GO:0070069	cytochrome complex	1/255	19/18675	0.22999	0.594039	0.572225	UQCRC1	1	CC
GO:0044093	positive regulation of molecular function	28/251	1636/17910	0.156341	0.59472	0.576339	ARAP1/ARHGAP39/MED25/SIPA1/EFNA1/TSC2/PRKCD/STK36/GTF2H4/ARHGEF5/CD24/LPAR2/MAPK8IP3/NLRP12/SCRIB/PNKP/PRKD2/AHSA2P/MARK2/POR/ERBB2/TRIM27/NR1H3/FLOT2/PKN1/PRKCZ/MAU2/SGSM3	28	BP
GO:0019209	kinase activator activity	2/257	74/16967	0.309026	0.59512	0.55058	CD24/MARK2	2	MF
GO:0032388	positive regulation of intracellular transport	5/251	203/17910	0.157028	0.596648	0.578208	PRKCD/NUMA1/ERBB2/PCM1/TMEM30B	5	BP
GO:0016202	regulation of striated muscle tissue development	4/251	149/17910	0.157177	0.596648	0.578208	SOX17/MIR199A2/SIX4/KAT2A	4	BP
GO:0008022	protein C-terminus binding	4/257	186/16967	0.311361	0.597507	0.552788	SIPA1/ATXN2/NUMA1/ERBB2	4	MF
GO:0045177	apical part of cell	7/255	365/18675	0.232949	0.59848	0.576502	SCNN1A/MAL2/SHROOM3/HOMER2/ERBB2/PCM1/PRKCZ	7	CC
GO:0015629	actin cytoskeleton	8/255	432/18675	0.239391	0.598808	0.576819	KLHL14/MYH14/ARHGEF5/CGN/MARK2/DBN1/FLOT2/PRKCZ	8	CC
GO:0005795	Golgi stack	3/255	124/18675	0.240128	0.598808	0.576819	ARAP1/CLN3/CHPF2	3	CC
GO:0090575	RNA polymerase II transcription factor complex	3/255	124/18675	0.240128	0.598808	0.576819	GTF2H4/NR1H3/KAT2A	3	CC
GO:0000242	pericentriolar material	1/255	20/18675	0.240515	0.598808	0.576819	PCM1	1	CC
GO:0034361	very-low-density lipoprotein particle	1/255	20/18675	0.240515	0.598808	0.576819	LSR	1	CC
GO:0034385	triglyceride-rich plasma lipoprotein particle	1/255	20/18675	0.240515	0.598808	0.576819	LSR	1	CC
GO:0001657	ureteric bud development	3/251	98/17910	0.15863	0.600905	0.582334	TACSTD2/SIX4/LZTS2	3	BP
GO:0099175	regulation of postsynapse organization	3/251	98/17910	0.15863	0.600905	0.582334	EFNA1/LZTS3/DBN1	3	BP
GO:0090316	positive regulation of intracellular protein transport	4/251	150/17910	0.159834	0.601377	0.58279	PRKCD/ERBB2/PCM1/TMEM30B	4	BP
GO:0002712	regulation of B cell mediated immunity	2/251	51/17910	0.16008	0.601377	0.58279	PTPN6/NECTIN2	2	BP
GO:0002889	regulation of immunoglobulin mediated immune response	2/251	51/17910	0.16008	0.601377	0.58279	PTPN6/NECTIN2	2	BP
GO:0006383	transcription by RNA polymerase III	2/251	51/17910	0.16008	0.601377	0.58279	ZNF76/MAF1	2	BP
GO:0032206	positive regulation of telomere maintenance	2/251	51/17910	0.16008	0.601377	0.58279	PNKP/PPP1R10	2	BP
GO:0032613	interleukin-10 production	2/251	51/17910	0.16008	0.601377	0.58279	PRKCD/PRKCZ	2	BP
GO:0032781	positive regulation of ATPase activity	2/251	51/17910	0.16008	0.601377	0.58279	GTF2H4/AHSA2P	2	BP
GO:0050885	neuromuscular process controlling balance	2/251	51/17910	0.16008	0.601377	0.58279	CLN3/GAA	2	BP
GO:0030176	integral component of endoplasmic reticulum membrane	3/255	125/18675	0.243765	0.601444	0.579358	CLN3/ANKLE2/DPM3	3	CC
GO:0045111	intermediate filament cytoskeleton	5/255	245/18675	0.244064	0.601444	0.579358	EPPK1/FAM83H/KRT7/ING4/MDN1	5	CC
GO:0003002	regionalization	7/251	318/17910	0.16028	0.601505	0.582914	SOX17/TRAF3IP1/DISP1/IFT172/CELSR2/KAT2A/WDR19	7	BP
GO:0017076	purine nucleotide binding	30/257	1798/16967	0.314565	0.601537	0.556517	NUAK2/MCM9/ARFIP2/PRKCD/STK36/MYH14/ARHGEF5/DDR1/NADSYN1/LIMK2/PARS2/RTKN/PRKX/FCSK/NLRP12/FLAD1/PNKP/PRKD2/SLC27A3/RAB8A/MARK2/PHKG2/ERBB2/SCYL3/CHD3/IP6K2/PKN1/PRKCZ/STK16/MDN1	30	MF
GO:0034399	nuclear periphery	3/255	126/18675	0.247412	0.603896	0.58172	PRKCD/NUMA1/PRKCZ	3	CC
GO:0098803	respiratory chain complex	2/255	70/18675	0.247836	0.603896	0.58172	SDHAF4/UQCRC1	2	CC
GO:0015630	microtubule cytoskeleton	18/255	1102/18675	0.24881	0.603896	0.58172	YEATS2/TRAF3IP1/NUMA1/SHROOM3/CCDC120/RAB8A/PCM1/LZTS2/ATAT1/CHD3/EXOC7/TBCC/KAT2A/PRKCZ/WDR90/AAMP/KIAA0753/CDK5RAP3	18	CC
GO:0046875	ephrin receptor binding	1/257	25/16967	0.3174	0.604835	0.559567	EFNA1	1	MF
GO:0072163	mesonephric epithelium development	3/251	99/17910	0.162007	0.605678	0.586959	TACSTD2/SIX4/LZTS2	3	BP
GO:0072164	mesonephric tubule development	3/251	99/17910	0.162007	0.605678	0.586959	TACSTD2/SIX4/LZTS2	3	BP
GO:0030856	regulation of epithelial cell differentiation	4/251	151/17910	0.162506	0.605678	0.586959	NUMA1/CD24/GRHL1/PRKX	4	BP
GO:0043549	regulation of kinase activity	15/251	807/17910	0.162973	0.605678	0.586959	HGS/EFNA1/TSC2/TRPT1/PTPN6/PRKCD/ARHGEF5/CD24/MAPK8IP3/MARK2/ERBB2/TRIM27/PKN1/PRKCZ/CDK5RAP3	15	BP
GO:1901185	negative regulation of ERBB signaling pathway	2/251	52/17910	0.165029	0.605678	0.586959	HGS/ERBB2	2	BP
GO:1901861	regulation of muscle tissue development	4/251	152/17910	0.165196	0.605678	0.586959	SOX17/MIR199A2/SIX4/KAT2A	4	BP
GO:0010657	muscle cell apoptotic process	3/251	100/17910	0.165406	0.605678	0.586959	MIR199A2/RGL2/PPP1R10	3	BP
GO:0048259	regulation of receptor-mediated endocytosis	3/251	100/17910	0.165406	0.605678	0.586959	MIR199A2/ATXN2/SCRIB	3	BP
GO:0002921	negative regulation of humoral immune response	1/251	13/17910	0.167681	0.605678	0.586959	PTPN6	1	BP
GO:0006703	estrogen biosynthetic process	1/251	13/17910	0.167681	0.605678	0.586959	HSD17B8	1	BP
GO:0009635	response to herbicide	1/251	13/17910	0.167681	0.605678	0.586959	LCN2	1	BP
GO:0010642	negative regulation of platelet-derived growth factor receptor signaling pathway	1/251	13/17910	0.167681	0.605678	0.586959	HGS	1	BP
GO:0010745	negative regulation of macrophage derived foam cell differentiation	1/251	13/17910	0.167681	0.605678	0.586959	NR1H3	1	BP
GO:0010839	negative regulation of keratinocyte proliferation	1/251	13/17910	0.167681	0.605678	0.586959	EPPK1	1	BP
GO:0021819	layer formation in cerebral cortex	1/251	13/17910	0.167681	0.605678	0.586959	MBOAT7	1	BP
GO:0031167	rRNA methylation	1/251	13/17910	0.167681	0.605678	0.586959	RRNAD1	1	BP
GO:0031665	negative regulation of lipopolysaccharide-mediated signaling pathway	1/251	13/17910	0.167681	0.605678	0.586959	CACTIN	1	BP
GO:0031953	negative regulation of protein autophosphorylation	1/251	13/17910	0.167681	0.605678	0.586959	NLRP12	1	BP
GO:0032754	positive regulation of interleukin-5 production	1/251	13/17910	0.167681	0.605678	0.586959	PRKCZ	1	BP
GO:0035563	positive regulation of chromatin binding	1/251	13/17910	0.167681	0.605678	0.586959	MED25	1	BP
GO:0035745	T-helper 2 cell cytokine production	1/251	13/17910	0.167681	0.605678	0.586959	PRKCZ	1	BP
GO:0036445	neuronal stem cell division	1/251	13/17910	0.167681	0.605678	0.586959	TEAD3	1	BP
GO:0042635	positive regulation of hair cycle	1/251	13/17910	0.167681	0.605678	0.586959	NUMA1	1	BP
GO:0042659	regulation of cell fate specification	1/251	13/17910	0.167681	0.605678	0.586959	SOX17	1	BP
GO:0048311	mitochondrion distribution	1/251	13/17910	0.167681	0.605678	0.586959	KAT2A	1	BP
GO:0055057	neuroblast division	1/251	13/17910	0.167681	0.605678	0.586959	TEAD3	1	BP
GO:0061000	negative regulation of dendritic spine development	1/251	13/17910	0.167681	0.605678	0.586959	EFNA1	1	BP
GO:0061052	negative regulation of cell growth involved in cardiac muscle cell development	1/251	13/17910	0.167681	0.605678	0.586959	MIR199A2	1	BP
GO:0062033	positive regulation of mitotic sister chromatid segregation	1/251	13/17910	0.167681	0.605678	0.586959	NUMA1	1	BP
GO:0070863	positive regulation of protein exit from endoplasmic reticulum	1/251	13/17910	0.167681	0.605678	0.586959	TMEM30B	1	BP
GO:0071696	ectodermal placode development	1/251	13/17910	0.167681	0.605678	0.586959	SIX4	1	BP
GO:0072182	regulation of nephron tubule epithelial cell differentiation	1/251	13/17910	0.167681	0.605678	0.586959	CD24	1	BP
GO:0098877	neurotransmitter receptor transport to plasma membrane	1/251	13/17910	0.167681	0.605678	0.586959	RAB8A	1	BP
GO:0098969	neurotransmitter receptor transport to postsynaptic membrane	1/251	13/17910	0.167681	0.605678	0.586959	RAB8A	1	BP
GO:1900025	negative regulation of substrate adhesion-dependent cell spreading	1/251	13/17910	0.167681	0.605678	0.586959	TACSTD2	1	BP
GO:1900225	regulation of NLRP3 inflammasome complex assembly	1/251	13/17910	0.167681	0.605678	0.586959	ATAT1	1	BP
GO:1902414	protein localization to cell junction	1/251	13/17910	0.167681	0.605678	0.586959	SCRIB	1	BP
GO:0048634	regulation of muscle organ development	4/251	153/17910	0.167901	0.605678	0.586959	SOX17/MIR199A2/SIX4/KAT2A	4	BP
GO:0071346	cellular response to interferon-gamma	4/251	153/17910	0.167901	0.605678	0.586959	PRKCD/IRF6/IRF9/NR1H3	4	BP
GO:0030904	retromer complex	1/255	21/18675	0.250897	0.605916	0.583665	TRIM27	1	CC
GO:0016591	RNA polymerase II, holoenzyme	2/255	71/18675	0.252899	0.607714	0.585397	GTF2H4/KAT2A	2	CC
GO:0032580	Golgi cisterna membrane	2/255	72/18675	0.257965	0.608282	0.585945	ARAP1/CHPF2	2	CC
GO:0002080	acrosomal membrane	1/255	22/18675	0.261137	0.608282	0.585945	FLOT2	1	CC
GO:0016460	myosin II complex	1/255	22/18675	0.261137	0.608282	0.585945	MYH14	1	CC
GO:0032982	myosin filament	1/255	22/18675	0.261137	0.608282	0.585945	MYH14	1	CC
GO:0097225	sperm midpiece	1/255	22/18675	0.261137	0.608282	0.585945	IFT172	1	CC
GO:0098984	neuron to neuron synapse	6/255	315/18675	0.261712	0.608282	0.585945	TSC2/LZTS3/SCRIB/RAB8A/DBN1/PRKCZ	6	CC
GO:0044429	mitochondrial part	16/255	977/18675	0.261952	0.608282	0.585945	UCP2/RHOT2/SDHAF4/MIGA2/PARS2/PPOX/FLAD1/SLC27A3/ECI1/UQCRC1/BCKDHA/SLC25A28/HSD17B8/CCAR2/NAXE/COQ4	16	CC
GO:0035335	peptidyl-tyrosine dephosphorylation	3/251	101/17910	0.168826	0.60841	0.589607	PTP4A3/PTPN6/PTPRF	3	BP
GO:0099572	postsynaptic specialization	6/255	316/18675	0.264013	0.608796	0.58644	TSC2/LZTS3/SCRIB/RAB8A/DBN1/PRKCZ	6	CC
GO:0030027	lamellipodium	4/255	191/18675	0.264694	0.608796	0.58644	SCRIB/SCYL3/FLOT2/PPP1R9B	4	CC
GO:0048666	neuron development	18/251	1003/17910	0.169137	0.608926	0.590107	EFNA1/LZTS3/DDR1/PTPRF/PLXNB2/MAPK8IP3/CELSR2/NEO1/SCRIB/RAB8A/MARK2/ERBB2/DBN1/SECISBP2/ATAT1/USP21/PRKCZ/NCDN	18	BP
GO:0032553	ribonucleotide binding	30/257	1804/16967	0.321274	0.610085	0.564424	NUAK2/MCM9/ARFIP2/PRKCD/STK36/MYH14/ARHGEF5/DDR1/NADSYN1/LIMK2/PARS2/RTKN/PRKX/FCSK/NLRP12/FLAD1/PNKP/PRKD2/SLC27A3/RAB8A/MARK2/PHKG2/ERBB2/SCYL3/CHD3/IP6K2/PKN1/PRKCZ/STK16/MDN1	30	MF
GO:0042130	negative regulation of T cell proliferation	2/251	53/17910	0.170005	0.611446	0.592549	PTPN6/ERBB2	2	BP
GO:1990837	sequence-specific double-stranded DNA binding	12/257	674/16967	0.324594	0.611733	0.565949	ELF3/PATZ1/SIX4/GRHL1/IRF9/BHLHE41/ZNF692/ZNF605/NR1H3/CREB3L4/MAF1/ZSCAN21	12	MF
GO:0004252	serine-type endopeptidase activity	3/257	133/16967	0.327287	0.611733	0.565949	PRSS8/ST14/CFB	3	MF
GO:0016405	CoA-ligase activity	1/257	26/16967	0.327754	0.611733	0.565949	SLC27A3	1	MF
GO:0035255	ionotropic glutamate receptor binding	1/257	26/16967	0.327754	0.611733	0.565949	FLOT2	1	MF
GO:0070566	adenylyltransferase activity	1/257	26/16967	0.327754	0.611733	0.565949	FLAD1	1	MF
GO:0005774	vacuolar membrane	7/255	382/18675	0.267949	0.612186	0.589705	ACP2/TMEM79/CP/CLN3/AP1M2/GAA/SLC44A2	7	CC
GO:0005759	mitochondrial matrix	8/255	448/18675	0.269911	0.612186	0.589705	SDHAF4/PARS2/FLAD1/ECI1/BCKDHA/HSD17B8/CCAR2/NAXE	8	CC
GO:0030125	clathrin vesicle coat	1/255	23/18675	0.271238	0.612186	0.589705	AP1G2	1	CC
GO:0048787	presynaptic active zone membrane	1/255	23/18675	0.271238	0.612186	0.589705	FLOT2	1	CC
GO:0051649	establishment of localization in cell	32/251	1919/17910	0.17102	0.612881	0.593939	HGS/UCP2/CLN3/TSC2/AP1M2/PTPN6/RHOT2/PRKCD/TRAF3IP1/NUMA1/TMCO6/CD24/IFT172/MAPK8IP3/TRAPPC6A/SCRIB/AP1G2/NECTIN2/TTC30B/RAB8A/ERBB2/IPO4/TRIM27/PCM1/LZTS2/PPP1R10/TMEM30B/PEX14/FLOT2/WDR19/PRKCZ/U2AF1L4	32	BP
GO:0001655	urogenital system development	7/251	324/17910	0.171098	0.612881	0.593939	SOX17/TACSTD2/TRAF3IP1/CD24/SIX4/PRKX/LZTS2	7	BP
GO:0006289	nucleotide-excision repair	3/251	102/17910	0.172266	0.612881	0.593939	GTF2H4/PNKP/COPS7B	3	BP
GO:0031623	receptor internalization	3/251	102/17910	0.172266	0.612881	0.593939	MIR199A2/ATXN2/SCRIB	3	BP
GO:0031175	neuron projection development	16/251	879/17910	0.172735	0.612881	0.593939	EFNA1/LZTS3/DDR1/PTPRF/PLXNB2/MAPK8IP3/CELSR2/NEO1/SCRIB/RAB8A/MARK2/ERBB2/DBN1/USP21/PRKCZ/NCDN	16	BP
GO:0032874	positive regulation of stress-activated MAPK cascade	4/251	155/17910	0.173358	0.612881	0.593939	ARHGEF5/MAPK8IP3/LTBR/PKN1	4	BP
GO:0065009	regulation of molecular function	49/251	3065/17910	0.173986	0.612881	0.593939	PPP1R16A/ARAP1/ARHGAP39/PPP1R35/HGS/MED25/CLN3/SIPA1/EFNA1/TSC2/TRPT1/PTPN6/PRKCD/STK36/GTF2H4/ARHGEF5/PTPRF/CD24/LPAR2/PLXNB2/CXCL16/RTKN/MAPK8IP3/TRAPPC6A/NLRP12/SCRIB/PNKP/ANKLE2/PRKD2/AHSA2P/MARK2/POR/ERBB2/SETD6/TRIM27/PPP1R10/PEX14/CACTIN/ZNF304/NR1H3/FLOT2/PKN1/PRKCZ/MAU2/CSRNP2/PPP1R9B/CCAR2/SGSM3/CDK5RAP3	49	BP
GO:0055114	oxidation-reduction process	17/251	944/17910	0.174203	0.612881	0.593939	PTGS1/CP/TYW5/GAA/SDHAF4/PPOX/P4HTM/POR/PHKG2/CYB561/ECI1/UQCRC1/HSPBAP1/BCKDHA/DUS1L/HSD17B8/COQ9	17	BP
GO:0001541	ovarian follicle development	2/251	54/17910	0.175006	0.612881	0.593939	FANCG/KMT2B	2	BP
GO:0032715	negative regulation of interleukin-6 production	2/251	54/17910	0.175006	0.612881	0.593939	PTPN6/NLRP12	2	BP
GO:0061005	cell differentiation involved in kidney development	2/251	54/17910	0.175006	0.612881	0.593939	CD24/PRKX	2	BP
GO:0090305	nucleic acid phosphodiester bond hydrolysis	6/251	268/17910	0.175299	0.612881	0.593939	GTF2H4/PNKP/PAN2/TSEN54/EDC3/RPP38	6	BP
GO:0001823	mesonephros development	3/251	103/17910	0.175727	0.612881	0.593939	TACSTD2/SIX4/LZTS2	3	BP
GO:0014812	muscle cell migration	3/251	103/17910	0.175727	0.612881	0.593939	DDR1/SIX4/AAMP	3	BP
GO:0032091	negative regulation of protein binding	3/251	103/17910	0.175727	0.612881	0.593939	PRKCD/PTPRF/PEX14	3	BP
GO:0006338	chromatin remodeling	4/251	156/17910	0.176109	0.612881	0.593939	KMT2B/CHD3/KAT2A/VPS72	4	BP
GO:0007519	skeletal muscle tissue development	4/251	156/17910	0.176109	0.612881	0.593939	SOX17/MYH14/SIX4/IGSF8	4	BP
GO:0070304	positive regulation of stress-activated protein kinase signaling cascade	4/251	156/17910	0.176109	0.612881	0.593939	ARHGEF5/MAPK8IP3/LTBR/PKN1	4	BP
GO:0040007	growth	17/251	948/17910	0.178501	0.612881	0.593939	SOX17/EPPK1/SIPA1/MIR199A2/DDR1/SIX4/CXCL16/ING4/POR/ERBB2/LZTS2/IP6K2/RAI1/KAT2A/PRKCZ/PPP1R9B/CCAR2	17	BP
GO:0051173	positive regulation of nitrogen compound metabolic process	46/251	2870/17910	0.179282	0.612881	0.593939	SOX17/MED25/ZBTB48/ELF3/EFNA1/PRKCD/PATZ1/IRF6/PLAGL2/ARHGEF5/CD24/SIX4/ZNF76/TCEA2/GRHL1/MAPK8IP3/ATF7IP/RFXANK/NLRP12/PNKP/ANKLE2/PRKD2/ING4/MARK2/ERBB2/SETDB1/LTBR/KMT2B/PPP1R10/MED24/ZNF304/NR1H3/RAI1/KAT2A/PKN1/CREB3L4/USP21/PRKCZ/CSRNP2/IRF2BP1/CCAR2/SGSM3/TNIP2/STK16/ZSCAN21/CDK5RAP3	46	BP
GO:0002834	regulation of response to tumor cell	1/251	14/17910	0.179354	0.612881	0.593939	NECTIN2	1	BP
GO:0002837	regulation of immune response to tumor cell	1/251	14/17910	0.179354	0.612881	0.593939	NECTIN2	1	BP
GO:0003188	heart valve formation	1/251	14/17910	0.179354	0.612881	0.593939	EFNA1	1	BP
GO:0006825	copper ion transport	1/251	14/17910	0.179354	0.612881	0.593939	CP	1	BP
GO:0007035	vacuolar acidification	1/251	14/17910	0.179354	0.612881	0.593939	CLN3	1	BP
GO:0007501	mesodermal cell fate specification	1/251	14/17910	0.179354	0.612881	0.593939	SOX17	1	BP
GO:0010867	positive regulation of triglyceride biosynthetic process	1/251	14/17910	0.179354	0.612881	0.593939	NR1H3	1	BP
GO:0010885	regulation of cholesterol storage	1/251	14/17910	0.179354	0.612881	0.593939	NR1H3	1	BP
GO:0030889	negative regulation of B cell proliferation	1/251	14/17910	0.179354	0.612881	0.593939	PKN1	1	BP
GO:0043173	nucleotide salvage	1/251	14/17910	0.179354	0.612881	0.593939	FCSK	1	BP
GO:0044546	NLRP3 inflammasome complex assembly	1/251	14/17910	0.179354	0.612881	0.593939	ATAT1	1	BP
GO:0045064	T-helper 2 cell differentiation	1/251	14/17910	0.179354	0.612881	0.593939	PRKCZ	1	BP
GO:0045618	positive regulation of keratinocyte differentiation	1/251	14/17910	0.179354	0.612881	0.593939	NUMA1	1	BP
GO:0046606	negative regulation of centrosome cycle	1/251	14/17910	0.179354	0.612881	0.593939	KAT2A	1	BP
GO:0046940	nucleoside monophosphate phosphorylation	1/251	14/17910	0.179354	0.612881	0.593939	PNKP	1	BP
GO:0048148	behavioral response to cocaine	1/251	14/17910	0.179354	0.612881	0.593939	HOMER2	1	BP
GO:0051123	RNA polymerase II preinitiation complex assembly	1/251	14/17910	0.179354	0.612881	0.593939	ATF7IP	1	BP
GO:0051127	positive regulation of actin nucleation	1/251	14/17910	0.179354	0.612881	0.593939	TRIM27	1	BP
GO:0051547	regulation of keratinocyte migration	1/251	14/17910	0.179354	0.612881	0.593939	EPPK1	1	BP
GO:0060911	cardiac cell fate commitment	1/251	14/17910	0.179354	0.612881	0.593939	SOX17	1	BP
GO:0061051	positive regulation of cell growth involved in cardiac muscle cell development	1/251	14/17910	0.179354	0.612881	0.593939	MIR199A2	1	BP
GO:0070166	enamel mineralization	1/251	14/17910	0.179354	0.612881	0.593939	CNNM4	1	BP
GO:0071801	regulation of podosome assembly	1/251	14/17910	0.179354	0.612881	0.593939	ARHGEF5	1	BP
GO:0098884	postsynaptic neurotransmitter receptor internalization	1/251	14/17910	0.179354	0.612881	0.593939	SCRIB	1	BP
GO:0099632	protein transport within plasma membrane	1/251	14/17910	0.179354	0.612881	0.593939	RAB8A	1	BP
GO:0099637	neurotransmitter receptor transport	1/251	14/17910	0.179354	0.612881	0.593939	RAB8A	1	BP
GO:0140239	postsynaptic endocytosis	1/251	14/17910	0.179354	0.612881	0.593939	SCRIB	1	BP
GO:1900121	negative regulation of receptor binding	1/251	14/17910	0.179354	0.612881	0.593939	PTPRF	1	BP
GO:1903540	establishment of protein localization to postsynaptic membrane	1/251	14/17910	0.179354	0.612881	0.593939	RAB8A	1	BP
GO:1903729	regulation of plasma membrane organization	1/251	14/17910	0.179354	0.612881	0.593939	PRKCD	1	BP
GO:0000422	autophagy of mitochondrion	2/251	55/17910	0.180031	0.612881	0.593939	TSC2/MARK2	2	BP
GO:0009435	NAD biosynthetic process	2/251	55/17910	0.180031	0.612881	0.593939	NADSYN1/NAXE	2	BP
GO:0031102	neuron projection regeneration	2/251	55/17910	0.180031	0.612881	0.593939	PTPRF/MAPK8IP3	2	BP
GO:0031295	T cell costimulation	2/251	55/17910	0.180031	0.612881	0.593939	PTPN6/CD24	2	BP
GO:0035306	positive regulation of dephosphorylation	2/251	55/17910	0.180031	0.612881	0.593939	PRKCD/ANKLE2	2	BP
GO:0061726	mitochondrion disassembly	2/251	55/17910	0.180031	0.612881	0.593939	TSC2/MARK2	2	BP
GO:0120192	tight junction assembly	2/251	55/17910	0.180031	0.612881	0.593939	LSR/CLDN3	2	BP
GO:0001750	photoreceptor outer segment	2/255	75/18675	0.273168	0.613674	0.591139	PTGS1/WDR19	2	CC
GO:0051348	negative regulation of transferase activity	6/251	271/17910	0.181501	0.617259	0.598182	TSC2/PTPN6/PRKCD/TRIM27/PKN1/CDK5RAP3	6	BP
GO:0099173	postsynapse organization	4/251	158/17910	0.181657	0.617259	0.598182	ARHGAP39/EFNA1/LZTS3/DBN1	4	BP
GO:0007266	Rho protein signal transduction	4/251	159/17910	0.184452	0.620094	0.600929	CNKSR1/ARHGEF5/RTKN/PLEKHG3	4	BP
GO:0046488	phosphatidylinositol metabolic process	4/251	159/17910	0.184452	0.620094	0.600929	DPM3/IP6K2/MBOAT7/PGAP2	4	BP
GO:0033043	regulation of organelle organization	20/251	1147/17910	0.184544	0.620094	0.600929	ARAP1/TACSTD2/TSC2/PRKCD/TRAF3IP1/NUMA1/ARHGEF5/ATF7IP/PNKP/PRKD2/MARK2/PAN2/SETDB1/TRIM27/KMT2B/PPP1R10/ATAT1/ZNF304/KAT2A/PPP1R9B	20	BP
GO:0031294	lymphocyte costimulation	2/251	56/17910	0.185077	0.620094	0.600929	PTPN6/CD24	2	BP
GO:0061098	positive regulation of protein tyrosine kinase activity	2/251	56/17910	0.185077	0.620094	0.600929	EFNA1/CD24	2	BP
GO:0006354	DNA-templated transcription, elongation	3/251	106/17910	0.186222	0.620094	0.600929	GTF2H4/TCEA2/CCAR2	3	BP
GO:0043279	response to alkaloid	3/251	106/17910	0.186222	0.620094	0.600929	HOMER2/UQCRC1/PPP1R9B	3	BP
GO:0008406	gonad development	5/251	217/17910	0.189521	0.620094	0.600929	PATZ1/SIX4/FANCG/KMT2B/WDR19	5	BP
GO:0050808	synapse organization	8/251	394/17910	0.189823	0.620094	0.600929	ARHGAP39/EFNA1/LZTS3/PTPRF/PLXNB2/SIX4/ERBB2/DBN1	8	BP
GO:0043542	endothelial cell migration	6/251	275/17910	0.189906	0.620094	0.600929	PTP4A3/MIR199A2/EFNA1/PRKX/PRKD2/AAMP	6	BP
GO:0006879	cellular iron ion homeostasis	2/251	57/17910	0.190143	0.620094	0.600929	CP/LCN2	2	BP
GO:0010518	positive regulation of phospholipase activity	2/251	57/17910	0.190143	0.620094	0.600929	LPAR2/PRKCZ	2	BP
GO:0045604	regulation of epidermal cell differentiation	2/251	57/17910	0.190143	0.620094	0.600929	NUMA1/GRHL1	2	BP
GO:0060688	regulation of morphogenesis of a branching structure	2/251	57/17910	0.190143	0.620094	0.600929	TACSTD2/SIX4	2	BP
GO:0001711	endodermal cell fate commitment	1/251	15/17910	0.190864	0.620094	0.600929	SOX17	1	BP
GO:0002467	germinal center formation	1/251	15/17910	0.190864	0.620094	0.600929	PKN1	1	BP
GO:0003417	growth plate cartilage development	1/251	15/17910	0.190864	0.620094	0.600929	POR	1	BP
GO:0006577	amino-acid betaine metabolic process	1/251	15/17910	0.190864	0.620094	0.600929	POR	1	BP
GO:0007097	nuclear migration	1/251	15/17910	0.190864	0.620094	0.600929	PCM1	1	BP
GO:0009415	response to water	1/251	15/17910	0.190864	0.620094	0.600929	SIPA1	1	BP
GO:0019377	glycolipid catabolic process	1/251	15/17910	0.190864	0.620094	0.600929	PRKCD	1	BP
GO:0021542	dentate gyrus development	1/251	15/17910	0.190864	0.620094	0.600929	ATAT1	1	BP
GO:0030238	male sex determination	1/251	15/17910	0.190864	0.620094	0.600929	SIX4	1	BP
GO:0031468	nuclear envelope reassembly	1/251	15/17910	0.190864	0.620094	0.600929	ANKLE2	1	BP
GO:0032352	positive regulation of hormone metabolic process	1/251	15/17910	0.190864	0.620094	0.600929	POR	1	BP
GO:0032486	Rap protein signal transduction	1/251	15/17910	0.190864	0.620094	0.600929	SGSM3	1	BP
GO:0032736	positive regulation of interleukin-13 production	1/251	15/17910	0.190864	0.620094	0.600929	PRKCZ	1	BP
GO:0034111	negative regulation of homotypic cell-cell adhesion	1/251	15/17910	0.190864	0.620094	0.600929	PRKCD	1	BP
GO:0034134	toll-like receptor 2 signaling pathway	1/251	15/17910	0.190864	0.620094	0.600929	TNIP2	1	BP
GO:0034349	glial cell apoptotic process	1/251	15/17910	0.190864	0.620094	0.600929	PRKCD	1	BP
GO:0034356	NAD biosynthesis via nicotinamide riboside salvage pathway	1/251	15/17910	0.190864	0.620094	0.600929	NAXE	1	BP
GO:0035635	entry of bacterium into host cell	1/251	15/17910	0.190864	0.620094	0.600929	EXOC7	1	BP
GO:0042074	cell migration involved in gastrulation	1/251	15/17910	0.190864	0.620094	0.600929	SOX17	1	BP
GO:0043584	nose development	1/251	15/17910	0.190864	0.620094	0.600929	SIX4	1	BP
GO:0044406	adhesion of symbiont to host	1/251	15/17910	0.190864	0.620094	0.600929	NECTIN2	1	BP
GO:0045091	regulation of single stranded viral RNA replication via double stranded DNA intermediate	1/251	15/17910	0.190864	0.620094	0.600929	SETDB1	1	BP
GO:0072075	metanephric mesenchyme development	1/251	15/17910	0.190864	0.620094	0.600929	SIX4	1	BP
GO:0072160	nephron tubule epithelial cell differentiation	1/251	15/17910	0.190864	0.620094	0.600929	CD24	1	BP
GO:0080182	histone H3-K4 trimethylation	1/251	15/17910	0.190864	0.620094	0.600929	KMT2B	1	BP
GO:0098840	protein transport along microtubule	1/251	15/17910	0.190864	0.620094	0.600929	MAPK8IP3	1	BP
GO:0099118	microtubule-based protein transport	1/251	15/17910	0.190864	0.620094	0.600929	MAPK8IP3	1	BP
GO:0099590	neurotransmitter receptor internalization	1/251	15/17910	0.190864	0.620094	0.600929	SCRIB	1	BP
GO:1902187	negative regulation of viral release from host cell	1/251	15/17910	0.190864	0.620094	0.600929	TRIM27	1	BP
GO:1902992	negative regulation of amyloid precursor protein catabolic process	1/251	15/17910	0.190864	0.620094	0.600929	FLOT2	1	BP
GO:1903350	response to dopamine	1/251	15/17910	0.190864	0.620094	0.600929	FCSK	1	BP
GO:1903543	positive regulation of exosomal secretion	1/251	15/17910	0.190864	0.620094	0.600929	HGS	1	BP
GO:1905205	positive regulation of connective tissue replacement	1/251	15/17910	0.190864	0.620094	0.600929	MIR199A2	1	BP
GO:1905276	regulation of epithelial tube formation	1/251	15/17910	0.190864	0.620094	0.600929	SIX4	1	BP
GO:2001028	positive regulation of endothelial cell chemotaxis	1/251	15/17910	0.190864	0.620094	0.600929	PRKD2	1	BP
GO:0001822	kidney development	6/251	276/17910	0.192031	0.622214	0.602984	TACSTD2/TRAF3IP1/CD24/SIX4/PRKX/LZTS2	6	BP
GO:0048562	embryonic organ morphogenesis	6/251	276/17910	0.192031	0.622214	0.602984	SOX17/EFNA1/IFT172/SIX4/SCRIB/WDR19	6	BP
GO:1990778	protein localization to cell periphery	6/251	276/17910	0.192031	0.622214	0.602984	NUMA1/PACS2/RAB8A/FLOT2/WDR19/PRKCZ	6	BP
GO:0016592	mediator complex	1/255	24/18675	0.281201	0.623386	0.600494	MED24	1	CC
GO:0099522	region of cytosol	1/255	24/18675	0.281201	0.623386	0.600494	DBN1	1	CC
GO:1902911	protein kinase complex	2/255	77/18675	0.283297	0.623386	0.600494	GTF2H4/PHKG2	2	CC
GO:0044297	cell body	9/255	522/18675	0.28521	0.623386	0.600494	CNNM4/NUMA1/PTPRF/HOMER2/MAPK8IP3/RAB8A/PRKCZ/NCDN/NAXE	9	CC
GO:0150034	distal axon	5/255	262/18675	0.288111	0.623386	0.600494	MYH14/MAPK8IP3/CCDC120/DBN1/EXOC7	5	CC
GO:0030057	desmosome	1/255	25/18675	0.291029	0.623386	0.600494	PPL	1	CC
GO:0036452	ESCRT complex	1/255	25/18675	0.291029	0.623386	0.600494	HGS	1	CC
GO:0005746	mitochondrial respiratory chain	2/255	79/18675	0.293414	0.623386	0.600494	SDHAF4/UQCRC1	2	CC
GO:0005901	caveola	2/255	79/18675	0.293414	0.623386	0.600494	CLN3/FLOT2	2	CC
GO:1903561	extracellular vesicle	33/255	2185/18675	0.294491	0.623386	0.600494	SCNN1A/LSR/ACP2/TMC4/TACSTD2/HGS/MUC16/PPL/PTGS1/PRSS8/KRT7/CP/PTPN6/PRKCD/MAL2/CFB/GAA/IRF6/MYH14/NUMA1/DDR1/PTPRF/IFT172/PLXNB2/SCRIB/SLC44A2/NECTIN2/RAB8A/LCN2/IGSF8/FLOT2/PRKCZ/NAXE	33	CC
GO:0043230	extracellular organelle	33/255	2187/18675	0.296368	0.623386	0.600494	SCNN1A/LSR/ACP2/TMC4/TACSTD2/HGS/MUC16/PPL/PTGS1/PRSS8/KRT7/CP/PTPN6/PRKCD/MAL2/CFB/GAA/IRF6/MYH14/NUMA1/DDR1/PTPRF/IFT172/PLXNB2/SCRIB/SLC44A2/NECTIN2/RAB8A/LCN2/IGSF8/FLOT2/PRKCZ/NAXE	33	CC
GO:0120111	neuron projection cytoplasm	2/255	80/18675	0.298466	0.623386	0.600494	MAPK8IP3/FLOT2	2	CC
GO:0044798	nuclear transcription factor complex	3/255	140/18675	0.29915	0.623386	0.600494	GTF2H4/NR1H3/KAT2A	3	CC
GO:0030140	trans-Golgi network transport vesicle	1/255	26/18675	0.300722	0.623386	0.600494	AP1G2	1	CC
GO:0070461	SAGA-type complex	1/255	26/18675	0.300722	0.623386	0.600494	KAT2A	1	CC
GO:0090568	nuclear transcriptional repressor complex	1/255	26/18675	0.300722	0.623386	0.600494	CHD3	1	CC
GO:0097431	mitotic spindle pole	1/255	26/18675	0.300722	0.623386	0.600494	NUMA1	1	CC
GO:1990752	microtubule end	1/255	26/18675	0.300722	0.623386	0.600494	NUMA1	1	CC
GO:0051100	negative regulation of binding	4/251	162/17910	0.192922	0.624545	0.605243	PRKCD/PTPRF/PEX14/ZNF304	4	BP
GO:0032259	methylation	7/251	336/17910	0.193653	0.625765	0.606425	ATF7IP/SETD6/SETDB1/KMT2B/RRNAD1/ZNF304/EEF2KMT	7	BP
GO:0006259	DNA metabolic process	17/251	963/17910	0.195095	0.625765	0.606425	ZBTB48/MCM9/PRKCD/GTF2H4/INTS3/ATF7IP/SMUG1/PNKP/PRKD2/ING4/FANCG/NUDT16L1/SETDB1/EMSY/PPP1R10/ZNF304/COPS7B	17	BP
GO:0098609	cell-cell adhesion	14/251	771/17910	0.195222	0.625765	0.606425	TACSTD2/CLDN3/PTPN6/PRKCD/PTPRF/CD24/PLXNB2/CELSR2/MPZL2/SCRIB/NECTIN2/ERBB2/FLOT2/PRKCZ	14	BP
GO:0007405	neuroblast proliferation	2/251	58/17910	0.195227	0.625765	0.606425	PLXNB2/TEAD3	2	BP
GO:0032370	positive regulation of lipid transport	2/251	58/17910	0.195227	0.625765	0.606425	PRKCD/NR1H3	2	BP
GO:0070527	platelet aggregation	2/251	58/17910	0.195227	0.625765	0.606425	PTPN6/PRKCD	2	BP
GO:1904589	regulation of protein import	2/251	58/17910	0.195227	0.625765	0.606425	PRKCD/ARHGEF5	2	BP
GO:0002695	negative regulation of leukocyte activation	4/251	163/17910	0.195773	0.625765	0.606425	PTPN6/ERBB2/NR1H3/PKN1	4	BP
GO:0045619	regulation of lymphocyte differentiation	4/251	164/17910	0.198636	0.625765	0.606425	PTPN6/ERBB2/KAT2A/PRKCZ	4	BP
GO:0051338	regulation of transferase activity	16/251	902/17910	0.19899	0.625765	0.606425	HGS/EFNA1/TSC2/TRPT1/PTPN6/PRKCD/ARHGEF5/CD24/MAPK8IP3/PNKP/MARK2/ERBB2/TRIM27/PKN1/PRKCZ/CDK5RAP3	16	BP
GO:0001947	heart looping	2/251	59/17910	0.200329	0.625765	0.606425	SOX17/IFT172	2	BP
GO:0042267	natural killer cell mediated cytotoxicity	2/251	59/17910	0.200329	0.625765	0.606425	PTPN6/NECTIN2	2	BP
GO:0045843	negative regulation of striated muscle tissue development	2/251	59/17910	0.200329	0.625765	0.606425	MIR199A2/SIX4	2	BP
GO:0051298	centrosome duplication	2/251	59/17910	0.200329	0.625765	0.606425	KAT2A/KIAA0753	2	BP
GO:0120193	tight junction organization	2/251	59/17910	0.200329	0.625765	0.606425	LSR/CLDN3	2	BP
GO:0050864	regulation of B cell activation	3/251	110/17910	0.200461	0.625765	0.606425	PTPN6/PKN1/TNIP2	3	BP
GO:0001675	acrosome assembly	1/251	16/17910	0.202213	0.625765	0.606425	NECTIN2	1	BP
GO:0001916	positive regulation of T cell mediated cytotoxicity	1/251	16/17910	0.202213	0.625765	0.606425	NECTIN2	1	BP
GO:0002070	epithelial cell maturation	1/251	16/17910	0.202213	0.625765	0.606425	TMEM79	1	BP
GO:0002830	positive regulation of type 2 immune response	1/251	16/17910	0.202213	0.625765	0.606425	PRKCZ	1	BP
GO:0006957	complement activation, alternative pathway	1/251	16/17910	0.202213	0.625765	0.606425	CFB	1	BP
GO:0007096	regulation of exit from mitosis	1/251	16/17910	0.202213	0.625765	0.606425	PPP1R9B	1	BP
GO:0009219	pyrimidine deoxyribonucleotide metabolic process	1/251	16/17910	0.202213	0.625765	0.606425	SMUG1	1	BP
GO:0010875	positive regulation of cholesterol efflux	1/251	16/17910	0.202213	0.625765	0.606425	NR1H3	1	BP
GO:0010878	cholesterol storage	1/251	16/17910	0.202213	0.625765	0.606425	NR1H3	1	BP
GO:0010989	negative regulation of low-density lipoprotein particle clearance	1/251	16/17910	0.202213	0.625765	0.606425	MIR199A2	1	BP
GO:0014067	negative regulation of phosphatidylinositol 3-kinase signaling	1/251	16/17910	0.202213	0.625765	0.606425	TSC2	1	BP
GO:0015919	peroxisomal membrane transport	1/251	16/17910	0.202213	0.625765	0.606425	PEX14	1	BP
GO:0032354	response to follicle-stimulating hormone	1/251	16/17910	0.202213	0.625765	0.606425	POR	1	BP
GO:0036124	histone H3-K9 trimethylation	1/251	16/17910	0.202213	0.625765	0.606425	ZNF304	1	BP
GO:0036149	phosphatidylinositol acyl-chain remodeling	1/251	16/17910	0.202213	0.625765	0.606425	MBOAT7	1	BP
GO:0039692	single stranded viral RNA replication via double stranded DNA intermediate	1/251	16/17910	0.202213	0.625765	0.606425	SETDB1	1	BP
GO:0043981	histone H4-K5 acetylation	1/251	16/17910	0.202213	0.625765	0.606425	ING4	1	BP
GO:0043982	histone H4-K8 acetylation	1/251	16/17910	0.202213	0.625765	0.606425	ING4	1	BP
GO:0045722	positive regulation of gluconeogenesis	1/251	16/17910	0.202213	0.625765	0.606425	KAT2A	1	BP
GO:0050774	negative regulation of dendrite morphogenesis	1/251	16/17910	0.202213	0.625765	0.606425	EFNA1	1	BP
GO:0050884	neuromuscular process controlling posture	1/251	16/17910	0.202213	0.625765	0.606425	GAA	1	BP
GO:0060117	auditory receptor cell development	1/251	16/17910	0.202213	0.625765	0.606425	SCRIB	1	BP
GO:0060192	negative regulation of lipase activity	1/251	16/17910	0.202213	0.625765	0.606425	POR	1	BP
GO:0060457	negative regulation of digestive system process	1/251	16/17910	0.202213	0.625765	0.606425	NR1H3	1	BP
GO:0061548	ganglion development	1/251	16/17910	0.202213	0.625765	0.606425	SIX4	1	BP
GO:0070242	thymocyte apoptotic process	1/251	16/17910	0.202213	0.625765	0.606425	EFNA1	1	BP
GO:0072189	ureter development	1/251	16/17910	0.202213	0.625765	0.606425	LZTS2	1	BP
GO:0090153	regulation of sphingolipid biosynthetic process	1/251	16/17910	0.202213	0.625765	0.606425	PRKCD	1	BP
GO:0099116	tRNA 5'-end processing	1/251	16/17910	0.202213	0.625765	0.606425	RPP38	1	BP
GO:1902993	positive regulation of amyloid precursor protein catabolic process	1/251	16/17910	0.202213	0.625765	0.606425	EFNA1	1	BP
GO:1903541	regulation of exosomal secretion	1/251	16/17910	0.202213	0.625765	0.606425	HGS	1	BP
GO:1903830	magnesium ion transmembrane transport	1/251	16/17910	0.202213	0.625765	0.606425	CNNM4	1	BP
GO:1905038	regulation of membrane lipid metabolic process	1/251	16/17910	0.202213	0.625765	0.606425	PRKCD	1	BP
GO:1905203	regulation of connective tissue replacement	1/251	16/17910	0.202213	0.625765	0.606425	MIR199A2	1	BP
GO:2000303	regulation of ceramide biosynthetic process	1/251	16/17910	0.202213	0.625765	0.606425	PRKCD	1	BP
GO:0051249	regulation of lymphocyte activation	8/251	401/17910	0.202266	0.625765	0.606425	PTPN6/CD24/ERBB2/KAT2A/FLOT2/PKN1/PRKCZ/TNIP2	8	BP
GO:0043425	bHLH transcription factor binding	1/257	27/16967	0.337952	0.626476	0.579589	BHLHE41	1	MF
GO:0046966	thyroid hormone receptor binding	1/257	27/16967	0.337952	0.626476	0.579589	MED24	1	MF
GO:0045137	development of primary sexual characteristics	5/251	223/17910	0.204136	0.630775	0.61128	PATZ1/SIX4/FANCG/KMT2B/WDR19	5	BP
GO:0055080	cation homeostasis	11/251	588/17910	0.204233	0.630775	0.61128	SCNN1A/CP/CNNM4/CLN3/MIR199A2/PTPN6/CD24/LPAR2/NEO1/LCN2/SLC25A28	11	BP
GO:0001658	branching involved in ureteric bud morphogenesis	2/251	60/17910	0.205446	0.631954	0.612422	TACSTD2/SIX4	2	BP
GO:0009247	glycolipid biosynthetic process	2/251	60/17910	0.205446	0.631954	0.612422	DPM3/PGAP2	2	BP
GO:0010676	positive regulation of cellular carbohydrate metabolic process	2/251	60/17910	0.205446	0.631954	0.612422	PHKG2/KAT2A	2	BP
GO:0048635	negative regulation of muscle organ development	2/251	60/17910	0.205446	0.631954	0.612422	MIR199A2/SIX4	2	BP
GO:0022603	regulation of anatomical structure morphogenesis	19/251	1102/17910	0.205485	0.631954	0.612422	SOX17/ARAP1/TACSTD2/HGS/MIR199A2/EFNA1/MYH14/LZTS3/SHROOM3/PLXNB2/SIX4/CELSR2/PRKD2/MARK2/POR/ERBB2/DBN1/ZNF304/PKN1	19	BP
GO:0051052	regulation of DNA metabolic process	8/251	403/17910	0.205881	0.632634	0.613081	PRKCD/ATF7IP/PNKP/PRKD2/NUDT16L1/SETDB1/PPP1R10/ZNF304	8	BP
GO:0031424	keratinization	5/251	224/17910	0.206608	0.633795	0.614207	PPL/PRSS8/KRT7/TMEM79/ST14	5	BP
GO:0043122	regulation of I-kappaB kinase/NF-kappaB signaling	5/251	224/17910	0.206608	0.633795	0.614207	CXXC5/NLRP12/SLC44A2/LTBR/TNIP2	5	BP
GO:0007613	memory	3/251	112/17910	0.207675	0.634399	0.614792	KMT2B/KAT2A/PRKCZ	3	BP
GO:0010638	positive regulation of organelle organization	11/251	591/17910	0.208714	0.634399	0.614792	NUMA1/ARHGEF5/ATF7IP/PNKP/PRKD2/PAN2/SETDB1/TRIM27/PPP1R10/ZNF304/KAT2A	11	BP
GO:0000377	RNA splicing, via transesterification reactions with bulged adenosine as nucleophile	7/251	344/17910	0.20932	0.634399	0.614792	ESRP2/SUGP1/SNRNP35/PRCC/CACTIN/RNPC3/U2AF1L4	7	BP
GO:0000398	mRNA splicing, via spliceosome	7/251	344/17910	0.20932	0.634399	0.614792	ESRP2/SUGP1/SNRNP35/PRCC/CACTIN/RNPC3/U2AF1L4	7	BP
GO:0002709	regulation of T cell mediated immunity	2/251	61/17910	0.210578	0.634399	0.614792	NECTIN2/PRKCZ	2	BP
GO:0003407	neural retina development	2/251	61/17910	0.210578	0.634399	0.614792	FJX1/SDHAF4	2	BP
GO:0006400	tRNA modification	2/251	61/17910	0.210578	0.634399	0.614792	TYW5/DUS1L	2	BP
GO:0008088	axo-dendritic transport	2/251	61/17910	0.210578	0.634399	0.614792	MAPK8IP3/FLOT2	2	BP
GO:0032922	circadian regulation of gene expression	2/251	61/17910	0.210578	0.634399	0.614792	BHLHE41/RAI1	2	BP
GO:0033627	cell adhesion mediated by integrin	2/251	61/17910	0.210578	0.634399	0.614792	EFNA1/PTPN6	2	BP
GO:0042733	embryonic digit morphogenesis	2/251	61/17910	0.210578	0.634399	0.614792	TRAF3IP1/FBXW4	2	BP
GO:0006468	protein phosphorylation	30/251	1835/17910	0.210875	0.634399	0.614792	HGS/NUAK2/EFNA1/TSC2/TRPT1/PTPN6/PRKCD/TRAF3IP1/STK36/ARHGEF5/DDR1/CD24/LIMK2/PLXNB2/MAPK8IP3/PRKX/NLRP12/PRKD2/MARK2/PHKG2/ERBB2/TRIM27/LTBR/SCYL3/CACTIN/PKN1/PRKCZ/TNIP2/STK16/CDK5RAP3	30	BP
GO:0046328	regulation of JNK cascade	4/251	169/17910	0.213138	0.634399	0.614792	ARHGEF5/MAPK8IP3/LTBR/PKN1	4	BP
GO:0002418	immune response to tumor cell	1/251	17/17910	0.213404	0.634399	0.614792	NECTIN2	1	BP
GO:0006978	DNA damage response, signal transduction by p53 class mediator resulting in transcription of p21 class mediator	1/251	17/17910	0.213404	0.634399	0.614792	ING4	1	BP
GO:0009264	deoxyribonucleotide catabolic process	1/251	17/17910	0.213404	0.634399	0.614792	SMUG1	1	BP
GO:0010715	regulation of extracellular matrix disassembly	1/251	17/17910	0.213404	0.634399	0.614792	DDR1	1	BP
GO:0014744	positive regulation of muscle adaptation	1/251	17/17910	0.213404	0.634399	0.614792	MIR199A2	1	BP
GO:0015693	magnesium ion transport	1/251	17/17910	0.213404	0.634399	0.614792	CNNM4	1	BP
GO:0032930	positive regulation of superoxide anion generation	1/251	17/17910	0.213404	0.634399	0.614792	PRKCD	1	BP
GO:0035855	megakaryocyte development	1/251	17/17910	0.213404	0.634399	0.614792	PTPN6	1	BP
GO:0045056	transcytosis	1/251	17/17910	0.213404	0.634399	0.614792	MAL2	1	BP
GO:0046514	ceramide catabolic process	1/251	17/17910	0.213404	0.634399	0.614792	PRKCD	1	BP
GO:0050711	negative regulation of interleukin-1 secretion	1/251	17/17910	0.213404	0.634399	0.614792	NLRP12	1	BP
GO:0060644	mammary gland epithelial cell differentiation	1/251	17/17910	0.213404	0.634399	0.614792	IRF6	1	BP
GO:0060850	regulation of transcription involved in cell fate commitment	1/251	17/17910	0.213404	0.634399	0.614792	SOX17	1	BP
GO:0061318	renal filtration cell differentiation	1/251	17/17910	0.213404	0.634399	0.614792	CD24	1	BP
GO:0070233	negative regulation of T cell apoptotic process	1/251	17/17910	0.213404	0.634399	0.614792	EFNA1	1	BP
GO:0070875	positive regulation of glycogen metabolic process	1/251	17/17910	0.213404	0.634399	0.614792	PHKG2	1	BP
GO:0070885	negative regulation of calcineurin-NFAT signaling cascade	1/251	17/17910	0.213404	0.634399	0.614792	HOMER2	1	BP
GO:0072112	glomerular visceral epithelial cell differentiation	1/251	17/17910	0.213404	0.634399	0.614792	CD24	1	BP
GO:0090185	negative regulation of kidney development	1/251	17/17910	0.213404	0.634399	0.614792	TACSTD2	1	BP
GO:0106057	negative regulation of calcineurin-mediated signaling	1/251	17/17910	0.213404	0.634399	0.614792	HOMER2	1	BP
GO:1901524	regulation of mitophagy	1/251	17/17910	0.213404	0.634399	0.614792	TSC2	1	BP
GO:1904355	positive regulation of telomere capping	1/251	17/17910	0.213404	0.634399	0.614792	PNKP	1	BP
GO:1905331	negative regulation of morphogenesis of an epithelium	1/251	17/17910	0.213404	0.634399	0.614792	TACSTD2	1	BP
GO:2000811	negative regulation of anoikis	1/251	17/17910	0.213404	0.634399	0.614792	ZNF304	1	BP
GO:0032880	regulation of protein localization	17/251	979/17910	0.213593	0.634399	0.614792	UCP2/PTP4A3/PRKCD/DISP1/NUMA1/ARHGEF5/SIX4/NLRP12/RAB8A/ERBB2/TRIM27/PCM1/LZTS2/TMEM30B/NR1H3/PRKCZ/CDK5RAP3	17	BP
GO:0048869	cellular developmental process	63/251	4088/17910	0.213622	0.634399	0.614792	SOX17/LSR/ARAP1/TACSTD2/PPL/PRSS8/KRT7/TMEM79/ELF3/ST14/MIR199A2/EFNA1/CLDN3/LAMB3/PTPN6/PRKCD/PATZ1/IRF6/MYH14/LZTS3/NUMA1/DDR1/PTPRF/CD24/IFT172/SHROOM3/PLXNB2/SIX4/GRHL1/MAPK8IP3/CELSR2/NEO1/PRKX/P4HTM/SCRIB/TEAD3/NECTIN2/RAB8A/FANCG/BHLHE41/MARK2/POR/ERBB2/YPEL3/SETD6/DBN1/SECISBP2/PCM1/LTBR/KMT2B/ATAT1/TBCC/NR1H3/KAT2A/FLOT2/WDR19/ZNF784/USP21/PRKCZ/MBOAT7/AAMP/NCDN/CDK5RAP3	63	BP
GO:0048037	cofactor binding	8/257	438/16967	0.34582	0.636436	0.588804	PTGS1/PPOX/P4HTM/POR/LCN2/ATAT1/DUS1L/HSD17B8	8	MF
GO:0008536	Ran GTPase binding	1/257	28/16967	0.347996	0.636436	0.588804	IPO4	1	MF
GO:0015144	carbohydrate transmembrane transporter activity	1/257	28/16967	0.347996	0.636436	0.588804	SLC45A4	1	MF
GO:0043548	phosphatidylinositol 3-kinase binding	1/257	28/16967	0.347996	0.636436	0.588804	FBXL2	1	MF
GO:0016310	phosphorylation	36/251	2243/17910	0.214748	0.637013	0.617325	HGS/NUAK2/EFNA1/TSC2/TRPT1/PTPN6/PRKCD/TRAF3IP1/STK36/ARHGEF5/DDR1/CD24/LIMK2/PLXNB2/MAPK8IP3/PRKX/FCSK/NLRP12/PNKP/ANKLE2/PRKD2/MARK2/PHKG2/ERBB2/TRIM27/LTBR/SCYL3/IP6K2/UQCRC1/CACTIN/PKN1/PRKCZ/TNIP2/STK16/COQ9/CDK5RAP3	36	BP
GO:0007368	determination of left/right symmetry	3/251	114/17910	0.214948	0.637013	0.617325	SOX17/DISP1/IFT172	3	BP
GO:0007389	pattern specification process	8/251	408/17910	0.215029	0.637013	0.617325	SOX17/TRAF3IP1/DISP1/IFT172/SHROOM3/CELSR2/KAT2A/WDR19	8	BP
GO:0030155	regulation of cell adhesion	12/251	659/17910	0.215709	0.637503	0.6178	TACSTD2/SIPA1/EFNA1/PTPN6/PRKCD/CD24/CELSR2/PRKX/PRKD2/ERBB2/FLOT2/PRKCZ	12	BP
GO:0006360	transcription by RNA polymerase I	2/251	62/17910	0.215722	0.637503	0.6178	GTF2H4/ERBB2	2	BP
GO:1901862	negative regulation of muscle tissue development	2/251	62/17910	0.215722	0.637503	0.6178	MIR199A2/SIX4	2	BP
GO:0005667	transcription factor complex	5/255	270/18675	0.309336	0.637733	0.614314	SOX17/GTF2H4/ATF7IP/NR1H3/KAT2A	5	CC
GO:0051233	spindle midzone	1/255	27/18675	0.310284	0.637733	0.614314	NUMA1	1	CC
GO:0070201	regulation of establishment of protein localization	13/251	723/17910	0.216054	0.637966	0.618249	UCP2/PTP4A3/PRKCD/DISP1/ARHGEF5/NLRP12/RAB8A/ERBB2/TRIM27/PCM1/TMEM30B/NR1H3/PRKCZ	13	BP
GO:0000428	DNA-directed RNA polymerase complex	2/255	84/18675	0.318608	0.63811	0.614677	GTF2H4/KAT2A	2	CC
GO:0036126	sperm flagellum	2/255	84/18675	0.318608	0.63811	0.614677	SCNN1A/IFT172	2	CC
GO:0055029	nuclear DNA-directed RNA polymerase complex	2/255	84/18675	0.318608	0.63811	0.614677	GTF2H4/KAT2A	2	CC
GO:0009925	basal plasma membrane	1/255	28/18675	0.319715	0.63811	0.614677	TACSTD2	1	CC
GO:0090543	Flemming body	1/255	28/18675	0.319715	0.63811	0.614677	EXOC7	1	CC
GO:1902555	endoribonuclease complex	1/255	28/18675	0.319715	0.63811	0.614677	RPP38	1	CC
GO:1905348	endonuclease complex	1/255	28/18675	0.319715	0.63811	0.614677	RPP38	1	CC
GO:0110053	regulation of actin filament organization	5/251	228/17910	0.216594	0.638311	0.618583	ARAP1/TACSTD2/PRKCD/ARHGEF5/TRIM27	5	BP
GO:0006914	autophagy	9/251	471/17910	0.217023	0.638311	0.618583	HGS/FBXL2/CLN3/MIR199A2/TSC2/PACS2/RAB8A/MARK2/EXOC7	9	BP
GO:0061919	process utilizing autophagic mechanism	9/251	471/17910	0.217023	0.638311	0.618583	HGS/FBXL2/CLN3/MIR199A2/TSC2/PACS2/RAB8A/MARK2/EXOC7	9	BP
GO:0000375	RNA splicing, via transesterification reactions	7/251	348/17910	0.217328	0.638311	0.618583	ESRP2/SUGP1/SNRNP35/PRCC/CACTIN/RNPC3/U2AF1L4	7	BP
GO:0009895	negative regulation of catabolic process	6/251	288/17910	0.218208	0.638311	0.618583	MIR199A2/EFNA1/TSC2/SECISBP2/CCAR2/CDK5RAP3	6	BP
GO:0042471	ear morphogenesis	3/251	115/17910	0.218604	0.638311	0.618583	SIX4/SCRIB/WDR19	3	BP
GO:0051153	regulation of striated muscle cell differentiation	3/251	115/17910	0.218604	0.638311	0.618583	MIR199A2/BHLHE41/KAT2A	3	BP
GO:0032269	negative regulation of cellular protein metabolic process	18/251	1049/17910	0.21926	0.638311	0.618583	PPP1R35/CLN3/EFNA1/TSC2/PTPN6/PRKCD/TRAF3IP1/NLRP12/PNKP/POR/TRIM27/PPP1R10/CACTIN/PKN1/PRKCZ/PPP1R9B/CCAR2/CDK5RAP3	18	BP
GO:0002228	natural killer cell mediated immunity	2/251	63/17910	0.220877	0.638311	0.618583	PTPN6/NECTIN2	2	BP
GO:0006487	protein N-linked glycosylation	2/251	63/17910	0.220877	0.638311	0.618583	DPM3/NUDT14	2	BP
GO:0043967	histone H4 acetylation	2/251	63/17910	0.220877	0.638311	0.618583	ING4/KAT2A	2	BP
GO:0055025	positive regulation of cardiac muscle tissue development	2/251	63/17910	0.220877	0.638311	0.618583	MIR199A2/KAT2A	2	BP
GO:0140029	exocytic process	2/251	63/17910	0.220877	0.638311	0.618583	SCRIB/RAB8A	2	BP
GO:0051248	negative regulation of protein metabolic process	19/251	1116/17910	0.221022	0.638311	0.618583	PPP1R35/CLN3/EFNA1/TSC2/PTPN6/PRKCD/TRAF3IP1/NLRP12/PNKP/POR/TRIM27/PPP1R10/CACTIN/FLOT2/PKN1/PRKCZ/PPP1R9B/CCAR2/CDK5RAP3	19	BP
GO:0006974	cellular response to DNA damage stimulus	14/251	791/17910	0.221249	0.638311	0.618583	MCM9/PRKCD/GTF2H4/INTS3/SMUG1/PNKP/ING4/FANCG/NUDT16L1/EMSY/PPP1R10/COPS7B/CCAR2/CDK5RAP3	14	BP
GO:0043123	positive regulation of I-kappaB kinase/NF-kappaB signaling	4/251	172/17910	0.221979	0.638311	0.618583	CXXC5/SLC44A2/LTBR/TNIP2	4	BP
GO:0072089	stem cell proliferation	3/251	116/17910	0.222274	0.638311	0.618583	SOX17/PLXNB2/TEAD3	3	BP
GO:0098771	inorganic ion homeostasis	11/251	600/17910	0.222408	0.638311	0.618583	SCNN1A/CP/CNNM4/CLN3/MIR199A2/PTPN6/CD24/LPAR2/NEO1/LCN2/SLC25A28	11	BP
GO:0043588	skin development	8/251	412/17910	0.222459	0.638311	0.618583	PPL/PRSS8/KRT7/TMEM79/ST14/IRF6/NUMA1/GRHL1	8	BP
GO:0048584	positive regulation of response to stimulus	37/251	2322/17910	0.223892	0.638311	0.618583	ARAP1/CNPY3/MUC16/ELF3/PTP4A3/MIR199A2/CXXC5/EFNA1/PTPN6/PRKCD/CFB/STK36/DISP1/NUMA1/PLAGL2/ARHGEF5/CD24/IFT172/HOMER2/MAPK8IP3/NEO1/NLRP12/RGL2/SLC44A2/PRKD2/NECTIN2/POR/ERBB2/YPEL3/LTBR/CACTIN/NR1H3/PKN1/PRKCZ/CCAR2/TNIP2/CDK5RAP3	37	BP
GO:0007050	cell cycle arrest	5/251	231/17910	0.224181	0.638311	0.618583	MED25/IRF6/ING4/PPP1R9B/SGSM3	5	BP
GO:0018105	peptidyl-serine phosphorylation	5/251	231/17910	0.224181	0.638311	0.618583	PRKCD/PRKX/PRKD2/MARK2/PRKCZ	5	BP
GO:0048568	embryonic organ development	8/251	413/17910	0.224331	0.638311	0.618583	SOX17/ST14/EFNA1/TRAF3IP1/IFT172/SIX4/SCRIB/WDR19	8	BP
GO:0010832	negative regulation of myotube differentiation	1/251	18/17910	0.224438	0.638311	0.618583	BHLHE41	1	BP
GO:0010888	negative regulation of lipid storage	1/251	18/17910	0.224438	0.638311	0.618583	NR1H3	1	BP
GO:0030903	notochord development	1/251	18/17910	0.224438	0.638311	0.618583	EFNA1	1	BP
GO:0031065	positive regulation of histone deacetylation	1/251	18/17910	0.224438	0.638311	0.618583	PRKD2	1	BP
GO:0032460	negative regulation of protein oligomerization	1/251	18/17910	0.224438	0.638311	0.618583	PEX14	1	BP
GO:0032793	positive regulation of CREB transcription factor activity	1/251	18/17910	0.224438	0.638311	0.618583	PRKD2	1	BP
GO:0033005	positive regulation of mast cell activation	1/251	18/17910	0.224438	0.638311	0.618583	NECTIN2	1	BP
GO:0034063	stress granule assembly	1/251	18/17910	0.224438	0.638311	0.618583	ATXN2	1	BP
GO:0034471	ncRNA 5'-end processing	1/251	18/17910	0.224438	0.638311	0.618583	RPP38	1	BP
GO:0035089	establishment of apical/basal cell polarity	1/251	18/17910	0.224438	0.638311	0.618583	SCRIB	1	BP
GO:0035269	protein O-linked mannosylation	1/251	18/17910	0.224438	0.638311	0.618583	DPM3	1	BP
GO:0036342	post-anal tail morphogenesis	1/251	18/17910	0.224438	0.638311	0.618583	TRAF3IP1	1	BP
GO:0038083	peptidyl-tyrosine autophosphorylation	1/251	18/17910	0.224438	0.638311	0.618583	DDR1	1	BP
GO:0042772	DNA damage response, signal transduction resulting in transcription	1/251	18/17910	0.224438	0.638311	0.618583	ING4	1	BP
GO:0042789	mRNA transcription by RNA polymerase II	1/251	18/17910	0.224438	0.638311	0.618583	SOX17	1	BP
GO:0043011	myeloid dendritic cell differentiation	1/251	18/17910	0.224438	0.638311	0.618583	LTBR	1	BP
GO:0044827	modulation by host of viral genome replication	1/251	18/17910	0.224438	0.638311	0.618583	FBXL2	1	BP
GO:0060749	mammary gland alveolus development	1/251	18/17910	0.224438	0.638311	0.618583	DDR1	1	BP
GO:0061377	mammary gland lobule development	1/251	18/17910	0.224438	0.638311	0.618583	DDR1	1	BP
GO:0071371	cellular response to gonadotropin stimulus	1/251	18/17910	0.224438	0.638311	0.618583	POR	1	BP
GO:0071625	vocalization behavior	1/251	18/17910	0.224438	0.638311	0.618583	MYH14	1	BP
GO:0071800	podosome assembly	1/251	18/17910	0.224438	0.638311	0.618583	ARHGEF5	1	BP
GO:0072311	glomerular epithelial cell differentiation	1/251	18/17910	0.224438	0.638311	0.618583	CD24	1	BP
GO:0090330	regulation of platelet aggregation	1/251	18/17910	0.224438	0.638311	0.618583	PRKCD	1	BP
GO:1903034	regulation of response to wounding	4/251	173/17910	0.224947	0.639259	0.619502	EPPK1/MIR199A2/PRKCD/PTPRF	4	BP
GO:1900180	regulation of protein localization to nucleus	3/251	117/17910	0.225956	0.640366	0.620575	PRKCD/LZTS2/CDK5RAP3	3	BP
GO:0015914	phospholipid transport	2/251	64/17910	0.226043	0.640366	0.620575	PRKCD/TMEM30B	2	BP
GO:0031060	regulation of histone methylation	2/251	64/17910	0.226043	0.640366	0.620575	KMT2B/ZNF304	2	BP
GO:0061371	determination of heart left/right asymmetry	2/251	64/17910	0.226043	0.640366	0.620575	SOX17/IFT172	2	BP
GO:0000175	3'-5'-exoribonuclease activity	1/257	29/16967	0.357889	0.641791	0.593757	PAN2	1	MF
GO:0005154	epidermal growth factor receptor binding	1/257	29/16967	0.357889	0.641791	0.593757	ATXN2	1	MF
GO:0033764	steroid dehydrogenase activity, acting on the CH-OH group of donors, NAD or NADP as acceptor	1/257	29/16967	0.357889	0.641791	0.593757	HSD17B8	1	MF
GO:0005496	steroid binding	2/257	83/16967	0.358855	0.641791	0.593757	NR1H3/GRAMD1A	2	MF
GO:0051082	unfolded protein binding	2/257	83/16967	0.358855	0.641791	0.593757	CLN3/MDN1	2	MF
GO:0140096	catalytic activity, acting on a protein	30/257	1837/16967	0.358922	0.641791	0.593757	NUAK2/FBXL2/PRSS8/ST14/PTP4A3/PTPN6/PRKCD/CFB/STK36/GTF2H4/DDR1/PTPRF/LIMK2/PRKX/PRKD2/MARK2/PHKG2/ERBB2/RNF135/SETD6/SETDB1/TRIM27/KMT2B/PKN1/USP21/PRKCZ/RABGGTA/IRF2BP1/STK16/EEF2KMT	30	MF
GO:0019901	protein kinase binding	10/257	568/16967	0.359167	0.641791	0.593757	FAM83H/PTPN6/PRKCD/CD24/PRKD2/RAB8A/PKN1/PRKCZ/TNIP2/CDK5RAP3	10	MF
GO:0043903	regulation of symbiosis, encompassing mutualism through parasitism	5/251	232/17910	0.226728	0.641807	0.621971	FBXL2/NECTIN2/SETDB1/TRIM27/EXOC7	5	BP
GO:0033036	macromolecule localization	43/251	2735/17910	0.227805	0.644019	0.624115	HGS/UCP2/FAM83H/MCM9/PTP4A3/TSC2/ATXN2/AP1M2/PRKCD/DISP1/NUMA1/TMCO6/ARHGEF5/CD24/SHROOM3/SIX4/MAPK8IP3/PACS2/NLRP12/CCDC120/SCRIB/AP1G2/SLC27A3/RAB8A/ERBB2/IPO4/DBN1/TRIM27/PCM1/LZTS2/PPP1R10/TMEM30B/PEX14/EXOC7/NR1H3/GRAMD1A/FLOT2/WDR19/PRKCZ/MAU2/KIAA0753/U2AF1L4/CDK5RAP3	43	BP
GO:0051130	positive regulation of cellular component organization	20/251	1189/17910	0.229135	0.644019	0.624115	ARAP1/MED25/PRKCD/NUMA1/GTF2H4/ARHGEF5/PLXNB2/ATF7IP/PNKP/PRKD2/MARK2/PAN2/SETDB1/DBN1/TRIM27/LCN2/PPP1R10/ATAT1/ZNF304/KAT2A	20	BP
GO:0043543	protein acylation	5/251	233/17910	0.229284	0.644019	0.624115	YEATS2/ING4/POR/ATAT1/KAT2A	5	BP
GO:0006997	nucleus organization	3/251	118/17910	0.229649	0.644019	0.624115	NUMA1/ANKLE2/NECTIN2	3	BP
GO:0007169	transmembrane receptor protein tyrosine kinase signaling pathway	12/251	669/17910	0.230375	0.644019	0.624115	ARAP1/HGS/ESRP2/CNKSR1/PTP4A3/EFNA1/TSC2/PRKCD/DDR1/PRKD2/ERBB2/PRKCZ	12	BP
GO:0022900	electron transport chain	4/251	175/17910	0.230915	0.644019	0.624115	POR/CYB561/UQCRC1/COQ9	4	BP
GO:0001501	skeletal system development	9/251	479/17910	0.230969	0.644019	0.624115	ACP2/PTPN6/IFT172/MIGA2/SIX4/POR/FBXW4/RAI1/WDR19	9	BP
GO:0071900	regulation of protein serine/threonine kinase activity	9/251	479/17910	0.230969	0.644019	0.624115	HGS/PTPN6/PRKCD/ARHGEF5/CD24/MAPK8IP3/ERBB2/PKN1/CDK5RAP3	9	BP
GO:0003143	embryonic heart tube morphogenesis	2/251	65/17910	0.231217	0.644019	0.624115	SOX17/IFT172	2	BP
GO:0006687	glycosphingolipid metabolic process	2/251	65/17910	0.231217	0.644019	0.624115	CLN3/PRKCD	2	BP
GO:0030858	positive regulation of epithelial cell differentiation	2/251	65/17910	0.231217	0.644019	0.624115	NUMA1/CD24	2	BP
GO:0035924	cellular response to vascular endothelial growth factor stimulus	2/251	65/17910	0.231217	0.644019	0.624115	PTP4A3/PRKD2	2	BP
GO:1904888	cranial skeletal system development	2/251	65/17910	0.231217	0.644019	0.624115	SIX4/WDR19	2	BP
GO:0010632	regulation of epithelial cell migration	6/251	294/17910	0.231732	0.644019	0.624115	TACSTD2/EPPK1/MIR199A2/EFNA1/PRKD2/AAMP	6	BP
GO:0000122	negative regulation of transcription by RNA polymerase II	13/251	735/17910	0.232903	0.644019	0.624115	YEATS2/MED25/CXXC5/EFNA1/ATF7IP/BHLHE41/ZNF692/TRIM27/KCTD1/NR1H3/IRF2BP1/ERF/VPS72	13	BP
GO:0071222	cellular response to lipopolysaccharide	4/251	176/17910	0.233913	0.644019	0.624115	LCN2/CACTIN/NR1H3/TNIP2	4	BP
GO:0010605	negative regulation of macromolecule metabolic process	48/251	3087/17910	0.23518	0.644019	0.624115	PPP1R35/YEATS2/MED25/ELF3/CLN3/MIR199A2/CXXC5/EFNA1/TSC2/ATXN2/PTPN6/PRKCD/ZNF282/TRAF3IP1/PATZ1/SIX4/ZNF256/ATF7IP/NLRP12/PNKP/ING4/BHLHE41/NUDT16L1/POR/ZNF692/PAN2/SETDB1/TRIM27/SECISBP2/KMT2B/KCTD1/PPP1R10/PEX14/CACTIN/ZNF304/NR1H3/SPINDOC/FLOT2/PKN1/PRKCZ/MAF1/PPP1R9B/IRF2BP1/CCAR2/ERF/VPS72/EDC3/CDK5RAP3	48	BP
GO:0001710	mesodermal cell fate commitment	1/251	19/17910	0.235318	0.644019	0.624115	SOX17	1	BP
GO:0002726	positive regulation of T cell cytokine production	1/251	19/17910	0.235318	0.644019	0.624115	PRKCZ	1	BP
GO:0003159	morphogenesis of an endothelium	1/251	19/17910	0.235318	0.644019	0.624115	PRKD2	1	BP
GO:0007095	mitotic G2 DNA damage checkpoint	1/251	19/17910	0.235318	0.644019	0.624115	CDK5RAP3	1	BP
GO:0010544	negative regulation of platelet activation	1/251	19/17910	0.235318	0.644019	0.624115	PRKCD	1	BP
GO:0010612	regulation of cardiac muscle adaptation	1/251	19/17910	0.235318	0.644019	0.624115	MIR199A2	1	BP
GO:0021756	striatum development	1/251	19/17910	0.235318	0.644019	0.624115	SECISBP2	1	BP
GO:0023019	signal transduction involved in regulation of gene expression	1/251	19/17910	0.235318	0.644019	0.624115	SOX17	1	BP
GO:0030949	positive regulation of vascular endothelial growth factor receptor signaling pathway	1/251	19/17910	0.235318	0.644019	0.624115	PRKD2	1	BP
GO:0032069	regulation of nuclease activity	1/251	19/17910	0.235318	0.644019	0.624115	PRKCD	1	BP
GO:0032332	positive regulation of chondrocyte differentiation	1/251	19/17910	0.235318	0.644019	0.624115	POR	1	BP
GO:0034138	toll-like receptor 3 signaling pathway	1/251	19/17910	0.235318	0.644019	0.624115	TNIP2	1	BP
GO:0034643	establishment of mitochondrion localization, microtubule-mediated	1/251	19/17910	0.235318	0.644019	0.624115	RHOT2	1	BP
GO:0035268	protein mannosylation	1/251	19/17910	0.235318	0.644019	0.624115	DPM3	1	BP
GO:0046386	deoxyribose phosphate catabolic process	1/251	19/17910	0.235318	0.644019	0.624115	SMUG1	1	BP
GO:0046599	regulation of centriole replication	1/251	19/17910	0.235318	0.644019	0.624115	KAT2A	1	BP
GO:0047497	mitochondrion transport along microtubule	1/251	19/17910	0.235318	0.644019	0.624115	RHOT2	1	BP
GO:0050860	negative regulation of T cell receptor signaling pathway	1/251	19/17910	0.235318	0.644019	0.624115	PTPN6	1	BP
GO:0051546	keratinocyte migration	1/251	19/17910	0.235318	0.644019	0.624115	EPPK1	1	BP
GO:0051647	nucleus localization	1/251	19/17910	0.235318	0.644019	0.624115	PCM1	1	BP
GO:0061154	endothelial tube morphogenesis	1/251	19/17910	0.235318	0.644019	0.624115	PRKD2	1	BP
GO:0072074	kidney mesenchyme development	1/251	19/17910	0.235318	0.644019	0.624115	SIX4	1	BP
GO:0072079	nephron tubule formation	1/251	19/17910	0.235318	0.644019	0.624115	SIX4	1	BP
GO:0090190	positive regulation of branching involved in ureteric bud morphogenesis	1/251	19/17910	0.235318	0.644019	0.624115	SIX4	1	BP
GO:1903242	regulation of cardiac muscle hypertrophy in response to stress	1/251	19/17910	0.235318	0.644019	0.624115	MIR199A2	1	BP
GO:1990182	exosomal secretion	1/251	19/17910	0.235318	0.644019	0.624115	HGS	1	BP
GO:2000774	positive regulation of cellular senescence	1/251	19/17910	0.235318	0.644019	0.624115	YPEL3	1	BP
GO:0051129	negative regulation of cellular component organization	12/251	673/17910	0.236352	0.644547	0.624626	ARAP1/TACSTD2/MIR199A2/EFNA1/TSC2/ATXN2/PRKCD/TRAF3IP1/PEX14/NR1H3/KAT2A/PRKCZ	12	BP
GO:0010517	regulation of phospholipase activity	2/251	66/17910	0.236399	0.644547	0.624626	LPAR2/PRKCZ	2	BP
GO:0043030	regulation of macrophage activation	2/251	66/17910	0.236399	0.644547	0.624626	NR1H3/TNIP2	2	BP
GO:0051148	negative regulation of muscle cell differentiation	2/251	66/17910	0.236399	0.644547	0.624626	MIR199A2/BHLHE41	2	BP
GO:2000573	positive regulation of DNA biosynthetic process	2/251	66/17910	0.236399	0.644547	0.624626	PNKP/PRKD2	2	BP
GO:0030117	membrane coat	2/255	86/18675	0.32863	0.648636	0.624817	AP1M2/AP1G2	2	CC
GO:0048475	coated membrane	2/255	86/18675	0.32863	0.648636	0.624817	AP1M2/AP1G2	2	CC
GO:0002102	podosome	1/255	29/18675	0.329018	0.648636	0.624817	ARHGEF5	1	CC
GO:0042127	regulation of cell proliferation	27/251	1664/17910	0.238459	0.649382	0.629313	SOX17/TACSTD2/HGS/ESRP2/EPPK1/MED25/PTGS1/MIR199A2/TSC2/PTPN6/IRF6/DDR1/CD24/IFT172/SIX4/PRKD2/ING4/POR/ERBB2/LZTS2/C1orf56/FBXW4/ZNF304/PKN1/PRKCZ/PPP1R9B/TBC1D8	27	BP
GO:0071375	cellular response to peptide hormone stimulus	6/251	297/17910	0.238592	0.649382	0.629313	UCP2/TSC2/PRKCD/RAB8A/POR/PRKCZ	6	BP
GO:0048699	generation of neurons	23/251	1398/17910	0.240039	0.649382	0.629313	EFNA1/LZTS3/DDR1/PTPRF/IFT172/PLXNB2/SIX4/MAPK8IP3/CELSR2/NEO1/SCRIB/TEAD3/RAB8A/MARK2/ERBB2/DBN1/SECISBP2/PCM1/ATAT1/USP21/PRKCZ/NCDN/CDK5RAP3	23	BP
GO:0002758	innate immune response-activating signal transduction	6/251	298/17910	0.240892	0.649382	0.629313	CNPY3/MUC16/PRKCD/CACTIN/NR1H3/TNIP2	6	BP
GO:0048732	gland development	8/251	422/17910	0.241437	0.649382	0.629313	LSR/ESRP2/UCP2/ELF3/IRF6/DDR1/SIX4/SCRIB	8	BP
GO:0050918	positive chemotaxis	2/251	67/17910	0.241587	0.649382	0.629313	TSC2/SCRIB	2	BP
GO:0070227	lymphocyte apoptotic process	2/251	67/17910	0.241587	0.649382	0.629313	EFNA1/PKN1	2	BP
GO:1903051	negative regulation of proteolysis involved in cellular protein catabolic process	2/251	67/17910	0.241587	0.649382	0.629313	EFNA1/CCAR2	2	BP
GO:0051223	regulation of protein transport	12/251	677/17910	0.242389	0.649382	0.629313	UCP2/PRKCD/DISP1/ARHGEF5/NLRP12/RAB8A/ERBB2/TRIM27/PCM1/TMEM30B/NR1H3/PRKCZ	12	BP
GO:1902904	negative regulation of supramolecular fiber organization	3/251	122/17910	0.244532	0.649382	0.629313	ARAP1/TACSTD2/PRKCD	3	BP
GO:0019220	regulation of phosphate metabolic process	27/251	1671/17910	0.24531	0.649382	0.629313	PPP1R16A/PPP1R35/HGS/EFNA1/TSC2/TRPT1/PTPN6/PRKCD/TRAF3IP1/ARHGEF5/CD24/PLXNB2/MAPK8IP3/NLRP12/ANKLE2/PRKD2/MARK2/ERBB2/TRIM27/LTBR/PPP1R10/CACTIN/PKN1/PRKCZ/CSRNP2/PPP1R9B/CDK5RAP3	27	BP
GO:0000966	RNA 5'-end processing	1/251	20/17910	0.246046	0.649382	0.629313	RPP38	1	BP
GO:0006622	protein targeting to lysosome	1/251	20/17910	0.246046	0.649382	0.629313	HGS	1	BP
GO:0006817	phosphate ion transport	1/251	20/17910	0.246046	0.649382	0.629313	IP6K2	1	BP
GO:0007289	spermatid nucleus differentiation	1/251	20/17910	0.246046	0.649382	0.629313	NECTIN2	1	BP
GO:0008356	asymmetric cell division	1/251	20/17910	0.246046	0.649382	0.629313	TEAD3	1	BP
GO:0009081	branched-chain amino acid metabolic process	1/251	20/17910	0.246046	0.649382	0.629313	BCKDHA	1	BP
GO:0009083	branched-chain amino acid catabolic process	1/251	20/17910	0.246046	0.649382	0.629313	BCKDHA	1	BP
GO:0009226	nucleotide-sugar biosynthetic process	1/251	20/17910	0.246046	0.649382	0.629313	FCSK	1	BP
GO:0010869	regulation of receptor biosynthetic process	1/251	20/17910	0.246046	0.649382	0.629313	NR1H3	1	BP
GO:0030220	platelet formation	1/251	20/17910	0.246046	0.649382	0.629313	PTPN6	1	BP
GO:0033194	response to hydroperoxide	1/251	20/17910	0.246046	0.649382	0.629313	PRKCD	1	BP
GO:0033630	positive regulation of cell adhesion mediated by integrin	1/251	20/17910	0.246046	0.649382	0.629313	PTPN6	1	BP
GO:0034143	regulation of toll-like receptor 4 signaling pathway	1/251	20/17910	0.246046	0.649382	0.629313	NR1H3	1	BP
GO:0034505	tooth mineralization	1/251	20/17910	0.246046	0.649382	0.629313	CNNM4	1	BP
GO:0043031	negative regulation of macrophage activation	1/251	20/17910	0.246046	0.649382	0.629313	NR1H3	1	BP
GO:0043586	tongue development	1/251	20/17910	0.246046	0.649382	0.629313	SIX4	1	BP
GO:0045019	negative regulation of nitric oxide biosynthetic process	1/251	20/17910	0.246046	0.649382	0.629313	MIR199A2	1	BP
GO:0045723	positive regulation of fatty acid biosynthetic process	1/251	20/17910	0.246046	0.649382	0.629313	NR1H3	1	BP
GO:0046628	positive regulation of insulin receptor signaling pathway	1/251	20/17910	0.246046	0.649382	0.629313	PRKCZ	1	BP
GO:0051797	regulation of hair follicle development	1/251	20/17910	0.246046	0.649382	0.629313	NUMA1	1	BP
GO:0060602	branch elongation of an epithelium	1/251	20/17910	0.246046	0.649382	0.629313	SIX4	1	BP
GO:0060713	labyrinthine layer morphogenesis	1/251	20/17910	0.246046	0.649382	0.629313	ST14	1	BP
GO:0060972	left/right pattern formation	1/251	20/17910	0.246046	0.649382	0.629313	IFT172	1	BP
GO:0061003	positive regulation of dendritic spine morphogenesis	1/251	20/17910	0.246046	0.649382	0.629313	DBN1	1	BP
GO:0061162	establishment of monopolar cell polarity	1/251	20/17910	0.246046	0.649382	0.629313	SCRIB	1	BP
GO:0070584	mitochondrion morphogenesis	1/251	20/17910	0.246046	0.649382	0.629313	MYH14	1	BP
GO:0070734	histone H3-K27 methylation	1/251	20/17910	0.246046	0.649382	0.629313	ZNF304	1	BP
GO:0071397	cellular response to cholesterol	1/251	20/17910	0.246046	0.649382	0.629313	GRAMD1A	1	BP
GO:0097734	extracellular exosome biogenesis	1/251	20/17910	0.246046	0.649382	0.629313	HGS	1	BP
GO:1902473	regulation of protein localization to synapse	1/251	20/17910	0.246046	0.649382	0.629313	PRKCZ	1	BP
GO:1904406	negative regulation of nitric oxide metabolic process	1/251	20/17910	0.246046	0.649382	0.629313	MIR199A2	1	BP
GO:2000380	regulation of mesoderm development	1/251	20/17910	0.246046	0.649382	0.629313	SOX17	1	BP
GO:2001014	regulation of skeletal muscle cell differentiation	1/251	20/17910	0.246046	0.649382	0.629313	SIX4	1	BP
GO:0008009	chemokine activity	1/257	30/16967	0.367631	0.650517	0.60183	CXCL16	1	MF
GO:0016878	acid-thiol ligase activity	1/257	30/16967	0.367631	0.650517	0.60183	SLC27A3	1	MF
GO:0071889	14-3-3 protein binding	1/257	30/16967	0.367631	0.650517	0.60183	PRKCZ	1	MF
GO:0007155	cell adhesion	22/251	1338/17910	0.247225	0.651699	0.631557	TACSTD2/MUC16/SIPA1/EFNA1/CLDN3/LAMB3/PTPN6/PRKCD/DDR1/PTPRF/CD24/PLXNB2/CELSR2/NEO1/PRKX/MPZL2/SCRIB/PRKD2/NECTIN2/ERBB2/FLOT2/PRKCZ	22	BP
GO:0051174	regulation of phosphorus metabolic process	27/251	1673/17910	0.247283	0.651699	0.631557	PPP1R16A/PPP1R35/HGS/EFNA1/TSC2/TRPT1/PTPN6/PRKCD/TRAF3IP1/ARHGEF5/CD24/PLXNB2/MAPK8IP3/NLRP12/ANKLE2/PRKD2/MARK2/ERBB2/TRIM27/LTBR/PPP1R10/CACTIN/PKN1/PRKCZ/CSRNP2/PPP1R9B/CDK5RAP3	27	BP
GO:0005096	GTPase activator activity	4/257	203/16967	0.369736	0.652123	0.603316	ARAP1/SIPA1/TSC2/SGSM3	4	MF
GO:0009855	determination of bilateral symmetry	3/251	123/17910	0.248277	0.652423	0.632259	SOX17/DISP1/IFT172	3	BP
GO:0030326	embryonic limb morphogenesis	3/251	123/17910	0.248277	0.652423	0.632259	TRAF3IP1/FBXW4/WDR19	3	BP
GO:0032479	regulation of type I interferon production	3/251	123/17910	0.248277	0.652423	0.632259	TRAF3IP1/RNF135/CACTIN	3	BP
GO:0035113	embryonic appendage morphogenesis	3/251	123/17910	0.248277	0.652423	0.632259	TRAF3IP1/FBXW4/WDR19	3	BP
GO:0005506	iron ion binding	3/257	144/16967	0.372793	0.654741	0.605738	TYW5/P4HTM/LCN2	3	MF
GO:0004003	ATP-dependent DNA helicase activity	1/257	31/16967	0.377227	0.654741	0.605738	CHD3	1	MF
GO:0016229	steroid dehydrogenase activity	1/257	31/16967	0.377227	0.654741	0.605738	HSD17B8	1	MF
GO:0016896	exoribonuclease activity, producing 5'-phosphomonoesters	1/257	31/16967	0.377227	0.654741	0.605738	PAN2	1	MF
GO:0097718	disordered domain specific binding	1/257	31/16967	0.377227	0.654741	0.605738	NUMA1	1	MF
GO:0006353	DNA-templated transcription, termination	2/251	69/17910	0.251978	0.654915	0.634674	GTF2H4/ZNF473	2	BP
GO:0051155	positive regulation of striated muscle cell differentiation	2/251	69/17910	0.251978	0.654915	0.634674	MIR199A2/KAT2A	2	BP
GO:0009799	specification of symmetry	3/251	124/17910	0.252031	0.654915	0.634674	SOX17/DISP1/IFT172	3	BP
GO:0042177	negative regulation of protein catabolic process	3/251	124/17910	0.252031	0.654915	0.634674	EFNA1/CCAR2/CDK5RAP3	3	BP
GO:0043901	negative regulation of multi-organism process	4/251	182/17910	0.252094	0.654915	0.634674	TRAF3IP1/SETDB1/TRIM27/CACTIN	4	BP
GO:0022610	biological adhesion	22/251	1345/17910	0.254958	0.654915	0.634674	TACSTD2/MUC16/SIPA1/EFNA1/CLDN3/LAMB3/PTPN6/PRKCD/DDR1/PTPRF/CD24/PLXNB2/CELSR2/NEO1/PRKX/MPZL2/SCRIB/PRKD2/NECTIN2/ERBB2/FLOT2/PRKCZ	22	BP
GO:0071219	cellular response to molecule of bacterial origin	4/251	183/17910	0.255154	0.654915	0.634674	LCN2/CACTIN/NR1H3/TNIP2	4	BP
GO:0032606	type I interferon production	3/251	125/17910	0.255793	0.654915	0.634674	TRAF3IP1/RNF135/CACTIN	3	BP
GO:0008285	negative regulation of cell proliferation	13/251	751/17910	0.256161	0.654915	0.634674	HGS/EPPK1/MED25/MIR199A2/TSC2/PTPN6/IRF6/DDR1/IFT172/ING4/ERBB2/LZTS2/PKN1	13	BP
GO:0000165	MAPK cascade	15/251	882/17910	0.256376	0.654915	0.634674	HGS/EFNA1/PTPN6/PRKCD/ARHGEF5/CD24/MAPK8IP3/NLRP12/PRKD2/ERBB2/LTBR/PKN1/PRKCZ/TNIP2/CDK5RAP3	15	BP
GO:0000423	mitophagy	1/251	21/17910	0.256624	0.654915	0.634674	TSC2	1	BP
GO:0003351	epithelial cilium movement	1/251	21/17910	0.256624	0.654915	0.634674	STK36	1	BP
GO:0006293	nucleotide-excision repair, preincision complex stabilization	1/251	21/17910	0.256624	0.654915	0.634674	GTF2H4	1	BP
GO:0006295	nucleotide-excision repair, DNA incision, 3'-to lesion	1/251	21/17910	0.256624	0.654915	0.634674	GTF2H4	1	BP
GO:0006907	pinocytosis	1/251	21/17910	0.256624	0.654915	0.634674	NR1H3	1	BP
GO:0008045	motor neuron axon guidance	1/251	21/17910	0.256624	0.654915	0.634674	ERBB2	1	BP
GO:0008053	mitochondrial fusion	1/251	21/17910	0.256624	0.654915	0.634674	MIGA2	1	BP
GO:0010893	positive regulation of steroid biosynthetic process	1/251	21/17910	0.256624	0.654915	0.634674	POR	1	BP
GO:0010985	negative regulation of lipoprotein particle clearance	1/251	21/17910	0.256624	0.654915	0.634674	MIR199A2	1	BP
GO:0019228	neuronal action potential	1/251	21/17910	0.256624	0.654915	0.634674	MYH14	1	BP
GO:0030728	ovulation	1/251	21/17910	0.256624	0.654915	0.634674	KMT2B	1	BP
GO:0032373	positive regulation of sterol transport	1/251	21/17910	0.256624	0.654915	0.634674	NR1H3	1	BP
GO:0032376	positive regulation of cholesterol transport	1/251	21/17910	0.256624	0.654915	0.634674	NR1H3	1	BP
GO:0032462	regulation of protein homooligomerization	1/251	21/17910	0.256624	0.654915	0.634674	PEX14	1	BP
GO:0032674	regulation of interleukin-5 production	1/251	21/17910	0.256624	0.654915	0.634674	PRKCZ	1	BP
GO:0032928	regulation of superoxide anion generation	1/251	21/17910	0.256624	0.654915	0.634674	PRKCD	1	BP
GO:0034204	lipid translocation	1/251	21/17910	0.256624	0.654915	0.634674	TMEM30B	1	BP
GO:0035743	CD4-positive, alpha-beta T cell cytokine production	1/251	21/17910	0.256624	0.654915	0.634674	PRKCZ	1	BP
GO:0036344	platelet morphogenesis	1/251	21/17910	0.256624	0.654915	0.634674	PTPN6	1	BP
GO:0045332	phospholipid translocation	1/251	21/17910	0.256624	0.654915	0.634674	TMEM30B	1	BP
GO:0060044	negative regulation of cardiac muscle cell proliferation	1/251	21/17910	0.256624	0.654915	0.634674	MIR199A2	1	BP
GO:0060260	regulation of transcription initiation from RNA polymerase II promoter	1/251	21/17910	0.256624	0.654915	0.634674	ATF7IP	1	BP
GO:0061339	establishment or maintenance of monopolar cell polarity	1/251	21/17910	0.256624	0.654915	0.634674	SCRIB	1	BP
GO:0072010	glomerular epithelium development	1/251	21/17910	0.256624	0.654915	0.634674	CD24	1	BP
GO:0090208	positive regulation of triglyceride metabolic process	1/251	21/17910	0.256624	0.654915	0.634674	NR1H3	1	BP
GO:0097186	amelogenesis	1/251	21/17910	0.256624	0.654915	0.634674	CNNM4	1	BP
GO:0097709	connective tissue replacement	1/251	21/17910	0.256624	0.654915	0.634674	MIR199A2	1	BP
GO:1901798	positive regulation of signal transduction by p53 class mediator	1/251	21/17910	0.256624	0.654915	0.634674	CDK5RAP3	1	BP
GO:1903010	regulation of bone development	1/251	21/17910	0.256624	0.654915	0.634674	POR	1	BP
GO:1904886	beta-catenin destruction complex disassembly	1/251	21/17910	0.256624	0.654915	0.634674	FRAT2	1	BP
GO:2000114	regulation of establishment of cell polarity	1/251	21/17910	0.256624	0.654915	0.634674	FLOT2	1	BP
GO:0030880	RNA polymerase complex	2/255	87/18675	0.333627	0.655047	0.630992	GTF2H4/KAT2A	2	CC
GO:0002696	positive regulation of leukocyte activation	6/251	305/17910	0.257177	0.655233	0.634982	PTPN6/CD24/NECTIN2/FLOT2/PRKCZ/TNIP2	6	BP
GO:0046651	lymphocyte proliferation	5/251	244/17910	0.257916	0.655233	0.634982	PTPN6/PRKCD/CD24/ERBB2/PKN1	5	BP
GO:0051098	regulation of binding	7/251	368/17910	0.258909	0.655233	0.634982	MED25/PRKCD/PTPRF/MARK2/PEX14/ZNF304/MAU2	7	BP
GO:0044403	symbiont process	15/251	884/17910	0.259117	0.655233	0.634982	FBXL2/KRT7/TSC2/AP1M2/ATF7IP/PACS2/SCRIB/AP1G2/NECTIN2/SETDB1/TRIM27/LTBR/EXOC7/KAT2A/COPS7B	15	BP
GO:0060359	response to ammonium ion	3/251	126/17910	0.259563	0.655233	0.634982	HOMER2/FCSK/PPP1R9B	3	BP
GO:0030036	actin cytoskeleton organization	10/251	559/17910	0.259708	0.655233	0.634982	ARAP1/TACSTD2/NUAK2/ARFIP2/PRKCD/MYH14/ARHGEF5/SIX4/DBN1/TRIM27	10	BP
GO:0048812	neuron projection morphogenesis	10/251	559/17910	0.259708	0.655233	0.634982	EFNA1/LZTS3/DDR1/CELSR2/NEO1/RAB8A/MARK2/ERBB2/DBN1/PRKCZ	10	BP
GO:0050730	regulation of peptidyl-tyrosine phosphorylation	5/251	245/17910	0.260562	0.655233	0.634982	EFNA1/PTPN6/PRKCD/CD24/PRKCZ	5	BP
GO:1902115	regulation of organelle assembly	4/251	185/17910	0.261295	0.655233	0.634982	NUMA1/ARHGEF5/PAN2/KAT2A	4	BP
GO:0023014	signal transduction by protein phosphorylation	15/251	886/17910	0.261868	0.655233	0.634982	HGS/EFNA1/PTPN6/PRKCD/ARHGEF5/CD24/MAPK8IP3/NLRP12/PRKD2/ERBB2/LTBR/PKN1/PRKCZ/TNIP2/CDK5RAP3	15	BP
GO:0050863	regulation of T cell activation	6/251	307/17910	0.261884	0.655233	0.634982	PTPN6/CD24/ERBB2/KAT2A/FLOT2/PRKCZ	6	BP
GO:0000288	nuclear-transcribed mRNA catabolic process, deadenylation-dependent decay	2/251	71/17910	0.262379	0.655233	0.634982	PAN2/EDC3	2	BP
GO:0005977	glycogen metabolic process	2/251	71/17910	0.262379	0.655233	0.634982	GAA/PHKG2	2	BP
GO:0019674	NAD metabolic process	2/251	71/17910	0.262379	0.655233	0.634982	NADSYN1/NAXE	2	BP
GO:0034121	regulation of toll-like receptor signaling pathway	2/251	71/17910	0.262379	0.655233	0.634982	CACTIN/NR1H3	2	BP
GO:0042100	B cell proliferation	2/251	71/17910	0.262379	0.655233	0.634982	PRKCD/PKN1	2	BP
GO:0042795	snRNA transcription by RNA polymerase II	2/251	71/17910	0.262379	0.655233	0.634982	INTS3/INTS5	2	BP
[truncated: 2,658 more rows]

## Sheet: KEGG
ID	Description	GeneRatio	BgRatio	pvalue	p.adjust	qvalue	geneID	Count	one_type	two_type
hsa04931	Insulin resistance	6/98	108/7914	0.00214078	0.281355	0.281355	PRKCD/PTPRF/SLC27A3/NR1H3/CREB3L4/PRKCZ	6	Human Diseases	Endocrine and metabolic disease
hsa00740	Riboflavin metabolism	2/98	8/7914	0.00404859	0.281355	0.281355	ACP2/FLAD1	2	Metabolism	Metabolism of cofactors and vitamins
hsa04530	Tight junction	7/98	169/7914	0.00485095	0.281355	0.281355	CLDN3/MYH14/SCRIB/CGN/RAB8A/ERBB2/PRKCZ	7	Cellular Processes	Cellular community - eukaryotes
hsa04910	Insulin signaling pathway	6/98	137/7914	0.0069059	0.300407	0.300407	TSC2/PTPRF/PHKG2/EXOC7/FLOT2/PRKCZ	6	Organismal Systems	Endocrine system
hsa04520	Adherens junction	4/98	71/7914	0.0114081	0.397001	0.397001	PTPN6/PTPRF/NECTIN2/ERBB2	4	Cellular Processes	Cellular community - eukaryotes
hsa04142	Lysosome	5/98	123/7914	0.0180166	0.522482	0.522482	ACP2/CLN3/AP1M2/GAA/AP1G2	5	Cellular Processes	Transport and catabolism
hsa05203	Viral carcinogenesis	6/98	201/7914	0.0381597	0.862431	0.862431	GTF2H4/IRF9/SCRIB/LTBR/KAT2A/CREB3L4	6	Human Diseases	Cancer: overview
hsa05168	Herpes simplex virus 1 infection	11/98	491/7914	0.039652	0.862431	0.862431	ZNF316/TSC2/ZNF282/ZNF256/IRF9/ZNF79/ZNF343/ZNF324/ZNF605/ZNF304/ZNF473	11	Human Diseases	Infectious disease: viral
hsa00052	Galactose metabolism	2/98	31/7914	0.0559473	0.92546	0.92546	GAA/GALT	2	Metabolism	Carbohydrate metabolism
hsa04360	Axon guidance	5/98	181/7914	0.0735364	0.92546	0.92546	EFNA1/LIMK2/PLXNB2/NEO1/PRKCZ	5	Organismal Systems	Development and regeneration
hsa00860	Porphyrin and chlorophyll metabolism	2/98	42/7914	0.0950165	0.92546	0.92546	CP/PPOX	2	Metabolism	Metabolism of cofactors and vitamins
hsa04514	Cell adhesion molecules (CAMs)	4/98	147/7914	0.108967	0.92546	0.92546	CLDN3/PTPRF/NEO1/NECTIN2	4	Environmental Information Processing	Signaling molecules and interaction
hsa04930	Type II diabetes mellitus	2/98	46/7914	0.110712	0.92546	0.92546	PRKCD/PRKCZ	2	Human Diseases	Endocrine and metabolic disease
hsa04015	Rap1 signaling pathway	5/98	210/7914	0.118703	0.92546	0.92546	SIPA1/EFNA1/LPAR2/PRKD2/PRKCZ	5	Environmental Information Processing	Signal transduction
hsa00520	Amino sugar and nucleotide sugar metabolism	2/98	48/7914	0.118799	0.92546	0.92546	FCSK/GALT	2	Metabolism	Carbohydrate metabolism
hsa04151	PI3K-Akt signaling pathway	7/98	354/7914	0.148453	0.92546	0.92546	EFNA1/TSC2/LAMB3/LPAR2/ERBB2/PKN1/CREB3L4	7	Environmental Information Processing	Signal transduction
hsa00310	Lysine degradation	2/98	61/7914	0.174357	0.92546	0.92546	SETDB1/KMT2B	2	Metabolism	Amino acid metabolism
hsa04919	Thyroid hormone signaling pathway	3/98	119/7914	0.182703	0.92546	0.92546	TSC2/MED24/KAT2A	3	Organismal Systems	Endocrine system
hsa04152	AMPK signaling pathway	3/98	120/7914	0.185816	0.92546	0.92546	TSC2/RAB8A/CREB3L4	3	Environmental Information Processing	Signal transduction
hsa04621	NOD-like receptor signaling pathway	4/98	181/7914	0.186084	0.92546	0.92546	PRKCD/IRF9/NLRP12/PKN1	4	Organismal Systems	Immune system
hsa00061	Fatty acid biosynthesis	1/98	18/7914	0.201109	0.92546	0.92546	HSD17B8	1	Metabolism	Lipid metabolism
hsa05131	Shigellosis	2/98	67/7914	0.201233	0.92546	0.92546	ELMO3/U2AF1L4	2	Human Diseases	Infectious disease: bacterial
hsa00532	Glycosaminoglycan biosynthesis - chondroitin sulfate / dermatan sulfate	1/98	20/7914	0.220818	0.92546	0.92546	CHPF2	1	Metabolism	Glycan biosynthesis and metabolism
hsa05165	Human papillomavirus infection	6/98	330/7914	0.224392	0.92546	0.92546	TSC2/LAMB3/IRF9/SCRIB/CREB3L4/PRKCZ	6	Human Diseases	Infectious disease: viral
hsa05130	Pathogenic Escherichia coli infection	4/98	201/7914	0.237927	0.92546	0.92546	CLDN3/PTPN6/MYH14/LPAR2	4	Human Diseases	Infectious disease: bacterial
hsa04140	Autophagy - animal	3/98	137/7914	0.240603	0.92546	0.92546	TSC2/PRKCD/RAB8A	3	Cellular Processes	Transport and catabolism
hsa03018	RNA degradation	2/98	79/7914	0.256125	0.92546	0.92546	PAN2/EDC3	2	Genetic Information Processing	Folding, sorting and degradation
hsa04146	Peroxisome	2/98	83/7914	0.274553	0.92546	0.92546	PEX14/PEX5L	2	Cellular Processes	Transport and catabolism
hsa04390	Hippo signaling pathway	3/98	154/7914	0.297718	0.92546	0.92546	SCRIB/TEAD3/PRKCZ	3	Environmental Information Processing	Signal transduction
hsa05160	Hepatitis C	3/98	155/7914	0.301115	0.92546	0.92546	CLDN3/IRF9/NR1H3	3	Human Diseases	Infectious disease: viral
hsa04211	Longevity regulating pathway	2/98	89/7914	0.302152	0.92546	0.92546	TSC2/CREB3L4	2	Organismal Systems	Aging
hsa04392	Hippo signaling pathway - multiple species	1/98	29/7914	0.303716	0.92546	0.92546	TEAD3	1	Environmental Information Processing	Signal transduction
hsa04666	Fc gamma R-mediated phagocytosis	2/98	93/7914	0.320464	0.92546	0.92546	PRKCD/LIMK2	2	Organismal Systems	Immune system
hsa04710	Circadian rhythm	1/98	31/7914	0.320917	0.92546	0.92546	BHLHE41	1	Organismal Systems	Environmental adaptation
hsa00051	Fructose and mannose metabolism	1/98	33/7914	0.337698	0.92546	0.92546	FCSK	1	Metabolism	Carbohydrate metabolism
hsa03410	Base excision repair	1/98	33/7914	0.337698	0.92546	0.92546	SMUG1	1	Genetic Information Processing	Replication and repair
hsa05215	Prostate cancer	2/98	97/7914	0.338664	0.92546	0.92546	ERBB2/CREB3L4	2	Human Diseases	Cancer: specific types
hsa04925	Aldosterone synthesis and secretion	2/98	98/7914	0.343193	0.92546	0.92546	PRKD2/CREB3L4	2	Organismal Systems	Endocrine system
hsa05231	Choline metabolism in cancer	2/98	98/7914	0.343193	0.92546	0.92546	TSC2/SLC44A2	2	Human Diseases	Cancer: overview
hsa00640	Propanoate metabolism	1/98	34/7914	0.345933	0.92546	0.92546	BCKDHA	1	Metabolism	Carbohydrate metabolism
hsa04933	AGE-RAGE signaling pathway in diabetic complications	2/98	100/7914	0.352221	0.92546	0.92546	PRKCD/PRKCZ	2	Human Diseases	Endocrine and metabolic disease
hsa04144	Endocytosis	4/98	243/7914	0.354787	0.92546	0.92546	ARAP1/HGS/RAB8A/PRKCZ	4	Cellular Processes	Transport and catabolism
hsa00500	Starch and sucrose metabolism	1/98	36/7914	0.362102	0.92546	0.92546	GAA	1	Metabolism	Carbohydrate metabolism
hsa00760	Nicotinate and nicotinamide metabolism	1/98	37/7914	0.370037	0.92546	0.92546	NADSYN1	1	Metabolism	Metabolism of cofactors and vitamins
hsa04960	Aldosterone-regulated sodium reabsorption	1/98	37/7914	0.370037	0.92546	0.92546	SCNN1A	1	Organismal Systems	Excretory system
hsa04625	C-type lectin receptor signaling pathway	2/98	104/7914	0.370149	0.92546	0.92546	PRKCD/IRF9	2	Organismal Systems	Immune system
hsa03008	Ribosome biogenesis in eukaryotes	2/98	105/7914	0.374602	0.92546	0.92546	MDN1/RPP38	2	Genetic Information Processing	Translation
hsa05340	Primary immunodeficiency	1/98	38/7914	0.377875	0.92546	0.92546	RFXANK	1	Human Diseases	Immune disease
hsa04922	Glucagon signaling pathway	2/98	106/7914	0.379043	0.92546	0.92546	PHKG2/CREB3L4	2	Organismal Systems	Endocrine system
hsa04066	HIF-1 signaling pathway	2/98	109/7914	0.392286	0.92546	0.92546	ERBB2/LTBR	2	Environmental Information Processing	Signal transduction
hsa04216	Ferroptosis	1/98	40/7914	0.393261	0.92546	0.92546	CP	1	Cellular Processes	Cell growth and death
hsa05219	Bladder cancer	1/98	41/7914	0.400813	0.92546	0.92546	ERBB2	1	Human Diseases	Cancer: specific types
hsa04670	Leukocyte transendothelial migration	2/98	112/7914	0.405404	0.92546	0.92546	SIPA1/CLDN3	2	Organismal Systems	Immune system
hsa04062	Chemokine signaling pathway	3/98	189/7914	0.416253	0.92546	0.92546	PRKCD/CXCL16/PRKCZ	3	Organismal Systems	Immune system
hsa00071	Fatty acid degradation	1/98	44/7914	0.422914	0.92546	0.92546	ECI1	1	Metabolism	Lipid metabolism
hsa04962	Vasopressin-regulated water reabsorption	1/98	44/7914	0.422914	0.92546	0.92546	CREB3L4	1	Organismal Systems	Excretory system
hsa03022	Basal transcription factors	1/98	45/7914	0.4301	0.92546	0.92546	GTF2H4	1	Genetic Information Processing	Transcription
hsa03420	Nucleotide excision repair	1/98	47/7914	0.444207	0.92546	0.92546	GTF2H4	1	Genetic Information Processing	Replication and repair
hsa00280	Valine, leucine and isoleucine degradation	1/98	48/7914	0.451131	0.92546	0.92546	BCKDHA	1	Metabolism	Amino acid metabolism
hsa04611	Platelet activation	2/98	124/7914	0.456465	0.92546	0.92546	PTGS1/PRKCZ	2	Organismal Systems	Immune system
hsa00510	N-Glycan biosynthesis	1/98	49/7914	0.457969	0.92546	0.92546	DPM3	1	Metabolism	Glycan biosynthesis and metabolism
hsa04672	Intestinal immune network for IgA production	1/98	49/7914	0.457969	0.92546	0.92546	LTBR	1	Organismal Systems	Immune system
hsa05030	Cocaine addiction	1/98	49/7914	0.457969	0.92546	0.92546	CREB3L4	1	Human Diseases	Substance dependence
hsa05205	Proteoglycans in cancer	3/98	204/7914	0.465436	0.92546	0.92546	PTPN6/NUDT16L1/ERBB2	3	Human Diseases	Cancer: overview
hsa04926	Relaxin signaling pathway	2/98	129/7914	0.477005	0.92546	0.92546	CREB3L4/PRKCZ	2	Organismal Systems	Endocrine system
hsa04330	Notch signaling pathway	1/98	53/7914	0.484488	0.92546	0.92546	KAT2A	1	Environmental Information Processing	Signal transduction
hsa03460	Fanconi anemia pathway	1/98	54/7914	0.490915	0.92546	0.92546	FANCG	1	Genetic Information Processing	Replication and repair
hsa05170	Human immunodeficiency virus 1 infection	3/98	212/7914	0.490946	0.92546	0.92546	AP1M2/LIMK2/AP1G2	3	Human Diseases	Infectious disease: viral
hsa04810	Regulation of actin cytoskeleton	3/98	213/7914	0.494094	0.92546	0.92546	MYH14/LIMK2/LPAR2	3	Cellular Processes	Cell motility
hsa04923	Regulation of lipolysis in adipocytes	1/98	55/7914	0.497263	0.92546	0.92546	PTGS1	1	Organismal Systems	Endocrine system
hsa01212	Fatty acid metabolism	1/98	57/7914	0.509723	0.92546	0.92546	HSD17B8	1	Metabolism	Global and overview maps
hsa04915	Estrogen signaling pathway	2/98	138/7914	0.51278	0.92546	0.92546	PRKCD/CREB3L4	2	Organismal Systems	Endocrine system
hsa05166	Human T-cell leukemia virus 1 infection	3/98	219/7914	0.512784	0.92546	0.92546	LTBR/KAT2A/CREB3L4	3	Human Diseases	Infectious disease: viral
hsa05213	Endometrial cancer	1/98	58/7914	0.515838	0.92546	0.92546	ERBB2	1	Human Diseases	Cancer: specific types
hsa00140	Steroid hormone biosynthesis	1/98	60/7914	0.527843	0.92546	0.92546	HSD17B8	1	Metabolism	Lipid metabolism
hsa05206	MicroRNAs in cancer	4/98	310/7914	0.53885	0.92546	0.92546	ST14/MIR199A2/EFNA1/ERBB2	4	Human Diseases	Cancer: overview
hsa00590	Arachidonic acid metabolism	1/98	63/7914	0.5453	0.92546	0.92546	PTGS1	1	Metabolism	Lipid metabolism
hsa05224	Breast cancer	2/98	147/7914	0.546937	0.92546	0.92546	ERBB2/FRAT2	2	Human Diseases	Cancer: specific types
hsa04714	Thermogenesis	3/98	231/7914	0.549061	0.92546	0.92546	TSC2/UQCRC1/CREB3L4	3	Organismal Systems	Environmental adaptation
hsa04072	Phospholipase D signaling pathway	2/98	148/7914	0.550629	0.92546	0.92546	TSC2/LPAR2	2	Environmental Information Processing	Signal transduction
hsa04932	Non-alcoholic fatty liver disease (NAFLD)	2/98	149/7914	0.554301	0.92546	0.92546	UQCRC1/NR1H3	2	Human Diseases	Endocrine and metabolic disease
hsa05226	Gastric cancer	2/98	149/7914	0.554301	0.92546	0.92546	ERBB2/FRAT2	2	Human Diseases	Cancer: specific types
hsa04137	Mitophagy - animal	1/98	65/7914	0.556582	0.92546	0.92546	RHOT2	1	Cellular Processes	Transport and catabolism
hsa04927	Cortisol synthesis and secretion	1/98	65/7914	0.556582	0.92546	0.92546	CREB3L4	1	Organismal Systems	Endocrine system
hsa00970	Aminoacyl-tRNA biosynthesis	1/98	66/7914	0.562118	0.92546	0.92546	PARS2	1	Genetic Information Processing	Translation
hsa05223	Non-small cell lung cancer	1/98	66/7914	0.562118	0.92546	0.92546	ERBB2	1	Human Diseases	Cancer: specific types
hsa05031	Amphetamine addiction	1/98	68/7914	0.572986	0.92546	0.92546	CREB3L4	1	Human Diseases	Substance dependence
hsa05211	Renal cell carcinoma	1/98	69/7914	0.57832	0.92546	0.92546	PRCC	1	Human Diseases	Cancer: specific types
hsa05230	Central carbon metabolism in cancer	1/98	69/7914	0.57832	0.92546	0.92546	ERBB2	1	Human Diseases	Cancer: overview
hsa04917	Prolactin signaling pathway	1/98	70/7914	0.583587	0.92546	0.92546	GALT	1	Organismal Systems	Endocrine system
hsa04310	Wnt signaling pathway	2/98	160/7914	0.593299	0.92546	0.92546	SOX17/FRAT2	2	Environmental Information Processing	Signal transduction
hsa04115	p53 signaling pathway	1/98	72/7914	0.593928	0.92546	0.92546	TSC2	1	Cellular Processes	Cell growth and death
hsa01524	Platinum drug resistance	1/98	73/7914	0.599003	0.92546	0.92546	ERBB2	1	Human Diseases	Drug resistance: antineoplastic
hsa05100	Bacterial invasion of epithelial cells	1/98	73/7914	0.599003	0.92546	0.92546	ELMO3	1	Human Diseases	Infectious disease: bacterial
hsa04217	Necroptosis	2/98	162/7914	0.600115	0.92546	0.92546	IRF9/USP21	2	Cellular Processes	Cell growth and death
hsa04630	Jak-STAT signaling pathway	2/98	162/7914	0.600115	0.92546	0.92546	PTPN6/IRF9	2	Environmental Information Processing	Signal transduction
hsa04918	Thyroid hormone synthesis	1/98	74/7914	0.604015	0.92546	0.92546	CREB3L4	1	Organismal Systems	Endocrine system
hsa05212	Pancreatic cancer	1/98	75/7914	0.608964	0.92546	0.92546	ERBB2	1	Human Diseases	Cancer: specific types
hsa03320	PPAR signaling pathway	1/98	76/7914	0.613853	0.92546	0.92546	NR1H3	1	Organismal Systems	Endocrine system
hsa05140	Leishmaniasis	1/98	76/7914	0.613853	0.92546	0.92546	PTPN6	1	Human Diseases	Infectious disease: parasitic
hsa04612	Antigen processing and presentation	1/98	78/7914	0.623449	0.92546	0.92546	RFXANK	1	Organismal Systems	Immune system
hsa01521	EGFR tyrosine kinase inhibitor resistance	1/98	79/7914	0.628159	0.92546	0.92546	ERBB2	1	Human Diseases	Drug resistance: antineoplastic
hsa04610	Complement and coagulation cascades	1/98	79/7914	0.628159	0.92546	0.92546	CFB	1	Organismal Systems	Immune system
hsa05132	Salmonella infection	1/98	80/7914	0.63281	0.92546	0.92546	PKN1	1	Human Diseases	Infectious disease: bacterial
hsa04662	B cell receptor signaling pathway	1/98	82/7914	0.641939	0.92546	0.92546	PTPN6	1	Organismal Systems	Immune system
hsa04742	Taste transduction	1/98	83/7914	0.64642	0.92546	0.92546	SCNN1A	1	Organismal Systems	Sensory system
hsa04012	ErbB signaling pathway	1/98	85/7914	0.655215	0.92546	0.92546	ERBB2	1	Environmental Information Processing	Signal transduction
hsa04260	Cardiac muscle contraction	1/98	86/7914	0.659531	0.92546	0.92546	UQCRC1	1	Organismal Systems	Circulatory system
hsa04911	Insulin secretion	1/98	86/7914	0.659531	0.92546	0.92546	CREB3L4	1	Organismal Systems	Endocrine system
hsa04512	ECM-receptor interaction	1/98	88/7914	0.668003	0.92546	0.92546	LAMB3	1	Environmental Information Processing	Signaling molecules and interaction
hsa05235	PD-L1 expression and PD-1 checkpoint pathway in cancer	1/98	89/7914	0.67216	0.92546	0.92546	PTPN6	1	Human Diseases	Cancer: overview
hsa05202	Transcriptional misregulation in cancer	2/98	186/7914	0.675313	0.92546	0.92546	SIX4/PRCC	2	Human Diseases	Cancer: overview
hsa05222	Small cell lung cancer	1/98	92/7914	0.684325	0.92546	0.92546	LAMB3	1	Human Diseases	Cancer: specific types
hsa04657	IL-17 signaling pathway	1/98	93/7914	0.68828	0.92546	0.92546	LCN2	1	Organismal Systems	Immune system
hsa04912	GnRH signaling pathway	1/98	93/7914	0.68828	0.92546	0.92546	PRKCD	1	Organismal Systems	Endocrine system
hsa04350	TGF-beta signaling pathway	1/98	94/7914	0.692186	0.92546	0.92546	NEO1	1	Environmental Information Processing	Signal transduction
hsa04020	Calcium signaling pathway	2/98	193/7914	0.694995	0.92546	0.92546	PHKG2/ERBB2	2	Environmental Information Processing	Signal transduction
hsa05016	Huntington disease	2/98	193/7914	0.694995	0.92546	0.92546	UQCRC1/CREB3L4	2	Human Diseases	Neurodegenerative disease
hsa05150	Staphylococcus aureus infection	1/98	96/7914	0.699854	0.92546	0.92546	CFB	1	Human Diseases	Infectious disease: bacterial
hsa00564	Glycerophospholipid metabolism	1/98	97/7914	0.703616	0.92546	0.92546	MBOAT7	1	Metabolism	Lipid metabolism
hsa01522	Endocrine resistance	1/98	98/7914	0.707332	0.92546	0.92546	ERBB2	1	Human Diseases	Drug resistance: antineoplastic
hsa04640	Hematopoietic cell lineage	1/98	98/7914	0.707332	0.92546	0.92546	CD24	1	Organismal Systems	Immune system
hsa04070	Phosphatidylinositol signaling system	1/98	99/7914	0.711001	0.92546	0.92546	IP6K2	1	Environmental Information Processing	Signal transduction
hsa04510	Focal adhesion	2/98	199/7914	0.711083	0.92546	0.92546	LAMB3/ERBB2	2	Cellular Processes	Cellular community - eukaryotes
hsa04010	MAPK signaling pathway	3/98	295/7914	0.713716	0.92546	0.92546	EFNA1/MAPK8IP3/ERBB2	3	Environmental Information Processing	Signal transduction
hsa04061	Viral protein interaction with cytokine and cytokine receptor	1/98	100/7914	0.714625	0.92546	0.92546	LTBR	1	Environmental Information Processing	Signaling molecules and interaction
hsa04750	Inflammatory mediator regulation of TRP channels	1/98	100/7914	0.714625	0.92546	0.92546	PRKCD	1	Organismal Systems	Sensory system
hsa04916	Melanogenesis	1/98	101/7914	0.718204	0.92546	0.92546	CREB3L4	1	Organismal Systems	Endocrine system
hsa04064	NF-kappa B signaling pathway	1/98	102/7914	0.721739	0.92546	0.92546	LTBR	1	Environmental Information Processing	Signal transduction
hsa04972	Pancreatic secretion	1/98	102/7914	0.721739	0.92546	0.92546	RAB8A	1	Organismal Systems	Digestive system
hsa05146	Amoebiasis	1/98	102/7914	0.721739	0.92546	0.92546	LAMB3	1	Human Diseases	Infectious disease: parasitic
hsa04660	T cell receptor signaling pathway	1/98	104/7914	0.728677	0.92546	0.92546	PTPN6	1	Organismal Systems	Immune system
hsa04928	Parathyroid hormone synthesis, secretion and action	1/98	106/7914	0.735444	0.92546	0.92546	CREB3L4	1	Organismal Systems	Endocrine system
hsa04668	TNF signaling pathway	1/98	112/7914	0.754758	0.92546	0.92546	CREB3L4	1	Environmental Information Processing	Signal transduction
hsa04725	Cholinergic synapse	1/98	112/7914	0.754758	0.92546	0.92546	CREB3L4	1	Organismal Systems	Nervous system
hsa05145	Toxoplasmosis	1/98	112/7914	0.754758	0.92546	0.92546	LAMB3	1	Human Diseases	Infectious disease: parasitic
hsa04724	Glutamatergic synapse	1/98	114/7914	0.760881	0.92546	0.92546	HOMER2	1	Organismal Systems	Nervous system
hsa04726	Serotonergic synapse	1/98	115/7914	0.763885	0.92546	0.92546	PTGS1	1	Organismal Systems	Nervous system
hsa05163	Human cytomegalovirus infection	2/98	225/7914	0.772863	0.92546	0.92546	TSC2/CREB3L4	2	Human Diseases	Infectious disease: viral
hsa04071	Sphingolipid signaling pathway	1/98	119/7914	0.775533	0.92546	0.92546	PRKCZ	1	Environmental Information Processing	Signal transduction
hsa04722	Neurotrophin signaling pathway	1/98	119/7914	0.775533	0.92546	0.92546	PRKCD	1	Organismal Systems	Nervous system
hsa05135	Yersinia infection	1/98	120/7914	0.778355	0.92546	0.92546	PKN1	1	Human Diseases	Infectious disease: bacterial
hsa04014	Ras signaling pathway	2/98	232/7914	0.787424	0.92546	0.92546	EFNA1/RGL2	2	Environmental Information Processing	Signal transduction
hsa04380	Osteoclast differentiation	1/98	128/7914	0.799703	0.92546	0.92546	IRF9	1	Organismal Systems	Development and regeneration
hsa04068	FoxO signaling pathway	1/98	131/7914	0.807172	0.92546	0.92546	HOMER2	1	Environmental Information Processing	Signal transduction
hsa04650	Natural killer cell mediated cytotoxicity	1/98	131/7914	0.807172	0.92546	0.92546	PTPN6	1	Organismal Systems	Immune system
hsa04728	Dopaminergic synapse	1/98	131/7914	0.807172	0.92546	0.92546	CREB3L4	1	Organismal Systems	Nervous system
hsa04270	Vascular smooth muscle contraction	1/98	132/7914	0.8096	0.92546	0.92546	PRKCD	1	Organismal Systems	Circulatory system
hsa00190	Oxidative phosphorylation	1/98	133/7914	0.811998	0.92546	0.92546	UQCRC1	1	Metabolism	Energy metabolism
hsa03040	Spliceosome	1/98	135/7914	0.816704	0.92546	0.92546	U2AF1L4	1	Genetic Information Processing	Transcription
hsa05162	Measles	1/98	138/7914	0.823546	0.92546	0.92546	IRF9	1	Human Diseases	Infectious disease: viral
hsa05418	Fluid shear stress and atherosclerosis	1/98	139/7914	0.825769	0.92546	0.92546	PRKCZ	1	Human Diseases	Cardiovascular disease
hsa04550	Signaling pathways regulating pluripotency of stem cells	1/98	140/7914	0.827965	0.92546	0.92546	SETDB1	1	Cellular Processes	Cellular community - eukaryotes
hsa05012	Parkinson disease	1/98	142/7914	0.832276	0.92546	0.92546	UQCRC1	1	Human Diseases	Neurodegenerative disease
hsa04261	Adrenergic signaling in cardiomyocytes	1/98	149/7914	0.846537	0.92546	0.92546	CREB3L4	1	Organismal Systems	Circulatory system
hsa04145	Phagosome	1/98	152/7914	0.852275	0.92546	0.92546	HGS	1	Cellular Processes	Transport and catabolism
hsa04150	mTOR signaling pathway	1/98	153/7914	0.85414	0.92546	0.92546	TSC2	1	Environmental Information Processing	Signal transduction
hsa04934	Cushing syndrome	1/98	155/7914	0.857801	0.92546	0.92546	CREB3L4	1	Human Diseases	Endocrine and metabolic disease
hsa04218	Cellular senescence	1/98	160/7914	0.866559	0.92546	0.92546	TSC2	1	Cellular Processes	Cell growth and death
hsa05161	Hepatitis B	1/98	162/7914	0.869911	0.92546	0.92546	CREB3L4	1	Human Diseases	Infectious disease: viral
hsa03013	RNA transport	1/98	165/7914	0.874783	0.92546	0.92546	RPP38	1	Genetic Information Processing	Translation
hsa04022	cGMP-PKG signaling pathway	1/98	167/7914	0.877931	0.92546	0.92546	CREB3L4	1	Environmental Information Processing	Signal transduction
hsa05225	Hepatocellular carcinoma	1/98	168/7914	0.879475	0.92546	0.92546	FRAT2	1	Human Diseases	Cancer: specific types
hsa05164	Influenza A	1/98	170/7914	0.882506	0.92546	0.92546	IRF9	1	Human Diseases	Infectious disease: viral
hsa05010	Alzheimer disease	1/98	171/7914	0.883992	0.92546	0.92546	UQCRC1	1	Human Diseases	Neurodegenerative disease
hsa04060	Cytokine-cytokine receptor interaction	2/98	294/7914	0.884506	0.92546	0.92546	CXCL16/LTBR	2	Environmental Information Processing	Signaling molecules and interaction
hsa05152	Tuberculosis	1/98	179/7914	0.895236	0.92546	0.92546	RFXANK	1	Human Diseases	Infectious disease: bacterial
hsa05034	Alcoholism	1/98	184/7914	0.901708	0.92546	0.92546	CREB3L4	1	Human Diseases	Substance dependence
hsa05200	Pathways in cancer	4/98	530/7914	0.901879	0.92546	0.92546	LAMB3/LPAR2/ERBB2/FRAT2	4	Human Diseases	Cancer: overview
hsa05167	Kaposi sarcoma-associated herpesvirus infection	1/98	186/7914	0.904185	0.92546	0.92546	IRF9	1	Human Diseases	Infectious disease: viral
hsa05169	Epstein-Barr virus infection	1/98	201/7914	0.920892	0.934992	0.934992	IRF9	1	Human Diseases	Infectious disease: viral
hsa01100	Metabolic pathways	13/98	1439/7914	0.924245	0.934992	0.934992	ACP2/PTGS1/GAA/NADSYN1/CHPF2/FCSK/PPOX/FLAD1/DPM3/GALT/UQCRC1/BCKDHA/HSD17B8	13	Metabolism	Global and overview maps
hsa04024	cAMP signaling pathway	1/98	216/7914	0.934711	0.940114	0.940114	CREB3L4	1	Environmental Information Processing	Signal transduction
hsa04080	Neuroactive ligand-receptor interaction	1/98	340/7914	0.98684	0.98684	0.98684	LPAR2	1	Environmental Information Processing	Signaling molecules and interaction

## Sheet: Reactome
Description	GeneRatio	BgRatio	pvalue	p.adjust	qvalue	geneID	Count
INTRAFLAGELLAR_TRANSPORT	5/163	54/10968	0.00119806	0.432133	0.425765	TRAF3IP1/IFT172/TTC30B/WDR19/TTC30A	5
SEMA4D_INDUCED_CELL_MIGRATION_AND_GROWTH_CONE_COLLAPSE	3/163	20/10968	0.00305047	0.432133	0.425765	MYH14/LIMK2/ERBB2	3
CILIUM_ASSEMBLY	9/163	202/10968	0.00317957	0.432133	0.425765	TRAF3IP1/IFT172/TTC30B/RAB8A/PCM1/ATAT1/EXOC7/WDR19/TTC30A	9
RHOB_GTPASE_CYCLE	5/163	70/10968	0.00379141	0.432133	0.425765	ARHGAP39/ARHGEF5/RTKN/FLOT2/PKN1	5
RHOC_GTPASE_CYCLE	5/163	74/10968	0.00481288	0.432133	0.425765	ARHGAP39/ARHGEF5/RTKN/FLOT2/PKN1	5
SEMA4D_IN_SEMAPHORIN_SIGNALING	3/163	24/10968	0.0051856	0.432133	0.425765	MYH14/LIMK2/ERBB2	3
RHOA_GTPASE_CYCLE	7/163	149/10968	0.00678334	0.484525	0.477384	ARAP1/ARHGAP39/ARHGEF5/RTKN/PLEKHG3/FLOT2/PKN1	7
LYSOSOME_VESICLE_BIOGENESIS	3/163	35/10968	0.0148894	0.702726	0.69237	HGS/AP1M2/AP1G2	3
GLYCOGEN_BREAKDOWN_GLYCOGENOLYSIS	2/163	15/10968	0.020302	0.702726	0.69237	GAA/PHKG2	2
CHROMATIN_MODIFYING_ENZYMES	9/163	274/10968	0.0211273	0.702726	0.69237	YEATS2/ATF7IP/ING4/SETD6/SETDB1/KMT2B/CHD3/KAT2A/VPS72	9
PKMTS_METHYLATE_HISTONE_LYSINES	4/163	71/10968	0.0211513	0.702726	0.69237	ATF7IP/SETD6/SETDB1/KMT2B	4
TGF_BETA_RECEPTOR_SIGNALING_IN_EMT_EPITHELIAL_TO_MESENCHYMAL_TRANSITION	2/163	16/10968	0.0229787	0.702726	0.69237	CGN/PRKCZ	2
INTERFERON_ALPHA_BETA_SIGNALING	4/163	73/10968	0.0231641	0.702726	0.69237	PTPN6/IRF6/IRF9/IP6K2	4
RHOG_GTPASE_CYCLE	4/163	74/10968	0.0242128	0.702726	0.69237	ARHGAP39/ARHGEF5/ANKLE2/PLEKHG3	4
RND3_GTPASE_CYCLE	3/163	42/10968	0.024226	0.702726	0.69237	UBXN11/SCRIB/FLOT2	3
DISEASES_ASSOCIATED_WITH_GLYCOSYLATION_PRECURSOR_BIOSYNTHESIS	2/163	18/10968	0.0287368	0.702726	0.69237	DPM3/GALT	2
VEGFR2_MEDIATED_CELL_PROLIFERATION	2/163	19/10968	0.0318093	0.702726	0.69237	PRKCD/PRKCZ	2
RHO_GTPASES_ACTIVATE_ROCKS	2/163	19/10968	0.0318093	0.702726	0.69237	MYH14/LIMK2	2
RNA_POLYMERASE_I_TRANSCRIPTION_INITIATION	3/163	47/10968	0.0324382	0.702726	0.69237	GTF2H4/CHD3/KAT2A	3
ORGANELLE_BIOGENESIS_AND_MAINTENANCE	9/163	296/10968	0.0325635	0.702726	0.69237	TRAF3IP1/IFT172/TTC30B/RAB8A/PCM1/ATAT1/EXOC7/WDR19/TTC30A	9
RHO_GTPASE_CYCLE	12/163	444/10968	0.0329807	0.702726	0.69237	ARAP1/ARHGAP39/HGS/UBXN11/ARHGEF5/RTKN/SCRIB/ANKLE2/PLEKHG3/DBN1/FLOT2/PKN1	12
RECEPTOR_TYPE_TYROSINE_PROTEIN_PHOSPHATASES	2/163	20/10968	0.0350047	0.702726	0.69237	PTPRF/PPFIBP2	2
RAB_REGULATION_OF_TRAFFICKING	5/163	122/10968	0.0352774	0.702726	0.69237	DENND2D/TSC2/TRAPPC6A/RAB8A/MON1A	5
SIGNALING_BY_RHO_GTPASES_MIRO_GTPASES_AND_RHOBTB3	17/163	717/10968	0.037615	0.702726	0.69237	ARAP1/ARHGAP39/HGS/UBXN11/RHOT2/PRKCD/MYH14/ARHGEF5/LIMK2/RTKN/SCRIB/ANKLE2/PLEKHG3/DBN1/FLOT2/PKN1/PRKCZ	17
SYNAPTIC_ADHESION_LIKE_MOLECULES	2/163	21/10968	0.0383188	0.702726	0.69237	PTPRF/FLOT2	2
VXPX_CARGO_TARGETING_TO_CILIUM	2/163	21/10968	0.0383188	0.702726	0.69237	RAB8A/EXOC7	2
PROTEIN_PROTEIN_INTERACTIONS_AT_SYNAPSES	4/163	87/10968	0.040466	0.702726	0.69237	PTPRF/HOMER2/FLOT2/PPFIBP2	4
SHC1_EVENTS_IN_ERBB2_SIGNALING	2/163	22/10968	0.0417475	0.702726	0.69237	PRKCD/ERBB2	2
RAB_GEFS_EXCHANGE_GTP_FOR_GDP_ON_RABS	4/163	90/10968	0.0449173	0.702726	0.69237	DENND2D/TRAPPC6A/RAB8A/MON1A	4
RESPONSE_OF_MTB_TO_PHAGOCYTOSIS	2/163	23/10968	0.0452866	0.702726	0.69237	HGS/TRIM27	2
RHO_GTPASES_ACTIVATE_NADPH_OXIDASES	2/163	24/10968	0.0489321	0.702726	0.69237	PRKCD/PRKCZ	2
INTERFERON_GAMMA_SIGNALING	4/163	93/10968	0.0496323	0.702726	0.69237	PTPN6/PRKCD/IRF6/IRF9	4
GLYCOGEN_METABOLISM	2/163	27/10968	0.0604688	0.702726	0.69237	GAA/PHKG2	2
INFECTION_WITH_MYCOBACTERIUM_TUBERCULOSIS	2/163	27/10968	0.0604688	0.702726	0.69237	HGS/TRIM27	2
SYNTHESIS_OF_SUBSTRATES_IN_N_GLYCAN_BIOSYTHESIS	3/163	63/10968	0.0670544	0.702726	0.69237	FCSK/DPM3/NUDT14	3
EPHA_MEDIATED_GROWTH_CONE_COLLAPSE	2/163	29/10968	0.068623	0.702726	0.69237	EFNA1/MYH14	2
SEMAPHORIN_INTERACTIONS	3/163	64/10968	0.0696158	0.702726	0.69237	MYH14/LIMK2/ERBB2	3
GALACTOSE_CATABOLISM	1/163	5/10968	0.0721438	0.702726	0.69237	GALT	1
NR1H2_NR1H3_REGULATE_GENE_EXPRESSION_TO_LIMIT_CHOLESTEROL_UPTAKE	1/163	5/10968	0.0721438	0.702726	0.69237	NR1H3	1
NR1H2_NR1H3_REGULATE_GENE_EXPRESSION_LINKED_TO_TRIGLYCERIDE_LIPOLYSIS_IN_ADIPOSE	1/163	5/10968	0.0721438	0.702726	0.69237	NR1H3	1
NR1H2_NR1H3_REGULATE_GENE_EXPRESSION_LINKED_TO_GLUCONEOGENESIS	1/163	5/10968	0.0721438	0.702726	0.69237	NR1H3	1
THE_FATTY_ACID_CYCLING_MODEL	1/163	5/10968	0.0721438	0.702726	0.69237	UCP2	1
ALTERNATIVE_COMPLEMENT_ACTIVATION	1/163	5/10968	0.0721438	0.702726	0.69237	CFB	1
GRB7_EVENTS_IN_ERBB2_SIGNALING	1/163	5/10968	0.0721438	0.702726	0.69237	ERBB2	1
NICOTINATE_METABOLISM	2/163	31/10968	0.0771148	0.702726	0.69237	NADSYN1/NAXE	2
PLASMA_LIPOPROTEIN_CLEARANCE	2/163	33/10968	0.0859173	0.702726	0.69237	LSR/NR1H3	2
SYNTHESIS_OF_WYBUTOSINE_AT_G37_OF_TRNA_PHE	1/163	6/10968	0.0859393	0.702726	0.69237	TYW5	1
GDP_FUCOSE_BIOSYNTHESIS	1/163	6/10968	0.0859393	0.702726	0.69237	FCSK	1
METAL_SEQUESTRATION_BY_ANTIMICROBIAL_PROTEINS	1/163	6/10968	0.0859393	0.702726	0.69237	LCN2	1
MITOCHONDRIAL_FATTY_ACID_BETA_OXIDATION_OF_UNSATURATED_FATTY_ACIDS	1/163	6/10968	0.0859393	0.702726	0.69237	ECI1	1
VLDL_CLEARANCE	1/163	6/10968	0.0859393	0.702726	0.69237	LSR	1
ESTROGEN_STIMULATED_SIGNALING_THROUGH_PRKCZ	1/163	6/10968	0.0859393	0.702726	0.69237	PRKCZ	1
MITOCHONDRIAL_UNCOUPLING	1/163	6/10968	0.0859393	0.702726	0.69237	UCP2	1
CDC42_GTPASE_CYCLE	5/163	159/10968	0.0883092	0.702726	0.69237	ARAP1/ARHGAP39/ARHGEF5/SCRIB/PLEKHG3	5
TRANS_GOLGI_NETWORK_VESICLE_BUDDING	3/163	72/10968	0.0916356	0.702726	0.69237	HGS/AP1M2/AP1G2	3
GPVI_MEDIATED_ACTIVATION_CASCADE	2/163	35/10968	0.0950051	0.702726	0.69237	PTPN6/PRKCZ	2
SUPPRESSION_OF_APOPTOSIS	1/163	7/10968	0.099531	0.702726	0.69237	TRIM27	1
VITAMIN_B2_RIBOFLAVIN_METABOLISM	1/163	7/10968	0.099531	0.702726	0.69237	FLAD1	1
NECTIN_NECL_TRANS_HETERODIMERIZATION	1/163	7/10968	0.099531	0.702726	0.69237	NECTIN2	1
APEX1_INDEPENDENT_RESOLUTION_OF_AP_SITES_VIA_THE_SINGLE_NUCLEOTIDE_REPLACEMENT_PATHWAY	1/163	7/10968	0.099531	0.702726	0.69237	PNKP	1
REGULATION_OF_LIPID_METABOLISM_BY_PPARALPHA	4/163	120/10968	0.103521	0.702726	0.69237	MED25/GRHL1/MED24/NR1H3	4
FATTY_ACYL_COA_BIOSYNTHESIS	2/163	37/10968	0.104354	0.702726	0.69237	SLC27A3/HSD17B8	2
CA_DEPENDENT_EVENTS	2/163	37/10968	0.104354	0.702726	0.69237	PRKCD/PRKX	2
OVARIAN_TUMOR_DOMAIN_PROTEASES	2/163	38/10968	0.109119	0.702726	0.69237	RNF135/TNIP2	2
RESOLUTION_OF_ABASIC_SITES_AP_SITES	2/163	38/10968	0.109119	0.702726	0.69237	SMUG1/PNKP	2
TRANSCRIPTIONAL_REGULATION_BY_THE_AP_2_TFAP2_FAMILY_OF_TRANSCRIPTION_FACTORS	2/163	38/10968	0.109119	0.702726	0.69237	ERBB2/KCTD1	2
BIOSYNTHESIS_OF_THE_N_GLYCAN_PRECURSOR_DOLICHOL_LIPID_LINKED_OLIGOSACCHARIDE_LLO_AND_TRANSFER_TO_A_NASCENT_PROTEIN	3/163	78/10968	0.109805	0.702726	0.69237	FCSK/DPM3/NUDT14	3
RUNX3_REGULATES_YAP1_MEDIATED_TRANSCRIPTION	1/163	8/10968	0.112922	0.702726	0.69237	TEAD3	1
MIRO_GTPASE_CYCLE	1/163	8/10968	0.112922	0.702726	0.69237	RHOT2	1
ACTIVATION_OF_C3_AND_C5	1/163	8/10968	0.112922	0.702726	0.69237	CFB	1
UBIQUINOL_BIOSYNTHESIS	1/163	8/10968	0.112922	0.702726	0.69237	COQ9	1
INACTIVATION_OF_CDC42_AND_RAC1	1/163	8/10968	0.112922	0.702726	0.69237	ARHGAP39	1
HUR_ELAVL1_BINDS_AND_STABILIZES_MRNA	1/163	8/10968	0.112922	0.702726	0.69237	PRKCD	1
SIGNALING_BY_MET	3/163	79/10968	0.11296	0.702726	0.69237	HGS/LAMB3/RANBP10	3
RNA_POLYMERASE_II_TRANSCRIPTION	26/163	1374/10968	0.114997	0.702726	0.69237	MED25/TSC2/ZNF282/GTF2H4/ZNF213/INTS3/ZNF256/INTS5/ZNF79/ZNF343/TEAD3/ERBB2/ZNF692/ZNF691/ZNF324/KMT2B/KCTD1/ZNF605/MED24/CHD3/ZNF304/NR1H3/KAT2A/ZNF473/RABGGTA/U2AF1L4	26
DAG_AND_IP3_SIGNALING	2/163	41/10968	0.123744	0.702726	0.69237	PRKCD/PRKX	2
FORMATION_OF_THE_CORNIFIED_ENVELOPE	4/163	129/10968	0.125708	0.702726	0.69237	PPL/PRSS8/KRT7/ST14	4
METABOLISM_OF_RNA	14/163	672/10968	0.125953	0.702726	0.69237	PRKCD/TYW5/GTF2H4/SUGP1/SNRNP35/PAN2/PRCC/TSEN54/TSR3/ZNF473/RNPC3/EDC3/RPP38/U2AF1L4	14
DISPLACEMENT_OF_DNA_GLYCOSYLASE_BY_APEX1	1/163	9/10968	0.126115	0.702726	0.69237	SMUG1	1
PTK6_REGULATES_RTKS_AND_THEIR_EFFECTORS_AKT1_AND_DOK1	1/163	9/10968	0.126115	0.702726	0.69237	ARAP1	1
CREB3_FACTORS_ACTIVATE_GENES	1/163	9/10968	0.126115	0.702726	0.69237	CREB3L4	1
NR1H2_NR1H3_REGULATE_GENE_EXPRESSION_LINKED_TO_LIPOGENESIS	1/163	9/10968	0.126115	0.702726	0.69237	NR1H3	1
NR1H2_NR1H3_REGULATE_GENE_EXPRESSION_TO_CONTROL_BILE_ACID_HOMEOSTASIS	1/163	9/10968	0.126115	0.702726	0.69237	NR1H3	1
PREVENTION_OF_PHAGOSOMAL_LYSOSOMAL_FUSION	1/163	9/10968	0.126115	0.702726	0.69237	HGS	1
RHO_GTPASES_ACTIVATE_RHOTEKIN_AND_RHOPHILINS	1/163	9/10968	0.126115	0.702726	0.69237	RTKN	1
CELL_CELL_COMMUNICATION	4/163	130/10968	0.128289	0.702726	0.69237	CLDN3/LAMB3/PTPN6/NECTIN2	4
RND1_GTPASE_CYCLE	2/163	42/10968	0.12872	0.702726	0.69237	UBXN11/FLOT2	2
RND2_GTPASE_CYCLE	2/163	43/10968	0.133742	0.702726	0.69237	UBXN11/SCRIB	2
TBC_RABGAPS	2/163	44/10968	0.138808	0.702726	0.69237	TSC2/RAB8A	2
NEGATIVE_REGULATION_OF_ACTIVITY_OF_TFAP2_AP_2_FAMILY_TRANSCRIPTION_FACTORS	1/163	10/10968	0.139113	0.702726	0.69237	KCTD1	1
RHOBTB3_ATPASE_CYCLE	1/163	10/10968	0.139113	0.702726	0.69237	HGS	1
NEF_MEDIATED_DOWNREGULATION_OF_MHC_CLASS_I_COMPLEX_CELL_SURFACE_EXPRESSION	1/163	10/10968	0.139113	0.702726	0.69237	AP1M2	1
COHESIN_LOADING_ONTO_CHROMATIN	1/163	10/10968	0.139113	0.702726	0.69237	MAU2	1
RAC1_GTPASE_CYCLE	5/163	184/10968	0.139182	0.702726	0.69237	ARAP1/ARHGAP39/ARHGEF5/PLEKHG3/PKN1	5
MRNA_SPLICING	5/163	188/10968	0.148323	0.702726	0.69237	SUGP1/SNRNP35/PRCC/RNPC3/U2AF1L4	5
SLBP_DEPENDENT_PROCESSING_OF_REPLICATION_DEPENDENT_HISTONE_PRE_MRNAS	1/163	11/10968	0.151918	0.702726	0.69237	ZNF473	1
MET_ACTIVATES_RAS_SIGNALING	1/163	11/10968	0.151918	0.702726	0.69237	RANBP10	1
CONSTITUTIVE_SIGNALING_BY_OVEREXPRESSED_ERBB2	1/163	11/10968	0.151918	0.702726	0.69237	ERBB2	1
TYPE_I_HEMIDESMOSOME_ASSEMBLY	1/163	11/10968	0.151918	0.702726	0.69237	LAMB3	1
EPH_EPHRIN_SIGNALING	3/163	92/10968	0.156852	0.702726	0.69237	EFNA1/MYH14/LIMK2	3
CELL_JUNCTION_ORGANIZATION	3/163	92/10968	0.156852	0.702726	0.69237	CLDN3/LAMB3/NECTIN2	3
HATS_ACETYLATE_HISTONES	4/163	142/10968	0.160912	0.702726	0.69237	YEATS2/ING4/KAT2A/VPS72	4
BUTYROPHILIN_BTN_FAMILY_INTERACTIONS	1/163	12/10968	0.164535	0.702726	0.69237	PPL	1
VLDLR_INTERNALISATION_AND_DEGRADATION	1/163	12/10968	0.164535	0.702726	0.69237	NR1H3	1
NF_KB_ACTIVATION_THROUGH_FADD_RIP_1_PATHWAY_MEDIATED_BY_CASPASE_8_AND_10	1/163	12/10968	0.164535	0.702726	0.69237	RNF135	1
PECAM1_INTERACTIONS	1/163	12/10968	0.164535	0.702726	0.69237	PTPN6	1
CREB1_PHOSPHORYLATION_THROUGH_THE_ACTIVATION_OF_ADENYLATE_CYCLASE	1/163	12/10968	0.164535	0.702726	0.69237	PRKX	1
SIGNALING_BY_EGFR	2/163	50/10968	0.169994	0.702726	0.69237	HGS/AAMP	2
SIGNALING_BY_ERBB2	2/163	50/10968	0.169994	0.702726	0.69237	PRKCD/ERBB2	2
INTRACELLULAR_SIGNALING_BY_SECOND_MESSENGERS	7/163	307/10968	0.172897	0.702726	0.69237	TSC2/PRKCD/PRKX/ERBB2/TRIM27/CHD3/MAF1	7
RHOD_GTPASE_CYCLE	2/163	51/10968	0.175303	0.702726	0.69237	ARHGAP39/DBN1	2
CARGO_TRAFFICKING_TO_THE_PERICILIARY_MEMBRANE	2/163	51/10968	0.175303	0.702726	0.69237	RAB8A/EXOC7	2
MITOTIC_TELOPHASE_CYTOKINESIS	1/163	13/10968	0.176964	0.702726	0.69237	MAU2	1
ERBB2_ACTIVATES_PTK6_SIGNALING	1/163	13/10968	0.176964	0.702726	0.69237	ERBB2	1
SUPPRESSION_OF_PHAGOSOMAL_MATURATION	1/163	13/10968	0.176964	0.702726	0.69237	HGS	1
TRAFFICKING_AND_PROCESSING_OF_ENDOSOMAL_TLR	1/163	13/10968	0.176964	0.702726	0.69237	CNPY3	1
TNFR1_INDUCED_PROAPOPTOTIC_SIGNALING	1/163	13/10968	0.176964	0.702726	0.69237	USP21	1
DOWNREGULATION_OF_ERBB2_ERBB3_SIGNALING	1/163	13/10968	0.176964	0.702726	0.69237	ERBB2	1
MITOCHONDRIAL_IRON_SULFUR_CLUSTER_BIOGENESIS	1/163	13/10968	0.176964	0.702726	0.69237	SLC25A28	1
MRNA_SPLICING_MINOR_PATHWAY	2/163	52/10968	0.180638	0.702726	0.69237	SNRNP35/RNPC3	2
INTERFERON_SIGNALING	5/163	203/10968	0.184736	0.702726	0.69237	PTPN6/PRKCD/IRF6/IRF9/IP6K2	5
FORMATION_OF_TC_NER_PRE_INCISION_COMPLEX	2/163	53/10968	0.185998	0.702726	0.69237	GTF2H4/COPS7B	2
TP53_REGULATES_TRANSCRIPTION_OF_SEVERAL_ADDITIONAL_CELL_DEATH_GENES_WHOSE_SPECIFIC_ROLES_IN_P53_DEPENDENT_APOPTOSIS_REMAIN_UNCERTAIN	1/163	14/10968	0.18921	0.702726	0.69237	RABGGTA	1
REGULATION_OF_IFNG_SIGNALING	1/163	14/10968	0.18921	0.702726	0.69237	PTPN6	1
RUNX3_REGULATES_NOTCH_SIGNALING	1/163	14/10968	0.18921	0.702726	0.69237	KAT2A	1
TRAF3_DEPENDENT_IRF_ACTIVATION_PATHWAY	1/163	14/10968	0.18921	0.702726	0.69237	RNF135	1
HEME_BIOSYNTHESIS	1/163	14/10968	0.18921	0.702726	0.69237	PPOX	1
AKT_PHOSPHORYLATES_TARGETS_IN_THE_CYTOSOL	1/163	14/10968	0.18921	0.702726	0.69237	TSC2	1
LYSOSPHINGOLIPID_AND_LPA_RECEPTORS	1/163	14/10968	0.18921	0.702726	0.69237	LPAR2	1
SIGNALING_BY_PTK6	2/163	54/10968	0.19138	0.702726	0.69237	ARAP1/ERBB2	2
G_PROTEIN_MEDIATED_EVENTS	2/163	54/10968	0.19138	0.702726	0.69237	PRKCD/PRKX	2
ERBB2_REGULATES_CELL_MOTILITY	1/163	15/10968	0.201275	0.702726	0.69237	ERBB2	1
TFAP2_AP_2_FAMILY_REGULATES_TRANSCRIPTION_OF_GROWTH_FACTORS_AND_THEIR_RECEPTORS	1/163	15/10968	0.201275	0.702726	0.69237	ERBB2	1
INLB_MEDIATED_ENTRY_OF_LISTERIA_MONOCYTOGENES_INTO_HOST_CELL	1/163	15/10968	0.201275	0.702726	0.69237	HGS	1
YAP1_AND_WWTR1_TAZ_STIMULATED_GENE_EXPRESSION	1/163	15/10968	0.201275	0.702726	0.69237	TEAD3	1
SYNTHESIS_OF_PROSTAGLANDINS_PG_AND_THROMBOXANES_TX	1/163	15/10968	0.201275	0.702726	0.69237	PTGS1	1
ANCHORING_FIBRIL_FORMATION	1/163	15/10968	0.201275	0.702726	0.69237	LAMB3	1
MRNA_DECAY_BY_5_TO_3_EXORIBONUCLEASE	1/163	15/10968	0.201275	0.702726	0.69237	EDC3	1
DEADENYLATION_DEPENDENT_MRNA_DECAY	2/163	56/10968	0.202204	0.702726	0.69237	PAN2/EDC3	2
SIGNALING_BY_VEGF	3/163	106/10968	0.208901	0.702726	0.69237	PRKCD/PRKCZ/AAMP	3
IRON_UPTAKE_AND_TRANSPORT	2/163	58/10968	0.213097	0.702726	0.69237	CP/LCN2	2
MAP3K8_TPL2_DEPENDENT_MAPK1_3_ACTIVATION	1/163	16/10968	0.213162	0.702726	0.69237	TNIP2	1
REGULATION_OF_KIT_SIGNALING	1/163	16/10968	0.213162	0.702726	0.69237	PTPN6	1
SIGNALING_BY_ERBB2_ECD_MUTANTS	1/163	16/10968	0.213162	0.702726	0.69237	ERBB2	1
GRB2_EVENTS_IN_ERBB2_SIGNALING	1/163	16/10968	0.213162	0.702726	0.69237	ERBB2	1
PI3K_EVENTS_IN_ERBB2_SIGNALING	1/163	16/10968	0.213162	0.702726	0.69237	ERBB2	1
REGULATION_OF_GENE_EXPRESSION_IN_LATE_STAGE_BRANCHING_MORPHOGENESIS_PANCREATIC_BUD_PRECURSOR_CELLS	1/163	16/10968	0.213162	0.702726	0.69237	KAT2A	1
GLYCOGEN_STORAGE_DISEASES	1/163	16/10968	0.213162	0.702726	0.69237	GAA	1
SIGNAL_REGULATORY_PROTEIN_FAMILY_INTERACTIONS	1/163	16/10968	0.213162	0.702726	0.69237	PTPN6	1
RAP1_SIGNALLING	1/163	16/10968	0.213162	0.702726	0.69237	SIPA1	1
DEFECTIVE_GALNT3_CAUSES_FAMILIAL_HYPERPHOSPHATEMIC_TUMORAL_CALCINOSIS_HFTC	1/163	16/10968	0.213162	0.702726	0.69237	MUC16	1
TRNA_PROCESSING_IN_THE_NUCLEUS	2/163	59/10968	0.218566	0.702726	0.69237	TSEN54/RPP38	2
RHOQ_GTPASE_CYCLE	2/163	59/10968	0.218566	0.702726	0.69237	SCRIB/PLEKHG3	2
NON_INTEGRIN_MEMBRANE_ECM_INTERACTIONS	2/163	59/10968	0.218566	0.702726	0.69237	LAMB3/DDR1	2
ACYL_CHAIN_REMODELLING_OF_PI	1/163	17/10968	0.224872	0.702726	0.69237	MBOAT7	1
PROTEIN_METHYLATION	1/163	17/10968	0.224872	0.702726	0.69237	EEF2KMT	1
BETA_CATENIN_PHOSPHORYLATION_CASCADE	1/163	17/10968	0.224872	0.702726	0.69237	FRAT2	1
PLATELET_SENSITIZATION_BY_LDL	1/163	17/10968	0.224872	0.702726	0.69237	PTPN6	1
DEFECTIVE_C1GALT1C1_CAUSES_TN_POLYAGGLUTINATION_SYNDROME_TNPS	1/163	17/10968	0.224872	0.702726	0.69237	MUC16	1
TNF_RECEPTOR_SUPERFAMILY_TNFSF_MEMBERS_MEDIATING_NON_CANONICAL_NF_KB_PATHWAY	1/163	17/10968	0.224872	0.702726	0.69237	LTBR	1
TRNA_PROCESSING	3/163	111/10968	0.228353	0.7041	0.693724	TYW5/TSEN54/RPP38	3
RNA_POLYMERASE_I_TRANSCRIPTION	3/163	111/10968	0.228353	0.7041	0.693724	GTF2H4/CHD3/KAT2A	3
REGULATION_OF_PTEN_GENE_TRANSCRIPTION	2/163	61/10968	0.229537	0.7041	0.693724	CHD3/MAF1	2
LDL_CLEARANCE	1/163	19/10968	0.247776	0.735724	0.724882	LSR	1
METABOLISM_OF_COFACTORS	1/163	19/10968	0.247776	0.735724	0.724882	COQ9	1
NICOTINAMIDE_SALVAGING	1/163	19/10968	0.247776	0.735724	0.724882	NAXE	1
INITIATION_OF_NUCLEAR_ENVELOPE_NE_REFORMATION	1/163	19/10968	0.247776	0.735724	0.724882	ANKLE2	1
RHO_GTPASES_ACTIVATE_CIT	1/163	19/10968	0.247776	0.735724	0.724882	MYH14	1
RAB_GERANYLGERANYLATION	2/163	65/10968	0.251577	0.735724	0.724882	RAB8A/RABGGTA	2
CELL_CELL_JUNCTION_ORGANIZATION	2/163	65/10968	0.251577	0.735724	0.724882	CLDN3/NECTIN2	2
RNA_POLYMERASE_II_TRANSCRIPTION_TERMINATION	2/163	66/10968	0.257099	0.735724	0.724882	ZNF473/U2AF1L4	2
LISTERIA_MONOCYTOGENES_ENTRY_INTO_HOST_CELLS	1/163	20/10968	0.258975	0.735724	0.724882	HGS	1
NOTCH4_INTRACELLULAR_DOMAIN_REGULATES_TRANSCRIPTION	1/163	20/10968	0.258975	0.735724	0.724882	KAT2A	1
CLASS_I_PEROXISOMAL_MEMBRANE_PROTEIN_IMPORT	1/163	20/10968	0.258975	0.735724	0.724882	PEX14	1
PKA_MEDIATED_PHOSPHORYLATION_OF_CREB	1/163	20/10968	0.258975	0.735724	0.724882	PRKX	1
CHONDROITIN_SULFATE_BIOSYNTHESIS	1/163	20/10968	0.258975	0.735724	0.724882	CHPF2	1
FATTY_ACID_METABOLISM	4/163	177/10968	0.269336	0.737726	0.726854	PTGS1/SLC27A3/ECI1/HSD17B8	4
NEGATIVE_REGULATION_OF_MET_ACTIVITY	1/163	21/10968	0.270008	0.737726	0.726854	HGS	1
BRANCHED_CHAIN_AMINO_ACID_CATABOLISM	1/163	21/10968	0.270008	0.737726	0.726854	BCKDHA	1
INTERLEUKIN_37_SIGNALING	1/163	21/10968	0.270008	0.737726	0.726854	PTPN6	1
NEF_MEDIATES_DOWN_MODULATION_OF_CELL_SURFACE_RECEPTORS_BY_RECRUITING_THEM_TO_CLATHRIN_ADAPTERS	1/163	21/10968	0.270008	0.737726	0.726854	AP1M2	1
MITOCHONDRIAL_TRNA_AMINOACYLATION	1/163	21/10968	0.270008	0.737726	0.726854	PARS2	1
RHO_GTPASES_ACTIVATE_PAKS	1/163	21/10968	0.270008	0.737726	0.726854	MYH14	1
METABOLISM_OF_WATER_SOLUBLE_VITAMINS_AND_COFACTORS	3/163	123/10968	0.276234	0.750636	0.739574	NADSYN1/FLAD1/NAXE	3
CIRCADIAN_CLOCK	2/163	70/10968	0.279196	0.754584	0.743464	BHLHE41/RAI1	2
PLASMA_LIPOPROTEIN_ASSEMBLY_REMODELING_AND_CLEARANCE	2/163	71/10968	0.284717	0.758869	0.747686	LSR/NR1H3	2
TRANSLOCATION_OF_SLC2A4_GLUT4_TO_THE_PLASMA_MEMBRANE	2/163	72/10968	0.290233	0.758869	0.747686	RAB8A/EXOC7	2
PROCESSING_OF_CAPPED_INTRON_CONTAINING_PRE_MRNA	5/163	242/10968	0.29139	0.758869	0.747686	SUGP1/SNRNP35/PRCC/RNPC3/U2AF1L4	5
RHOBTB2_GTPASE_CYCLE	1/163	23/10968	0.291586	0.758869	0.747686	DBN1	1
RHOBTB1_GTPASE_CYCLE	1/163	23/10968	0.291586	0.758869	0.747686	DBN1	1
TERMINATION_OF_O_GLYCAN_BIOSYNTHESIS	1/163	23/10968	0.291586	0.758869	0.747686	MUC16	1
POST_CHAPERONIN_TUBULIN_FOLDING_PATHWAY	1/163	23/10968	0.291586	0.758869	0.747686	TBCC	1
SIGNALING_BY_TGF_BETA_RECEPTOR_COMPLEX	2/163	73/10968	0.295745	0.758869	0.747686	CGN/PRKCZ	2
GLYCEROPHOSPHOLIPID_BIOSYNTHESIS	3/163	128/10968	0.296503	0.758869	0.747686	MIGA2/SLC44A2/MBOAT7	3
SYNTHESIS_OF_VERY_LONG_CHAIN_FATTY_ACYL_COAS	1/163	24/10968	0.302136	0.758869	0.747686	SLC27A3	1
TRAF6_MEDIATED_NF_KB_ACTIVATION	1/163	24/10968	0.302136	0.758869	0.747686	RNF135	1
GROWTH_HORMONE_RECEPTOR_SIGNALING	1/163	24/10968	0.302136	0.758869	0.747686	PTPN6	1
THROMBOXANE_SIGNALLING_THROUGH_TP_RECEPTOR	1/163	24/10968	0.302136	0.758869	0.747686	AAMP	1
METABOLISM_OF_VITAMINS_AND_COFACTORS	4/163	189/10968	0.309289	0.758869	0.747686	NADSYN1/FLAD1/COQ9/NAXE	4
NOTCH3_INTRACELLULAR_DOMAIN_REGULATES_TRANSCRIPTION	1/163	25/10968	0.31253	0.758869	0.747686	KAT2A	1
DEADENYLATION_OF_MRNA	1/163	25/10968	0.31253	0.758869	0.747686	PAN2	1
REGULATION_OF_IFNA_SIGNALING	1/163	26/10968	0.32277	0.758869	0.747686	PTPN6	1
SIGNALING_BY_ERBB2_IN_CANCER	1/163	26/10968	0.32277	0.758869	0.747686	ERBB2	1
METAL_ION_SLC_TRANSPORTERS	1/163	26/10968	0.32277	0.758869	0.747686	CP	1
DECTIN_2_FAMILY	1/163	26/10968	0.32277	0.758869	0.747686	MUC16	1
CONSTITUTIVE_SIGNALING_BY_AKT1_E17K_IN_CANCER	1/163	26/10968	0.32277	0.758869	0.747686	TSC2	1
TRANSCRIPTION_COUPLED_NUCLEOTIDE_EXCISION_REPAIR_TC_NER	2/163	78/10968	0.323192	0.758869	0.747686	GTF2H4/COPS7B	2
FGFR2_ALTERNATIVE_SPLICING	1/163	27/10968	0.332859	0.758869	0.747686	ESRP2	1
INTERLEUKIN_RECEPTOR_SHC_SIGNALING	1/163	27/10968	0.332859	0.758869	0.747686	PTPN6	1
METABOLISM_OF_PORPHYRINS	1/163	27/10968	0.332859	0.758869	0.747686	PPOX	1
EFFECTS_OF_PIP2_HYDROLYSIS	1/163	27/10968	0.332859	0.758869	0.747686	PRKCD	1
INSULIN_PROCESSING	1/163	27/10968	0.332859	0.758869	0.747686	EXOC7	1
BMAL1_CLOCK_NPAS2_ACTIVATES_CIRCADIAN_GENE_EXPRESSION	1/163	27/10968	0.332859	0.758869	0.747686	BHLHE41	1
MEMBRANE_TRAFFICKING	11/163	629/10968	0.332861	0.758869	0.747686	HGS/DENND2D/ARFIP2/TSC2/AP1M2/TRAPPC6A/AP1G2/RAB8A/MON1A/EXOC7/COPS7B	11
SIGNALING_BY_RECEPTOR_TYROSINE_KINASES	9/163	504/10968	0.334401	0.758869	0.747686	HGS/ESRP2/LAMB3/PTPN6/PRKCD/ERBB2/PRKCZ/AAMP/RANBP10	9
RNA_POLYMERASE_II_TRANSCRIBES_SNRNA_GENES	2/163	81/10968	0.339538	0.758869	0.747686	INTS3/INTS5	2
PTEN_REGULATION	3/163	139/10968	0.341324	0.758869	0.747686	TRIM27/CHD3/MAF1	3
PROCESSING_OF_CAPPED_INTRONLESS_PRE_MRNA	1/163	28/10968	0.342798	0.758869	0.747686	ZNF473	1
SYNTHESIS_OF_PC	1/163	28/10968	0.342798	0.758869	0.747686	SLC44A2	1
THE_ROLE_OF_NEF_IN_HIV_1_REPLICATION_AND_DISEASE_PATHOGENESIS	1/163	28/10968	0.342798	0.758869	0.747686	AP1M2	1
NOTCH_HLH_TRANSCRIPTION_PATHWAY	1/163	28/10968	0.342798	0.758869	0.747686	KAT2A	1
PD_1_SIGNALING	1/163	28/10968	0.342798	0.758869	0.747686	PTPN6	1
RHO_GTPASE_EFFECTORS	6/163	324/10968	0.350842	0.758869	0.747686	PRKCD/MYH14/LIMK2/RTKN/PKN1/PRKCZ	6
MRNA_CAPPING	1/163	29/10968	0.35259	0.758869	0.747686	GTF2H4	1
DOWNREGULATION_OF_ERBB2_SIGNALING	1/163	29/10968	0.35259	0.758869	0.747686	ERBB2	1
TRAF6_MEDIATED_IRF7_ACTIVATION	1/163	29/10968	0.35259	0.758869	0.747686	RNF135	1
ENERGY_DEPENDENT_REGULATION_OF_MTOR_BY_LKB1_AMPK	1/163	29/10968	0.35259	0.758869	0.747686	TSC2	1
RIPK1_MEDIATED_REGULATED_NECROSIS	1/163	29/10968	0.35259	0.758869	0.747686	FLOT2	1
MYOGENESIS	1/163	29/10968	0.35259	0.758869	0.747686	NEO1	1
GLOBAL_GENOME_NUCLEOTIDE_EXCISION_REPAIR_GG_NER	2/163	84/10968	0.355763	0.758869	0.747686	GTF2H4/COPS7B	2
TRANSCRIPTIONAL_REGULATION_OF_WHITE_ADIPOCYTE_DIFFERENTIATION	2/163	84/10968	0.355763	0.758869	0.747686	MED25/MED24	2
DISEASES_OF_GLYCOSYLATION	3/163	143/10968	0.357607	0.758869	0.747686	MUC16/DPM3/GALT	3
REGULATION_OF_TP53_ACTIVITY_THROUGH_ACETYLATION	1/163	30/10968	0.362237	0.758869	0.747686	CHD3	1
MET_ACTIVATES_PTK2_SIGNALING	1/163	30/10968	0.362237	0.758869	0.747686	LAMB3	1
LAMININ_INTERACTIONS	1/163	30/10968	0.362237	0.758869	0.747686	LAMB3	1
SUMOYLATION_OF_INTRACELLULAR_RECEPTORS	1/163	30/10968	0.362237	0.758869	0.747686	NR1H3	1
TIGHT_JUNCTION_INTERACTIONS	1/163	30/10968	0.362237	0.758869	0.747686	CLDN3	1
TNFR1_INDUCED_NFKAPPAB_SIGNALING_PATHWAY	1/163	30/10968	0.362237	0.758869	0.747686	USP21	1
TRANSPORT_OF_BILE_SALTS_AND_ORGANIC_ACIDS_METAL_IONS_AND_AMINE_COMPOUNDS	2/163	86/10968	0.366502	0.758869	0.747686	CP/SLC44A2	2
RNA_POLYMERASE_I_TRANSCRIPTION_TERMINATION	1/163	31/10968	0.371741	0.758869	0.747686	GTF2H4	1
ENDOSOMAL_SORTING_COMPLEX_REQUIRED_FOR_TRANSPORT_ESCRT	1/163	31/10968	0.371741	0.758869	0.747686	HGS	1
EGFR_DOWNREGULATION	1/163	31/10968	0.371741	0.758869	0.747686	HGS	1
GLYOXYLATE_METABOLISM_AND_GLYCINE_DEGRADATION	1/163	31/10968	0.371741	0.758869	0.747686	BCKDHA	1
DISASSEMBLY_OF_THE_DESTRUCTION_COMPLEX_AND_RECRUITMENT_OF_AXIN_TO_THE_MEMBRANE	1/163	31/10968	0.371741	0.758869	0.747686	FRAT2	1
REGULATION_OF_PLK1_ACTIVITY_AT_G2_M_TRANSITION	2/163	87/10968	0.371846	0.758869	0.747686	RAB8A/PCM1	2
RAC2_GTPASE_CYCLE	2/163	88/10968	0.377172	0.764946	0.753673	ARHGAP39/ANKLE2	2
EPIGENETIC_REGULATION_OF_GENE_EXPRESSION	3/163	148/10968	0.377883	0.764946	0.753673	GTF2H4/CHD3/KAT2A	3
OPIOID_SIGNALLING	2/163	90/10968	0.387768	0.777547	0.766088	PRKCD/PRKX	2
FORMATION_OF_THE_EARLY_ELONGATION_COMPLEX	1/163	33/10968	0.390329	0.777547	0.766088	GTF2H4	1
SIGNAL_AMPLIFICATION	1/163	33/10968	0.390329	0.777547	0.766088	AAMP	1
ADHERENS_JUNCTIONS_INTERACTIONS	1/163	33/10968	0.390329	0.777547	0.766088	NECTIN2	1
BASE_EXCISION_REPAIR	2/163	91/10968	0.393037	0.779836	0.768344	SMUG1/PNKP	2
RHOU_GTPASE_CYCLE	1/163	34/10968	0.399416	0.78317	0.771628	HGS	1
NEGATIVE_REGULATORS_OF_DDX58_IFIH1_SIGNALING	1/163	34/10968	0.399416	0.78317	0.771628	RNF135	1
DISEASES_OF_CARBOHYDRATE_METABOLISM	1/163	34/10968	0.399416	0.78317	0.771628	GAA	1
KERATINIZATION	4/163	217/10968	0.403862	0.786	0.774417	PPL/PRSS8/KRT7/ST14	4
RHOBTB_GTPASE_CYCLE	1/163	35/10968	0.40837	0.786	0.774417	DBN1	1
ONCOGENE_INDUCED_SENESCENCE	1/163	35/10968	0.40837	0.786	0.774417	ERF	1
REGULATION_OF_TNFR1_SIGNALING	1/163	35/10968	0.40837	0.786	0.774417	USP21	1
RHO_GTPASES_ACTIVATE_PKNS	2/163	94/10968	0.40872	0.786	0.774417	MYH14/PKN1	2
RECRUITMENT_OF_NUMA_TO_MITOTIC_CENTROSOMES	2/163	95/10968	0.413904	0.79292	0.781235	NUMA1/PCM1	2
NOD1_2_SIGNALING_PATHWAY	1/163	36/10968	0.41719	0.794553	0.782844	AAMP	1
TRANSCRIPTIONAL_REGULATION_BY_RUNX3	2/163	96/10968	0.419066	0.794553	0.782844	TEAD3/KAT2A	2
METABOLISM_OF_LIPIDS	12/163	741/10968	0.422153	0.794553	0.782844	MED25/PTGS1/MIGA2/GRHL1/SLC44A2/PRKD2/SLC27A3/MED24/ECI1/NR1H3/HSD17B8/MBOAT7	12
ANCHORING_OF_THE_BASAL_BODY_TO_THE_PLASMA_MEMBRANE	2/163	97/10968	0.424205	0.794553	0.782844	RAB8A/PCM1	2
MITOCHONDRIAL_FATTY_ACID_BETA_OXIDATION	1/163	37/10968	0.42588	0.794553	0.782844	ECI1	1
RHOH_GTPASE_CYCLE	1/163	37/10968	0.42588	0.794553	0.782844	DBN1	1
NR1H3_NR1H2_REGULATE_GENE_EXPRESSION_LINKED_TO_CHOLESTEROL_TRANSPORT_AND_EFFLUX	1/163	37/10968	0.42588	0.794553	0.782844	NR1H3	1
PROTEIN_FOLDING	2/163	98/10968	0.429321	0.797994	0.786234	FBXW4/TBCC	2
DNA_DAMAGE_RECOGNITION_IN_GG_NER	1/163	38/10968	0.434441	0.798605	0.786837	COPS7B	1
APOPTOTIC_CLEAVAGE_OF_CELLULAR_PROTEINS	1/163	38/10968	0.434441	0.798605	0.786837	PRKCD	1
MOLECULES_ASSOCIATED_WITH_ELASTIC_FIBRES	1/163	38/10968	0.434441	0.798605	0.786837	EMILIN3	1
FANCONI_ANEMIA_PATHWAY	1/163	39/10968	0.442876	0.802311	0.790487	FANCG	1
SYNTHESIS_OF_PA	1/163	39/10968	0.442876	0.802311	0.790487	MIGA2	1
SUMOYLATION_OF_UBIQUITINYLATION_PROTEINS	1/163	39/10968	0.442876	0.802311	0.790487	TRIM27	1
ASSOCIATION_OF_TRIC_CCT_WITH_TARGET_PROTEINS_DURING_BIOSYNTHESIS	1/163	39/10968	0.442876	0.802311	0.790487	FBXW4	1
SIGNALING_BY_TGFB_FAMILY_MEMBERS	2/163	102/10968	0.449541	0.80573	0.793856	CGN/PRKCZ	2
MAP2K_AND_MAPK_ACTIVATION	1/163	40/10968	0.451185	0.80573	0.793856	CNKSR1	1
DEUBIQUITINATION	5/163	298/10968	0.45602	0.80573	0.793856	HGS/RNF135/KAT2A/USP21/TNIP2	5
DUAL_INCISION_IN_GG_NER	1/163	41/10968	0.459371	0.80573	0.793856	GTF2H4	1
MET_PROMOTES_CELL_MOTILITY	1/163	41/10968	0.459371	0.80573	0.793856	LAMB3	1
MTOR_SIGNALLING	1/163	41/10968	0.459371	0.80573	0.793856	TSC2	1
CARGO_RECOGNITION_FOR_CLATHRIN_MEDIATED_ENDOCYTOSIS	2/163	105/10968	0.464441	0.80573	0.793856	HGS/COPS7B	2
PI3K_AKT_SIGNALING_IN_CANCER	2/163	105/10968	0.464441	0.80573	0.793856	TSC2/ERBB2	2
RHOF_GTPASE_CYCLE	1/163	42/10968	0.467435	0.80573	0.793856	ARHGAP39	1
REGULATION_OF_BETA_CELL_DEVELOPMENT	1/163	42/10968	0.467435	0.80573	0.793856	KAT2A	1
DEACTIVATION_OF_THE_BETA_CATENIN_TRANSACTIVATING_COMPLEX	1/163	42/10968	0.467435	0.80573	0.793856	SOX17	1
TRNA_AMINOACYLATION	1/163	42/10968	0.467435	0.80573	0.793856	PARS2	1
EPHB_MEDIATED_FORWARD_SIGNALING	1/163	42/10968	0.467435	0.80573	0.793856	LIMK2	1
PHASE_I_FUNCTIONALIZATION_OF_COMPOUNDS	2/163	106/10968	0.469355	0.80573	0.793856	PTGS1/POR	2
POSITIVE_EPIGENETIC_REGULATION_OF_RRNA_EXPRESSION	2/163	106/10968	0.469355	0.80573	0.793856	CHD3/KAT2A	2
FORMATION_OF_INCISION_COMPLEX_IN_GG_NER	1/163	43/10968	0.475381	0.80573	0.793856	GTF2H4	1
TRNA_MODIFICATION_IN_THE_NUCLEUS_AND_CYTOSOL	1/163	43/10968	0.475381	0.80573	0.793856	TYW5	1
SIGNALING_BY_SCF_KIT	1/163	43/10968	0.475381	0.80573	0.793856	PTPN6	1
HIV_TRANSCRIPTION_ELONGATION	1/163	43/10968	0.475381	0.80573	0.793856	GTF2H4	1
TNF_SIGNALING	1/163	44/10968	0.483208	0.810751	0.798804	USP21	1
INTERLEUKIN_2_FAMILY_SIGNALING	1/163	44/10968	0.483208	0.810751	0.798804	PTPN6	1
TP53_REGULATES_TRANSCRIPTION_OF_CELL_DEATH_GENES	1/163	44/10968	0.483208	0.810751	0.798804	RABGGTA	1
NUCLEOTIDE_EXCISION_REPAIR	2/163	110/10968	0.488742	0.81278	0.800802	GTF2H4/COPS7B	2
SIGNALING_BY_MODERATE_KINASE_ACTIVITY_BRAF_MUTANTS	1/163	45/10968	0.490919	0.81278	0.800802	CNKSR1	1
ELASTIC_FIBRE_FORMATION	1/163	45/10968	0.490919	0.81278	0.800802	EMILIN3	1
SPHINGOLIPID_DE_NOVO_BIOSYNTHESIS	1/163	45/10968	0.490919	0.81278	0.800802	PRKD2	1
DISEASES_OF_METABOLISM	4/163	246/10968	0.499181	0.823732	0.811593	MUC16/GAA/DPM3/GALT	4
HEDGEHOG_OFF_STATE	2/163	113/10968	0.502991	0.825235	0.813074	IFT172/WDR19	2
NR1H2_AND_NR1H3_MEDIATED_SIGNALING	1/163	47/10968	0.506	0.825235	0.813074	NR1H3	1
HIV_TRANSCRIPTION_INITIATION	1/163	47/10968	0.506	0.825235	0.813074	GTF2H4	1
INOSITOL_PHOSPHATE_METABOLISM	1/163	48/10968	0.513373	0.825235	0.813074	IP6K2	1
HEME_SIGNALING	1/163	48/10968	0.513373	0.825235	0.813074	RAI1	1
NOTCH1_INTRACELLULAR_DOMAIN_REGULATES_TRANSCRIPTION	1/163	48/10968	0.513373	0.825235	0.813074	KAT2A	1
G_ALPHA_Z_SIGNALLING_EVENTS	1/163	48/10968	0.513373	0.825235	0.813074	PRKCD	1
INTERLEUKIN_3_INTERLEUKIN_5_AND_GM_CSF_SIGNALING	1/163	48/10968	0.513373	0.825235	0.813074	PTPN6	1
VESICLE_MEDIATED_TRANSPORT	11/163	724/10968	0.514947	0.825235	0.813074	HGS/DENND2D/ARFIP2/TSC2/AP1M2/TRAPPC6A/AP1G2/RAB8A/MON1A/EXOC7/COPS7B	11
RETROGRADE_TRANSPORT_AT_THE_TRANS_GOLGI_NETWORK	1/163	49/10968	0.520637	0.82904	0.816822	ARFIP2	1
SIGNALING_BY_NOTCH3	1/163	49/10968	0.520637	0.82904	0.816822	KAT2A	1
CHONDROITIN_SULFATE_DERMATAN_SULFATE_METABOLISM	1/163	50/10968	0.527793	0.833649	0.821364	CHPF2	1
NETRIN_1_SIGNALING	1/163	50/10968	0.527793	0.833649	0.821364	NEO1	1
SUMOYLATION	3/163	187/10968	0.528534	0.833649	0.821364	TRIM27/CHD3/NR1H3	3
EPH_EPHRIN_MEDIATED_REPULSION_OF_CELLS	1/163	51/10968	0.534843	0.838922	0.826559	EFNA1	1
PRE_NOTCH_EXPRESSION_AND_PROCESSING	2/163	120/10968	0.535232	0.838922	0.826559	ELF3/KAT2A	2
APOPTOTIC_EXECUTION_PHASE	1/163	52/10968	0.541788	0.846544	0.834068	PRKCD	1
PLATELET_ACTIVATION_SIGNALING_AND_AGGREGATION	4/163	261/10968	0.54594	0.850374	0.837842	PTPN6/PRKCD/PRKCZ/AAMP	4
NUCLEAR_RECEPTOR_TRANSCRIPTION_PATHWAY	1/163	53/10968	0.54863	0.85191	0.839356	NR1H3	1
DNA_REPAIR	5/163	332/10968	0.551626	0.85391	0.841326	GTF2H4/SMUG1/PNKP/FANCG/COPS7B	5
RHOJ_GTPASE_CYCLE	1/163	55/10968	0.562011	0.864062	0.851329	SCRIB	1
RESPIRATORY_ELECTRON_TRANSPORT_ATP_SYNTHESIS_BY_CHEMIOSMOTIC_COUPLING_AND_HEAT_PRODUCTION_BY_UNCOUPLING_PROTEINS	2/163	127/10968	0.566023	0.864062	0.851329	UCP2/UQCRC1	2
NEUREXINS_AND_NEUROLIGINS	1/163	56/10968	0.568553	0.864062	0.851329	HOMER2	1
NUCLEOTIDE_BINDING_DOMAIN_LEUCINE_RICH_REPEAT_CONTAINING_RECEPTOR_NLR_SIGNALING_PATHWAYS	1/163	56/10968	0.568553	0.864062	0.851329	AAMP	1
GOLGI_ASSOCIATED_VESICLE_BIOGENESIS	1/163	56/10968	0.568553	0.864062	0.851329	AP1M2	1
REGULATED_NECROSIS	1/163	56/10968	0.568553	0.864062	0.851329	FLOT2	1
FORMATION_OF_RNA_POL_II_ELONGATION_COMPLEX	1/163	58/10968	0.581347	0.875523	0.86262	GTF2H4	1
SIGNALING_BY_NOTCH1_PEST_DOMAIN_MUTANTS_IN_CANCER	1/163	58/10968	0.581347	0.875523	0.86262	KAT2A	1
CHEMOKINE_RECEPTORS_BIND_CHEMOKINES	1/163	58/10968	0.581347	0.875523	0.86262	CXCL16	1
E3_UBIQUITIN_LIGASES_UBIQUITINATE_TARGET_PROTEINS	1/163	59/10968	0.587602	0.877018	0.864093	PEX14	1
NRAGE_SIGNALS_DEATH_THROUGH_JNK	1/163	59/10968	0.587602	0.877018	0.864093	ARHGEF5	1
ARACHIDONIC_ACID_METABOLISM	1/163	59/10968	0.587602	0.877018	0.864093	PTGS1	1
RRNA_MODIFICATION_IN_THE_NUCLEUS_AND_CYTOSOL	1/163	60/10968	0.593764	0.883577	0.870556	TSR3	1
CD22_MEDIATED_BCR_REGULATION	1/163	61/10968	0.599834	0.887329	0.874252	PTPN6	1
ASSEMBLY_OF_COLLAGEN_FIBRILS_AND_OTHER_MULTIMERIC_STRUCTURES	1/163	61/10968	0.599834	0.887329	0.874252	LAMB3	1
TP53_REGULATES_TRANSCRIPTION_OF_DNA_REPAIR_GENES	1/163	62/10968	0.605815	0.890325	0.877205	GTF2H4	1
O_LINKED_GLYCOSYLATION_OF_MUCINS	1/163	62/10968	0.605815	0.890325	0.877205	MUC16	1
PHOSPHOLIPID_METABOLISM	3/163	211/10968	0.61069	0.890325	0.877205	MIGA2/SLC44A2/MBOAT7	3
BASE_EXCISION_REPAIR_AP_SITE_FORMATION	1/163	63/10968	0.611706	0.890325	0.877205	SMUG1	1
PEROXISOMAL_PROTEIN_IMPORT	1/163	63/10968	0.611706	0.890325	0.877205	PEX14	1
ASYMMETRIC_LOCALIZATION_OF_PCP_PROTEINS	1/163	64/10968	0.61751	0.890325	0.877205	SCRIB	1
INTERLEUKIN_1_FAMILY_SIGNALING	2/163	140/10968	0.619263	0.890325	0.877205	PTPN6/TNIP2	2
C_TYPE_LECTIN_RECEPTORS_CLRS	2/163	140/10968	0.619263	0.890325	0.877205	MUC16/PRKCD	2
DEATH_RECEPTOR_SIGNALLING	2/163	141/10968	0.623144	0.890325	0.877205	ARHGEF5/USP21	2
DUAL_INCISION_IN_TC_NER	1/163	65/10968	0.623228	0.890325	0.877205	GTF2H4	1
SIGNALING_BY_BRAF_AND_RAF_FUSIONS	1/163	65/10968	0.623228	0.890325	0.877205	CNKSR1	1
REGULATION_OF_HMOX1_EXPRESSION_AND_ACTIVITY	1/163	65/10968	0.623228	0.890325	0.877205	PRKCD	1
CYTOCHROME_P450_ARRANGED_BY_SUBSTRATE_TYPE	1/163	66/10968	0.62886	0.895813	0.882611	POR	1
ACTIVATED_PKN1_STIMULATES_TRANSCRIPTION_OF_AR_ANDROGEN_RECEPTOR_REGULATED_GENES_KLK2_AND_KLK3	1/163	67/10968	0.634409	0.898702	0.885458	PKN1	1
METABOLISM_OF_CARBOHYDRATES	4/163	293/10968	0.637571	0.898702	0.885458	GAA/CHPF2/PHKG2/GALT	4
CLATHRIN_MEDIATED_ENDOCYTOSIS	2/163	145/10968	0.638368	0.898702	0.885458	HGS/COPS7B	2
COPII_MEDIATED_VESICLE_TRANSPORT	1/163	68/10968	0.639876	0.898702	0.885458	TRAPPC6A	1
DISEASES_ASSOCIATED_WITH_O_GLYCOSYLATION_OF_PROTEINS	1/163	68/10968	0.639876	0.898702	0.885458	MUC16	1
UB_SPECIFIC_PROCESSING_PROTEASES	3/163	221/10968	0.641998	0.899156	0.885906	HGS/KAT2A/USP21	3
REGULATION_OF_PTEN_STABILITY_AND_ACTIVITY	1/163	69/10968	0.645261	0.901203	0.887922	TRIM27	1
TRANSCRIPTION_OF_THE_HIV_GENOME	1/163	70/10968	0.650567	0.904776	0.891442	GTF2H4	1
INTERLEUKIN_17_SIGNALING	1/163	71/10968	0.655793	0.904776	0.891442	TNIP2	1
SUMOYLATION_OF_CHROMATIN_ORGANIZATION_PROTEINS	1/163	71/10968	0.655793	0.904776	0.891442	CHD3	1
SIGNALING_BY_HEDGEHOG	2/163	150/10968	0.656719	0.904776	0.891442	IFT172/WDR19	2
POST_TRANSLATIONAL_PROTEIN_MODIFICATION	20/163	1435/10968	0.656867	0.904776	0.891442	HGS/MUC16/CP/TRAPPC6A/FCSK/RAB8A/RNF135/DPM3/TRIM27/NUDT14/CHD3/PEX14/FBXW4/NR1H3/KAT2A/COPS7B/USP21/RABGGTA/TNIP2/EEF2KMT	20
AURKA_ACTIVATION_BY_TPX2	1/163	72/10968	0.660942	0.907887	0.894508	PCM1	1
SIGNALING_BY_FGFR2	1/163	73/10968	0.666014	0.911699	0.898264	ESRP2	1
ASPARAGINE_N_LINKED_GLYCOSYLATION	4/163	305/10968	0.668708	0.911699	0.898264	TRAPPC6A/FCSK/DPM3/NUDT14	4
SIGNALING_BY_NOTCH1	1/163	74/10968	0.671011	0.911699	0.898264	KAT2A	1
COSTIMULATION_BY_THE_CD28_FAMILY	1/163	74/10968	0.671011	0.911699	0.898264	PTPN6	1
TOLL_LIKE_RECEPTOR_CASCADES	2/163	155/10968	0.674324	0.912577	0.899129	CNPY3/TNIP2	2
EXTRA_NUCLEAR_ESTROGEN_SIGNALING	1/163	75/10968	0.675933	0.912577	0.899129	PRKCZ	1
CELL_DEATH_SIGNALLING_VIA_NRAGE_NRIF_AND_NADE	1/163	76/10968	0.680782	0.912577	0.899129	ARHGEF5	1
NUCLEAR_ENVELOPE_NE_REASSEMBLY	1/163	76/10968	0.680782	0.912577	0.899129	ANKLE2	1
ERCC6_CSB_AND_EHMT2_G9A_POSITIVELY_REGULATE_RRNA_EXPRESSION	1/163	76/10968	0.680782	0.912577	0.899129	CHD3	1
CONSTITUTIVE_SIGNALING_BY_ABERRANT_PI3K_IN_CANCER	1/163	78/10968	0.690266	0.92	0.906442	ERBB2	1
G_ALPHA_I_SIGNALLING_EVENTS	4/163	314/10968	0.690841	0.92	0.906442	PRKCD/LPAR2/CXCL16/PRKX	4
PROTEIN_UBIQUITINATION	1/163	79/10968	0.694902	0.92	0.906442	PEX14	1
INITIAL_TRIGGERING_OF_COMPLEMENT	1/163	80/10968	0.699469	0.92	0.906442	CFB	1
G_ALPHA_12_13_SIGNALLING_EVENTS	1/163	80/10968	0.699469	0.92	0.906442	ARHGEF5	1
POTENTIAL_THERAPEUTICS_FOR_SARS	1/163	81/10968	0.703968	0.92	0.906442	CHD3	1
DDX58_IFIH1_MEDIATED_INDUCTION_OF_INTERFERON_ALPHA_BETA	1/163	81/10968	0.703968	0.92	0.906442	RNF135	1
RECRUITMENT_OF_MITOTIC_CENTROSOME_PROTEINS_AND_COMPLEXES	1/163	81/10968	0.703968	0.92	0.906442	PCM1	1
ONCOGENIC_MAPK_SIGNALING	1/163	82/10968	0.7084	0.92	0.906442	CNKSR1	1
SIGNALING_BY_NOTCH4	1/163	82/10968	0.7084	0.92	0.906442	KAT2A	1
ROLE_OF_PHOSPHOLIPIDS_IN_PHAGOCYTOSIS	1/163	82/10968	0.7084	0.92	0.906442	PRKCD	1
REGULATION_OF_HSF1_MEDIATED_HEAT_SHOCK_RESPONSE	1/163	82/10968	0.7084	0.92	0.906442	CCAR2	1
TRANSPORT_OF_MATURE_TRANSCRIPT_TO_CYTOPLASM	1/163	84/10968	0.717068	0.928844	0.915156	U2AF1L4	1
DEGRADATION_OF_BETA_CATENIN_BY_THE_DESTRUCTION_COMPLEX	1/163	85/10968	0.721305	0.930601	0.916887	FRAT2	1
ANTIGEN_ACTIVATES_B_CELL_RECEPTOR_BCR_LEADING_TO_GENERATION_OF_SECOND_MESSENGERS	1/163	86/10968	0.725479	0.930601	0.916887	PTPN6	1
PLATELET_HOMEOSTASIS	1/163	86/10968	0.725479	0.930601	0.916887	PTPN6	1
SIGNALING_BY_FGFR	1/163	87/10968	0.729591	0.930601	0.916887	ESRP2	1
REGULATION_OF_MRNA_STABILITY_BY_PROTEINS_THAT_BIND_AU_RICH_ELEMENTS	1/163	87/10968	0.729591	0.930601	0.916887	PRKCD	1
TP53_REGULATES_METABOLIC_GENES	1/163	87/10968	0.729591	0.930601	0.916887	TSC2	1
NEURONAL_SYSTEM	5/163	410/10968	0.734411	0.93191	0.918176	PTPRF/HOMER2/PRKX/FLOT2/PPFIBP2	5
COLLAGEN_FORMATION	1/163	90/10968	0.741563	0.93191	0.918176	LAMB3	1
PEPTIDE_HORMONE_METABOLISM	1/163	90/10968	0.741563	0.93191	0.918176	EXOC7	1
SPHINGOLIPID_METABOLISM	1/163	90/10968	0.741563	0.93191	0.918176	PRKD2	1
RNA_POLYMERASE_I_PROMOTER_ESCAPE	1/163	91/10968	0.745436	0.93191	0.918176	GTF2H4	1
B_WICH_COMPLEX_POSITIVELY_REGULATES_RRNA_EXPRESSION	1/163	91/10968	0.745436	0.93191	0.918176	KAT2A	1
THE_CITRIC_ACID_TCA_CYCLE_AND_RESPIRATORY_ELECTRON_TRANSPORT	2/163	178/10968	0.746069	0.93191	0.918176	UCP2/UQCRC1	2
UNFOLDED_PROTEIN_RESPONSE_UPR	1/163	92/10968	0.749251	0.93191	0.918176	CREB3L4	1
PCP_CE_PATHWAY	1/163	92/10968	0.749251	0.93191	0.918176	SCRIB	1
RAC3_GTPASE_CYCLE	1/163	94/10968	0.756711	0.93191	0.918176	ARHGAP39	1
POST_TRANSLATIONAL_MODIFICATION_SYNTHESIS_OF_GPI_ANCHORED_PROTEINS	1/163	94/10968	0.756711	0.93191	0.918176	DPM3	1
TOLL_LIKE_RECEPTOR_9_TLR9_CASCADE	1/163	94/10968	0.756711	0.93191	0.918176	TNIP2	1
HDACS_DEACETYLATE_HISTONES	1/163	94/10968	0.756711	0.93191	0.918176	CHD3	1
ACTIVATION_OF_NMDA_RECEPTORS_AND_POSTSYNAPTIC_EVENTS	1/163	94/10968	0.756711	0.93191	0.918176	PRKX	1
FCGR3A_MEDIATED_IL10_SYNTHESIS	1/163	95/10968	0.760358	0.933685	0.919926	PRKX	1
NERVOUS_SYSTEM_DEVELOPMENT	7/163	580/10968	0.765659	0.933685	0.919926	ARHGAP39/EFNA1/MYH14/CD24/LIMK2/NEO1/ERBB2	7
ANTIMICROBIAL_PEPTIDES	1/163	97/10968	0.767489	0.933685	0.919926	LCN2	1
MYD88_INDEPENDENT_TLR4_CASCADE	1/163	97/10968	0.767489	0.933685	0.919926	TNIP2	1
P75_NTR_RECEPTOR_MEDIATED_SIGNALLING	1/163	97/10968	0.767489	0.933685	0.919926	ARHGEF5	1
RUNX1_REGULATES_GENES_INVOLVED_IN_MEGAKARYOCYTE_DIFFERENTIATION_AND_PLATELET_FUNCTION	1/163	98/10968	0.770975	0.93565	0.921861	KMT2B	1
SLC_TRANSPORTER_DISORDERS	1/163	99/10968	0.77441	0.937542	0.923726	CP	1
CLEC7A_DECTIN_1_SIGNALING	1/163	100/10968	0.777793	0.938853	0.925017	PRKCD	1
CELLULAR_RESPONSE_TO_HEAT_STRESS	1/163	101/10968	0.781126	0.938853	0.925017	CCAR2	1
TNFR2_NON_CANONICAL_NF_KB_PATHWAY	1/163	101/10968	0.781126	0.938853	0.925017	LTBR	1
INTERLEUKIN_1_SIGNALING	1/163	102/10968	0.784409	0.939908	0.926056	TNIP2	1
RESPIRATORY_ELECTRON_TRANSPORT	1/163	103/10968	0.787643	0.939908	0.926056	UQCRC1	1
TOLL_LIKE_RECEPTOR_TLR1_TLR2_CASCADE	1/163	103/10968	0.787643	0.939908	0.926056	TNIP2	1
TRANSCRIPTIONAL_REGULATION_BY_TP53	4/163	363/10968	0.792963	0.944004	0.930092	TSC2/GTF2H4/CHD3/RABGGTA	4
STIMULI_SENSING_CHANNELS	1/163	106/10968	0.797058	0.946625	0.932675	SCNN1A	1
MITOTIC_G2_G2_M_PHASES	2/163	200/10968	0.801654	0.949827	0.935829	RAB8A/PCM1	2
NEGATIVE_EPIGENETIC_REGULATION_OF_RRNA_EXPRESSION	1/163	109/10968	0.806059	0.951624	0.937601	GTF2H4	1
MITOTIC_PROMETAPHASE	2/163	203/10968	0.808341	0.951624	0.937601	NUMA1/PCM1	2
INTERLEUKIN_4_AND_INTERLEUKIN_13_SIGNALING	1/163	111/10968	0.811838	0.951624	0.937601	LCN2	1
O_LINKED_GLYCOSYLATION	1/163	111/10968	0.811838	0.951624	0.937601	MUC16	1
RRNA_PROCESSING	2/163	205/10968	0.812687	0.951624	0.937601	TSR3/RPP38	2
DEVELOPMENTAL_BIOLOGY	14/163	1143/10968	0.814613	0.951651	0.937627	ARHGAP39/MED25/PPL/PRSS8/KRT7/ST14/EFNA1/MYH14/CD24/LIMK2/NEO1/ERBB2/MED24/KAT2A	14
NEGATIVE_REGULATION_OF_THE_PI3K_AKT_NETWORK	1/163	113/10968	0.817446	0.952376	0.938341	ERBB2	1
PROGRAMMED_CELL_DEATH	2/163	208/10968	0.819043	0.952376	0.938341	PRKCD/FLOT2	2
SIGNALING_BY_NUCLEAR_RECEPTORS	3/163	297/10968	0.822496	0.952416	0.93838	CXXC5/NR1H3/PRKCZ	3
COMPLEMENT_CASCADE	1/163	115/10968	0.822887	0.952416	0.93838	CFB	1
EXTRACELLULAR_MATRIX_ORGANIZATION	3/163	301/10968	0.829395	0.952963	0.938919	LAMB3/DDR1/EMILIN3	3
SELENOAMINO_ACID_METABOLISM	1/163	118/10968	0.830749	0.952963	0.938919	SECISBP2	1
G_ALPHA_Q_SIGNALLING_EVENTS	2/163	216/10968	0.835063	0.952963	0.938919	PRKCD/LPAR2	2
L1CAM_INTERACTIONS	1/163	121/10968	0.838264	0.952963	0.938919	CD24	1
DISEASES_OF_SIGNAL_TRANSDUCTION_BY_GROWTH_FACTOR_RECEPTORS_AND_SECOND_MESSENGERS	4/163	394/10968	0.842414	0.952963	0.938919	CNKSR1/TSC2/ERBB2/KAT2A	4
ESR_MEDIATED_SIGNALING	2/163	221/10968	0.844418	0.952963	0.938919	CXXC5/PRKCZ	2
CYTOPROTECTION_BY_HMOX1	1/163	124/10968	0.845447	0.952963	0.938919	PRKCD	1
GLYCOSAMINOGLYCAN_METABOLISM	1/163	124/10968	0.845447	0.952963	0.938919	CHPF2	1
REGULATION_OF_INSULIN_LIKE_GROWTH_FACTOR_IGF_TRANSPORT_AND_UPTAKE_BY_INSULIN_LIKE_GROWTH_FACTOR_BINDING_PROTEINS_IGFBPS	1/163	124/10968	0.845447	0.952963	0.938919	CP	1
NEUTROPHIL_DEGRANULATION	5/163	479/10968	0.84554	0.952963	0.938919	PTPN6/PRKCD/GAA/SLC44A2/LCN2	5
CYTOKINE_SIGNALING_IN_IMMUNE_SYSTEM	8/163	719/10968	0.846199	0.952963	0.938919	PTPN6/PRKCD/IRF6/IRF9/LTBR/LCN2/IP6K2/TNIP2	8
BIOLOGICAL_OXIDATIONS	2/163	222/10968	0.846231	0.952963	0.938919	PTGS1/POR	2
MHC_CLASS_II_ANTIGEN_PRESENTATION	1/163	126/10968	0.850058	0.955121	0.941046	AP1M2	1
HOST_INTERACTIONS_OF_HIV_FACTORS	1/163	131/10968	0.860997	0.962822	0.948633	AP1M2	1
HIV_INFECTION	2/163	231/10968	0.861705	0.962822	0.948633	AP1M2/GTF2H4	2
ADORA2B_MEDIATED_ANTI_INFLAMMATORY_CYTOKINES_PRODUCTION	1/163	133/10968	0.865148	0.962822	0.948633	PRKX	1
NEDDYLATION	2/163	234/10968	0.86654	0.962822	0.948633	FBXW4/COPS7B	2
TCF_DEPENDENT_SIGNALING_IN_RESPONSE_TO_WNT	2/163	234/10968	0.86654	0.962822	0.948633	SOX17/FRAT2	2
MAPK_FAMILY_SIGNALING_CASCADES	3/163	327/10968	0.868883	0.963285	0.949089	CNKSR1/RGL2/ERBB2	3
M_PHASE	4/163	417/10968	0.8724	0.964891	0.950672	NUMA1/ANKLE2/PCM1/MAU2	4
SIGNALING_BY_WNT	3/163	331/10968	0.874191	0.964891	0.950672	SOX17/SCRIB/FRAT2	3
DEGRADATION_OF_THE_EXTRACELLULAR_MATRIX	1/163	140/10968	0.878727	0.967191	0.952938	LAMB3	1
MITOTIC_PROPHASE	1/163	143/10968	0.884122	0.967191	0.952938	NUMA1	1
FCGAMMA_RECEPTOR_FCGR_DEPENDENT_PHAGOCYTOSIS	1/163	143/10968	0.884122	0.967191	0.952938	PRKCD	1
SIGNALING_BY_NOTCH	2/163	247/10968	0.885758	0.967191	0.952938	ELF3/KAT2A	2
SARS_COV_INFECTIONS	1/163	146/10968	0.889279	0.967191	0.952938	CHD3	1
BETA_CATENIN_INDEPENDENT_WNT_SIGNALING	1/163	146/10968	0.889279	0.967191	0.952938	SCRIB	1
SLC_MEDIATED_TRANSMEMBRANE_TRANSPORT	2/163	250/10968	0.889816	0.967191	0.952938	CP/SLC44A2	2
HIV_LIFE_CYCLE	1/163	149/10968	0.894207	0.969083	0.954802	GTF2H4	1
ESTROGEN_DEPENDENT_GENE_EXPRESSION	1/163	150/10968	0.895801	0.969083	0.954802	CXXC5	1
AUTOPHAGY	1/163	151/10968	0.897371	0.969083	0.954802	TSC2	1
ER_TO_GOLGI_ANTEROGRADE_TRANSPORT	1/163	155/10968	0.90342	0.973513	0.959166	TRAPPC6A	1
CELLULAR_RESPONSE_TO_CHEMICAL_STRESS	1/163	160/10968	0.910484	0.976914	0.962518	PRKCD	1
REGULATION_OF_TP53_ACTIVITY	1/163	160/10968	0.910484	0.976914	0.962518	CHD3	1
PROTEIN_LOCALIZATION	1/163	164/10968	0.915764	0.980475	0.966026	PEX14	1
SIGNALING_BY_THE_B_CELL_RECEPTOR_BCR	1/163	166/10968	0.918287	0.981076	0.966618	PTPN6	1
CELL_CYCLE_MITOTIC	5/163	561/10968	0.925003	0.986143	0.971611	NUMA1/ANKLE2/RAB8A/PCM1/MAU2	5
DISORDERS_OF_TRANSMEMBRANE_TRANSPORTERS	1/163	176/10968	0.929817	0.989167	0.97459	CP	1
APOPTOSIS	1/163	179/10968	0.93295	0.990393	0.975797	PRKCD	1
ION_CHANNEL_TRANSPORT	1/163	183/10968	0.936911	0.992491	0.977865	SCNN1A	1
TRANSPORT_TO_THE_GOLGI_AND_SUBSEQUENT_MODIFICATION	1/163	186/10968	0.939729	0.993371	0.978732	TRAPPC6A	1
IMMUNOREGULATORY_INTERACTIONS_BETWEEN_A_LYMPHOID_AND_A_NON_LYMPHOID_CELL	1/163	191/10968	0.94415	0.994674	0.980015	NECTIN2	1
CELL_SURFACE_INTERACTIONS_AT_THE_VASCULAR_WALL	1/163	194/10968	0.946646	0.994674	0.980015	PTPN6	1
CELLULAR_SENESCENCE	1/163	198/10968	0.949803	0.994674	0.980015	ERF	1
PEPTIDE_LIGAND_BINDING_RECEPTORS	1/163	198/10968	0.949803	0.994674	0.980015	CXCL16	1
INNATE_IMMUNE_SYSTEM	11/163	1117/10968	0.951221	0.994674	0.980015	CNPY3/MUC16/PTPN6/PRKCD/CFB/GAA/SLC44A2/RNF135/LCN2/AAMP/TNIP2	11
INTRA_GOLGI_AND_RETROGRADE_GOLGI_TO_ER_TRAFFIC	1/163	203/10968	0.953489	0.994674	0.980015	ARFIP2	1
NEUROTRANSMITTER_RECEPTORS_AND_POSTSYNAPTIC_SIGNAL_TRANSMISSION	1/163	205/10968	0.954887	0.994674	0.980015	PRKX	1
CLASS_A_1_RHODOPSIN_LIKE_RECEPTORS	2/163	331/10968	0.959891	0.9968	0.98211	LPAR2/CXCL16	2
SIGNALING_BY_ROBO_RECEPTORS	1/163	218/10968	0.963009	0.9968	0.98211	ARHGAP39	1
TRANSPORT_OF_SMALL_MOLECULES	6/163	728/10968	0.963958	0.9968	0.98211	SCNN1A/LSR/CP/SLC44A2/LCN2/NR1H3	6
ANTI_INFLAMMATORY_RESPONSE_FAVOURING_LEISHMANIA_PARASITE_INFECTION	1/163	223/10968	0.96573	0.9968	0.98211	PRKX	1
SIGNALING_BY_INTERLEUKINS	3/163	463/10968	0.970909	0.9968	0.98211	PTPN6/LCN2/TNIP2	3
MITOTIC_METAPHASE_AND_ANAPHASE	1/163	236/10968	0.971909	0.9968	0.98211	ANKLE2	1
TRANSCRIPTIONAL_REGULATION_BY_RUNX1	1/163	239/10968	0.97317	0.9968	0.98211	KMT2B	1
METABOLISM_OF_AMINO_ACIDS_AND_DERIVATIVES	2/163	374/10968	0.977057	0.9968	0.98211	SECISBP2/BCKDHA	2
CELL_CYCLE	5/163	693/10968	0.97968	0.9968	0.98211	NUMA1/ANKLE2/RAB8A/PCM1/MAU2	5
SIGNALING_BY_GPCR	5/163	698/10968	0.980717	0.9968	0.98211	PRKCD/ARHGEF5/LPAR2/CXCL16/PRKX	5
TRANSMISSION_ACROSS_CHEMICAL_SYNAPSES	1/163	269/10968	0.983061	0.9968	0.98211	PRKX	1
ADAPTIVE_IMMUNE_SYSTEM	6/163	825/10968	0.986153	0.9968	0.98211	PPL/SIPA1/AP1M2/PTPN6/NECTIN2/FBXW4	6
TRANSLATION	1/163	295/10968	0.988641	0.9968	0.98211	PARS2	1
LEISHMANIA_INFECTION	1/163	308/10968	0.990702	0.9968	0.98211	PRKX	1
ANTIGEN_PROCESSING_UBIQUITINATION_PROTEASOME_DEGRADATION	1/163	308/10968	0.990702	0.9968	0.98211	FBXW4	1
HEMOSTASIS	4/163	678/10968	0.992071	0.9968	0.98211	PTPN6/PRKCD/PRKCZ/AAMP	4
GPCR_LIGAND_BINDING	2/163	463/10968	0.993043	0.9968	0.98211	LPAR2/CXCL16	2
CELLULAR_RESPONSES_TO_EXTERNAL_STIMULI	4/163	706/10968	0.994302	0.9968	0.98211	PRKCD/RAI1/CCAR2/ERF	4
INFECTIOUS_DISEASE	6/163	924/10968	0.995142	0.9968	0.98211	HGS/AP1M2/GTF2H4/PRKX/TRIM27/CHD3	6
CLASS_I_MHC_MEDIATED_ANTIGEN_PROCESSING_PRESENTATION	1/163	377/10968	0.9968	0.9968	0.98211	FBXW4	1

## Sheet: WikiPathways
Description	GeneRatio	BgRatio	pvalue	p.adjust	qvalue	geneID	Count
CILIARY_LANDSCAPE	12/106	219/7596	4.92269e-05	0.00984537	0.00984537	MCM9/TRAF3IP1/IFT172/TTC30B/RAB8A/LCN2/EXOC7/COPS7B/TTC30A/ERF/RANBP10/RMND5B	12
GENES_RELATED_TO_PRIMARY_CILIUM_DEVELOPMENT_BASED_ON_CRISPR	5/106	103/7596	0.0143148	0.738998	0.738998	TRAF3IP1/IFT172/TTC30B/WDR19/KIAA0753	5
RIBOFLAVIN_AND_COQ_DISORDERS	2/106	14/7596	0.0157364	0.738998	0.738998	FLAD1/COQ9	2
SPLICING_FACTOR_NOVA_REGULATED_SYNAPTIC_PROTEINS	3/106	42/7596	0.0204495	0.738998	0.738998	NEO1/PRKCZ/NCDN	3
EGFEGFR_SIGNALING_PATHWAY	6/106	163/7596	0.0261362	0.738998	0.738998	HGS/ATXN2/PRKCD/LIMK2/ERBB2/PRKCZ	6
ENDOPLASMIC_RETICULUM_STRESS_RESPONSE_IN_CORONAVIRUS_INFECTION	3/106	47/7596	0.0274801	0.738998	0.738998	PPP1R16A/PPP1R10/PPP1R9B	3
SIGNALING_PATHWAYS_IN_GLIOBLASTOMA	4/106	83/7596	0.0284022	0.738998	0.738998	TSC2/PRKCD/ERBB2/PRKCZ	4
TYPE_II_DIABETES_MELLITUS	2/106	22/7596	0.0371656	0.738998	0.738998	PRKCD/PRKCZ	2
ECTODERM_DIFFERENTIATION	5/106	144/7596	0.0505164	0.738998	0.738998	NUMA1/CELSR2/PAN2/PPFIBP2/SGSM3	5
BASE_EXCISION_REPAIR	2/106	31/7596	0.0690348	0.738998	0.738998	SMUG1/PNKP	2
MONOAMINE_TRANSPORT	2/106	32/7596	0.072986	0.738998	0.738998	TSC2/NECTIN2	2
HISTONE_MODIFICATIONS	3/106	70/7596	0.0739322	0.738998	0.738998	SETD6/SETDB1/KMT2B	3
INSULIN_SIGNALING	5/106	161/7596	0.0741453	0.738998	0.738998	TSC2/PRKCD/PTPRF/FLOT2/PRKCZ	5
ALPHA_6_BETA_4_SIGNALING_PATHWAY	2/106	35/7596	0.0852573	0.738998	0.738998	LAMB3/PRKCD	2
DNA_REPAIR_PATHWAYS_FULL_NETWORK	4/106	121/7596	0.0885326	0.738998	0.738998	GTF2H4/SMUG1/PNKP/FANCG	4
HEAD_AND_NECK_SQUAMOUS_CELL_CARCINOMA	3/106	76/7596	0.0895447	0.738998	0.738998	TSC2/IRF6/ERBB2	3
MIR124_PREDICTED_INTERACTIONS_WITH_CELL_CYCLE_AND_DIFFERENTIATION	1/106	7/7596	0.0937229	0.738998	0.738998	SIX4	1
TYPE_II_INTERFERON_SIGNALING_IFNG	2/106	37/7596	0.0937595	0.738998	0.738998	PRKCD/IRF9	2
IL18_SIGNALING_PATHWAY	7/106	279/7596	0.0944916	0.738998	0.738998	CLDN3/PRKCD/IRF6/CXCL16/PRCC/NR1H3/PKN1	7
3Q29_COPY_NUMBER_VARIATION_SYNDROME	3/106	79/7596	0.0978289	0.738998	0.738998	MELTF-AS1/ZNF76/ERBB2	3
HYPOTHETICAL_CRANIOFACIAL_DEVELOPMENT_PATHWAY	1/106	8/7596	0.106381	0.738998	0.738998	IRF6	1
NAD_BIOSYNTHESIS_II_FROM_TRYPTOPHAN	1/106	8/7596	0.106381	0.738998	0.738998	NADSYN1	1
KETOGENESIS_AND_KETOLYSIS	1/106	8/7596	0.106381	0.738998	0.738998	UCP2	1
MITOCHONDRIAL_CII_ASSEMBLY	1/106	8/7596	0.106381	0.738998	0.738998	SDHAF4	1
G13_SIGNALING_PATHWAY	2/106	40/7596	0.106945	0.738998	0.738998	RTKN/PKN1	2
NUCLEOTIDEBINDING_OLIGOMERIZATION_DOMAIN_NOD_PATHWAY	2/106	41/7596	0.111446	0.738998	0.738998	NLRP12/AAMP	2
ANGIOPOIETIN_LIKE_PROTEIN_8_REGULATORY_PATHWAY	4/106	132/7596	0.112502	0.738998	0.738998	TSC2/EXOC7/NR1H3/FLOT2	4
HEME_BIOSYNTHESIS	1/106	9/7596	0.118865	0.738998	0.738998	PPOX	1
THIAMINE_METABOLIC_PATHWAYS	1/106	9/7596	0.118865	0.738998	0.738998	BCKDHA	1
NEURODEGENERATION_WITH_BRAIN_IRON_ACCUMULATION_NBIA_SUBTYPES_PATHWAY	2/106	44/7596	0.125233	0.738998	0.738998	CP/TSC2	2
TYPE_III_INTERFERON_SIGNALING	1/106	10/7596	0.131175	0.738998	0.738998	IRF9	1
LIVER_X_RECEPTOR_PATHWAY	1/106	10/7596	0.131175	0.738998	0.738998	NR1H3	1
INTERLEUKIN1_INDUCED_ACTIVATION_OF_NFKAPPAB	1/106	11/7596	0.143315	0.738998	0.738998	PRKCZ	1
THE_ALTERNATIVE_PATHWAY_OF_FETAL_ANDROGEN_SYNTHESIS	1/106	12/7596	0.155288	0.738998	0.738998	POR	1
PATHWAYS_REGULATING_HIPPO_SIGNALING	3/106	99/7596	0.159999	0.738998	0.738998	PRKCD/TEAD3/PRKCZ	3
MAMMARY_GLAND_DEVELOPMENT_PATHWAY_PUBERTY_STAGE_2_OF_4	1/106	13/7596	0.167094	0.738998	0.738998	ERBB2	1
INTERFERON_TYPE_I_SIGNALING_PATHWAYS	2/106	55/7596	0.178664	0.738998	0.738998	PTPN6/IRF9	2
CANCER_IMMUNOTHERAPY_BY_CTLA4_BLOCKADE	1/106	14/7596	0.178737	0.738998	0.738998	PTPN6	1
CHEMOKINE_SIGNALING_PATHWAY	4/106	165/7596	0.19855	0.738998	0.738998	PRKCD/CXCL16/PRKX/PRKCZ	4
HEDGEHOG_SIGNALING_PATHWAY_NETPATH	1/106	16/7596	0.201541	0.738998	0.738998	STK36	1
TRYPTOPHAN_CATABOLISM_LEADING_TO_NAD_PRODUCTION	1/106	16/7596	0.201541	0.738998	0.738998	NADSYN1	1
MITOCHONDRIAL_CIII_ASSEMBLY	1/106	16/7596	0.201541	0.738998	0.738998	UQCRC1	1
MITOCHONDRIAL_LCFATTY_ACID_BETAOXIDATION	1/106	17/7596	0.212707	0.738998	0.738998	ECI1	1
CLASSICAL_PATHWAY_OF_STEROIDOGENESIS_WITH_GLUCOCORTICOID_AND_MINERALOCORTICOID_METABOLISM	1/106	17/7596	0.212707	0.738998	0.738998	POR	1
MIRNAS_INVOLVEMENT_IN_THE_IMMUNE_RESPONSE_IN_SEPSIS	2/106	63/7596	0.21937	0.738998	0.738998	MIR199A2/LCN2	2
INHIBITION_OF_EXOSOME_BIOGENESIS_AND_SECRETION_BY_MANUMYCIN_A_IN_CRPC_CELLS	1/106	18/7596	0.223718	0.738998	0.738998	HGS	1
TRANSCRIPTION_COFACTORS_SKI_AND_SKIL_PROTEIN_PARTNERS	1/106	18/7596	0.223718	0.738998	0.738998	TEAD3	1
MIR5093P_ALTERATION_OF_YAP1ECM_AXIS	1/106	19/7596	0.234577	0.738998	0.738998	TEAD3	1
OVERVIEW_OF_NANOPARTICLE_EFFECTS	1/106	19/7596	0.234577	0.738998	0.738998	PTGS1	1
SREBF_AND_MIR33_IN_CHOLESTEROL_AND_LIPID_HOMEOSTASIS	1/106	19/7596	0.234577	0.738998	0.738998	NR1H3	1
PRADERWILLI_AND_ANGELMAN_SYNDROME	2/106	66/7596	0.234851	0.738998	0.738998	PCM1/PRKCZ	2
AGERAGE_PATHWAY	2/106	66/7596	0.234851	0.738998	0.738998	PRKCD/PRKCZ	2
ASPIRIN_AND_MIRNAS	1/106	20/7596	0.245285	0.738998	0.738998	PTGS1	1
RAC1PAK1P38MMP2_PATHWAY	2/106	69/7596	0.250395	0.738998	0.738998	ERBB2/TNIP2	2
CILIOPATHIES	4/106	184/7596	0.255108	0.738998	0.738998	TRAF3IP1/IFT172/WDR19/KIAA0753	4
SIMPLIFIED_INTERACTION_MAP_BETWEEN_LOXL4_AND_OXIDATIVE_STRESS_PATHWAY	1/106	21/7596	0.255844	0.738998	0.738998	DDR1	1
GALANIN_RECEPTOR_PATHWAY	1/106	21/7596	0.255844	0.738998	0.738998	PRKCD	1
NONGENOMIC_ACTIONS_OF_125_DIHYDROXYVITAMIN_D3	2/106	71/7596	0.260778	0.738998	0.738998	PRKCD/PRKCZ	2
FOCAL_ADHESIONPI3KAKTMTORSIGNALING_PATHWAY	6/106	309/7596	0.262033	0.738998	0.738998	EFNA1/TSC2/LAMB3/LPAR2/RAB8A/CREB3L4	6
COMPLEMENT_ACTIVATION	1/106	22/7596	0.266257	0.738998	0.738998	CFB	1
PI3KAKTMTOR_VITD3_SIGNALLING	1/106	22/7596	0.266257	0.738998	0.738998	TSC2	1
NAD_BIOSYNTHETIC_PATHWAYS	1/106	22/7596	0.266257	0.738998	0.738998	NADSYN1	1
THE_HUMAN_IMMUNE_RESPONSE_TO_TUBERCULOSIS	1/106	23/7596	0.276526	0.738998	0.738998	IRF9	1
GDNFRET_SIGNALLING_AXIS	1/106	23/7596	0.276526	0.738998	0.738998	SOX17	1
HIPPOYAP_SIGNALING_PATHWAY	1/106	23/7596	0.276526	0.738998	0.738998	TEAD3	1
NANOPARTICLE_TRIGGERED_AUTOPHAGIC_CELL_DEATH	1/106	24/7596	0.286653	0.738998	0.738998	TSC2	1
PROLACTIN_SIGNALING_PATHWAY	2/106	76/7596	0.286741	0.738998	0.738998	PTPN6/ERBB2	2
JOUBERT_SYNDROME	2/106	77/7596	0.291927	0.738998	0.738998	RAB8A/PCM1	2
DIFFERENTIATION_OF_WHITE_AND_BROWN_ADIPOCYTE	1/106	25/7596	0.296639	0.738998	0.738998	MPZL2	1
GLYCOSYLATION_AND_RELATED_CONGENITAL_DEFECTS	1/106	25/7596	0.296639	0.738998	0.738998	DPM3	1
PPAR_ALPHA_PATHWAY	1/106	26/7596	0.306487	0.738998	0.738998	NR1H3	1
EICOSANOID_SYNTHESIS	1/106	26/7596	0.306487	0.738998	0.738998	PTGS1	1
FOLLICLE_STIMULATING_HORMONE_FSH_SIGNALING_PATHWAY	1/106	27/7596	0.316198	0.738998	0.738998	TSC2	1
INTRAFLAGELLAR_TRANSPORT_PROTEINS_BINDING_TO_DYNEIN	1/106	27/7596	0.316198	0.738998	0.738998	WDR19	1
BRAINDERIVED_NEUROTROPHIC_FACTOR_BDNF_SIGNALING_PATHWAY	3/106	144/7596	0.325883	0.738998	0.738998	TSC2/PRKCD/PTPRF	3
CIRCADIAN_RHYTHM_RELATED_GENES	4/106	207/7596	0.327247	0.738998	0.738998	BHLHE41/NR1H3/RAI1/CCAR2	4
TCELL_RECEPTOR_AND_COSTIMULATORY_SIGNALING	1/106	29/7596	0.335217	0.738998	0.738998	PTPN6	1
LIPID_METABOLISM_PATHWAY	1/106	29/7596	0.335217	0.738998	0.738998	BCKDHA	1
TYPE_I_INTERFERON_INDUCTION_AND_SIGNALING_DURING_SARSCOV2_INFECTION	1/106	29/7596	0.335217	0.738998	0.738998	IRF9	1
PATHWAYS_IN_CLEAR_CELL_RENAL_CELL_CARCINOMA	2/106	87/7596	0.343404	0.738998	0.738998	TSC2/BHLHE41	2
PI3KAKTMTOR_SIGNALING_PATHWAY_AND_THERAPEUTIC_OPPORTUNITIES	1/106	30/7596	0.34453	0.738998	0.738998	TSC2	1
EXTRACELLULAR_VESICLEMEDIATED_SIGNALING_IN_RECIPIENT_CELLS	1/106	30/7596	0.34453	0.738998	0.738998	ERBB2	1
EICOSANOID_METABOLISM_VIA_CYCLO_OXYGENASES_COX	1/106	30/7596	0.34453	0.738998	0.738998	PTGS1	1
PI3KAKT_SIGNALING_PATHWAY	6/106	345/7596	0.350417	0.738998	0.738998	EFNA1/TSC2/LAMB3/LPAR2/PKN1/CREB3L4	6
PANCREATIC_ADENOCARCINOMA_PATHWAY	2/106	89/7596	0.353577	0.738998	0.738998	PRKCD/ERBB2	2
CELL_MIGRATION_AND_INVASION_THROUGH_P75NTR	1/106	31/7596	0.353713	0.738998	0.738998	EFNA1	1
SARS_CORONAVIRUS_AND_INNATE_IMMUNITY	1/106	31/7596	0.353713	0.738998	0.738998	IRF9	1
NCRNAS_INVOLVED_IN_WNT_SIGNALING_IN_HEPATOCELLULAR_CARCINOMA	2/106	90/7596	0.358643	0.738998	0.738998	SOX17/FRAT2	2
ANDROGEN_RECEPTOR_SIGNALING_PATHWAY	2/106	91/7596	0.363695	0.738998	0.738998	PATZ1/LIMK2	2
SELENIUM_MICRONUTRIENT_NETWORK	2/106	91/7596	0.363695	0.738998	0.738998	PTGS1/FLAD1	2
INTEGRATED_BREAST_CANCER_PATHWAY	3/106	154/7596	0.364236	0.738998	0.738998	TSC2/USP21/RPP38	3
WHITE_FAT_CELL_DIFFERENTIATION	1/106	33/7596	0.371699	0.738998	0.738998	NR1H3	1
MAMMARY_GLAND_DEVELOPMENT_PATHWAY_PREGNANCY_AND_LACTATION_STAGE_3_OF_4	1/106	33/7596	0.371699	0.738998	0.738998	ERBB2	1
BDNFTRKB_SIGNALING	1/106	33/7596	0.371699	0.738998	0.738998	TSC2	1
MAPK_CASCADE	1/106	33/7596	0.371699	0.738998	0.738998	SIPA1	1
HOSTPATHOGEN_INTERACTION_OF_HUMAN_CORONA_VIRUSES_INTERFERON_INDUCTION	1/106	33/7596	0.371699	0.738998	0.738998	IRF9	1
FATTY_ACID_BETA_OXIDATION	1/106	34/7596	0.380505	0.738998	0.738998	ECI1	1
FLUOROPYRIMIDINE_ACTIVITY	1/106	34/7596	0.380505	0.738998	0.738998	SMUG1	1
G_PROTEIN_SIGNALING_PATHWAYS	2/106	96/7596	0.388726	0.738998	0.738998	PRKCD/PRKCZ	2
NUCLEAR_RECEPTORS_IN_LIPID_METABOLISM_AND_TOXICITY	1/106	35/7596	0.389188	0.738998	0.738998	NR1H3	1
OVERVIEW_OF_LEUKOCYTEINTRINSIC_HIPPO_PATHWAY_FUNCTIONS	1/106	36/7596	0.397752	0.738998	0.738998	TEAD3	1
TYPE_2_PAPILLARY_RENAL_CELL_CARCINOMA	1/106	36/7596	0.397752	0.738998	0.738998	PRCC	1
B_CELL_RECEPTOR_SIGNALING_PATHWAY	2/106	98/7596	0.398621	0.738998	0.738998	PTPN6/PRKCD	2
7Q1123_COPY_NUMBER_VARIATION_SYNDROME	2/106	98/7596	0.398621	0.738998	0.738998	CLDN3/ABHD11	2
TARGET_OF_RAPAMYCIN_TOR_SIGNALING	1/106	37/7596	0.406196	0.738998	0.738998	TSC2	1
OVERVIEW_OF_INTERFERONSMEDIATED_SIGNALING_PATHWAY	1/106	37/7596	0.406196	0.738998	0.738998	IRF9	1
NUCLEAR_RECEPTORS	1/106	39/7596	0.422734	0.738998	0.738998	NR1H3	1
THE_EFFECT_OF_PROGERIN_ON_THE_INVOLVED_GENES_IN_HUTCHINSONGILFORD_PROGERIA_SYNDROME	1/106	39/7596	0.422734	0.738998	0.738998	CHD3	1
LNCRNA_INVOLVEMENT_IN_CANONICAL_WNT_SIGNALING_AND_COLORECTAL_CANCER	2/106	103/7596	0.423029	0.738998	0.738998	SOX17/FRAT2	2
PDGF_PATHWAY	1/106	40/7596	0.430831	0.738998	0.738998	ARFIP2	1
GLYCOGEN_SYNTHESIS_AND_DEGRADATION	1/106	40/7596	0.430831	0.738998	0.738998	PHKG2	1
MICROGLIA_PATHOGEN_PHAGOCYTOSIS_PATHWAY	1/106	40/7596	0.430831	0.738998	0.738998	PTPN6	1
FERROPTOSIS	1/106	40/7596	0.430831	0.738998	0.738998	CP	1
KISSPEPTINKISSPEPTIN_RECEPTOR_SYSTEM_IN_THE_OVARY	1/106	40/7596	0.430831	0.738998	0.738998	PRKCD	1
WNT_SIGNALING_PATHWAY_AND_PLURIPOTENCY	2/106	106/7596	0.437433	0.738998	0.738998	PRKCD/PRKCZ	2
ELECTRON_TRANSPORT_CHAIN_OXPHOS_SYSTEM_IN_MITOCHONDRIA	2/106	106/7596	0.437433	0.738998	0.738998	UCP2/UQCRC1	2
BLADDER_CANCER	1/106	41/7596	0.438816	0.738998	0.738998	ERBB2	1
CELL_DIFFERENTIATION_INDEX	1/106	42/7596	0.446689	0.738998	0.738998	MIR199A2	1
EUKARYOTIC_TRANSCRIPTION_INITIATION	1/106	42/7596	0.446689	0.738998	0.738998	GTF2H4	1
THERMOGENESIS	2/106	108/7596	0.446928	0.738998	0.738998	TSC2/CREB3L4	2
IL6_SIGNALING_PATHWAY	1/106	43/7596	0.454454	0.738998	0.738998	PRKCD	1
RENIN_ANGIOTENSIN_ALDOSTERONE_SYSTEM_RAAS	1/106	44/7596	0.46211	0.738998	0.738998	CREB3L4	1
NUCLEOTIDE_EXCISION_REPAIR	1/106	44/7596	0.46211	0.738998	0.738998	GTF2H4	1
PROSTAGLANDIN_SYNTHESIS_AND_REGULATION	1/106	45/7596	0.46966	0.738998	0.738998	PTGS1	1
GASTRIN_SIGNALING_PATHWAY	2/106	114/7596	0.474875	0.738998	0.738998	PRKCD/PRKD2	2
ATM_SIGNALING_NETWORK_IN_DEVELOPMENT_AND_DISEASE	1/106	46/7596	0.477105	0.738998	0.738998	TSC2	1
NOTCH_SIGNALING	1/106	47/7596	0.484446	0.738998	0.738998	KAT2A	1
CHOLESTEROL_METABOLISM_INCLUDES_BOTH_BLOCH_AND_KANDUTSCHRUSSELL_PATHWAYS	1/106	47/7596	0.484446	0.738998	0.738998	NR1H3	1
WNT_SIGNALING	2/106	117/7596	0.48853	0.738998	0.738998	SOX17/FRAT2	2
ENERGY_METABOLISM	1/106	48/7596	0.491685	0.738998	0.738998	UCP2	1
TRANSLATION_INHIBITORS_IN_CHRONICALLY_ACTIVATED_PDGFRA_CELLS	1/106	48/7596	0.491685	0.738998	0.738998	PRKCD	1
MECHANOREGULATION_AND_PATHOLOGY_OF_YAPTAZ_VIA_HIPPO_AND_NONHIPPO_MECHANISMS	1/106	48/7596	0.491685	0.738998	0.738998	TEAD3	1
OSTEOBLAST_DIFFERENTIATION	2/106	119/7596	0.497512	0.738998	0.738998	PRKCD/PRKCZ	2
REGULATION_OF_MICROTUBULE_CYTOSKELETON	1/106	49/7596	0.498824	0.738998	0.738998	MARK2	1
IL3_SIGNALING_PATHWAY	1/106	49/7596	0.498824	0.738998	0.738998	PTPN6	1
CELL_DIFFERENTIATION_INDEX_EXPANDED	1/106	50/7596	0.505863	0.743916	0.743916	MIR199A2	1
SYNAPTIC_SIGNALING_PATHWAYS_ASSOCIATED_WITH_AUTISM_SPECTRUM_DISORDER	1/106	51/7596	0.512804	0.748619	0.748619	TSC2	1
NETRINUNC5B_SIGNALING_PATHWAY	1/106	52/7596	0.519649	0.751997	0.751997	NEO1	1
CARDIAC_PROGENITOR_DIFFERENTIATION	1/106	53/7596	0.526398	0.751997	0.751997	SOX17	1
WNT_SIGNALING_PATHWAY_NETPATH	1/106	53/7596	0.526398	0.751997	0.751997	TSC2	1
APOPTOSISRELATED_NETWORK_DUE_TO_ALTERED_NOTCH3_IN_OVARIAN_CANCER	1/106	54/7596	0.533053	0.756104	0.756104	PKN1	1
IL4_SIGNALING_PATHWAY	1/106	55/7596	0.539616	0.760023	0.760023	PTPN6	1
IL1_SIGNALING_PATHWAY	1/106	57/7596	0.552469	0.765744	0.765744	PRKCZ	1
TGFBETA_SIGNALING_PATHWAY	2/106	133/7596	0.557529	0.765744	0.765744	HGS/LIMK2	2
COMPLEMENT_AND_COAGULATION_CASCADES	1/106	59/7596	0.564966	0.765744	0.765744	CFB	1
MET_IN_TYPE_1_PAPILLARY_RENAL_CELL_CARCINOMA	1/106	59/7596	0.564966	0.765744	0.765744	PRCC	1
KIT_RECEPTOR_SIGNALING_PATHWAY	1/106	60/7596	0.571084	0.765744	0.765744	PTPN6	1
VEGFAVEGFR2_SIGNALING_PATHWAY	6/106	438/7596	0.578588	0.765744	0.765744	HGS/FJX1/PTPN6/PRKCD/PRKD2/PRKCZ	6
TCELL_ANTIGEN_RECEPTOR_TCR_PATHWAY_DURING_STAPHYLOCOCCUS_AUREUS_INFECTION	1/106	62/7596	0.583066	0.765744	0.765744	PTPN6	1
TYROBP_CAUSAL_NETWORK	1/106	63/7596	0.588932	0.765744	0.765744	CXCL16	1
ENDOMETRIAL_CANCER	1/106	63/7596	0.588932	0.765744	0.765744	ERBB2	1
OXIDATION_BY_CYTOCHROME_P450	1/106	63/7596	0.588932	0.765744	0.765744	POR	1
G1_TO_S_CELL_CYCLE_CONTROL	1/106	64/7596	0.594717	0.765744	0.765744	CREB3L4	1
ENDODERM_DIFFERENTIATION	2/106	145/7596	0.604844	0.765744	0.765744	SOX17/EMSY	2
ONCOSTATIN_M_SIGNALING_PATHWAY	1/106	66/7596	0.606045	0.765744	0.765744	PRKCD	1
PATHWAYS_AFFECTED_IN_ADENOID_CYSTIC_CARCINOMA	1/106	66/7596	0.606045	0.765744	0.765744	ERBB2	1
PPAR_SIGNALING_PATHWAY	1/106	67/7596	0.61159	0.765744	0.765744	NR1H3	1
AMPACTIVATED_PROTEIN_KINASE_AMPK_SIGNALING	1/106	68/7596	0.617059	0.765744	0.765744	TSC2	1
ASSOCIATION_BETWEEN_PHYSICOCHEMICAL_FEATURES_AND_TOXICITY_ASSOCIATED_PATHWAYS	1/106	68/7596	0.617059	0.765744	0.765744	ERBB2	1
HUMAN_THYROID_STIMULATING_HORMONE_TSH_SIGNALING_PATHWAY	1/106	68/7596	0.617059	0.765744	0.765744	SCRIB	1
CALCIUM_REGULATION_IN_THE_CARDIAC_CELL	2/106	152/7596	0.630652	0.765744	0.765744	PRKCD/PRKCZ	2
GLUCOCORTICOID_RECEPTOR_PATHWAY	1/106	71/7596	0.63301	0.765744	0.765744	SCNN1A	1
NONSMALL_CELL_LUNG_CANCER	1/106	72/7596	0.63818	0.765744	0.765744	ERBB2	1
P53_TRANSCRIPTIONAL_GENE_NETWORK	1/106	72/7596	0.63818	0.765744	0.765744	IRF9	1
MESODERMAL_COMMITMENT_PATHWAY	2/106	155/7596	0.64131	0.765744	0.765744	SOX17/EMSY	2
FOLATE_METABOLISM	1/106	73/7596	0.643277	0.765744	0.765744	FLAD1	1
BREAST_CANCER_PATHWAY	2/106	156/7596	0.644809	0.765744	0.765744	ERBB2/FRAT2	2
PRIMARY_FOCAL_SEGMENTAL_GLOMERULOSCLEROSIS_FSGS	1/106	74/7596	0.648304	0.765744	0.765744	IRF6	1
MYOMETRIAL_RELAXATION_AND_CONTRACTION_PATHWAYS	2/106	158/7596	0.651727	0.765744	0.765744	PRKCD/PRKCZ	2
LEPTIN_SIGNALING_PATHWAY	1/106	76/7596	0.658147	0.765744	0.765744	ERBB2	1
16P112_PROXIMAL_DELETION_SYNDROME	1/106	76/7596	0.658147	0.765744	0.765744	YPEL3	1
NONALCOHOLIC_FATTY_LIVER_DISEASE	2/106	160/7596	0.65854	0.765744	0.765744	UQCRC1/NR1H3	2
PARKINSONS_DISEASE_PATHWAY	1/106	84/7596	0.694863	0.798693	0.798693	ATXN2	1
EGFR_TYROSINE_KINASE_INHIBITOR_RESISTANCE	1/106	84/7596	0.694863	0.798693	0.798693	ERBB2	1
APOPTOSIS	1/106	86/7596	0.703414	0.803902	0.803902	IRF6	1
RETINOBLASTOMA_GENE_IN_CANCER	1/106	88/7596	0.711728	0.807704	0.807704	FANCG	1
ALLOGRAFT_REJECTION	1/106	89/7596	0.715798	0.807704	0.807704	PRKCZ	1
ERBB_SIGNALING_PATHWAY	1/106	91/7596	0.723768	0.807704	0.807704	ERBB2	1
TCELL_ANTIGEN_RECEPTOR_TCR_SIGNALING_PATHWAY	1/106	91/7596	0.723768	0.807704	0.807704	PRKCD	1
CORTICOTROPINRELEASING_HORMONE_SIGNALING_PATHWAY	1/106	93/7596	0.731516	0.807704	0.807704	PRKCD	1
GPCRS_OTHER	1/106	94/7596	0.735309	0.807704	0.807704	CELSR2	1
TNF_ALPHA_SIGNALING_PATHWAY	1/106	94/7596	0.735309	0.807704	0.807704	PRKCZ	1
THYROID_HORMONES_PRODUCTION_AND_THEIR_PERIPHERAL_DOWNSTREAM_SIGNALLING_EFFECTS	1/106	95/7596	0.739049	0.807704	0.807704	TSC2	1
SMALL_CELL_LUNG_CANCER	1/106	98/7596	0.749958	0.814587	0.814587	LAMB3	1
HUMAN_COMPLEMENT_SYSTEM	1/106	99/7596	0.753493	0.814587	0.814587	CFB	1
MICRORNAS_IN_CARDIOMYOCYTE_HYPERTROPHY	1/106	101/7596	0.760415	0.81765	0.81765	MIR199A2	1
FOCAL_ADHESION	2/106	202/7596	0.778349	0.832459	0.832459	LAMB3/ERBB2	2
DNA_DAMAGE_RESPONSE_ONLY_ATM_DEPENDENT	1/106	114/7596	0.800943	0.852067	0.852067	ERBB2	1
FRAGILE_X_SYNDROME	1/106	122/7596	0.822426	0.868362	0.868362	TSC2	1
HIPPOMERLIN_SIGNALING_DYSREGULATION	1/106	123/7596	0.824944	0.868362	0.868362	TEAD3	1
ADIPOGENESIS	1/106	131/7596	0.843858	0.883606	0.883606	NR1H3	1
MRNA_PROCESSING	1/106	133/7596	0.848262	0.883606	0.883606	SUGP1	1
MAPK_SIGNALING_PATHWAY	2/106	249/7596	0.867652	0.899121	0.899121	PRKCD/MAPK8IP3	2
REGULATION_OF_TOLLLIKE_RECEPTOR_SIGNALING_PATHWAY	1/106	145/7596	0.872213	0.899188	0.899188	PTPN6	1
ALZHEIMERS_DISEASE	1/106	150/7596	0.88105	0.901199	0.901199	CHPF2	1
22Q112_COPY_NUMBER_VARIATION_SYNDROME	1/106	152/7596	0.884412	0.901199	0.901199	CLDN3	1
HEPATITIS_B_INFECTION	1/106	154/7596	0.887681	0.901199	0.901199	CREB3L4	1
EPITHELIAL_TO_MESENCHYMAL_TRANSITION_IN_COLORECTAL_CANCER	1/106	164/7596	0.9027	0.911818	0.911818	CLDN3	1
RAS_SIGNALING	1/106	185/7596	0.928069	0.932732	0.932732	RGL2	1
NUCLEAR_RECEPTORS_METAPATHWAY	2/106	321/7596	0.942792	0.942792	0.942792	SCNN1A/NR1H3	2
