# Supplementary material for: Identification and validation of IRF6 related to ovarian cancer and biological function and prognostic value
Source: J Ovarian Res. 2024 Mar 16;17:64. doi: 10.1186/s13048-024-01386-4 (PMC10943877; doi:10.1186/s13048-024-01386-4)
Supplement: Supplementary file 1 — Supplementary Material 1. [file 13048_2024_1386_MOESM1_ESM.zip › supplementary/Supplementary File 6.xls]

## Sheet: 1
MCC				Degree			交集基因
IFT172	26			ERBB2	10		IFT172
TRAF3IP1	25			RAB8A	9		TRAF3IP1
WDR19	24			CLDN3	7		WDR19
TTC30B	24			SETDB1	7		TTC30B
TTC30A	24			IFT172	6		TTC30A
ERBB2	13			KMT2B	6		ERBB2
CLDN3	10			PRSS8	6		CLDN3
RAB8A	9			AP1M2	6		RAB8A
SETDB1	8			TRAF3IP1	5		SETDB1
KMT2B	7			CGN	5		KMT2B
CGN	6			CHD3	5		CGN
PRSS8	6			KAT2A	5		PRSS8
AP1M2	6			WDR19	4		AP1M2
CHD3	5			TTC30B	4		CHD3
KAT2A	5			TTC30A	4		KAT2A
ARHGAP39	5			IRF6	4		IRF6
IRF6	4			PCM1	4
PCM1	4			PPL	4
TACSTD2	4			FAM83H	4
PPL	4			ARHGAP39	4
CYHR1	4			MAL2	4
FAM83H	4			PRKCD	3
MAL2	4			PEX14	3
PRKCD	3			SUGP1	3
PEX14	3			RANBP10	3
SUGP1	3			IP6K2	3
RANBP10	3			STK36	3
IP6K2	3			DBN1	3
STK36	3			COQ9	3
DBN1	3			TACSTD2	3
COQ9	3			ELF3	3
ELF3	3			PRKCZ	3
PRKCZ	3			LSR	3
LSR	3			CP	3
CP	3			CCAR2	3
CCAR2	3			MARK2	3
MARK2	3			PNKP	3
PNKP	3			EDC3	3
EDC3	3			CYHR1	3
PPP1R16A	3			PPP1R16A	3
SCNN1A	3			SCNN1A	3
EXOC7	3			EXOC7	3
TSEN54	2			TSEN54	2
SNRNP35	2			SNRNP35	2
RTKN	2			RTKN	2
PEX5L	2			PEX5L	2
ZSCAN21	2			ZSCAN21	2
SGSM3	2			SGSM3	2
MON1A	2			MON1A	2
MED25	2			MED25	2
MBOAT7	2			MBOAT7	2
MPZL2	2			MPZL2	2
ZNF142	2			ZNF142	2
KLHDC9	2			KLHDC9	2
YEATS2	2			YEATS2	2
IRF9	2			IRF9	2
USP21	2			USP21	2
RFXANK	2			RFXANK	2
HGNC:9982	2			HGNC:9982	2
TCEA2	2			TCEA2	2
P4HTM	2			P4HTM	2
TMEM79	2			TMEM79	2
FLOT2	2			FLOT2	2
TRAPPC6A	2			TRAPPC6A	2
SCRIB	2			SCRIB	2
GRHL1	2			GRHL1	2
ESRP2	2			ESRP2	2
KRT7	2			KRT7	2
PTPN6	2			PTPN6	2
TSC2	2			TSC2	2
EPPK1	2			EPPK1	2
LAMB3	2			LAMB3	2
PPP1R35	2			PPP1R35	2
EFNA1	2			EFNA1	2
DPM3	2			DPM3	2
DDR1	2			DDR1	2
PPP1R9B	2			PPP1R9B	2
CREB3L4	2			CREB3L4	2
LCN2	2			LCN2	2
MAF1	2			MAF1	2
CD24	2			CD24	2
FBXO42	2			FBXO42	2
C11orf84	2			C11orf84	2
SHROOM3	2			SHROOM3	2
C11orf30	2			C11orf30	2
ATF7IP	2			ATF7IP	2
HSPBAP1	2			HSPBAP1	2
CNKSR1	2			CNKSR1	2
HGS	2			HGS	2
AP1G2	2			AP1G2	2
ACP2	2			ACP2	2
VPS72	2			VPS72	2
RPP38	2			RPP38	2
AAMP	2			AAMP	2
WDR55	1			WDR55	1
TSR3	1			TSR3	1
TRPT1	1			TRPT1	1
ZNF692	1			ZNF692	1
TRIM27	1			TRIM27	1
ZNF646	1			ZNF646	1
ZSCAN16	1			ZSCAN16	1
TNIP2	1			TNIP2	1
U2AF1L4	1			U2AF1L4	1
ZNF304	1			ZNF304	1
ZNF629	1			ZNF629	1
SETD6	1			SETD6	1
RNPC3	1			RNPC3	1
RMND5B	1			RMND5B	1
TBC1D9B	1			TBC1D9B	1
RABGGTA	1			RABGGTA	1
ST14	1			ST14	1
PPP1R10	1			PPP1R10	1
SLC25A28	1			SLC25A28	1
PPOX	1			PPOX	1
PTPRF	1			PTPRF	1
PPFIBP2	1			PPFIBP2	1
SMUG1	1			SMUG1	1
PKN1	1			PKN1	1
POR	1			POR	1
RHOT2	1			RHOT2	1
OCEL1	1			OCEL1	1
NCDN	1			NCDN	1
MED24	1			MED24	1
TMC4	1			TMC4	1
PGAP2	1			PGAP2	1
MAU2	1			MAU2	1
TMEM30B	1			TMEM30B	1
KLHL26	1			KLHL26	1
KLHL14	1			KLHL14	1
KIAA0753	1			KIAA0753	1
IRF2BP1	1			IRF2BP1	1
ZNF76	1			ZNF76	1
INTS5	1			INTS5	1
INTS3	1			INTS3	1
KIAA0556	1			KIAA0556	1
RGL2	1			RGL2	1
HSD17B8	1			HSD17B8	1
GTF2H4	1			GTF2H4	1
TBC1D8	1			TBC1D8	1
GRAMD1A	1			GRAMD1A	1
GAA	1			GAA	1
FBXO34	1			FBXO34	1
UBXN11	1			UBXN11	1
FANCG	1			FANCG	1
ZNF213	1			ZNF213	1
FAM86A	1			FAM86A	1
MUC16	1			MUC16	1
PAN2	1			PAN2	1
ECI1	1			ECI1	1
ZNF256	1			ZNF256	1
DUS1L	1			DUS1L	1
FAM73B	1			FAM73B	1
MYH14	1			MYH14	1
DMKN	1			DMKN	1
DISP1	1			DISP1	1
HOMER2	1			HOMER2	1
IGSF8	1			IGSF8	1
PRKD2	1			PRKD2	1
FBXL2	1			FBXL2	1
PARS2	1			PARS2	1
PRCC	1			PRCC	1
UQCRC1	1			UQCRC1	1
COQ4	1			COQ4	1
CNNM4	1			CNNM4	1
LTBR	1			LTBR	1
RAI1	1			RAI1	1
CFB	1			CFB	1
FJX1	1			FJX1	1
CELSR2	1			CELSR2	1
ZNF282	1			ZNF282	1
SPIN3	1			SPIN3	1
BHLHE41	1			BHLHE41	1
ATXN2	1			ATXN2	1
KCTD1	1			KCTD1	1
ATAT1	1			ATAT1	1
ARHGEF5	1			ARHGEF5	1
NUDT14	1			NUDT14	1
APOA1BP	1			APOA1BP	1
FAM189B	1			FAM189B	1
AHSA2	1			AHSA2	1
FLAD1	1			FLAD1	1
NR1H3	1			NR1H3	1
