# Supplementary material for: Identification and validation of IRF6 related to ovarian cancer and biological function and prognostic value
Source: J Ovarian Res. 2024 Mar 16;17:64. doi: 10.1186/s13048-024-01386-4 (PMC10943877; doi:10.1186/s13048-024-01386-4)
Supplement: Supplementary file 1 — Supplementary Material 1. [file 13048_2024_1386_MOESM1_ESM.zip › supplementary/Supplementary File 2.xlsx]

## Sheet: Exp
Tag	logFC	AveExpr	t	P.Value	adj.P.Val	B
WFDC2	5.90903	12.0268	28.7617	1.16517e-40	2.40165e-36	81.3115
SOX17	4.14164	9.75186	18.4126	1.24465e-28	1.28274e-24	54.6959
SCNN1A	5.71443	10.5636	17.6343	1.52699e-27	1.04914e-23	52.2443
KIAA0556	2.92354	7.32087	17.1698	7.05279e-27	3.6343e-23	50.7456
LSR	3.84568	9.21878	16.8067	2.37513e-26	9.79122e-23	49.5551
SNORD46	-2.89072	3.97716	-16.5747	5.20397e-26	1.78774e-22	48.7854
LOC440313	-3.37453	3.6961	-16.049	3.15229e-25	9.28213e-22	47.0164
TRIM11	2.47033	8.28683	15.8338	6.65656e-25	1.71506e-21	46.2818
CELSR1	3.69025	10.1375	15.5943	1.53937e-24	3.52551e-21	45.4573
DEFB103A	-2.32856	4.21685	-15.2943	4.44535e-24	9.16276e-21	44.4139
SNX29P2	-2.29659	4.44355	-15.2616	4.99397e-24	9.35779e-21	44.2994
KRTAP21-1	-2.83762	4.98817	-15.2322	5.54525e-24	9.52489e-21	44.1963
PPP1R16A	4.16588	8.40264	15.177	6.75197e-24	1.01944e-20	44.0025
ACP2	2.80636	8.69667	15.142	7.65134e-24	1.01944e-20	43.8794
KRTAP12-2	-2.61554	6.44893	-15.1402	7.70046e-24	1.01944e-20	43.8731
RNF31	2.3639	9.24701	15.1325	7.91334e-24	1.01944e-20	43.8462
LINC00028	-1.78118	4.78955	-15.0997	8.89897e-24	1.07897e-20	43.7306
MIR34A	-2.27777	3.92442	-15.0809	9.52098e-24	1.09026e-20	43.6641
TMEM134	2.52436	8.09692	14.8834	1.93573e-23	2.09997e-20	42.9653
TMC4	4.44537	9.50112	14.8325	2.3266e-23	2.3978e-20	42.7841
ARAP1	2.23715	8.13346	14.7694	2.92294e-23	2.86894e-20	42.5593
KLHL14	5.2238	9.41696	14.7177	3.52441e-23	3.1794e-20	42.3749
LACRT	-1.63075	4.00025	-14.7159	3.54774e-23	3.1794e-20	42.3684
CNPY3	2.35556	8.88573	14.6765	4.09287e-23	3.5151e-20	42.2276
KRTAP20-2	-2.35057	7.50372	-14.6165	5.09169e-23	4.04369e-20	42.0124
NDST2	2.72379	7.13836	14.616	5.10071e-23	4.04369e-20	42.0107
TACSTD2	6.93848	10.7053	14.5812	5.79015e-23	4.42024e-20	41.8857
LOC100129098	5.79917	8.60451	14.5566	6.33497e-23	4.4572e-20	41.7971
LINC00304	-2.00364	4.09674	-14.5555	6.35922e-23	4.4572e-20	41.7933
ARHGAP39	3.61785	8.96974	14.55	6.48729e-23	4.4572e-20	41.7737
ZNF646	2.0336	5.85162	14.5276	7.04065e-23	4.68135e-20	41.693
PPP1R35	2.42153	8.53423	14.5029	7.70702e-23	4.96429e-20	41.6038
HGS	2.54516	6.75734	14.4828	8.29456e-23	5.18083e-20	41.5314
LOC644656	3.48834	6.82134	14.4583	9.07026e-23	5.38911e-20	41.4433
CES1P1	-1.69749	4.18462	-14.4559	9.15092e-23	5.38911e-20	41.4346
FAM99A	-1.91109	4.34662	-14.4162	1.05861e-22	6.06115e-20	41.2909
ESRP2	4.09163	8.98628	14.3079	1.57529e-22	8.64471e-20	40.899
FOXK1	-1.56356	6.93483	-14.3048	1.59373e-22	8.64471e-20	40.8875
CEACAM22P	-1.87342	2.83235	-14.2761	1.7709e-22	9.35942e-20	40.7836
CNKSR1	3.09479	8.16447	14.2612	1.87142e-22	9.62059e-20	40.7292
YEATS2	2.52792	9.8524	14.2502	1.94827e-22	9.62059e-20	40.6895
PNKD	2.47376	9.72819	14.2486	1.96034e-22	9.62059e-20	40.6834
LINC00330	-2.98359	4.23062	-14.2118	2.24502e-22	1.074e-19	40.5496
KRTAP19-1	-1.98931	5.61224	-14.2061	2.29265e-22	1.074e-19	40.5289
UCP2	3.89055	10.2724	14.1883	2.44864e-22	1.12158e-19	40.464
AXIN1	2.13901	5.43694	14.0706	3.78706e-22	1.69693e-19	40.0339
EPPK1	3.50632	9.29502	14.042	4.21021e-22	1.8464e-19	39.9294
ZNF316	2.27211	7.47643	14.0317	4.3741e-22	1.87831e-19	39.8917
OR3A3	-1.5869	3.42087	-14.0225	4.5264e-22	1.90404e-19	39.858
SLC35G3	-3.69428	5.38446	-14.0128	4.69281e-22	1.93456e-19	39.8224
ADAD2	-1.49684	5.48113	-13.9882	5.14265e-22	2.07844e-19	39.732
MED25	3.24075	7.52939	13.9271	6.45642e-22	2.55922e-19	39.5076
PMS2P2	-1.5095	5.7473	-13.9047	7.02029e-22	2.73023e-19	39.4249
LOC441087	-2.73594	6.01548	-13.8991	7.16692e-22	2.73564e-19	39.4046
OTOP1	-1.76566	3.44515	-13.837	9.0396e-22	3.35423e-19	39.1755
MUC16	5.66269	10.4982	13.8348	9.11298e-22	3.35423e-19	39.1675
NUAK2	2.8052	10.1875	13.8257	9.43164e-22	3.38244e-19	39.1336
TMEM150A	2.57597	7.16229	13.8232	9.51782e-22	3.38244e-19	39.1246
OR13C4	-1.70307	3.18859	-13.7934	1.06433e-21	3.7183e-19	39.0143
PMS2P6	-2.76539	5.72889	-13.7875	1.08785e-21	3.73714e-19	38.9927
ASB11	-1.86143	4.08518	-13.7417	1.29174e-21	4.36482e-19	38.8232
PPL	5.43563	9.95709	13.724	1.38055e-21	4.58966e-19	38.7575
LINC00111	-2.00734	4.52214	-13.646	1.85088e-21	5.98632e-19	38.4682
MRGPRX1	-1.88115	4.21357	-13.6449	1.85874e-21	5.98632e-19	38.464
FBXL2	2.62827	8.80346	13.571	2.45527e-21	7.78584e-19	38.1892
SNORA38	-2.8756	4.10969	-13.561	2.55059e-21	7.96558e-19	38.1516
PTGS1	5.65003	9.55067	13.5539	2.61913e-21	8.05754e-19	38.1254
LINC00608	-2.63995	3.92292	-13.5449	2.70967e-21	8.21348e-19	38.0918
FAM83G	-1.57346	3.59089	-13.5137	3.04909e-21	9.1084e-19	37.9753
LOC440896	-2.88384	3.80298	-13.4969	3.24913e-21	9.49288e-19	37.9126
ZNF513	2.02843	6.19326	13.4952	3.26991e-21	9.49288e-19	37.9063
FRY-AS1	-2.97751	2.58187	-13.4873	3.36988e-21	9.64723e-19	37.8766
PRSS8	4.18077	8.74512	13.4788	3.47933e-21	9.8241e-19	37.845
FAM83H	3.87776	10.9175	13.4176	4.38858e-21	1.2224e-18	37.6157
LOC643441	-2.07462	3.05245	-13.4122	4.47916e-21	1.23099e-18	37.5956
DEFB108B	-3.75403	3.81567	-13.4063	4.58012e-21	1.24218e-18	37.5736
LINC00482	-1.87824	4.75879	-13.4019	4.65688e-21	1.24659e-18	37.5571
ZBTB48	2.35174	7.56326	13.3939	4.80035e-21	1.26852e-18	37.5272
KRT7	4.68448	11.1567	13.3821	5.02109e-21	1.31006e-18	37.4828
TMEM79	2.87355	7.36162	13.3716	5.22432e-21	1.34605e-18	37.4436
TARM1	-1.18156	2.87919	-13.3619	5.42022e-21	1.37078e-18	37.4072
OXER1	-1.61308	5.66926	-13.3603	5.45332e-21	1.37078e-18	37.4012
LCE3A	-2.3496	6.2284	-13.3397	5.89761e-21	1.4646e-18	37.3239
CP	5.97541	10.1261	13.3314	6.08757e-21	1.49377e-18	37.2926
ULBP3	-1.42951	4.13362	-13.3177	6.41412e-21	1.55539e-18	37.241
MELTF-AS1	3.67693	7.10204	13.2996	6.87045e-21	1.64667e-18	37.1731
BTBD9	-1.65326	5.42778	-13.2876	7.19275e-21	1.69878e-18	37.1278
SSTR3	-1.53022	3.61986	-13.2854	7.2527e-21	1.69878e-18	37.1196
SLC5A8	-1.02432	3.1384	-13.2638	7.87484e-21	1.79631e-18	37.0383
EPB42	-1.72614	3.28189	-13.2622	7.92408e-21	1.79631e-18	37.0322
LINC02580	-1.61194	4.59129	-13.262	7.93053e-21	1.79631e-18	37.0314
C14orf180	-1.80816	5.81568	-13.253	8.2068e-21	1.83868e-18	36.9975
NPIPA5	3.22796	6.4338	13.2474	8.38297e-21	1.85795e-18	36.9766
CNNM4	2.53529	7.63535	13.2394	8.6427e-21	1.89514e-18	36.9464
ZSCAN16	3.08708	8.556	13.2293	8.98444e-21	1.94934e-18	36.9081
ZNF629	2.38861	9.15789	13.211	9.63527e-21	2.06877e-18	36.839
SLC6A19	-1.52276	4.0945	-13.202	9.97012e-21	2.1186e-18	36.8053
KRT32	-1.79042	4.58349	-13.1672	1.13903e-20	2.38067e-18	36.6737
DENND2D	4.00311	9.32026	13.1662	1.14344e-20	2.38067e-18	36.6699
ELF3	4.35876	10.1367	13.1629	1.15768e-20	2.3862e-18	36.6577
ADIG	-2.04262	6.11578	-13.1547	1.19493e-20	2.43506e-18	36.6264
CLN3	2.5993	9.00889	13.1525	1.20501e-20	2.43506e-18	36.6181
LINC02687	-1.88734	4.14823	-13.1364	1.28123e-20	2.56395e-18	36.5575
LINC02537	-2.40061	4.14859	-13.1185	1.37208e-20	2.71838e-18	36.4898
MIR605	-2.17843	2.83475	-13.1161	1.38477e-20	2.71838e-18	36.4807
KRTAP3-1	-1.38172	3.61885	-13.11	1.41775e-20	2.75685e-18	36.4575
ZNF341	1.46347	5.27908	13.1018	1.46319e-20	2.81862e-18	36.4263
TTBK2	-1.91047	4.54834	-13.0776	1.60527e-20	3.04851e-18	36.3348
LINC00887	-2.19175	2.94169	-13.0765	1.61211e-20	3.04851e-18	36.3306
NOBOX	-1.43985	4.88097	-13.0723	1.63853e-20	3.07032e-18	36.3145
ESRP1	4.29297	10.7635	13.0524	1.76838e-20	3.28378e-18	36.2392
FDPSP2	-2.06312	4.12687	-13.0458	1.81404e-20	3.33848e-18	36.214
MIOX	-1.58131	4.3733	-13.0343	1.89527e-20	3.4571e-18	36.1707
LOC284600	-2.69033	5.78153	-13.0279	1.94266e-20	3.51247e-18	36.1463
C21orf62-AS1	-2.55427	4.39153	-13.0226	1.98243e-20	3.55321e-18	36.1263
TMEM125	4.00213	9.266	13.0132	2.05602e-20	3.64428e-18	36.0903
TAOK2	1.81941	6.20188	13.0116	2.06861e-20	3.64428e-18	36.0842
MCM9	2.75581	7.04086	12.9988	2.17316e-20	3.79602e-18	36.0355
ST14	3.44802	9.52004	12.9854	2.28788e-20	3.96284e-18	35.9847
PTP4A3	3.53829	9.67297	12.9816	2.32147e-20	3.98751e-18	35.9703
SIPA1	2.49007	7.43064	12.9776	2.35711e-20	4.01527e-18	35.9552
LOC100049716	3.95642	7.84848	12.9577	2.54545e-20	4.30056e-18	35.8793
KRTAP5-5	-1.60938	5.00738	-12.952	2.60206e-20	4.36045e-18	35.8575
DEFA5	-2.01856	3.19482	-12.9465	2.65766e-20	4.41771e-18	35.8366
LINC01443	-1.98161	3.7621	-12.9377	2.74908e-20	4.53312e-18	35.8032
MIR199A2	-1.9208	3.58621	-12.9255	2.88139e-20	4.71007e-18	35.7568
SLC25A51P4	-2.32646	3.72671	-12.9236	2.90209e-20	4.71007e-18	35.7497
R3HDML	-2.8226	4.47553	-12.9187	2.95752e-20	4.76252e-18	35.731
RHAG	-1.98686	3.41431	-12.913	3.0232e-20	4.83055e-18	35.7093
CXXC5	2.89936	9.00854	12.8987	3.19495e-20	5.0169e-18	35.6547
RPSAP15	-1.8584	5.10756	-12.8981	3.2027e-20	5.0169e-18	35.6523
PRAC1	-1.78527	4.51158	-12.8973	3.21284e-20	5.0169e-18	35.6492
SNORD8	-2.50644	5.94278	-12.8896	3.30982e-20	5.12576e-18	35.6198
VSX1	-2.37138	3.49087	-12.886	3.35536e-20	5.12576e-18	35.6063
LOC286177	-1.94882	3.31491	-12.8859	3.35716e-20	5.12576e-18	35.6057
SART1	-2.01735	6.06614	-12.8773	3.47057e-20	5.23004e-18	35.5729
TMEM185B	2.0761	6.54475	12.8769	3.4762e-20	5.23004e-18	35.5713
MIR571	-2.0022	4.86395	-12.8693	3.57856e-20	5.34502e-18	35.5426
EFNA1	2.8364	8.86774	12.8468	3.90484e-20	5.7904e-18	35.4564
ARFIP2	1.78237	8.72867	12.8203	4.32632e-20	6.36957e-18	35.3551
METTL21C	-1.46448	3.24206	-12.8104	4.49385e-20	6.56931e-18	35.3175
C11orf53	-1.89632	6.54258	-12.7941	4.78661e-20	6.89488e-18	35.2552
LOC340512	-1.8096	3.05228	-12.7936	4.79593e-20	6.89488e-18	35.2532
TRIM40	-1.43789	4.12245	-12.7925	4.81692e-20	6.89488e-18	35.2489
EPB41L5	2.91598	7.05391	12.7893	4.87734e-20	6.93322e-18	35.2366
KRT8	3.19504	10.9415	12.7867	4.92691e-20	6.95572e-18	35.2266
ECEL1P2	-1.29562	5.29389	-12.7797	5.0621e-20	7.09796e-18	35.1999
LOC100506175	-2.14613	4.56051	-12.7745	5.1644e-20	7.14974e-18	35.1801
CLDN3	3.04574	9.21901	12.774	5.1742e-20	7.14974e-18	35.1782
LOC100507506	-2.03609	4.78744	-12.7726	5.20309e-20	7.14974e-18	35.1727
LINC01160	-1.92491	4.25145	-12.7677	5.30251e-20	7.23811e-18	35.154
RAP1GAP	3.2491	7.54685	12.7508	5.66231e-20	7.67718e-18	35.0891
MRGPRE	-1.83048	5.79148	-12.7491	5.69867e-20	7.67718e-18	35.0828
ZNF767P	2.54546	7.72502	12.7316	6.09988e-20	8.16434e-18	35.0155
THEM5	-1.6445	3.14473	-12.7223	6.32413e-20	8.40987e-18	34.9799
HOXB2	4.86176	8.0168	12.7196	6.39071e-20	8.44393e-18	34.9695
EPCAM	5.1248	10.913	12.7121	6.57922e-20	8.63764e-18	34.9408
TSC2	2.92139	8.94636	12.6973	6.9679e-20	9.09003e-18	34.884
GAS8-AS1	-2.04183	4.44904	-12.678	7.50976e-20	9.73529e-18	34.81
LINC00906	-1.6978	3.61899	-12.663	7.96054e-20	1.02552e-17	34.7524
PLEKHD1	-1.91347	4.3428	-12.659	8.08735e-20	1.03115e-17	34.7368
SCAF1	2.14587	6.37332	12.6575	8.13272e-20	1.03115e-17	34.7312
ATXN2	2.03705	8.39353	12.6563	8.17195e-20	1.03115e-17	34.7265
GOLGA6L9	-3.28158	5.57318	-12.6553	8.20434e-20	1.03115e-17	34.7226
LOC150935	-2.40413	4.22573	-12.6474	8.45844e-20	1.05664e-17	34.6924
C9orf62	-1.64636	4.90034	-12.6385	8.75646e-20	1.08556e-17	34.6582
CACNA1S	-1.57425	3.83832	-12.6374	8.79531e-20	1.08556e-17	34.6538
LINC01299	-2.34567	4.19767	-12.6247	9.24105e-20	1.13379e-17	34.6049
SNORD87	2.38326	9.11993	12.6174	9.50526e-20	1.1593e-17	34.5771
OR6W1P	-1.29916	3.23779	-12.6111	9.74123e-20	1.18107e-17	34.5528
QPCTL	-1.99661	4.91471	-12.6082	9.85173e-20	1.18107e-17	34.5417
ACER1	-1.43663	2.79197	-12.6081	9.85566e-20	1.18107e-17	34.5413
CCDC177	-2.51053	4.15862	-12.5909	1.05385e-19	1.2556e-17	34.4751
KRTAP20-1	-2.08949	2.84272	-12.5775	1.11056e-19	1.31556e-17	34.4232
TRPT1	1.88104	7.91627	12.5759	1.11751e-19	1.31624e-17	34.4171
CRACR2A	-1.04559	3.64782	-12.574	1.12562e-19	1.31826e-17	34.4099
KLK15	-1.63963	3.87066	-12.5522	1.22591e-19	1.42759e-17	34.3255
AP1M2	3.79863	8.55821	12.5449	1.26094e-19	1.46014e-17	34.2977
UBXN11	2.63909	8.48778	12.5392	1.28944e-19	1.48481e-17	34.2756
MIR1-1HG-AS1	-1.89069	5.09098	-12.53	1.3366e-19	1.53055e-17	34.2401
UNC80	-1.18571	3.06053	-12.517	1.40619e-19	1.60135e-17	34.1899
OR51L1	-1.36422	3.1425	-12.5121	1.43321e-19	1.62315e-17	34.1711
LAMB3	4.26649	8.98946	12.5025	1.48823e-19	1.67625e-17	34.1338
RNF44	2.36259	9.54252	12.5003	1.5013e-19	1.68179e-17	34.1252
RFX1	2.39907	8.33876	12.4986	1.51128e-19	1.68381e-17	34.1186
FJX1	2.64975	9.19342	12.4903	1.56087e-19	1.72162e-17	34.0867
PTPN6	2.89333	9.0326	12.4901	1.56192e-19	1.72162e-17	34.0861
RETN	-1.68866	5.5746	-12.4824	1.60994e-19	1.76511e-17	34.0561
LOC390705	-1.59631	4.97224	-12.4794	1.62855e-19	1.77606e-17	34.0448
RPL23AP53	-3.0777	6.00444	-12.469	1.69656e-19	1.8405e-17	34.0043
NLRP5	-1.57883	3.64166	-12.4673	1.708e-19	1.84321e-17	33.9977
RHOT2	2.20823	8.08593	12.4651	1.72272e-19	1.84941e-17	33.9892
IQCF6	-1.50807	4.83656	-12.4617	1.74565e-19	1.86432e-17	33.9761
CLDN4	3.6909	9.5419	12.4466	1.85181e-19	1.96484e-17	33.9177
GIP	-1.64443	4.21815	-12.4456	1.85884e-19	1.96484e-17	33.914
SNORA47	-1.80466	5.29746	-12.4418	1.88678e-19	1.9842e-17	33.8992
SLC6A18	-1.65186	4.12166	-12.4381	1.91484e-19	2.00349e-17	33.8846
PRKCD	2.67601	8.68053	12.4349	1.93851e-19	2.01801e-17	33.8725
C16orf78	-1.4605	4.81148	-12.4236	2.02648e-19	2.09898e-17	33.8286
LYPD4	-1.82883	3.29884	-12.409	2.14535e-19	2.211e-17	33.7722
CEACAM20	-1.2691	3.9336	-12.404	2.18798e-19	2.24371e-17	33.7528
FLJ42102	-2.15558	3.32359	-12.4013	2.2115e-19	2.25661e-17	33.7422
ZNF282	2.54531	8.23119	12.3969	2.25016e-19	2.28474e-17	33.7251
PVALEF	-1.77624	6.18949	-12.3955	2.26268e-19	2.2862e-17	33.7196
GP9	-1.69677	6.72416	-12.3753	2.44877e-19	2.46215e-17	33.6414
ZNF579	1.89647	7.8189	12.372	2.48091e-19	2.48236e-17	33.6285
MED16	-1.29827	5.39751	-12.3657	2.54318e-19	2.52904e-17	33.604
TYW5	1.88572	5.50371	12.3648	2.55211e-19	2.52904e-17	33.6006
TFDP3	-1.9667	4.2293	-12.3581	2.61951e-19	2.58342e-17	33.5748
OC90	-1.52295	4.30195	-12.3445	2.7633e-19	2.71224e-17	33.5219
MIR449B	-2.5365	6.2772	-12.3419	2.79141e-19	2.72685e-17	33.5119
MAL2	4.89042	10.8698	12.3401	2.81184e-19	2.73385e-17	33.5047
C9orf106	-1.50142	3.81538	-12.333	2.89129e-19	2.7979e-17	33.4772
PLET1	-1.48572	2.98323	-12.3221	3.01737e-19	2.90626e-17	33.435
LOC401589	-3.83245	4.26676	-12.3187	3.05859e-19	2.93202e-17	33.4215
ASB16	-1.813	5.32949	-12.3175	3.07257e-19	2.93202e-17	33.417
PLXNB1	2.52232	8.73624	12.3094	3.17203e-19	3.01299e-17	33.3855
TRAF3IP1	2.25643	8.95413	12.3032	3.25054e-19	3.0734e-17	33.3614
FLJ43315	-3.86664	3.62601	-12.2904	3.41884e-19	3.21777e-17	33.3114
CFB	5.39305	11.0012	12.285	3.49153e-19	3.27125e-17	33.2906
QRFP	-1.56064	5.99092	-12.2795	3.56852e-19	3.32825e-17	33.2691
LINC00544	-1.54763	3.74403	-12.2762	3.61428e-19	3.35575e-17	33.2565
NMRK2	-1.39932	3.86428	-12.2618	3.82611e-19	3.5365e-17	33.2001
LINC01704	-1.42709	3.21029	-12.2595	3.86045e-19	3.54185e-17	33.1913
STK36	2.30702	10.2428	12.2591	3.86627e-19	3.54185e-17	33.1898
OTOS	-1.98187	6.13523	-12.253	3.95959e-19	3.61129e-17	33.1662
CLEC19A	-1.57135	4.00167	-12.2507	3.99574e-19	3.61896e-17	33.1572
LINC00683	-2.49611	3.88933	-12.2502	4.00457e-19	3.61896e-17	33.155
LOC654780	-2.77266	6.51493	-12.2492	4.02067e-19	3.61896e-17	33.1511
LOC401040	-1.72172	3.25839	-12.248	4.03846e-19	3.61916e-17	33.1467
INSC	-2.34286	3.89729	-12.2431	4.11696e-19	3.67354e-17	33.1277
NUTF2P4	-1.32169	4.29428	-12.2406	4.15849e-19	3.6946e-17	33.1177
GAA	2.48381	8.21656	12.228	4.37037e-19	3.86618e-17	33.0686
C14orf93	2.14148	7.36624	12.2158	4.58482e-19	4.02356e-17	33.0212
RPLP0P2	-1.35858	2.93138	-12.2157	4.58731e-19	4.02356e-17	33.0207
GNG10	-1.61261	6.09096	-12.2139	4.61906e-19	4.03424e-17	33.0139
PATZ1	2.00477	8.78276	12.2087	4.71619e-19	4.08705e-17	32.9933
IRF6	3.22539	7.59595	12.2085	4.71919e-19	4.08705e-17	32.9927
DISP1	2.41267	8.69035	12.2065	4.75577e-19	4.10151e-17	32.985
OR10G9	-1.74919	4.65191	-12.1969	4.941e-19	4.23384e-17	32.9472
LINC02691	-1.61129	4.99018	-12.1964	4.9503e-19	4.23384e-17	32.9454
PDYN-AS1	-1.40401	3.95136	-12.1947	4.98233e-19	4.24362e-17	32.939
TBX6	-1.55531	4.81837	-12.1886	5.10552e-19	4.33066e-17	32.9148
LOC442132	-2.68822	4.59314	-12.1817	5.24615e-19	4.43171e-17	32.888
MAP11	2.60976	7.90916	12.1741	5.4052e-19	4.54743e-17	32.8584
CCDC187	-1.72154	6.11172	-12.1712	5.46806e-19	4.58161e-17	32.847
SPACA3	-1.48628	6.55475	-12.1562	5.80127e-19	4.81622e-17	32.7885
LINC01226	-1.80474	4.47337	-12.1556	5.81577e-19	4.81622e-17	32.786
FBXO40	-2.01728	3.06549	-12.1555	5.81815e-19	4.81622e-17	32.7856
MECOM	3.52385	8.83868	12.1426	6.12225e-19	5.04767e-17	32.7352
SNORD53	-1.55405	2.7018	-12.1414	6.14923e-19	5.04972e-17	32.7309
B3GNT6	-1.77755	4.53949	-12.1308	6.41395e-19	5.2462e-17	32.6892
BRPF1	1.62424	8.23414	12.1262	6.53228e-19	5.32188e-17	32.6711
LOC100505915	-3.51346	5.52826	-12.1223	6.63304e-19	5.36909e-17	32.656
ZNF606	2.72286	7.02441	12.1219	6.64233e-19	5.36909e-17	32.6546
SAP30L	1.90641	8.23278	12.1148	6.8314e-19	5.4924e-17	32.6268
SDHAF4	3.48435	7.0572	12.1133	6.87415e-19	5.4924e-17	32.6206
NXF5	-1.6687	3.94897	-12.1132	6.87482e-19	5.4924e-17	32.6205
FSCN3	-1.25587	2.82809	-12.1094	6.9791e-19	5.54398e-17	32.6057
LOC284912	-1.44819	5.18992	-12.1086	7.00125e-19	5.54398e-17	32.6025
KCTD5	-1.01489	4.93211	-12.1079	7.02008e-19	5.54398e-17	32.5999
DUX1	-1.75508	5.91447	-12.1065	7.0611e-19	5.5463e-17	32.5941
MYH14	3.68683	8.68597	12.105	7.10261e-19	5.5463e-17	32.5883
LINC00355	-1.63141	3.10896	-12.104	7.12927e-19	5.5463e-17	32.5846
GPR142	-1.60954	5.29404	-12.104	7.13064e-19	5.5463e-17	32.5844
GOLGA6L2	-2.4518	3.50662	-12.103	7.15926e-19	5.54762e-17	32.5804
LINC00656	-1.57823	4.43096	-12.0957	7.36831e-19	5.68823e-17	32.552
TBX5	-2.41616	3.88238	-12.0887	7.57592e-19	5.82657e-17	32.5245
DPYSL4	-1.17604	4.54358	-12.0877	7.60405e-19	5.82657e-17	32.5208
FFAR2	-1.36749	4.92837	-12.0843	7.70962e-19	5.88558e-17	32.5072
LIM2	-1.29773	3.29214	-12.0756	7.97971e-19	6.06929e-17	32.4731
KRTAP6-1	-1.89352	5.75144	-12.0729	8.06302e-19	6.11011e-17	32.4629
CORO2A	2.95698	8.06554	12.0671	8.25037e-19	6.22918e-17	32.4401
LZTS3	2.72757	8.48915	12.0559	8.62529e-19	6.48849e-17	32.3962
BTF3P9	-2.82183	5.45034	-12.0545	8.67249e-19	6.50027e-17	32.3908
MIR4453HG	2.62676	7.00159	12.0474	8.9198e-19	6.66141e-17	32.363
FRMPD3	-1.17307	4.34758	-12.0432	9.0724e-19	6.75092e-17	32.3462
NUMA1	1.85485	10.1963	12.0415	9.13252e-19	6.7712e-17	32.3397
NTN3	-1.23809	4.84287	-12.0368	9.30283e-19	6.87276e-17	32.3214
ELOA2	-1.45745	4.49448	-12.0356	9.34748e-19	6.87731e-17	32.3166
TMCO6	2.46606	7.79275	12.0349	9.37572e-19	6.87731e-17	32.3137
ACTR1B	1.67059	9.40708	12.0267	9.68332e-19	7.07775e-17	32.2817
LINC00574	-2.09902	4.34039	-12.0236	9.80471e-19	7.14116e-17	32.2694
LINC01432	-1.50228	4.54953	-12.022	9.86582e-19	7.16036e-17	32.2633
LINC01951	-2.98971	3.02459	-12.0176	1.00405e-18	7.26154e-17	32.2459
COG4	2.43131	8.9555	12.0165	1.00835e-18	7.26716e-17	32.2417
PPP1R9A	2.50647	7.49233	12.0138	1.01931e-18	7.32056e-17	32.231
PRSS30P	-1.82887	6.49411	-12.0129	1.02292e-18	7.321e-17	32.2275
LINC01433	-1.5183	5.59226	-12.0077	1.04428e-18	7.43681e-17	32.207
MOGS	2.28001	8.73667	12.0072	1.04632e-18	7.43681e-17	32.2051
PDPK2P	-1.90581	5.13321	-11.9987	1.08204e-18	7.6643e-17	32.1719
RTP5	-1.87101	5.13632	-11.9947	1.09969e-18	7.76262e-17	32.1559
OR7D4	-2.10535	4.37853	-11.9926	1.10889e-18	7.8008e-17	32.1476
SLC7A5P2	-3.19552	6.83725	-11.9822	1.15539e-18	8.1003e-17	32.107
SLC2A7	-1.46747	3.26277	-11.9809	1.16123e-18	8.11368e-17	32.102
LOC407835	-1.38467	5.04754	-11.9791	1.16979e-18	8.14584e-17	32.0948
OR4K2	-2.95972	3.31398	-11.9762	1.18339e-18	8.21279e-17	32.0833
KRTAP10-8	-1.97601	7.12696	-11.9753	1.18755e-18	8.21402e-17	32.0799
ZNF839	1.97672	7.04336	11.9505	1.31057e-18	9.02742e-17	31.9823
IL17REL	-1.2643	4.00321	-11.9498	1.31391e-18	9.02742e-17	31.9798
PLAGL2	2.61501	8.32789	11.9485	1.32109e-18	9.0466e-17	31.9744
MIR137HG	-1.87482	4.36804	-11.9463	1.33245e-18	9.09419e-17	31.966
UNCX	-0.934867	3.87945	-11.9428	1.35135e-18	9.19272e-17	31.952
LOC344967	-1.30755	5.08537	-11.9412	1.35993e-18	9.22067e-17	31.9458
GTF2H4	1.73908	7.89896	11.9299	1.42232e-18	9.611e-17	31.9014
OR52L1	-1.37998	4.66755	-11.9291	1.42682e-18	9.611e-17	31.8983
REC8	4.03574	9.26393	11.9254	1.44799e-18	9.7218e-17	31.8837
RFPL4A	-1.73522	5.6317	-11.915	1.50926e-18	1.01003e-16	31.8427
LINC00029	-1.59866	3.57242	-11.9119	1.52759e-18	1.01898e-16	31.8308
SPRED3	-1.188	5.35283	-11.9027	1.58454e-18	1.05356e-16	31.7945
TRIM38	2.51868	8.0695	11.9007	1.59742e-18	1.05871e-16	31.7865
ARHGEF5	3.39218	8.63813	11.883	1.71381e-18	1.12917e-16	31.717
CIDEA	-1.87952	4.88481	-11.8829	1.71468e-18	1.12917e-16	31.7165
LINC00445	-2.19037	4.76675	-11.8806	1.73084e-18	1.13618e-16	31.7072
ATP4A	-1.6477	4.28718	-11.8782	1.74688e-18	1.14307e-16	31.6981
MEN1	2.37761	8.70782	11.8754	1.76694e-18	1.15254e-16	31.6868
DDR1	1.86846	9.73131	11.8682	1.8184e-18	1.18236e-16	31.6584
PTPRF	2.60181	9.32442	11.8602	1.87709e-18	1.21669e-16	31.6269
LINC02370	-1.47666	4.84621	-11.8592	1.8847e-18	1.21779e-16	31.6229
OR5AK2	-2.25603	3.56643	-11.853	1.93141e-18	1.24407e-16	31.5987
MRGPRG	-1.67366	4.70468	-11.8373	2.05623e-18	1.32034e-16	31.5367
MST1	4.70704	8.661	11.8336	2.08668e-18	1.33574e-16	31.5222
LINC01082	-1.94759	4.47682	-11.8322	2.09848e-18	1.33913e-16	31.5166
KREMEN1	-1.82885	5.54583	-11.831	2.10896e-18	1.34166e-16	31.5117
LOC284191	-1.92501	3.29929	-11.8275	2.1383e-18	1.35614e-16	31.498
KRTAP21-2	-1.1533	2.8254	-11.8206	2.1976e-18	1.38947e-16	31.471
KRTAP15-1	-1.67135	3.15337	-11.8198	2.20541e-18	1.39015e-16	31.4675
ADAM7	-1.25812	4.05358	-11.8183	2.2186e-18	1.3942e-16	31.4616
SEPHS1P1	-1.95214	4.87233	-11.8084	2.30805e-18	1.446e-16	31.4224
LINC01118	-1.10241	3.96537	-11.8073	2.31822e-18	1.44664e-16	31.4181
LINC00687	-1.45929	3.16368	-11.8062	2.32829e-18	1.44664e-16	31.4138
PI4KB	1.289	7.2149	11.8054	2.33543e-18	1.44664e-16	31.4108
C1orf68	-1.46385	3.34924	-11.8052	2.33714e-18	1.44664e-16	31.4101
CD24	4.50042	9.78047	11.8001	2.38538e-18	1.47208e-16	31.3898
SNORD67	-1.57069	4.61638	-11.7968	2.41701e-18	1.48499e-16	31.3768
NSD1	1.74928	8.12224	11.7961	2.42352e-18	1.48499e-16	31.3741
PABPN1L	-1.4124	5.28507	-11.7957	2.42791e-18	1.48499e-16	31.3724
LINC01999	-1.47626	4.11906	-11.7928	2.45578e-18	1.49759e-16	31.3611
DBI	-1.43659	6.30049	-11.7861	2.52269e-18	1.53386e-16	31.3345
LINC01599	-1.5398	4.86275	-11.78	2.58487e-18	1.56704e-16	31.3104
BCL2L1	1.73897	7.11761	11.7773	2.61278e-18	1.57634e-16	31.2997
TTLL11-IT1	-1.7303	4.62728	-11.777	2.6155e-18	1.57634e-16	31.2987
LOC285804	-1.54008	6.10885	-11.7742	2.64481e-18	1.58935e-16	31.2877
IFT172	2.5003	9.00806	11.7709	2.68035e-18	1.60603e-16	31.2745
VPREB1	-1.29872	5.06417	-11.7651	2.74321e-18	1.63893e-16	31.2516
ZNF213	1.66811	7.66729	11.7603	2.79612e-18	1.66486e-16	31.2326
TPSG1	-1.19334	5.98714	-11.7597	2.80276e-18	1.66486e-16	31.2303
PRDM14	-2.51793	3.76593	-11.7582	2.81979e-18	1.67016e-16	31.2243
OACYLP	-1.63879	4.23127	-11.7464	2.95568e-18	1.74563e-16	31.1777
ARGFX	-2.25081	3.43091	-11.7394	3.04009e-18	1.79035e-16	31.1499
TCF23	-1.23113	5.07011	-11.7311	3.14233e-18	1.83983e-16	31.1171
OR1F2P	-1.75846	4.39385	-11.7305	3.15002e-18	1.83983e-16	31.1147
NUTM2A	2.41792	5.61758	11.7299	3.15763e-18	1.83983e-16	31.1123
FUT6	-2.04688	6.4992	-11.7297	3.15981e-18	1.83983e-16	31.1117
REXO1L1P	-1.19495	4.90343	-11.7239	3.23442e-18	1.87797e-16	31.0886
CTBP1-AS	-2.97844	4.78039	-11.7026	3.52173e-18	2.03904e-16	31.0044
DEF6	2.51495	7.23589	11.6949	3.6327e-18	2.0974e-16	30.9737
SMIM34A	-1.6574	3.7567	-11.6897	3.70941e-18	2.13571e-16	30.953
FAM230I	-2.17728	5.73268	-11.6889	3.7213e-18	2.13658e-16	30.9498
LOC100286986	-1.05325	4.47444	-11.6794	3.86526e-18	2.21308e-16	30.9123
MTNR1B	-1.74631	4.79401	-11.675	3.93324e-18	2.24576e-16	30.895
STPG4	-1.73503	4.24653	-11.6739	3.9507e-18	2.2495e-16	30.8906
MIR524	-2.22739	3.45518	-11.6717	3.98532e-18	2.26296e-16	30.882
LINC02092	-3.18383	5.89643	-11.6667	4.06724e-18	2.29701e-16	30.8619
LOC285095	-1.77761	5.20628	-11.6666	4.06758e-18	2.29701e-16	30.8618
NADSYN1	2.15356	9.78946	11.6637	4.11498e-18	2.31743e-16	30.8503
TREML3P	-1.76953	4.21441	-11.6542	4.27591e-18	2.4015e-16	30.8124
FLJ38576	-1.36102	4.37925	-11.6532	4.292e-18	2.40398e-16	30.8086
LOC441239	-1.26619	5.52163	-11.6514	4.32411e-18	2.41541e-16	30.8013
OR6F1	-1.57018	3.87104	-11.6467	4.40622e-18	2.45462e-16	30.7827
CRAMP1	2.47173	6.98982	11.6401	4.5249e-18	2.50717e-16	30.7564
LOC729681	-1.75585	4.17748	-11.6397	4.53125e-18	2.50717e-16	30.755
BCAM	3.30656	8.83694	11.6394	4.53704e-18	2.50717e-16	30.7537
COL6A4P2	-1.89373	5.0402	-11.633	4.65569e-18	2.56586e-16	30.7282
LOC100507403	-1.61324	4.17683	-11.6299	4.71294e-18	2.58374e-16	30.7161
LINC00862	-2.66484	4.15432	-11.6299	4.7132e-18	2.58374e-16	30.716
ATP1A4	-0.952722	3.39803	-11.6269	4.7694e-18	2.60761e-16	30.7043
LRRC30	-1.76823	4.39803	-11.6227	4.85077e-18	2.64508e-16	30.6875
H1FOO	-1.62003	5.95714	-11.6198	4.90882e-18	2.66967e-16	30.6758
MIGA2	2.12527	6.74005	11.6142	5.01931e-18	2.72258e-16	30.6537
FUNDC2P2	-1.11958	2.58893	-11.6005	5.30382e-18	2.86698e-16	30.5992
LIMK2	2.86578	8.94122	11.6	5.31335e-18	2.86698e-16	30.5974
C11orf80	2.13994	7.33265	11.5903	5.52378e-18	2.97274e-16	30.559
KCNV2	-1.32354	4.62648	-11.5752	5.87124e-18	3.14817e-16	30.4986
LINC02318	-1.73575	2.85145	-11.5748	5.88028e-18	3.14817e-16	30.4971
PARS2	2.49891	7.65366	11.5737	5.9054e-18	3.15342e-16	30.4929
CHRNA2	-1.34178	4.29895	-11.5723	5.93989e-18	3.16364e-16	30.4871
INTS3	2.58662	9.8699	11.5686	6.02773e-18	3.20216e-16	30.4726
SHROOM3	3.27914	8.58726	11.5678	6.04619e-18	3.2037e-16	30.4696
TMEM115	1.49719	9.81093	11.5569	6.31741e-18	3.33883e-16	30.4261
LOC389602	-3.15771	6.12677	-11.5504	6.48659e-18	3.41948e-16	30.4
ZNF483	-2.14422	3.91587	-11.5448	6.63416e-18	3.48835e-16	30.3777
MYMK	-1.25475	4.19239	-11.5413	6.72706e-18	3.5282e-16	30.364
SMTNL1	-1.43283	4.37886	-11.5406	6.74596e-18	3.52913e-16	30.3612
KRTAP10-7	-2.14909	5.82445	-11.5393	6.78038e-18	3.53815e-16	30.3561
LPAR2	3.07724	8.67277	11.532	6.9846e-18	3.63552e-16	30.3268
IGF2BP2-AS1	-1.80898	3.46933	-11.5296	7.05122e-18	3.66095e-16	30.3174
MYL2	-1.32684	4.76346	-11.5248	7.1889e-18	3.72306e-16	30.2982
MEIS1	3.41639	10.2117	11.5223	7.26098e-18	3.75096e-16	30.2884
PNMA6E	-1.08487	4.48825	-11.5119	7.57083e-18	3.90125e-16	30.247
SHOX	-1.8022	2.53984	-11.5107	7.60956e-18	3.91143e-16	30.242
LINC01622	-2.55026	4.19168	-11.5011	7.90644e-18	4.04437e-16	30.2041
ZBTB5	2.20521	7.6244	11.5011	7.90744e-18	4.04437e-16	30.204
PDE9A	3.89213	8.33432	11.5005	7.92705e-18	4.04437e-16	30.2015
TMEM114	-0.982166	5.54835	-11.4963	8.06309e-18	4.10361e-16	30.1847
LOC641746	-1.41233	6.00124	-11.4924	8.19022e-18	4.1559e-16	30.1692
PLXNB2	2.73294	8.82323	11.4919	8.20614e-18	4.1559e-16	30.1673
HIST1H4A	-2.46721	4.72469	-11.4889	8.30475e-18	4.19413e-16	30.1555
HID1	3.11091	8.4883	11.4884	8.32233e-18	4.19413e-16	30.1534
ASTN2-AS1	-1.93865	3.86647	-11.4829	8.51014e-18	4.27288e-16	30.1313
SIX4	3.8397	9.02891	11.4826	8.52006e-18	4.27288e-16	30.1301
LINC01907	-1.4738	3.88912	-11.4772	8.70555e-18	4.35531e-16	30.1088
LOC158434	-3.42789	4.16803	-11.4763	8.73678e-18	4.36035e-16	30.1053
JUP	2.28862	10.5601	11.4745	8.80199e-18	4.38228e-16	30.0979
CXCL16	3.2215	8.82632	11.4718	8.89657e-18	4.4187e-16	30.0873
KCNH6	-1.77226	4.5947	-11.4711	8.92254e-18	4.42095e-16	30.0844
PLA2G2F	-1.21059	4.22778	-11.4696	8.97799e-18	4.43775e-16	30.0783
KRTAP19-2	-1.46913	5.48407	-11.468	9.03555e-18	4.45552e-16	30.072
BAIAP2L1	2.44196	8.3625	11.4652	9.13685e-18	4.49472e-16	30.061
RTKN	2.5252	9.42675	11.4641	9.17748e-18	4.50396e-16	30.0566
MIR608	-0.941805	4.91117	-11.4591	9.36549e-18	4.58531e-16	30.0365
MTRNR2L1	-1.33614	3.88442	-11.4528	9.60548e-18	4.69166e-16	30.0115
RNF216P1	-2.14228	5.49997	-11.4509	9.68069e-18	4.71722e-16	30.0037
RUFY1	1.98429	7.78112	11.446	9.87167e-18	4.79893e-16	29.9844
NAV2-AS4	-1.7709	2.95093	-11.4434	9.97698e-18	4.83872e-16	29.9739
PLA2G4E	-1.09628	3.49282	-11.4406	1.00893e-17	4.86933e-16	29.9628
GGT6	4.15604	8.21661	11.4404	1.01e-17	4.86933e-16	29.9618
KRTAP7-1	-1.27824	3.72131	-11.4401	1.0111e-17	4.86933e-16	29.9607
MIR365B	-1.20752	4.55022	-11.4386	1.01717e-17	4.87611e-16	29.9548
LINC02184	-1.2877	4.3858	-11.4386	1.01724e-17	4.87611e-16	29.9547
LINC02579	-1.2857	4.11408	-11.4325	1.04274e-17	4.98675e-16	29.9302
SLC9A5	-1.61861	5.44908	-11.4308	1.04956e-17	5.00776e-16	29.9238
ZNF76	1.65309	8.26008	11.4247	1.0758e-17	5.12108e-16	29.8993
XRCC6P3	-1.94007	5.17864	-11.4218	1.08857e-17	5.16994e-16	29.8876
C15orf32	-2.43724	4.49396	-11.4196	1.09818e-17	5.2036e-16	29.8789
RNU12	-1.54226	4.21125	-11.419	1.10102e-17	5.20509e-16	29.8764
CRABP2	4.97753	9.52839	11.4159	1.11482e-17	5.25826e-16	29.8641
ZNF256	3.16901	7.299	11.4136	1.12512e-17	5.28375e-16	29.8549
HOMER2	3.66368	7.83414	11.4136	1.12535e-17	5.28375e-16	29.8548
OCEL1	2.38466	7.37908	11.4114	1.1352e-17	5.31788e-16	29.8461
TSPAN16	-2.44836	4.73609	-11.4076	1.15255e-17	5.38693e-16	29.8311
THRAP3	1.47045	8.97136	11.4064	1.15839e-17	5.40199e-16	29.8261
SUGP1	1.93026	9.70092	11.3994	1.19125e-17	5.54269e-16	29.7984
KRTAP26-1	-1.41182	4.60086	-11.3946	1.21477e-17	5.63936e-16	29.7791
TCEA2	2.18333	7.66795	11.3922	1.22649e-17	5.681e-16	29.7696
CPLX3	-1.96499	3.61705	-11.3876	1.24942e-17	5.77422e-16	29.7512
GRHL1	3.88364	7.01804	11.3868	1.25369e-17	5.78099e-16	29.7479
ZNF843	-1.62018	5.61814	-11.3822	1.27743e-17	5.87732e-16	29.7293
C10orf71-AS1	-0.938475	3.39553	-11.3798	1.28966e-17	5.92035e-16	29.7199
LOC651337	-1.64692	6.16652	-11.379	1.29366e-17	5.92552e-16	29.7168
FOLR1	4.14136	9.26234	11.3778	1.29993e-17	5.94106e-16	29.712
MAPK8IP3	2.50409	7.94591	11.377	1.30433e-17	5.94796e-16	29.7087
BSX	-1.42297	5.35605	-11.3699	1.34234e-17	6.10778e-16	29.6802
OR7C2	-1.55383	3.52739	-11.3683	1.35095e-17	6.13345e-16	29.6739
CHPF2	2.11638	6.91661	11.3621	1.38548e-17	6.27638e-16	29.6489
DLGAP2-AS1	-1.79378	3.5294	-11.3614	1.38925e-17	6.27964e-16	29.6463
SNORD45B	-3.91098	5.20279	-11.3573	1.41254e-17	6.37098e-16	29.6298
HSP90AB6P	-1.25105	4.23169	-11.3536	1.43333e-17	6.45061e-16	29.6153
CCDC36	-1.28789	4.63113	-11.35	1.45472e-17	6.5326e-16	29.6007
TMPRSS3	4.21153	7.56077	11.3494	1.45841e-17	6.53497e-16	29.5982
HSP90AA4P	-1.74315	3.66421	-11.3478	1.46735e-17	6.56073e-16	29.5921
ZNF749	2.57035	6.1412	11.3463	1.47673e-17	6.58841e-16	29.5858
MUSK	-1.68961	4.11884	-11.3456	1.48089e-17	6.59267e-16	29.583
LPAL2	-2.02075	3.38615	-11.3413	1.50665e-17	6.6929e-16	29.566
C18orf12	-1.84673	3.2767	-11.3381	1.52619e-17	6.75104e-16	29.5532
TPD52L3	-1.34064	4.32237	-11.3376	1.52917e-17	6.75104e-16	29.5513
TEX37	-1.23364	2.80099	-11.3376	1.52956e-17	6.75104e-16	29.551
LINC02685	-1.2395	4.04615	-11.3354	1.54276e-17	6.79472e-16	29.5425
CELSR2	3.46714	9.61975	11.3347	1.54735e-17	6.79673e-16	29.5396
NPAP1	-1.30258	4.00849	-11.3343	1.54981e-17	6.79673e-16	29.538
OCSTAMP	-1.20498	3.14617	-11.3247	1.61146e-17	7.05212e-16	29.4994
PCDHGA8	-1.60536	4.16549	-11.318	1.65549e-17	7.22942e-16	29.4727
ZNF142	2.01748	7.87296	11.316	1.66919e-17	7.27386e-16	29.4646
LAMC2	3.3599	8.09894	11.3054	1.74184e-17	7.57441e-16	29.4224
GPX5	-1.72207	3.06621	-11.3048	1.74615e-17	7.57718e-16	29.4199
NEO1	2.58902	8.2639	11.3013	1.77143e-17	7.67072e-16	29.4057
VAMP8	3.50594	10.8101	11.2966	1.80559e-17	7.80228e-16	29.3868
LINC01056	-1.34259	4.95699	-11.2946	1.82016e-17	7.84878e-16	29.3789
PRKX	2.67345	7.89807	11.2848	1.89374e-17	8.14903e-16	29.3396
KRTAP5-6	-2.17351	4.50324	-11.2832	1.90633e-17	8.18608e-16	29.3331
EFCAB9	-1.05732	2.96593	-11.2816	1.91866e-17	8.22191e-16	29.3267
ASMTL-AS1	-1.22935	4.19072	-11.2784	1.94377e-17	8.29934e-16	29.3138
TRAPPC6A	2.28627	8.19008	11.2782	1.94478e-17	8.29934e-16	29.3133
FCSK	2.68769	7.79047	11.2769	1.95512e-17	8.32625e-16	29.3081
ZBTB49	2.2526	5.06922	11.2759	1.96317e-17	8.34326e-16	29.304
ATF7IP	1.9444	8.78551	11.2743	1.97623e-17	8.36516e-16	29.2974
ZSCAN29	2.30341	5.93422	11.2742	1.97644e-17	8.36516e-16	29.2973
RFXANK	2.29194	10.142	11.2732	1.98503e-17	8.38431e-16	29.293
TEX19	-1.46026	4.7432	-11.2697	2.01347e-17	8.48706e-16	29.279
PACS2	1.90369	7.71725	11.2663	2.04123e-17	8.5865e-16	29.2654
LINC01924	-2.59344	2.84087	-11.252	2.16306e-17	9.08043e-16	29.208
ITSN2	0.999652	5.67965	11.2459	2.21651e-17	9.27387e-16	29.1839
LOC284395	-1.6343	3.62158	-11.2458	2.21814e-17	9.27387e-16	29.1831
IRF9	2.84132	10.1728	11.2439	2.23456e-17	9.32362e-16	29.1758
ARHGEF11	2.09155	8.90122	11.2427	2.24622e-17	9.35335e-16	29.1707
C1orf127	-1.45887	5.46503	-11.24	2.27014e-17	9.43388e-16	29.1602
SMUG1	2.51263	7.33588	11.2371	2.29751e-17	9.52058e-16	29.1483
TTC31	2.35238	8.5653	11.2368	2.30024e-17	9.52058e-16	29.1472
GNRH2	-1.63029	5.58725	-11.2347	2.31946e-17	9.5809e-16	29.1389
CEACAM16	-1.32502	5.0388	-11.233	2.33634e-17	9.62032e-16	29.1318
SNORD88A	-1.88413	7.16221	-11.2327	2.33834e-17	9.62032e-16	29.1309
PLA2G15	1.93386	7.21781	11.2283	2.38042e-17	9.77104e-16	29.1133
NSUN5P2	1.47165	7.62019	11.2279	2.38445e-17	9.77104e-16	29.1116
ZFPM1	-1.38475	5.70264	-11.2265	2.39871e-17	9.80997e-16	29.1057
NLRP12	-2.07337	4.97383	-11.2218	2.44421e-17	9.97625e-16	29.0871
OR10V1	-1.49361	2.95039	-11.2211	2.45122e-17	9.98484e-16	29.0842
PPOX	2.46364	8.96025	11.2202	2.46057e-17	9.98484e-16	29.0805
CNR2	-1.1237	2.90885	-11.2201	2.46185e-17	9.98484e-16	29.08
GFI1B	-1.58396	3.59283	-11.2193	2.46949e-17	9.98484e-16	29.0769
KLHL26	2.23484	7.782	11.2192	2.47054e-17	9.98484e-16	29.0765
C17orf100	2.30548	6.71429	11.2108	2.55586e-17	1.03095e-15	29.0429
PRSS38	-1.71255	3.67915	-11.21	2.56457e-17	1.03135e-15	29.0395
NOL12	-1.54621	5.08889	-11.2098	2.56688e-17	1.03135e-15	29.0386
MIR610	-2.80224	5.14442	-11.2072	2.59341e-17	1.03999e-15	29.0284
NRSN2	2.32425	7.45305	11.2064	2.60246e-17	1.04159e-15	29.025
P4HTM	2.64733	7.91358	11.2028	2.64087e-17	1.05491e-15	29.0105
KIAA0040	2.94347	8.26084	11.1986	2.68617e-17	1.06964e-15	28.9936
RLN3	-1.13933	4.4034	-11.1984	2.68811e-17	1.06964e-15	28.9929
DXO	1.84236	9.06318	11.1952	2.72272e-17	1.08132e-15	28.9803
TAL2	-2.17622	3.71427	-11.193	2.74705e-17	1.08889e-15	28.9715
INTS5	1.98922	8.06511	11.1912	2.76815e-17	1.09515e-15	28.9639
CCDC120	2.44962	8.92536	11.1882	2.80152e-17	1.10622e-15	28.952
LILRA5	-1.33695	3.86661	-11.1874	2.81087e-17	1.10718e-15	28.9487
PKP4	1.66365	9.36784	11.187	2.81468e-17	1.10718e-15	28.9474
HIC1	-1.09568	5.68545	-11.1823	2.86937e-17	1.12654e-15	28.9283
KRTAP5-1	-1.59429	5.26414	-11.1799	2.89725e-17	1.13358e-15	28.9188
LINC00205	-1.2467	4.17138	-11.1798	2.89829e-17	1.13358e-15	28.9184
F11	-1.93664	4.01912	-11.1782	2.91797e-17	1.13911e-15	28.9117
SNORA71D	-1.06505	3.26434	-11.1768	2.93428e-17	1.14331e-15	28.9062
AKR7A2P1	-2.827	5.4141	-11.1724	2.98726e-17	1.16176e-15	28.8885
LCE1B	-1.42694	4.75715	-11.1679	3.04178e-17	1.18074e-15	28.8706
FLJ33534	-1.92601	4.26108	-11.165	3.07771e-17	1.19244e-15	28.859
MPZL2	3.68065	7.92431	11.1616	3.12054e-17	1.20677e-15	28.8453
FLAD1	2.49323	8.33502	11.1606	3.13428e-17	1.20981e-15	28.8409
SNORD59B	-1.56183	2.55585	-11.1597	3.1459e-17	1.21202e-15	28.8373
ZNF79	1.99368	6.99898	11.159	3.15461e-17	1.21311e-15	28.8345
AP3S1	-1.24451	7.30306	-11.1532	3.22935e-17	1.23954e-15	28.8114
KLK8	4.46896	9.16504	11.1511	3.25679e-17	1.24775e-15	28.803
OR51I2	-1.31788	2.86159	-11.1501	3.27064e-17	1.25073e-15	28.7988
SCRIB	2.51806	8.02512	11.1488	3.28707e-17	1.25469e-15	28.7938
LINC02694	-1.31156	5.09918	-11.1467	3.31539e-17	1.26316e-15	28.7853
SLC6A7	-1.77162	7.2193	-11.1413	3.39008e-17	1.28752e-15	28.7633
LAMP3	4.62384	8.00725	11.1411	3.39182e-17	1.28752e-15	28.7628
KLHDC9	3.10005	7.2548	11.1372	3.44642e-17	1.30584e-15	28.747
ATP5MGL	-1.2047	4.71444	-11.1341	3.49015e-17	1.31998e-15	28.7345
AIRE	-1.45656	5.23505	-11.1209	3.68242e-17	1.39015e-15	28.6814
ZNF343	1.6891	8.10998	11.1148	3.77503e-17	1.4225e-15	28.6568
CABP5	-1.83166	3.6732	-11.1142	3.78485e-17	1.4236e-15	28.6542
LINC00905	-1.92318	3.48266	-11.1124	3.81197e-17	1.42884e-15	28.6472
LRRC10	-2.0379	3.08736	-11.1124	3.81263e-17	1.42884e-15	28.647
KRTAP5-7	-1.78122	4.09217	-11.1117	3.82328e-17	1.43022e-15	28.6442
MRAP	-1.63096	3.79778	-11.1082	3.8782e-17	1.44814e-15	28.6301
MIP	-1.77594	4.34841	-11.1054	3.92145e-17	1.46165e-15	28.6191
TNP2	-1.1424	3.70244	-11.1017	3.98215e-17	1.48159e-15	28.6039
LINC01822	-1.68056	2.85384	-11.0978	4.04551e-17	1.50245e-15	28.5883
KRT31	-1.7309	4.80116	-11.0949	4.09289e-17	1.51731e-15	28.5768
PARD6B	3.40284	8.65838	11.0942	4.10528e-17	1.51918e-15	28.5738
OR8S1	-1.34318	3.93843	-11.0936	4.11565e-17	1.51947e-15	28.5713
PTTG3P	-1.5376	3.5335	-11.0933	4.12081e-17	1.51947e-15	28.5701
ADIRF-AS1	-1.55418	4.61961	-11.0842	4.27488e-17	1.57346e-15	28.5337
RGL2	2.59686	10.2218	11.0817	4.32013e-17	1.58728e-15	28.5233
NKX2-6	-0.936216	6.49619	-11.081	4.33198e-17	1.58881e-15	28.5206
CPNE6	-1.81737	5.42817	-11.079	4.36744e-17	1.59897e-15	28.5125
LINC01973	-2.75567	4.71223	-11.0756	4.42762e-17	1.61812e-15	28.499
TBPL2	-2.09042	4.27733	-11.0735	4.46639e-17	1.6294e-15	28.4903
ZFP62	2.32857	5.82348	11.0724	4.48569e-17	1.63355e-15	28.4861
DNM1P35	-1.06766	5.34078	-11.0711	4.50976e-17	1.63942e-15	28.4808
CUL9	1.92348	7.44512	11.0674	4.57858e-17	1.66151e-15	28.4658
RIIAD1	-1.61982	3.78639	-11.0657	4.60966e-17	1.66985e-15	28.4591
SLC44A2	2.83674	9.65297	11.0642	4.63906e-17	1.67755e-15	28.4528
CYBA	2.82871	8.39061	11.0619	4.68113e-17	1.6898e-15	28.4439
SYVN1	2.0491	8.22308	11.0599	4.72118e-17	1.70127e-15	28.4354
CGN	2.64159	8.23007	11.0593	4.73189e-17	1.70216e-15	28.4332
CHD4	1.95314	9.58615	11.0582	4.75336e-17	1.70637e-15	28.4287
KCTD4	-1.48808	2.87351	-11.0578	4.76014e-17	1.70637e-15	28.4273
FLJ42627	-2.13878	5.49723	-11.0545	4.82603e-17	1.72698e-15	28.4137
LINC00929	-1.3381	3.64139	-11.0538	4.83968e-17	1.72886e-15	28.4109
UBTF	1.40543	8.85979	11.0516	4.88172e-17	1.74087e-15	28.4023
LOC100288123	-1.23677	5.08664	-11.045	5.01471e-17	1.7852e-15	28.3757
LSMEM2	-1.31378	4.85682	-11.0442	5.03295e-17	1.78536e-15	28.3721
GDF5OS	-2.65817	4.44659	-11.044	5.03694e-17	1.78536e-15	28.3713
OR3A4P	-1.59239	4.3392	-11.0437	5.0427e-17	1.78536e-15	28.3702
IGSF3	-1.26826	4.9261	-11.0433	5.0498e-17	1.78536e-15	28.3688
ADRA1A	-1.38464	3.68101	-11.0428	5.06059e-17	1.78611e-15	28.3667
MIR181A2	-1.60787	3.52043	-11.0376	5.16948e-17	1.82143e-15	28.3456
MYO15A	-1.53481	4.97709	-11.0337	5.25272e-17	1.8476e-15	28.3298
ISYNA1	3.3151	9.59294	11.0322	5.28393e-17	1.85239e-15	28.324
LEMD2	1.55329	7.83499	11.0322	5.28432e-17	1.85239e-15	28.3239
SEC1P	-1.40077	5.56907	-11.0308	5.31538e-17	1.86011e-15	28.3181
DBH	-1.20543	5.57489	-11.03	5.33277e-17	1.86303e-15	28.3148
CHRNB2	-1.24017	5.22935	-11.0277	5.38202e-17	1.87706e-15	28.3057
UST-AS1	-1.33597	2.83415	-11.0268	5.40089e-17	1.88046e-15	28.3023
DCDC2	3.58906	7.46052	11.0263	5.4123e-17	1.88125e-15	28.3002
MIR604	-1.96537	5.74512	-11.0242	5.45923e-17	1.89437e-15	28.2916
LOC100130264	-1.52247	3.41418	-11.0237	5.47144e-17	1.89542e-15	28.2894
PSG8-AS1	-2.11349	3.88118	-11.0184	5.58963e-17	1.93311e-15	28.2683
CLDN25	-1.71829	3.88571	-11.017	5.62216e-17	1.9411e-15	28.2625
SPANXN2	-1.6206	4.82221	-11.0159	5.64822e-17	1.94684e-15	28.258
PNKP	2.2166	8.70997	11.0144	5.68148e-17	1.95504e-15	28.2521
ACTG1P20	-1.14862	6.94895	-11.0138	5.69615e-17	1.95682e-15	28.2496
SHISA7	-0.877963	4.45514	-11.0122	5.73298e-17	1.96619e-15	28.2432
TRARG1	-1.40386	5.48681	-11.009	5.80946e-17	1.98911e-15	28.2301
VPS37C	1.5495	7.68013	11.0047	5.91132e-17	2.02063e-15	28.2129
TTTY10	-1.34228	3.76435	-10.9941	6.1729e-17	2.10655e-15	28.17
TAS1R3	-1.2234	5.72751	-10.9912	6.24692e-17	2.12829e-15	28.1582
GOLGA2	2.04927	7.91679	10.9852	6.40061e-17	2.17705e-15	28.1342
LINC01548	-1.723	4.76127	-10.9832	6.45359e-17	2.19146e-15	28.126
TMEM247	-1.4552	4.69245	-10.9808	6.51657e-17	2.20693e-15	28.1164
TEAD3	2.70742	7.80091	10.9807	6.52056e-17	2.20693e-15	28.1158
EPHA1	3.00341	7.60514	10.9755	6.66045e-17	2.25058e-15	28.0948
ATXN7L3	1.91037	9.13444	10.9749	6.67661e-17	2.25235e-15	28.0924
MIR589	-1.63878	5.29234	-10.9737	6.70712e-17	2.25894e-15	28.0879
RNF123	2.2171	7.96608	10.9725	6.74128e-17	2.26674e-15	28.0828
CDRT15L2	-1.35909	4.98883	-10.9697	6.81974e-17	2.28939e-15	28.0714
ANKLE2	1.53199	7.62269	10.9653	6.9433e-17	2.32708e-15	28.0536
LINC00322	-1.51985	4.45133	-10.9609	7.0694e-17	2.36549e-15	28.0358
KAT8	2.26708	8.17263	10.9579	7.15477e-17	2.39018e-15	28.0239
HINFP	2.03076	7.76763	10.9559	7.21273e-17	2.40564e-15	28.0159
FAM193A	1.74125	7.32465	10.9547	7.24854e-17	2.4115e-15	28.011
KRTAP22-1	-1.45683	3.41232	-10.9543	7.26218e-17	2.4115e-15	28.0092
ERVK-4	-2.15384	4.71573	-10.9542	7.26538e-17	2.4115e-15	28.0087
CRX	-1.39472	3.30354	-10.9493	7.41044e-17	2.45569e-15	27.9891
CRYGA	-2.10313	3.22106	-10.9478	7.45544e-17	2.46664e-15	27.9832
TTTY6B	-1.26132	3.51667	-10.9474	7.46904e-17	2.46665e-15	27.9814
MIR154	-1.29307	2.75691	-10.9468	7.48586e-17	2.46665e-15	27.9791
GHSR	-1.08452	4.05844	-10.9467	7.49138e-17	2.46665e-15	27.9784
CCKAR	-1.53689	3.42428	-10.9439	7.57713e-17	2.4909e-15	27.9671
LOC100131395	-1.09799	3.65699	-10.9387	7.7395e-17	2.54023e-15	27.9461
TAAR5	-1.36186	3.56026	-10.9329	7.92586e-17	2.59726e-15	27.9226
BEND7	3.49647	8.42033	10.9309	7.99066e-17	2.61434e-15	27.9145
LINC01602	-2.03601	3.5027	-10.9304	8.00598e-17	2.6152e-15	27.9126
OR2L1P	-1.57895	4.34625	-10.9279	8.08842e-17	2.63795e-15	27.9025
SLC1A7	-1.51488	5.30349	-10.9266	8.1311e-17	2.64768e-15	27.8973
SPACA6	2.36174	5.66854	10.923	8.25205e-17	2.68283e-15	27.8827
GTF3C1	1.67143	8.41918	10.9205	8.33555e-17	2.70571e-15	27.8727
C5orf64-AS1	-1.0639	2.85666	-10.9175	8.44085e-17	2.73409e-15	27.8603
RPL10L	-1.06802	7.56061	-10.9172	8.44954e-17	2.73409e-15	27.8592
PCDHA7	-1.22939	4.60966	-10.9124	8.61873e-17	2.78447e-15	27.8396
RHBDD2	2.38191	9.41513	10.9084	8.75808e-17	2.82506e-15	27.8237
LOC338694	-1.74142	3.82821	-10.9071	8.80523e-17	2.83303e-15	27.8184
PCED1A	1.72066	9.87893	10.907	8.81028e-17	2.83303e-15	27.8179
KRTAP10-1	-2.07455	6.2206	-10.9054	8.86641e-17	2.84664e-15	27.8116
CLDN7	3.72043	9.89357	10.9045	8.90143e-17	2.85344e-15	27.8077
ELMO3	3.53646	7.22109	10.904	8.91966e-17	2.85412e-15	27.8056
SLC45A4	2.78018	7.24347	10.9037	8.93124e-17	2.85412e-15	27.8044
SNRNP35	2.17852	9.27447	10.8982	9.13315e-17	2.91413e-15	27.7822
NTM-AS1	-1.52127	3.53866	-10.8923	9.35672e-17	2.98084e-15	27.7583
PLEKHG3	2.02596	8.3487	10.8914	9.39059e-17	2.98702e-15	27.7547
KCNA7	-1.20352	4.77447	-10.8867	9.57135e-17	3.03982e-15	27.7358
OR5A1	-1.73382	3.59796	-10.886	9.5986e-17	3.04379e-15	27.733
FLJ30679	-1.69224	4.37375	-10.8839	9.682e-17	3.06447e-15	27.7245
FLJ40194	-2.24931	3.22044	-10.8836	9.69355e-17	3.06447e-15	27.7233
SEMA4A	2.57551	8.02808	10.881	9.79993e-17	3.09336e-15	27.7125
CLEC20A	-1.1775	3.43836	-10.8802	9.82976e-17	3.09803e-15	27.7095
C6orf136	2.12555	7.80417	10.8728	1.01311e-16	3.18814e-15	27.6796
HIPK4	-1.37085	5.39261	-10.8688	1.03013e-16	3.23674e-15	27.6631
AP1G2	2.7912	9.74855	10.8644	1.04857e-16	3.28967e-15	27.6455
LINC02153	-1.33151	3.33565	-10.8541	1.09398e-16	3.42329e-15	27.6035
PRKD2	1.8772	8.68079	10.854	1.09448e-16	3.42329e-15	27.6031
KRTAP5-11	-1.66112	3.96253	-10.8511	1.1073e-16	3.45761e-15	27.5916
NAA60	1.91804	8.42322	10.8508	1.10881e-16	3.45761e-15	27.5902
GLT6D1	-1.68098	2.84853	-10.8502	1.11169e-16	3.46137e-15	27.5876
ABHD11	2.41151	9.45629	10.849	1.11703e-16	3.47272e-15	27.5829
STAB2	-1.7081	4.03822	-10.8466	1.12793e-16	3.50133e-15	27.5733
GPHB5	-1.42231	5.36405	-10.8418	1.15042e-16	3.56579e-15	27.5537
ING4	1.95232	7.25799	10.8343	1.18605e-16	3.67071e-15	27.5235
SLC12A9	1.35862	7.40579	10.8272	1.2213e-16	3.77413e-15	27.4946
GRK1	-1.22397	4.00727	-10.8229	1.24321e-16	3.83608e-15	27.477
NECTIN2	2.28975	9.31703	10.8211	1.25229e-16	3.85833e-15	27.4697
SLC27A3	2.34257	8.58559	10.8116	1.30208e-16	4.00575e-15	27.4311
CALML3	-1.45726	6.22134	-10.8095	1.31294e-16	4.03312e-15	27.4229
SETD5	1.74908	8.88595	10.8072	1.32534e-16	4.06516e-15	27.4136
LYPD6B	4.41419	9.14052	10.8034	1.34642e-16	4.12369e-15	27.398
PADI4	-1.75479	4.1386	-10.8018	1.35499e-16	4.13896e-15	27.3917
CEACAM3	-1.07811	4.81697	-10.8018	1.35542e-16	4.13896e-15	27.3914
C9orf131	-1.31211	3.75822	-10.7986	1.37335e-16	4.1875e-15	27.3784
BMS1P2	-2.98036	5.91288	-10.7975	1.37932e-16	4.19948e-15	27.3741
AHSA2P	2.00222	8.27131	10.7964	1.38571e-16	4.21274e-15	27.3695
PRPF19	1.95608	8.5387	10.7958	1.38872e-16	4.21567e-15	27.3674
PRSS56	-1.19367	5.15185	-10.7941	1.39851e-16	4.23914e-15	27.3604
OR7E62P	-1.92127	5.22898	-10.7926	1.40758e-16	4.26035e-15	27.354
MIR623	-1.60755	3.35465	-10.7914	1.41451e-16	4.27506e-15	27.3492
RAPGEF5	3.26688	7.77033	10.7892	1.42737e-16	4.3076e-15	27.3402
ZBTB3	1.91117	8.81417	10.7886	1.43073e-16	4.31144e-15	27.3379
ELSPBP1	-1.3752	3.29694	-10.7877	1.43585e-16	4.32053e-15	27.3343
SPINK4	-1.39201	3.62086	-10.784	1.45803e-16	4.3809e-15	27.3192
CYHR1	2.00992	7.98395	10.7829	1.46454e-16	4.39405e-15	27.3147
TMEM131	-1.14036	4.7235	-10.779	1.48815e-16	4.45839e-15	27.2989
OR6K6	-1.09823	2.98319	-10.778	1.49409e-16	4.4697e-15	27.295
ZSWIM4	2.6902	6.41046	10.7774	1.49774e-16	4.47413e-15	27.2926
LINC00923	-1.35524	2.88121	-10.7763	1.50463e-16	4.48821e-15	27.288
TTC30B	2.5872	5.66998	10.7705	1.54092e-16	4.58982e-15	27.2644
BAZ2A	1.60103	8.99636	10.7697	1.5458e-16	4.59771e-15	27.2613
KRT76	-1.15068	3.04402	-10.7686	1.55322e-16	4.61312e-15	27.2565
RAB8A	2.3196	9.70792	10.7665	1.56619e-16	4.64493e-15	27.2483
KRT9	-1.58604	4.26134	-10.7577	1.6238e-16	4.80888e-15	27.2126
ZNF182	2.38665	7.81628	10.7568	1.63e-16	4.82032e-15	27.2088
PEX1	1.82071	7.59916	10.7513	1.66753e-16	4.92422e-15	27.1862
ATP5F1EP2	-1.66626	5.92384	-10.7416	1.73493e-16	5.11594e-15	27.147
SLC12A3	-1.85407	3.65613	-10.7407	1.74119e-16	5.12706e-15	27.1435
LOC100134368	-2.24676	3.7536	-10.7404	1.74371e-16	5.12717e-15	27.142
FANCG	2.69456	7.6605	10.7361	1.77448e-16	5.21019e-15	27.1247
KCNG4	-1.29641	3.12858	-10.7347	1.78506e-16	5.2338e-15	27.1188
LINC00575	-1.59742	3.40869	-10.7267	1.84442e-16	5.40017e-15	27.0864
KRTAP5-2	-1.35028	5.09317	-10.7263	1.84753e-16	5.40159e-15	27.0848
ZNFX1	2.02634	7.67936	10.7222	1.8788e-16	5.48312e-15	27.0681
MAP3K14-AS1	-1.39271	4.61217	-10.7219	1.88073e-16	5.48312e-15	27.0671
EXPH5	2.96304	7.71448	10.7213	1.886e-16	5.49071e-15	27.0644
STAG3L1	-2.23022	6.27948	-10.7147	1.93761e-16	5.63302e-15	27.0376
BHLHE41	4.25337	9.73627	10.7128	1.95259e-16	5.66638e-15	27.03
LOC100505782	-1.41539	2.93606	-10.7126	1.95459e-16	5.66638e-15	27.029
RGS19	2.06177	8.02519	10.707	1.99985e-16	5.78946e-15	27.0063
POLN	-1.53759	6.41029	-10.7048	2.01808e-16	5.83404e-15	26.9973
OR1F1	-1.00374	2.82131	-10.704	2.0244e-16	5.84411e-15	26.9943
CX3CL1	3.44128	7.66393	10.7004	2.05442e-16	5.92249e-15	26.9797
SLC5A10	-1.37481	4.87438	-10.6987	2.06932e-16	5.95709e-15	26.9725
C3orf49	-2.26351	4.36048	-10.696	2.09215e-16	6.01443e-15	26.9617
MARK2	1.39095	6.83113	10.6937	2.11253e-16	6.06455e-15	26.9521
MT1F	3.52745	10.1636	10.6932	2.11652e-16	6.06756e-15	26.9502
CCDC63	-1.35476	3.66182	-10.6903	2.142e-16	6.13206e-15	26.9383
DNAJB12	1.82193	7.70255	10.6891	2.15254e-16	6.1537e-15	26.9335
BRD9	2.05855	7.58633	10.6868	2.17334e-16	6.20456e-15	26.924
ERV3-1	2.55131	6.18088	10.6825	2.21198e-16	6.30614e-15	26.9065
DMBT1P1	-1.22651	3.34411	-10.6818	2.21825e-16	6.31528e-15	26.9037
NUDT16L1	1.95862	10.1311	10.6729	2.30085e-16	6.54139e-15	26.8675
BMP10	-1.52098	4.82849	-10.6707	2.32189e-16	6.59212e-15	26.8585
IL9	-1.5052	3.54274	-10.668	2.3479e-16	6.6568e-15	26.8475
PRIMA1	3.72939	8.78095	10.6662	2.36526e-16	6.69681e-15	26.8402
LINC02072	-2.46296	3.71605	-10.6621	2.40507e-16	6.80018e-15	26.8237
LINC00917	-1.58476	3.57817	-10.6612	2.4139e-16	6.81251e-15	26.82
C1orf226	2.36394	6.91987	10.661	2.41604e-16	6.81251e-15	26.8192
SLPI	3.88636	12.0179	10.6602	2.42379e-16	6.82503e-15	26.816
LOC100128079	-2.39967	3.64608	-10.6595	2.43133e-16	6.82861e-15	26.8129
CIDECP1	-0.916521	3.81371	-10.6594	2.43169e-16	6.82861e-15	26.8128
NKX1-1	-1.37206	4.76683	-10.6557	2.46956e-16	6.91665e-15	26.7975
FAM131A	1.97092	8.16666	10.6557	2.46977e-16	6.91665e-15	26.7974
CLEC4G	-1.42375	4.76018	-10.6553	2.47311e-16	6.91665e-15	26.796
ZNF202	1.95941	7.89789	10.6549	2.47743e-16	6.91934e-15	26.7943
PIGO	1.70442	7.36711	10.6534	2.49272e-16	6.95264e-15	26.7882
TAC4	-2.24337	6.73353	-10.6519	2.50872e-16	6.9878e-15	26.7819
SUN5	-1.31761	4.55418	-10.6504	2.52406e-16	7.02104e-15	26.7759
SPATA48	-0.982217	2.98023	-10.6472	2.55745e-16	7.09155e-15	26.7628
ANKRD20A9P	-3.69225	6.01182	-10.6471	2.55884e-16	7.09155e-15	26.7623
TMEM259	-0.855589	5.25553	-10.647	2.55973e-16	7.09155e-15	26.762
LINC02112	-1.12308	2.78696	-10.6465	2.56486e-16	7.09621e-15	26.76
LINC01020	-1.28601	2.71471	-10.6419	2.61334e-16	7.22066e-15	26.7414
DDX54	1.68065	8.03539	10.6376	2.65981e-16	7.33923e-15	26.724
PRKAG3	-1.46563	4.23999	-10.6348	2.69153e-16	7.41682e-15	26.7123
C7orf65	-1.40852	4.96437	-10.6324	2.71808e-16	7.47998e-15	26.7025
POR	1.6797	7.74858	10.6261	2.78904e-16	7.66502e-15	26.677
KIAA0319L	1.44466	8.52213	10.6241	2.81243e-16	7.71901e-15	26.6688
HOXD12	-1.21524	2.82891	-10.6226	2.82973e-16	7.75233e-15	26.6627
SLC18A3	-1.53552	5.39027	-10.6224	2.83209e-16	7.75233e-15	26.6619
PHKG2	1.94198	8.76574	10.6218	2.83954e-16	7.76242e-15	26.6593
ERBB2	2.90923	10.9353	10.6211	2.84704e-16	7.77261e-15	26.6566
TMEM139	2.78612	8.08928	10.6207	2.85163e-16	7.77484e-15	26.655
ZNF117	2.65558	8.08728	10.6181	2.88288e-16	7.84965e-15	26.6443
LOC100506281	-1.34822	5.71238	-10.617	2.89548e-16	7.86529e-15	26.6399
B4GALNT2	-1.27441	3.9171	-10.617	2.89625e-16	7.86529e-15	26.6397
FRAT2	3.20742	8.09866	10.6153	2.91577e-16	7.90787e-15	26.633
SNORA80A	-2.55992	7.10012	-10.6147	2.92327e-16	7.91779e-15	26.6305
OR7E104P	-1.09211	3.81897	-10.6102	2.97773e-16	8.05472e-15	26.6122
MYBPC3	-1.67276	4.73261	-10.6089	2.99445e-16	8.08932e-15	26.6067
LOC401176	-2.82116	3.34973	-10.6077	3.00879e-16	8.11742e-15	26.6019
HNRNPA1	-1.79069	9.17354	-10.6013	3.08917e-16	8.3234e-15	26.5758
SDC4P	-1.34339	3.2198	-10.5935	3.19036e-16	8.58481e-15	26.5439
CARD9	2.54095	6.80907	10.5873	3.27215e-16	8.78212e-15	26.5189
SLC6A12	3.37613	6.2314	10.5873	3.27221e-16	8.78212e-15	26.5188
LOC100506406	-2.70178	4.0173	-10.5747	3.4476e-16	9.23653e-15	26.4672
INGX	-2.09073	3.79379	-10.5745	3.45048e-16	9.23653e-15	26.4663
KRT1	-1.12181	3.88475	-10.5739	3.45871e-16	9.24656e-15	26.464
L3MBTL1	2.20952	6.40386	10.5706	3.50566e-16	9.35994e-15	26.4506
LINC01566	-1.91714	4.36737	-10.569	3.52851e-16	9.40876e-15	26.4442
INS-IGF2	-1.60398	4.99347	-10.5677	3.54796e-16	9.44838e-15	26.4387
HOMEZ	1.38717	7.08064	10.5652	3.58459e-16	9.53363e-15	26.4286
APC2	-1.05349	4.50094	-10.5621	3.63157e-16	9.64613e-15	26.4157
MRGPRD	-1.3316	3.95565	-10.5612	3.64446e-16	9.6679e-15	26.4122
LINC00207	-1.19569	5.01507	-10.5596	3.6685e-16	9.71917e-15	26.4057
UNQ6494	-1.29194	2.70959	-10.5588	3.68e-16	9.73712e-15	26.4026
OR14I1	-2.23864	4.37163	-10.5578	3.69616e-16	9.76734e-15	26.3982
SNORD88C	-2.0843	5.68989	-10.555	3.73929e-16	9.86867e-15	26.3867
GUSBP3	-3.552	6.3964	-10.5507	3.8056e-16	1.00308e-14	26.3693
YPEL3	3.06214	9.71277	10.5486	3.8389e-16	1.01057e-14	26.3607
ANKDD1B	-1.42099	3.98003	-10.5402	3.97454e-16	1.04494e-14	26.3263
SOGA1	-1.17806	4.7626	-10.535	4.0607e-16	1.06623e-14	26.3051
PSD4	1.66594	7.08474	10.5334	4.08637e-16	1.07161e-14	26.2989
FAM170A	-1.86986	5.23468	-10.5331	4.09273e-16	1.07191e-14	26.2973
TSPO2	-1.45048	4.72848	-10.5312	4.12371e-16	1.07865e-14	26.2899
ZNF692	1.89358	9.43018	10.5291	4.15977e-16	1.08671e-14	26.2812
OTOG	-1.48962	4.96107	-10.5218	4.2867e-16	1.11845e-14	26.2515
GRID2	-1.74432	4.86346	-10.5194	4.33042e-16	1.12843e-14	26.2414
TMC2	-1.3676	3.87581	-10.5186	4.34515e-16	1.13084e-14	26.2381
HMHB1	-1.97547	4.56578	-10.5154	4.40215e-16	1.14423e-14	26.2252
ZC3H12D	-1.05799	4.28462	-10.5147	4.41446e-16	1.14598e-14	26.2224
TSPAN11	-1.22749	4.92117	-10.5143	4.42209e-16	1.14652e-14	26.2207
LINC00311	-1.42631	3.66208	-10.5109	4.48458e-16	1.16126e-14	26.2068
SPEM1	-1.1744	4.20392	-10.5052	4.59106e-16	1.18734e-14	26.1836
TRIM15	-1.17786	5.88528	-10.5039	4.61697e-16	1.19254e-14	26.178
UBAP2L	1.25609	8.69109	10.5027	4.6393e-16	1.19681e-14	26.1732
PRAMENP	-1.12874	5.13924	-10.5002	4.6865e-16	1.20748e-14	26.1632
CPB2-AS1	-2.62459	4.87999	-10.4998	4.69588e-16	1.20838e-14	26.1612
LRRC37A5P	-1.4013	2.51933	-10.4971	4.74755e-16	1.22016e-14	26.1504
HIRA	3.22311	8.47199	10.4958	4.77394e-16	1.22541e-14	26.1449
SLC37A4	1.78778	7.78197	10.4944	4.80123e-16	1.23088e-14	26.1392
GSG1L	-1.22962	4.82268	-10.4911	4.86609e-16	1.24596e-14	26.126
LINC00596	-1.57588	3.69704	-10.4895	4.89898e-16	1.25181e-14	26.1193
IPO4	1.97685	8.93666	10.4894	4.90107e-16	1.25181e-14	26.1189
LOC283214	-1.80914	4.00748	-10.4865	4.96069e-16	1.26547e-14	26.1069
ASTL	-1.33566	5.36393	-10.4834	5.02332e-16	1.27986e-14	26.0945
RHBDF2	2.36376	9.10166	10.4824	5.04384e-16	1.2835e-14	26.0904
UBTFL1	-2.23837	2.86917	-10.4817	5.05941e-16	1.28588e-14	26.0874
NANOS3	-1.28751	5.00683	-10.4809	5.07525e-16	1.28831e-14	26.0843
CHST12	1.50609	7.35826	10.4775	5.14875e-16	1.30536e-14	26.0701
GRIN2C	-1.11789	4.17605	-10.4769	5.16126e-16	1.30693e-14	26.0677
SLC24A4	-1.61985	3.91395	-10.4751	5.19879e-16	1.31482e-14	26.0605
CTAG1A	-1.71852	6.23166	-10.4747	5.20791e-16	1.31551e-14	26.0587
NANOGNB	-2.41908	3.44007	-10.4716	5.2741e-16	1.32931e-14	26.0462
TSSK1B	-1.23154	4.93492	-10.4714	5.27848e-16	1.32931e-14	26.0454
RNF135	2.24817	9.1203	10.4713	5.2819e-16	1.32931e-14	26.0448
ABCA3	1.41822	5.7558	10.4701	5.30836e-16	1.33434e-14	26.0398
LINC01896	-0.915375	3.55322	-10.4686	5.33982e-16	1.34061e-14	26.034
FRMD4B	2.57467	7.38821	10.4647	5.42826e-16	1.36116e-14	26.0177
TUBGCP6	1.72073	6.11116	10.4637	5.44929e-16	1.36477e-14	26.0139
DSTNP4	-2.32111	2.6765	-10.4609	5.51237e-16	1.3789e-14	26.0025
FCER2	-1.4974	4.93665	-10.4583	5.57288e-16	1.39234e-14	25.9917
LOC339166	-1.98661	4.01753	-10.4529	5.69922e-16	1.42218e-14	25.9695
PAN2	2.1369	8.95364	10.4483	5.80836e-16	1.44767e-14	25.9507
CSNK1G2-AS1	-1.14802	3.95541	-10.4458	5.86747e-16	1.46063e-14	25.9407
RHOG	1.71484	8.08612	10.4429	5.93959e-16	1.4768e-14	25.9286
LOC284898	-1.0209	3.17031	-10.442	5.96026e-16	1.48016e-14	25.9252
KRTAP6-2	-1.14289	5.7171	-10.4412	5.98144e-16	1.48363e-14	25.9216
BANF2	-1.13526	3.90699	-10.4403	6.00451e-16	1.48756e-14	25.9178
RNASEH2C	1.7741	6.83332	10.4381	6.05823e-16	1.49907e-14	25.909
ZNF691	2.12045	7.70008	10.4346	6.14689e-16	1.51905e-14	25.8946
MYL10	-1.12707	5.19473	-10.4343	6.15372e-16	1.51905e-14	25.8935
DPM3	1.52388	8.31316	10.4334	6.17833e-16	1.5216e-14	25.8896
ZNF384	1.69397	9.34483	10.4333	6.17884e-16	1.5216e-14	25.8895
OR5L1	-0.852253	2.61122	-10.4325	6.19998e-16	1.52499e-14	25.8861
LINC01019	-1.25264	3.31478	-10.4321	6.20979e-16	1.52558e-14	25.8845
SETD6	2.14731	8.63828	10.4287	6.29796e-16	1.5454e-14	25.8706
LINC00927	-1.60845	4.04458	-10.4273	6.33432e-16	1.55247e-14	25.8649
LYZL4	-1.49587	3.63294	-10.4264	6.35728e-16	1.55625e-14	25.8613
OTUD7A	-1.47151	4.24154	-10.4216	6.48727e-16	1.58619e-14	25.8413
TMEM174	-1.29235	3.14843	-10.4172	6.60636e-16	1.61339e-14	25.8233
UNC45B	-1.61939	2.67355	-10.4137	6.7016e-16	1.63471e-14	25.8091
TXNDC2	-1.25622	4.57708	-10.4129	6.72338e-16	1.63809e-14	25.8059
SETDB1	1.80339	8.00253	10.4074	6.87803e-16	1.67379e-14	25.7834
SRGAP3	2.49563	7.86434	10.403	7.00455e-16	1.70257e-14	25.7653
CASC15	-1.86754	3.57376	-10.4	7.09338e-16	1.72123e-14	25.7528
TMEM213	-1.6072	3.07645	-10.3998	7.09803e-16	1.72123e-14	25.7522
PATE1	-1.50481	3.25418	-10.3994	7.1102e-16	1.72216e-14	25.7505
DAND5	-2.22377	6.52858	-10.3974	7.16948e-16	1.73448e-14	25.7423
SLC52A1	-2.01918	6.26159	-10.3943	7.26138e-16	1.75465e-14	25.7297
ZMAT4	-2.05708	5.25647	-10.3934	7.2891e-16	1.75929e-14	25.7259
KRTAP3-3	-1.69275	2.87141	-10.3922	7.325e-16	1.76588e-14	25.721
SSX7	-2.47109	4.62185	-10.391	7.36184e-16	1.77269e-14	25.7161
DBN1	3.16855	9.92663	10.3906	7.37407e-16	1.77356e-14	25.7144
KIFC2	2.83901	8.59202	10.3871	7.48147e-16	1.7973e-14	25.7001
LRFN2	-1.30745	3.82186	-10.3858	7.52007e-16	1.80447e-14	25.695
PRR29-AS1	-1.32792	2.58825	-10.3849	7.54958e-16	1.80944e-14	25.6911
RPH3A	-1.30336	4.06003	-10.3811	7.66798e-16	1.83569e-14	25.6757
GALR3	-1.40192	6.1044	-10.3735	7.91447e-16	1.8925e-14	25.6444
LINC01996	-2.02537	4.357	-10.3715	7.97956e-16	1.90585e-14	25.6363
SSTR4	-1.05866	5.18876	-10.3695	8.04741e-16	1.91983e-14	25.6279
FAM222A-AS1	-1.36762	4.07232	-10.3673	8.12185e-16	1.93535e-14	25.6188
LGI3	-1.67649	4.6284	-10.3583	8.42906e-16	2.00623e-14	25.582
SSMEM1	-1.6881	2.77792	-10.3564	8.49558e-16	2.01973e-14	25.5742
PSAPL1	-1.21111	4.819	-10.355	8.54554e-16	2.02745e-14	25.5684
LOC285593	-1.69911	4.34758	-10.3548	8.55151e-16	2.02745e-14	25.5677
SLC10A6	-1.6314	4.44937	-10.3546	8.55757e-16	2.02745e-14	25.567
DCX	-3.25145	3.96987	-10.3535	8.5985e-16	2.03481e-14	25.5623
LUCAT1	-1.44999	4.40788	-10.3525	8.63464e-16	2.04102e-14	25.5582
TRIM27	2.01726	7.74191	10.3521	8.64965e-16	2.04223e-14	25.5564
PDCD1	-1.42911	4.78383	-10.3509	8.69273e-16	2.05005e-14	25.5515
PCDHB19P	-1.32803	4.68716	-10.3505	8.70685e-16	2.05104e-14	25.5499
RPL34-AS1	-1.54949	2.80733	-10.3431	8.97742e-16	2.11236e-14	25.5196
TMEM95	-1.44907	4.22811	-10.3416	9.0326e-16	2.12292e-14	25.5136
GTSF1L	-1.59746	4.01132	-10.3412	9.04653e-16	2.12377e-14	25.512
SNORD54	2.46725	6.66574	10.3371	9.20402e-16	2.15828e-14	25.4949
YY1	1.38296	8.54829	10.334	9.32218e-16	2.18351e-14	25.4823
POU4F1	-2.1313	3.95564	-10.326	9.63499e-16	2.25422e-14	25.4496
NUDT14	1.90363	8.00959	10.3249	9.67817e-16	2.26175e-14	25.4452
RGL3	2.73853	8.2532	10.3244	9.70018e-16	2.26433e-14	25.443
OR6T1	-1.386	3.20476	-10.3232	9.74747e-16	2.27279e-14	25.4381
KCNK16	-1.40435	4.53898	-10.3226	9.77408e-16	2.27642e-14	25.4354
SFTA1P	-2.85869	4.06594	-10.3209	9.84067e-16	2.28934e-14	25.4287
GABRR3	-1.91519	3.05491	-10.3144	1.01104e-15	2.34944e-14	25.4019
CRIPAK	2.68981	6.60296	10.3124	1.0195e-15	2.36643e-14	25.3937
WAC-AS1	-1.87158	8.9626	-10.3118	1.02211e-15	2.36982e-14	25.3912
LCE3B	-2.11657	7.19	-10.3113	1.02398e-15	2.37149e-14	25.3894
C7orf33	-1.46906	3.62675	-10.3094	1.03233e-15	2.38814e-14	25.3813
OR2G2	-1.19573	2.82092	-10.3061	1.04649e-15	2.4182e-14	25.3678
DISC1	-1.3184	3.53121	-10.3055	1.04914e-15	2.42161e-14	25.3653
ZNF48	1.84158	8.1603	10.3048	1.05206e-15	2.42563e-14	25.3626
KRTAP10-12	-1.13879	5.831	-10.3027	1.06133e-15	2.44426e-14	25.3539
SECISBP2	2.00446	8.77905	10.3019	1.06459e-15	2.44904e-14	25.3508
TMEM105	-1.4029	5.44974	-10.3008	1.06946e-15	2.4575e-14	25.3463
OTOL1	-1.04112	2.97574	-10.2991	1.07732e-15	2.47279e-14	25.3391
ZNF461	2.22224	6.07454	10.2922	1.10842e-15	2.54136e-14	25.3109
FKBP15	1.36064	7.5297	10.2869	1.13329e-15	2.59548e-14	25.2889
ZFP91-CNTF	-1.82443	7.97936	-10.2854	1.14036e-15	2.60877e-14	25.2828
CRELD1	1.58942	8.99692	10.2844	1.14485e-15	2.61614e-14	25.2789
VWA7	-1.23335	4.0297	-10.2832	1.15061e-15	2.6264e-14	25.2739
KLK3	-1.78753	3.99993	-10.2808	1.16223e-15	2.64999e-14	25.264
SAMD7	-2.72473	4.40391	-10.2803	1.16473e-15	2.65275e-14	25.2618
DDRGK1	2.24364	9.1516	10.2761	1.18493e-15	2.69579e-14	25.2448
PRCC	1.5648	10.0777	10.2752	1.18952e-15	2.70323e-14	25.241
LOC644277	-1.22454	3.42738	-10.2737	1.1967e-15	2.71441e-14	25.235
LOC646588	-1.81561	3.86098	-10.2737	1.19707e-15	2.71441e-14	25.2347
SNORA52	-1.52284	5.70026	-10.2715	1.20777e-15	2.73567e-14	25.2259
BAX	1.87085	8.91532	10.2677	1.22692e-15	2.77598e-14	25.2103
AKR1C6P	-1.23806	3.88537	-10.2666	1.23261e-15	2.78299e-14	25.2058
TPRX1	-1.68994	3.61717	-10.2666	1.23272e-15	2.78299e-14	25.2057
PCM1	2.05177	10.1378	10.266	1.23586e-15	2.78704e-14	25.2031
LINC02213	-1.8943	4.52915	-10.2645	1.24352e-15	2.80125e-14	25.197
RDH8	-1.55787	3.59522	-10.2619	1.25685e-15	2.82692e-14	25.1865
LINC02783	-1.85044	3.87816	-10.2618	1.25766e-15	2.82692e-14	25.1858
OR2Y1	-1.08869	2.82981	-10.2613	1.25999e-15	2.82909e-14	25.184
ARPP21	-1.33446	3.00659	-10.26	1.26668e-15	2.84101e-14	25.1788
MBD1	1.43288	8.35487	10.2575	1.28012e-15	2.86803e-14	25.1683
CALHM1	-1.35999	3.59104	-10.2543	1.29709e-15	2.90289e-14	25.1553
KLHL33	-1.29115	4.20198	-10.2527	1.30601e-15	2.91748e-14	25.1485
LTBR	1.98355	9.71902	10.2524	1.30774e-15	2.91748e-14	25.1472
TSPAN12	4.00374	8.06273	10.2523	1.30785e-15	2.91748e-14	25.1471
RPS7P5	-2.15438	4.11231	-10.2507	1.31706e-15	2.93485e-14	25.1401
KRTAP3-2	-1.62245	3.03528	-10.2497	1.32233e-15	2.9434e-14	25.1362
ZNF324	1.60013	7.3651	10.2488	1.32732e-15	2.95018e-14	25.1325
ATF6B	1.56973	8.7036	10.2486	1.32824e-15	2.95018e-14	25.1318
KLK7	5.63545	10.0106	10.248	1.33149e-15	2.95421e-14	25.1294
ASTE1	1.47664	7.60734	10.2475	1.33465e-15	2.95805e-14	25.127
MIR31HG	-1.43967	4.46977	-10.247	1.33722e-15	2.96056e-14	25.1251
VPS18	1.38747	6.84525	10.2451	1.34797e-15	2.98115e-14	25.1172
AMZ1	-1.07693	4.52383	-10.2442	1.35277e-15	2.98855e-14	25.1137
STRN4	2.1236	7.53748	10.2402	1.37545e-15	3.03542e-14	25.0972
OR4K14	-1.68592	4.11511	-10.2351	1.40498e-15	3.09728e-14	25.0762
ATXN2L	1.4983	9.11649	10.2334	1.41485e-15	3.11569e-14	25.0692
TXNDC8	-1.19878	2.90693	-10.233	1.41743e-15	3.11805e-14	25.0674
LOC440346	-1.4128	2.29383	-10.2326	1.41943e-15	3.11911e-14	25.066
NIBAN3	-1.29171	4.89116	-10.2311	1.42843e-15	3.13554e-14	25.0598
PIWIL2	-2.01594	3.69844	-10.2264	1.45649e-15	3.19375e-14	25.0405
ARAFP2	-1.98559	5.38536	-10.225	1.4649e-15	3.20878e-14	25.0348
USP20	1.63097	7.42481	10.2243	1.46966e-15	3.21579e-14	25.0316
CYBC1	1.74767	8.68046	10.2229	1.47781e-15	3.22769e-14	25.0261
TMEM89	-1.64876	6.61941	-10.2229	1.47824e-15	3.22769e-14	25.0258
SLC22A6	-1.62042	4.56896	-10.2224	1.4809e-15	3.22969e-14	25.0241
LZTS2	1.73984	7.44976	10.2222	1.48228e-15	3.22969e-14	25.0231
SLC35C2	1.42526	8.53166	10.221	1.48957e-15	3.2408e-14	25.0183
CYB561	2.28238	10.1321	10.2209	1.49053e-15	3.2408e-14	25.0176
DBIL5P2	-1.42378	3.96628	-10.2201	1.49506e-15	3.24484e-14	25.0146
GRIN2B	-1.04311	3.00493	-10.22	1.49554e-15	3.24484e-14	25.0143
IWS1	1.72606	8.60222	10.2196	1.49807e-15	3.24693e-14	25.0126
COG2	2.19947	8.46438	10.2182	1.50692e-15	3.26178e-14	25.0068
C2	3.7501	9.14627	10.218	1.50809e-15	3.26178e-14	25.006
NOL4L	2.02424	8.20637	10.2175	1.51166e-15	3.26606e-14	25.0037
KMT2B	2.17529	7.26662	10.216	1.52078e-15	3.28233e-14	24.9977
OR4C16	-1.70247	2.47431	-10.2155	1.52407e-15	3.286e-14	24.9956
RPS2P45	-2.85626	3.95701	-10.21	1.55926e-15	3.35835e-14	24.973
ASB18	-1.46139	3.89776	-10.2084	1.56977e-15	3.37644e-14	24.9664
GP5	-0.865869	2.52191	-10.2082	1.57093e-15	3.37644e-14	24.9656
ERICH6	-1.82568	3.4836	-10.2079	1.57328e-15	3.37796e-14	24.9641
CRTC2	1.65843	8.34183	10.2067	1.5806e-15	3.39014e-14	24.9596
LCN2	6.31516	9.7145	10.2063	1.58331e-15	3.39242e-14	24.9579
MIR7-3HG	-1.0133	3.0885	-10.2056	1.58819e-15	3.39935e-14	24.9548
GLMP	1.8503	7.95209	10.2045	1.59546e-15	3.4098e-14	24.9503
PLXNA4	-1.51766	5.26272	-10.2043	1.59638e-15	3.4098e-14	24.9497
ITGB8	3.92937	8.73463	10.2025	1.60894e-15	3.43308e-14	24.942
ACTL6B	-1.29964	6.18445	-10.201	1.61889e-15	3.45072e-14	24.9359
OR56B4	-1.96539	3.50844	-10.1995	1.629e-15	3.46657e-14	24.9297
NMBR	-1.61243	3.9957	-10.1994	1.62968e-15	3.46657e-14	24.9293
SPRR2C	-1.023	3.19308	-10.1986	1.63464e-15	3.47352e-14	24.9263
EMSY	1.73226	6.89715	10.197	1.64611e-15	3.4943e-14	24.9193
DEFB117	-2.22768	3.63425	-10.1947	1.66149e-15	3.52331e-14	24.9101
PRSS55	-1.27355	3.81638	-10.1935	1.66971e-15	3.53711e-14	24.9052
LINC00567	-2.01258	4.27247	-10.1932	1.67183e-15	3.53796e-14	24.904
MSGN1	-1.14615	4.83454	-10.1872	1.71413e-15	3.62376e-14	24.8793
FATE1	-1.17918	5.05371	-10.1857	1.72521e-15	3.64345e-14	24.8729
TCOF1	-1.08522	6.64138	-10.1834	1.7414e-15	3.67387e-14	24.8636
OR2A2	-1.39535	2.91496	-10.1815	1.75571e-15	3.70015e-14	24.8555
AVPR1B	-1.62063	3.82651	-10.1811	1.75818e-15	3.70015e-14	24.8541
CHAT	-1.40958	5.16405	-10.1806	1.76166e-15	3.70015e-14	24.8522
SLC22A12	-1.43786	4.60326	-10.1805	1.76272e-15	3.70015e-14	24.8516
MARCH9	1.51394	6.64113	10.1805	1.76283e-15	3.70015e-14	24.8515
SMCO1	-2.07144	3.60798	-10.1796	1.76899e-15	3.7093e-14	24.8481
AGBL1	-1.58576	3.75256	-10.1786	1.77652e-15	3.72131e-14	24.8439
AMTN	-1.32783	4.21979	-10.1782	1.77989e-15	3.72459e-14	24.842
UBOX5-AS1	-1.50569	4.10435	-10.1775	1.78514e-15	3.73177e-14	24.8391
LINC01085	-2.85092	3.59043	-10.1749	1.80391e-15	3.76445e-14	24.8287
CYFIP2	2.70375	7.96209	10.1749	1.80442e-15	3.76445e-14	24.8284
LOC100287704	-2.52881	3.28077	-10.1743	1.80877e-15	3.7697e-14	24.826
ERGIC1	1.9292	10.2194	10.1738	1.81264e-15	3.77394e-14	24.8239
KAT5	2.11932	8.04894	10.1728	1.81967e-15	3.78478e-14	24.8201
APOL5	-1.74743	4.28272	-10.172	1.8262e-15	3.79452e-14	24.8165
KCTD1	2.21604	10.0943	10.1686	1.85224e-15	3.84474e-14	24.8025
TBXT	-1.41624	4.5766	-10.1632	1.89405e-15	3.92758e-14	24.7804
CAMK2A	-1.93857	5.69893	-10.1616	1.9068e-15	3.95005e-14	24.7738
DEFB119	-1.64157	3.84893	-10.1601	1.91854e-15	3.97038e-14	24.7677
VASN	2.01349	7.53968	10.1592	1.92624e-15	3.98231e-14	24.7637
TMC6	2.64272	7.97172	10.1584	1.93198e-15	3.99018e-14	24.7608
DEFB136	-1.25496	3.24001	-10.1572	1.9423e-15	4.00748e-14	24.7555
C20orf173	-0.927231	3.4229	-10.1552	1.95832e-15	4.03648e-14	24.7474
OR8K1	-0.965009	2.21346	-10.1543	1.96541e-15	4.04705e-14	24.7438
VWA5B1	-1.19761	5.106	-10.1523	1.98184e-15	4.07483e-14	24.7356
FAM71D	-2.05425	3.09203	-10.1522	1.98285e-15	4.07483e-14	24.7351
SLC4A9	-1.22555	2.92707	-10.1517	1.98666e-15	4.07858e-14	24.7332
LINC01194	-2.04983	3.09255	-10.1491	2.00819e-15	4.11868e-14	24.7225
SPINT2	3.32813	11.0334	10.1485	2.01316e-15	4.12478e-14	24.72
SLC22A25	-1.79132	3.40718	-10.147	2.02622e-15	4.14741e-14	24.7136
SHARPIN	1.72808	8.45441	10.1426	2.0637e-15	4.21993e-14	24.6955
LOC401471	-1.51611	4.33025	-10.1357	2.12375e-15	4.33843e-14	24.6671
CPEB1-AS1	-1.26838	2.70954	-10.1299	2.17593e-15	4.44063e-14	24.6431
LGR6	4.85683	8.76044	10.1295	2.17931e-15	4.44311e-14	24.6415
KRT35	-1.09191	4.66213	-10.1287	2.18688e-15	4.45415e-14	24.6381
FBRS	1.69412	8.86844	10.1282	2.19143e-15	4.45636e-14	24.636
GRAPL	-1.31105	5.32292	-10.1279	2.19343e-15	4.45636e-14	24.6351
ASXL1	2.08358	8.66792	10.1278	2.19445e-15	4.45636e-14	24.6347
UBALD2	1.46469	8.25284	10.1275	2.1973e-15	4.45776e-14	24.6334
KRT24	-2.5524	4.00726	-10.1271	2.20084e-15	4.46054e-14	24.6318
XKR7	-1.04298	3.55151	-10.1247	2.22278e-15	4.49694e-14	24.622
FBXL20	2.07445	7.19197	10.1247	2.22316e-15	4.49694e-14	24.6218
FAM120B	2.08413	7.88767	10.1234	2.23515e-15	4.51675e-14	24.6165
CCL24	-1.27365	5.76662	-10.1214	2.25391e-15	4.55021e-14	24.6082
OR52B3P	-1.54673	4.38809	-10.1173	2.29294e-15	4.62447e-14	24.5912
ACAP3	-1.05148	5.77588	-10.1165	2.30018e-15	4.63453e-14	24.5881
PPP1R10	1.84153	8.37525	10.1158	2.30737e-15	4.64448e-14	24.585
TERF1	-1.45804	6.32664	-10.115	2.31488e-15	4.65505e-14	24.5818
SAA3P	-1.44997	4.79882	-10.1131	2.33351e-15	4.68405e-14	24.5738
LOC388282	-1.09649	5.07251	-10.113	2.33384e-15	4.68405e-14	24.5737
SCYL3	1.6959	7.64881	10.1108	2.35546e-15	4.72284e-14	24.5646
SPANXC	-1.15259	3.04222	-10.1072	2.39085e-15	4.78914e-14	24.5498
DUXA	-1.3502	2.72035	-10.1059	2.40463e-15	4.81206e-14	24.5441
GPR45	-1.39215	3.54708	-10.1048	2.41498e-15	4.82808e-14	24.5399
DEFA6	-1.36279	3.44878	-10.1039	2.42403e-15	4.84148e-14	24.5362
CLRN1	-1.54863	3.31715	-10.1036	2.42697e-15	4.84267e-14	24.535
PHKG1	-1.05025	4.94738	-10.1027	2.43594e-15	4.85585e-14	24.5313
CRYBA4	-1.31987	3.69429	-10.1011	2.45304e-15	4.88522e-14	24.5244
RBM38	2.13734	9.92464	10.0977	2.48724e-15	4.94856e-14	24.5107
CCL16	-1.84117	3.24577	-10.0945	2.52082e-15	5.01053e-14	24.4974
EGFLAM-AS2	-1.43406	4.47857	-10.0906	2.56248e-15	5.08749e-14	24.4812
MT4	-1.47704	4.25045	-10.0904	2.56448e-15	5.08749e-14	24.4804
DCAF8L2	-1.20428	4.26277	-10.0874	2.59666e-15	5.14638e-14	24.468
CHMP4C	2.85364	7.92097	10.0868	2.60307e-15	5.15413e-14	24.4656
KRTAP13-4	-0.892128	2.88052	-10.0847	2.62593e-15	5.19162e-14	24.457
DSP	3.59162	10.8384	10.0844	2.62887e-15	5.19162e-14	24.4558
DNAH17	-1.16301	4.12121	-10.0844	2.62956e-15	5.19162e-14	24.4556
TSEN54	2.03947	7.59341	10.0831	2.64413e-15	5.21538e-14	24.4501
DEFA7P	-1.31978	4.35595	-10.0826	2.64909e-15	5.22018e-14	24.4483
MBL2	-2.40101	3.22827	-10.079	2.68921e-15	5.29418e-14	24.4334
GALT	2.12574	8.32231	10.0758	2.72533e-15	5.36016e-14	24.4202
THEMIS2	3.03215	8.50928	10.0746	2.7386e-15	5.38113e-14	24.4154
OR4Q3	-2.48542	3.54011	-10.0724	2.76419e-15	5.4242e-14	24.4061
ZCCHC13	-1.47025	2.97876	-10.0723	2.76578e-15	5.4242e-14	24.4056
TNXB	-0.980303	4.46123	-10.0661	2.83798e-15	5.56049e-14	24.3801
TMIGD1	-2.73078	3.69878	-10.0638	2.86532e-15	5.60873e-14	24.3706
DEFB112	-1.39196	3.75602	-10.0615	2.89275e-15	5.65705e-14	24.3611
ANKRD26P3	-1.92075	3.48355	-10.0607	2.90271e-15	5.67116e-14	24.3577
OR5B2	-1.30776	3.40302	-10.0596	2.91569e-15	5.68893e-14	24.3533
F11-AS1	-2.2422	3.54012	-10.0595	2.91733e-15	5.68893e-14	24.3528
EMILIN3	2.63514	8.0263	10.0589	2.92423e-15	5.697e-14	24.3504
ZNF605	2.12173	8.15134	10.0578	2.93741e-15	5.71728e-14	24.346
THEGL	-1.53967	3.45329	-10.0571	2.94566e-15	5.72793e-14	24.3432
FER1L6-AS2	-0.964763	2.46421	-10.0567	2.951e-15	5.73289e-14	24.3414
TP53TG5	-1.22739	4.33291	-10.0539	2.98601e-15	5.79544e-14	24.3297
MIXL1	-1.31739	4.32576	-10.0533	2.99295e-15	5.80345e-14	24.3274
MOSPD3	1.98112	7.99863	10.0506	3.02749e-15	5.86492e-14	24.3161
LOC400553	-1.33405	5.06475	-10.0495	3.04118e-15	5.88589e-14	24.3116
MON1A	1.71391	6.90317	10.048	3.06004e-15	5.91217e-14	24.3055
PRNT	-1.51833	3.79807	-10.048	3.06049e-15	5.91217e-14	24.3053
SYK	2.79902	9.25714	10.0476	3.06476e-15	5.91487e-14	24.304
LINC00893	3.00732	5.63087	10.0467	3.07703e-15	5.93299e-14	24.3
IGLL3P	-1.5905	6.52206	-10.0459	3.08661e-15	5.94591e-14	24.2969
LINC01343	-1.34175	3.95893	-10.0444	3.10572e-15	5.97714e-14	24.2908
BEND2	-1.24083	2.82315	-10.044	3.11085e-15	5.98141e-14	24.2892
OR1N2	-1.29061	3.64046	-10.0396	3.16932e-15	6.08816e-14	24.2707
KRTAP23-1	-1.38617	3.85829	-10.0392	3.17436e-15	6.09216e-14	24.2692
TMEM143	1.94173	6.85985	10.0369	3.20522e-15	6.14568e-14	24.2596
NPSR1-AS1	-1.41693	3.28739	-10.0356	3.22184e-15	6.1718e-14	24.2545
LINC00643	-1.51234	2.66569	-10.0341	3.24217e-15	6.20497e-14	24.2482
C17orf102	-1.14975	3.2353	-10.0283	3.32159e-15	6.35108e-14	24.2243
TMEM82	-1.51254	4.77671	-10.0269	3.34079e-15	6.38168e-14	24.2186
ADPRH	2.0981	5.80128	10.0267	3.34379e-15	6.38168e-14	24.2177
ATAT1	1.97066	7.60537	10.0252	3.36569e-15	6.41349e-14	24.2112
XKR5	-1.17044	2.92516	-10.0251	3.36668e-15	6.41349e-14	24.2109
SFTPB	-2.06121	4.04505	-10.0245	3.3753e-15	6.42398e-14	24.2084
CCDC197	-1.39426	4.12067	-10.0242	3.37915e-15	6.42537e-14	24.2073
LINC00477	-1.37707	2.41154	-10.0232	3.39268e-15	6.44516e-14	24.2033
TSPEAR	-1.56803	3.50746	-10.023	3.39596e-15	6.44544e-14	24.2024
RHBDD1	1.58691	7.60652	10.0145	3.519e-15	6.67283e-14	24.1671
SLC9B1	-1.78309	4.08366	-10.0135	3.53368e-15	6.6945e-14	24.163
SEBOX	-1.05727	4.16703	-10.0127	3.54532e-15	6.71039e-14	24.1597
LINC02011	-1.33667	2.85588	-10.0102	3.58301e-15	6.77551e-14	24.1493
HRH4	-1.62434	3.05814	-10.0094	3.59441e-15	6.79083e-14	24.1461
LINC01588	-1.61985	4.99239	-10.0091	3.59875e-15	6.7928e-14	24.1449
SLC5A4	-2.01992	4.20876	-10.0084	3.60918e-15	6.80625e-14	24.1421
LRTOMT	2.36077	7.68164	10.0048	3.66441e-15	6.90409e-14	24.127
RARG	1.72049	8.35729	10.0038	3.67951e-15	6.92621e-14	24.123
IGSF8	2.67656	8.20423	10.0002	3.7342e-15	7.02276e-14	24.1083
CHRNA7	-1.34416	5.35076	-9.99926	3.74965e-15	7.04538e-14	24.1043
LHX4-AS1	2.06046	5.81381	9.99805	3.76867e-15	7.07467e-14	24.0992
TMEM30B	4.09016	8.48525	9.99612	3.79912e-15	7.12185e-14	24.0913
LOC147004	-1.46056	3.32925	-9.99602	3.80072e-15	7.12185e-14	24.0909
UBE2Q1	1.56513	8.92871	9.99477	3.82055e-15	7.15251e-14	24.0857
CTNS	1.90271	7.22057	9.99427	3.82847e-15	7.16083e-14	24.0837
PATJ	1.6752	6.99559	9.99273	3.85319e-15	7.20053e-14	24.0773
FAM197Y2	-1.60638	4.81438	-9.99217	3.86218e-15	7.2108e-14	24.075
SLC12A7	2.79093	9.01624	9.98929	3.90887e-15	7.29138e-14	24.0631
STK19	1.82674	8.6108	9.98881	3.9168e-15	7.29955e-14	24.0611
C1orf56	1.88645	7.65569	9.98566	3.96853e-15	7.38927e-14	24.0481
UCN2	-1.68831	5.96806	-9.98294	4.01386e-15	7.46694e-14	24.0368
PRR23A	-1.5493	2.9512	-9.98251	4.02109e-15	7.47364e-14	24.0351
SPSB3	1.5164	8.57735	9.9796	4.07026e-15	7.55821e-14	24.023
TEX43	-2.0067	3.43924	-9.97821	4.0939e-15	7.58951e-14	24.0173
RGSL1	-1.01562	3.02084	-9.97818	4.09448e-15	7.58951e-14	24.0172
TRIM39	1.74556	8.01673	9.97696	4.11529e-15	7.61619e-14	24.0121
AAAS	1.77477	8.99606	9.97691	4.11626e-15	7.61619e-14	24.0119
PLEKHM2	1.12069	8.62715	9.97523	4.14512e-15	7.66272e-14	24.005
LINC01777	-1.34181	3.81939	-9.97056	4.22679e-15	7.80668e-14	23.9857
KCNK4	-0.998747	4.73853	-9.96941	4.24704e-15	7.83707e-14	23.9809
IFITM5	-1.23789	4.35895	-9.96832	4.26645e-15	7.86475e-14	23.9764
OR9Q2	-1.06316	3.60088	-9.96814	4.26968e-15	7.86475e-14	23.9757
IL31	-1.32859	3.06024	-9.96605	4.30706e-15	7.92246e-14	23.967
C10orf113	-1.22942	2.64538	-9.96596	4.30869e-15	7.92246e-14	23.9667
CYP2A7P1	-1.20442	4.99105	-9.96486	4.3285e-15	7.94971e-14	23.9621
LINC02138	-1.26871	4.83537	-9.96456	4.33396e-15	7.94971e-14	23.9609
FLJ40288	-2.08086	4.09036	-9.9645	4.33508e-15	7.94971e-14	23.9606
NVL	1.20743	7.99686	9.96423	4.33999e-15	7.95164e-14	23.9595
KRT84	-1.16586	5.35571	-9.96083	4.40208e-15	8.05823e-14	23.9454
E4F1	1.29439	8.34813	9.95962	4.42422e-15	8.09157e-14	23.9405
MED24	2.36776	8.73696	9.95814	4.45168e-15	8.13458e-14	23.9343
CHD3	2.15309	9.26976	9.95642	4.48377e-15	8.18596e-14	23.9272
MARC1	2.81086	7.98917	9.95599	4.49189e-15	8.19353e-14	23.9254
GDAP1L1	-1.42504	4.58102	-9.95554	4.50033e-15	8.20165e-14	23.9236
MT1DP	-2.59995	3.94441	-9.95518	4.50703e-15	8.20183e-14	23.9221
SH3TC2-DT	-1.93075	3.82089	-9.95511	4.50838e-15	8.20183e-14	23.9218
LINC00528	-1.59505	4.00412	-9.9528	4.55219e-15	8.27422e-14	23.9122
DUSP28	1.33917	6.59687	9.94861	4.63245e-15	8.41269e-14	23.8949
LINC00537	-4.25677	7.90465	-9.94737	4.65653e-15	8.44898e-14	23.8898
C16orf90	-1.30023	4.7587	-9.94692	4.66525e-15	8.45735e-14	23.888
DIAPH2-AS1	-1.65773	4.6995	-9.94551	4.69275e-15	8.49494e-14	23.8821
COQ8B	1.77784	8.94854	9.94544	4.69423e-15	8.49494e-14	23.8818
CAV3	-1.28162	4.25048	-9.94218	4.75856e-15	8.60382e-14	23.8683
ASMT	-1.18228	4.17675	-9.94037	4.79475e-15	8.66165e-14	23.8608
CYP2B6	-2.90426	4.60956	-9.93978	4.8064e-15	8.67509e-14	23.8584
SPAM1	-1.21938	2.53933	-9.93752	4.85214e-15	8.74999e-14	23.8491
GPR148	-1.09116	4.30825	-9.93657	4.87144e-15	8.77711e-14	23.8451
KIF24	2.72074	6.15336	9.93623	4.87826e-15	8.78172e-14	23.8437
SIK3	1.39211	8.39885	9.93592	4.88454e-15	8.78536e-14	23.8425
NLRP13	-2.18277	3.73968	-9.93544	4.89434e-15	8.79028e-14	23.8405
SIRPD	-1.38997	4.21351	-9.93537	4.89581e-15	8.79028e-14	23.8402
HCG22	-1.38688	3.58724	-9.93208	4.96363e-15	8.9043e-14	23.8266
CWC25	1.4778	7.53155	9.93021	5.00257e-15	8.96635e-14	23.8188
NLRP8	-2.79902	3.29162	-9.92892	5.02964e-15	9.00704e-14	23.8135
PAPOLB	-1.73746	3.4853	-9.92813	5.04627e-15	9.02897e-14	23.8102
MBD5	1.61154	6.8083	9.92629	5.0852e-15	9.09073e-14	23.8026
C15orf39	2.02342	9.27019	9.92438	5.12592e-15	9.15558e-14	23.7947
ARF5	1.76391	9.77141	9.92374	5.13956e-15	9.172e-14	23.7921
CRIP2	2.1238	9.55823	9.92029	5.21426e-15	9.29726e-14	23.7778
LOC100507599	2.12732	7.52915	9.91982	5.22447e-15	9.30742e-14	23.7759
IGFL4	-1.52096	4.56523	-9.91832	5.25726e-15	9.35775e-14	23.7697
PIGQ	1.73855	7.82886	9.91663	5.2947e-15	9.41624e-14	23.7626
KRTAP1-3	-0.850295	3.13854	-9.91477	5.33587e-15	9.47095e-14	23.755
CAPN10	1.61075	7.0433	9.91466	5.33832e-15	9.47095e-14	23.7545
PEX14	1.60926	7.40384	9.91462	5.33924e-15	9.47095e-14	23.7544
STH	-1.34716	4.74738	-9.91259	5.3847e-15	9.54337e-14	23.746
FCGR3A	4.81282	7.10506	9.91193	5.3996e-15	9.56156e-14	23.7432
LINC00244	-1.5249	3.7661	-9.91111	5.41814e-15	9.58615e-14	23.7398
PKLR	-1.10911	2.5652	-9.90905	5.46509e-15	9.66093e-14	23.7313
IP6K2	2.27396	8.69167	9.9069	5.51437e-15	9.73969e-14	23.7224
DCAF5	1.3976	7.38543	9.90559	5.54467e-15	9.78483e-14	23.717
OTOP2	-0.979902	4.6955	-9.8997	5.68281e-15	1.002e-13	23.6926
LOC100505851	-2.93361	3.88154	-9.89713	5.74427e-15	1.01197e-13	23.682
LCE3D	-1.35934	3.75274	-9.89603	5.77057e-15	1.01574e-13	23.6774
NFE4	-1.92366	3.73938	-9.89518	5.7913e-15	1.01852e-13	23.6739
SCAND1	1.13424	7.39618	9.89485	5.79926e-15	1.01905e-13	23.6725
FAM205BP	-1.19868	3.08416	-9.89222	5.86338e-15	1.02944e-13	23.6616
ECI1	2.0044	8.66795	9.89165	5.87722e-15	1.03099e-13	23.6593
FOXI3	-1.44525	4.59861	-9.88565	6.02667e-15	1.05631e-13	23.6344
DCP1B	2.20169	8.26948	9.88482	6.04764e-15	1.05908e-13	23.631
FBXW4	1.65106	8.81329	9.88275	6.10021e-15	1.06738e-13	23.6224
TTI1	2.38511	8.80672	9.88234	6.11061e-15	1.0683e-13	23.6207
LCA10	-1.68085	3.85657	-9.8795	6.18361e-15	1.08014e-13	23.609
ATAD3B	-1.45884	5.57642	-9.87732	6.24021e-15	1.0891e-13	23.6
LINC00937	-2.16461	5.72874	-9.87682	6.25319e-15	1.09021e-13	23.5979
KCNU1	-1.61793	3.21926	-9.87667	6.25711e-15	1.09021e-13	23.5973
SPINT1	2.34955	8.33764	9.87176	6.3871e-15	1.11192e-13	23.5769
GPR61	-1.32649	3.53264	-9.87149	6.39417e-15	1.11221e-13	23.5758
SLC22A8	-1.43992	4.49762	-9.86694	6.517e-15	1.13262e-13	23.557
LINC02171	-1.43894	5.54358	-9.86201	6.65282e-15	1.15525e-13	23.5366
NOTO	-1.06883	4.78043	-9.8614	6.66993e-15	1.15724e-13	23.534
PHACTR2-AS1	-1.67809	4.91075	-9.86034	6.69957e-15	1.16141e-13	23.5296
AOX2P	-1.41054	3.47237	-9.85921	6.7312e-15	1.16591e-13	23.525
RPPH1	-1.69077	5.40402	-9.85841	6.75383e-15	1.16885e-13	23.5217
MINDY4B	-1.68587	4.10517	-9.85802	6.76484e-15	1.16977e-13	23.5201
ABCF3	2.1527	9.30757	9.85726	6.78621e-15	1.17248e-13	23.5169
RHO	-1.3509	3.57835	-9.8561	6.81931e-15	1.17722e-13	23.5121
CYP2S1	3.95175	7.02579	9.85278	6.91463e-15	1.19267e-13	23.4984
F2RL1	2.81225	7.63578	9.84814	7.05026e-15	1.21505e-13	23.4791
PDCD11	1.44258	7.33946	9.84689	7.08712e-15	1.22038e-13	23.474
LOC440792	-1.41984	5.02957	-9.84601	7.11353e-15	1.22391e-13	23.4703
RPL29P2	-1.42027	7.72093	-9.84506	7.14178e-15	1.22734e-13	23.4664
ADCY2	-2.50503	5.30445	-9.84494	7.1454e-15	1.22734e-13	23.4659
CCER1	-1.6323	3.24518	-9.84246	7.21984e-15	1.23909e-13	23.4556
ACAD8	2.07017	6.16241	9.84175	7.24127e-15	1.24174e-13	23.4527
C2orf83	-1.74934	2.85502	-9.84072	7.27264e-15	1.24608e-13	23.4484
CDC42SE1	1.81526	7.19167	9.83992	7.29686e-15	1.24919e-13	23.4451
FOXI2	-1.3069	4.71365	-9.83849	7.34079e-15	1.25567e-13	23.4392
LINC00269	-1.47918	3.20959	-9.8379	7.35897e-15	1.25774e-13	23.4367
RRNAD1	1.55971	7.44996	9.83715	7.38219e-15	1.26066e-13	23.4336
DPF1	-1.11557	5.0855	-9.83644	7.40394e-15	1.26333e-13	23.4307
CCDC22	1.64538	7.79574	9.8333	7.50185e-15	1.27898e-13	23.4177
CASP16P	-0.946586	3.40597	-9.82938	7.62606e-15	1.29908e-13	23.4014
UTS2	-1.85985	3.4014	-9.82868	7.64836e-15	1.3018e-13	23.3985
ACSM5	-3.02641	5.94393	-9.8268	7.70877e-15	1.311e-13	23.3907
UQCRC1	2.21073	9.22928	9.82366	7.8109e-15	1.32727e-13	23.3777
SNORA3B	2.09886	6.27945	9.82249	7.84937e-15	1.33271e-13	23.3728
WDR55	2.17342	8.17447	9.822	7.86525e-15	1.33431e-13	23.3708
OGFRP1	-1.22326	4.10022	-9.82046	7.91626e-15	1.34186e-13	23.3644
SSBP3-AS1	-1.12947	3.99127	-9.81959	7.94512e-15	1.34564e-13	23.3608
MIR30C1	-1.67341	3.21726	-9.818	7.99827e-15	1.35328e-13	23.3542
IZUMO1R	-1.35253	4.15496	-9.81784	8.00336e-15	1.35328e-13	23.3536
LCE1C	-1.18815	3.43442	-9.81557	8.0798e-15	1.36509e-13	23.3442
ADGRD2	-1.55201	4.69019	-9.81482	8.10519e-15	1.36826e-13	23.3411
LINC01301	-2.17193	4.40947	-9.8125	8.18457e-15	1.38053e-13	23.3314
ZNF212	1.7885	9.47408	9.81163	8.21414e-15	1.38438e-13	23.3279
MIR584	-1.83528	3.86158	-9.80961	8.28389e-15	1.395e-13	23.3195
ACSF2	1.99323	8.0371	9.80798	8.34089e-15	1.40345e-13	23.3127
VAMP1	2.00262	6.79704	9.80737	8.36211e-15	1.40587e-13	23.3102
C12orf42	-1.28805	5.64257	-9.80494	8.44773e-15	1.41911e-13	23.3001
RNF126P1	-1.19158	5.71859	-9.80439	8.46697e-15	1.42118e-13	23.2979
RPS6P6	-1.62975	5.08315	-9.80197	8.55328e-15	1.4345e-13	23.2878
FAAH2	2.8149	6.642	9.80048	8.60675e-15	1.44229e-13	23.2816
TEX41	-2.17178	3.10702	-9.80027	8.61442e-15	1.44241e-13	23.2808
OR6Q1	-1.57429	3.94445	-9.79983	8.63032e-15	1.44292e-13	23.2789
TPT1P8	-2.02599	2.77206	-9.7998	8.63148e-15	1.44292e-13	23.2788
LINC01003	3.22602	7.10283	9.79957	8.63957e-15	1.4431e-13	23.2779
HIST1H2AA	-2.01344	4.31475	-9.79748	8.71568e-15	1.45407e-13	23.2692
ARMCX2	3.27575	9.66822	9.79738	8.71935e-15	1.45407e-13	23.2688
LINC00661	-2.01816	3.60431	-9.79616	8.76405e-15	1.46034e-13	23.2637
HSPBAP1	1.86663	7.86583	9.79378	8.85195e-15	1.4738e-13	23.2538
GTF3C2	1.52677	7.27017	9.79175	8.92728e-15	1.48514e-13	23.2454
FLNB-AS1	-1.36045	4.47223	-9.79094	8.9578e-15	1.48796e-13	23.2421
CCT8L2	-1.22656	4.27062	-9.79092	8.95864e-15	1.48796e-13	23.242
RHOB	-1.17219	5.44181	-9.79047	8.97536e-15	1.48858e-13	23.2401
C20orf141	-0.931226	3.70745	-9.79043	8.97684e-15	1.48858e-13	23.24
PLA2G4D	-2.7387	4.5928	-9.78966	9.00586e-15	1.49219e-13	23.2368
UBE3B	1.46667	7.23599	9.78918	9.024e-15	1.494e-13	23.2348
UTF1	-1.17036	6.08947	-9.78664	9.12067e-15	1.50759e-13	23.2242
KCNH1	-1.36109	5.1232	-9.78663	9.12073e-15	1.50759e-13	23.2242
LOC643327	-1.7066	4.17172	-9.78573	9.15526e-15	1.51209e-13	23.2205
FOCAD	1.92116	8.79296	9.78437	9.20745e-15	1.51949e-13	23.2149
ELFN1	-1.00025	5.05323	-9.78201	9.29929e-15	1.53342e-13	23.205
NLRP6	-1.37865	4.4982	-9.78166	9.31285e-15	1.53442e-13	23.2036
OR10P1	-1.17747	3.30976	-9.78132	9.32617e-15	1.53539e-13	23.2022
SERPINA7	-1.38661	2.74337	-9.78039	9.36224e-15	1.5401e-13	23.1983
BTNL2	-1.05483	4.13251	-9.78016	9.37144e-15	1.54038e-13	23.1974
EXOC7	2.17405	8.46027	9.77509	9.57277e-15	1.57222e-13	23.1763
ZNF710	-0.99474	5.09638	-9.77475	9.58615e-15	1.57317e-13	23.1749
KRTAP10-5	-1.57459	4.50111	-9.77216	9.69103e-15	1.58911e-13	23.1642
BCKDHA	1.82976	8.57253	9.77172	9.70894e-15	1.59078e-13	23.1623
MRPS26	1.87237	9.52799	9.77015	9.77268e-15	1.59996e-13	23.1559
GUCY2EP	-1.23226	4.61494	-9.76847	9.84169e-15	1.60998e-13	23.1489
TAS2R3	-1.06277	3.56361	-9.76784	9.86788e-15	1.61298e-13	23.1463
PIDD1	1.63604	7.10049	9.76353	1.00477e-14	1.64108e-13	23.1284
BICDL2	2.4438	6.34324	9.76297	1.00713e-14	1.64363e-13	23.1261
CACTIN	1.46755	6.88003	9.76188	1.01175e-14	1.64985e-13	23.1215
SPTB	-1.25792	5.86972	-9.76054	1.01744e-14	1.65783e-13	23.116
SNORD88B	-1.30902	6.34133	-9.76031	1.01843e-14	1.65813e-13	23.115
MXRA5	4.62217	9.68623	9.75873	1.02517e-14	1.66778e-13	23.1085
TBCC	2.63552	7.66984	9.75464	1.04292e-14	1.69533e-13	23.0915
IVL	-1.51497	5.03249	-9.75237	1.05287e-14	1.71015e-13	23.0821
XAGE-4	-1.56832	4.10895	-9.75019	1.06252e-14	1.72446e-13	23.0731
ZNF304	2.66454	6.81763	9.74628	1.0801e-14	1.75162e-13	23.0568
SLC25A28	2.17357	8.70521	9.74606	1.0811e-14	1.75186e-13	23.0559
TSGA10IP	-1.14032	5.75404	-9.74383	1.09123e-14	1.76688e-13	23.0467
GRIN1	-1.12741	6.43156	-9.74271	1.09636e-14	1.7738e-13	23.042
ERC2-IT1	-3.53935	4.57057	-9.74075	1.10542e-14	1.78705e-13	23.0339
RNPEPL1	1.55557	7.94613	9.74032	1.10744e-14	1.78891e-13	23.0321
GLYCAM1	-1.16319	3.46053	-9.73785	1.11895e-14	1.80609e-13	23.0218
CMTM8	2.85697	7.97102	9.7344	1.13523e-14	1.83093e-13	23.0075
TBC1D3F	-1.24352	4.44159	-9.73382	1.13803e-14	1.83401e-13	23.0051
GNPTG	1.16835	10.3694	9.73355	1.13932e-14	1.83466e-13	23.004
TRPC7	-1.44528	3.54517	-9.73325	1.14075e-14	1.83517e-13	23.0027
LINC00313	-0.845299	4.01717	-9.73311	1.14142e-14	1.83517e-13	23.0022
FRG2DP	-0.993684	2.75382	-9.73102	1.15145e-14	1.84985e-13	22.9935
LEP	-3.19422	4.78901	-9.72842	1.16407e-14	1.86868e-13	22.9827
EYA2	4.65013	8.65173	9.72798	1.16622e-14	1.87068e-13	22.9809
SMG1P1	-2.91638	3.88291	-9.72724	1.16985e-14	1.87503e-13	22.9778
POP7	2.6932	9.31426	9.72678	1.17211e-14	1.8772e-13	22.9759
ZSCAN1	-0.903058	5.7314	-9.72463	1.18272e-14	1.89273e-13	22.967
CA1	-1.19669	2.96627	-9.7198	1.20691e-14	1.92994e-13	22.9469
OR10A4	-1.611	4.26583	-9.7195	1.20844e-14	1.93002e-13	22.9457
MIR585	-2.3099	5.92198	-9.71942	1.20884e-14	1.93002e-13	22.9453
PABPC1L2A	-1.49858	3.47788	-9.71877	1.21215e-14	1.93381e-13	22.9426
NR1H3	2.35595	8.87489	9.71778	1.21718e-14	1.94034e-13	22.9385
RAB6D	-1.42529	7.3886	-9.71732	1.21951e-14	1.94255e-13	22.9366
FASTK	1.48252	7.89645	9.71104	1.25206e-14	1.99286e-13	22.9106
GOT1L1	-2.13498	4.57279	-9.70748	1.27094e-14	2.02134e-13	22.8957
SLC28A2	-2.72342	4.4129	-9.70468	1.28593e-14	2.0436e-13	22.8841
AMER3	-1.7231	4.54711	-9.70282	1.296e-14	2.05802e-13	22.8764
TRAF6	1.35363	6.84144	9.70141	1.30366e-14	2.06718e-13	22.8706
OR4A16	-1.07102	2.35242	-9.70126	1.30452e-14	2.06718e-13	22.8699
DNM1P46	-1.81357	4.75846	-9.70121	1.30477e-14	2.06718e-13	22.8697
CETN1	-1.15261	3.86731	-9.69943	1.31457e-14	2.0811e-13	22.8623
SH3BP5L	1.59825	8.82524	9.69858	1.31923e-14	2.08688e-13	22.8588
SCRN2	1.6097	6.73396	9.69821	1.3213e-14	2.08854e-13	22.8573
LCE2A	-1.33746	4.64844	-9.69588	1.33427e-14	2.10742e-13	22.8476
DSG3	-1.44239	3.16382	-9.69532	1.33743e-14	2.11081e-13	22.8453
RUNDC1	2.17613	8.11963	9.6937	1.34651e-14	2.12351e-13	22.8386
PPP1R13B	1.96362	8.18782	9.69285	1.35132e-14	2.12947e-13	22.835
DENND6B	2.13722	6.9281	9.69071	1.36353e-14	2.14706e-13	22.8261
G6PC	-2.30219	3.35119	-9.68833	1.3772e-14	2.16693e-13	22.8163
TESMIN	2.43429	8.06245	9.68672	1.38658e-14	2.18003e-13	22.8095
FBXO42	1.56276	8.14781	9.682	1.41427e-14	2.22187e-13	22.79
CCNQP1	-1.34118	5.50635	-9.67869	1.43408e-14	2.25128e-13	22.7762
FES	1.66816	6.91362	9.67685	1.44518e-14	2.26698e-13	22.7686
KDM2A	1.28371	10.2205	9.67588	1.45109e-14	2.27452e-13	22.7645
SPRR2D	-1.59318	3.71551	-9.67569	1.45221e-14	2.27455e-13	22.7637
LINC00910	-1.40528	2.98425	-9.6739	1.46319e-14	2.29e-13	22.7563
LOC151760	-1.63317	3.75718	-9.67214	1.47405e-14	2.30525e-13	22.749
ITPKC	2.33265	7.3859	9.66984	1.48836e-14	2.32586e-13	22.7394
KRTAP8-1	-1.15451	4.0225	-9.66829	1.49807e-14	2.33926e-13	22.733
AGAP1	1.72825	8.67473	9.6677	1.50177e-14	2.34327e-13	22.7305
FAM241B	2.86379	7.28007	9.66707	1.50573e-14	2.34766e-13	22.7279
HS6ST1	1.4109	6.80308	9.66641	1.50989e-14	2.35236e-13	22.7252
TIGD1	2.85344	8.36392	9.66492	1.51938e-14	2.36537e-13	22.719
CELA2B	-1.1515	4.87502	-9.6645	1.52207e-14	2.36776e-13	22.7172
GRAMD1A	2.04208	8.5407	9.66056	1.54745e-14	2.40543e-13	22.7009
SPINDOC	2.1075	6.88903	9.65951	1.55432e-14	2.41428e-13	22.6965
NR1H2	1.334	6.25326	9.65603	1.57714e-14	2.44789e-13	22.682
LINC00971	-1.57414	3.06242	-9.6546	1.58666e-14	2.46082e-13	22.6761
NHLH2	-1.33201	2.91673	-9.65034	1.61532e-14	2.50338e-13	22.6584
TSR3	1.66522	8.99756	9.64925	1.62271e-14	2.51294e-13	22.6539
OR52D1	-1.29701	3.44288	-9.6484	1.62852e-14	2.52005e-13	22.6503
POLR3E	1.90459	8.91092	9.64785	1.63228e-14	2.52398e-13	22.648
OR9I1	-1.02458	3.77978	-9.64303	1.66562e-14	2.57213e-13	22.628
CLMN	2.36256	7.69268	9.64299	1.66592e-14	2.57213e-13	22.6278
FAM238B	-1.81312	5.62274	-9.64271	1.66788e-14	2.57322e-13	22.6267
LINC02708	-1.20169	4.89192	-9.64138	1.6772e-14	2.58567e-13	22.6212
NPY4R	-1.10937	3.00991	-9.64063	1.68249e-14	2.59189e-13	22.618
SH2D7	-1.59757	5.90242	-9.64013	1.68603e-14	2.59541e-13	22.616
LINC02618	-1.50744	4.62495	-9.63953	1.69029e-14	2.60002e-13	22.6135
SPATA3	-1.85913	5.17022	-9.63754	1.70449e-14	2.6199e-13	22.6052
MYH7B	-1.15452	3.62019	-9.63412	1.72916e-14	2.65584e-13	22.591
OR4C6	-1.157	3.00169	-9.63301	1.73718e-14	2.66618e-13	22.5864
AZGP1P2	-1.23816	2.90729	-9.63105	1.75153e-14	2.6862e-13	22.5782
UBN1	1.68437	8.20736	9.63054	1.75529e-14	2.68996e-13	22.5761
GP1BA	-1.73141	4.41638	-9.62873	1.76875e-14	2.70858e-13	22.5685
RGS8	-1.01599	3.05939	-9.62846	1.77075e-14	2.70963e-13	22.5674
TTTY13	-1.15882	2.79126	-9.627	1.78164e-14	2.72427e-13	22.5614
PBOV1	-2.11336	3.46035	-9.62539	1.79371e-14	2.7407e-13	22.5547
PEX5L	-1.71965	3.52213	-9.62432	1.80176e-14	2.75096e-13	22.5502
AQP8	-1.34719	4.29451	-9.62178	1.82107e-14	2.77838e-13	22.5397
RAI1	2.55403	6.86056	9.61996	1.83505e-14	2.79764e-13	22.5321
OR1J4	-1.34272	3.50852	-9.61883	1.84383e-14	2.80895e-13	22.5274
H1FNT	-1.21172	5.49035	-9.61807	1.84973e-14	2.81586e-13	22.5242
RASSF7	2.3234	9.55753	9.61746	1.85449e-14	2.82101e-13	22.5217
IGLON5	-1.29372	4.43633	-9.61661	1.86105e-14	2.8289e-13	22.5182
AVP	-1.13296	6.22892	-9.6157	1.8682e-14	2.83769e-13	22.5144
PTCRA	-1.1839	4.0851	-9.61484	1.87493e-14	2.84581e-13	22.5108
CLDN34	-0.965442	4.36066	-9.61409	1.88089e-14	2.85275e-13	22.5077
WIPF3	-2.88348	5.27595	-9.61237	1.89454e-14	2.87134e-13	22.5005
PNPLA5	-1.40914	4.36051	-9.61138	1.90245e-14	2.88122e-13	22.4964
MORC1-AS1	-1.59171	3.42966	-9.61014	1.91239e-14	2.89414e-13	22.4912
KAT2A	1.73724	7.72489	9.6093	1.9191e-14	2.90113e-13	22.4878
TLR2	3.41625	7.80744	9.60909	1.92085e-14	2.90113e-13	22.4869
DEC1	-1.36767	3.03012	-9.60904	1.92123e-14	2.90113e-13	22.4867
PLBD2	-1.20502	7.16911	-9.60775	1.93163e-14	2.9147e-13	22.4813
C11orf72	-1.61091	3.23259	-9.60672	1.94006e-14	2.92528e-13	22.477
CREB3	1.72814	9.26296	9.60555	1.94963e-14	2.93588e-13	22.4722
LINC00637	-1.18466	4.1651	-9.60551	1.94994e-14	2.93588e-13	22.472
TMEM229B	-0.810005	4.59769	-9.60517	1.95275e-14	2.93796e-13	22.4706
SGPP2	3.18613	6.13883	9.60406	1.96182e-14	2.94945e-13	22.466
CYP3A4	-1.2828	2.94896	-9.60379	1.96409e-14	2.95072e-13	22.4648
PLLP	3.42279	7.95582	9.60309	1.96987e-14	2.95724e-13	22.4619
KRT17P5	-1.38076	5.49577	-9.60141	1.98384e-14	2.97605e-13	22.4549
LOC145845	-2.06957	4.02508	-9.59966	1.99848e-14	2.99583e-13	22.4477
LINC01848	-1.38328	5.24151	-9.59887	2.00508e-14	3.00354e-13	22.4444
TAS2R9	-1.65389	3.68787	-9.59814	2.01122e-14	3.01056e-13	22.4414
ZNF512B	1.66044	7.35542	9.59278	2.0571e-14	3.077e-13	22.419
WWC1	1.91032	7.69551	9.59249	2.05953e-14	3.07839e-13	22.4179
LINC00299	-3.09815	3.51986	-9.59097	2.07274e-14	3.09589e-13	22.4115
BIRC8	-1.55755	3.09056	-9.58895	2.09045e-14	3.12009e-13	22.4031
MSLNL	-1.41806	5.67265	-9.58762	2.10214e-14	3.13527e-13	22.3976
SCGB2A1	4.82105	10.1914	9.57641	2.2036e-14	3.28421e-13	22.3509
MOG	-1.56647	3.14921	-9.57622	2.20535e-14	3.28445e-13	22.3501
ZNF672	1.03148	7.04581	9.57409	2.22519e-14	3.3116e-13	22.3413
HECTD2-AS1	-1.32655	3.13704	-9.57154	2.24914e-14	3.34318e-13	22.3307
UBR4	1.51143	7.18713	9.57149	2.24966e-14	3.34318e-13	22.3305
GHRH	-1.49265	4.76643	-9.57066	2.25746e-14	3.35237e-13	22.327
PKDREJ	-1.40451	4.66379	-9.57006	2.26314e-14	3.35838e-13	22.3245
TRIM72	-0.976759	4.52741	-9.56984	2.26526e-14	3.35911e-13	22.3236
KRTAP6-3	-1.16585	5.0593	-9.56922	2.27122e-14	3.36552e-13	22.321
TBC1D1	1.70671	7.86151	9.56815	2.28145e-14	3.37636e-13	22.3166
TTC13	1.98902	7.67601	9.56811	2.28181e-14	3.37636e-13	22.3164
PLEKHN1	-1.54105	6.82851	-9.5679	2.28384e-14	3.37694e-13	22.3155
TMEM138	1.87762	6.97737	9.56721	2.29042e-14	3.38421e-13	22.3127
PRR23C	-1.42835	2.66602	-9.56688	2.29362e-14	3.38421e-13	22.3113
LINC01121	-1.74832	5.10836	-9.56687	2.29368e-14	3.38421e-13	22.3113
C10orf53	-0.835521	3.70673	-9.56488	2.31296e-14	3.41021e-13	22.303
SPON1	4.60435	10.4094	9.56436	2.31804e-14	3.41525e-13	22.3008
NEUROG1	-1.23306	3.70596	-9.56414	2.32024e-14	3.41605e-13	22.2999
SPANXA2-OT1	-2.01744	4.5251	-9.56136	2.34746e-14	3.45367e-13	22.2883
HCFC1R1	1.75267	9.37687	9.5604	2.35702e-14	3.46525e-13	22.2843
HTR2A	-2.18419	3.25621	-9.55886	2.37227e-14	3.4852e-13	22.2779
NCR1	-1.58479	4.78314	-9.55699	2.39098e-14	3.51018e-13	22.2701
OR2M4	-0.927449	2.73408	-9.55409	2.4203e-14	3.5507e-13	22.2581
FLOT2	1.87822	8.71957	9.55309	2.43053e-14	3.56317e-13	22.2539
ZFYVE27	2.28045	9.92981	9.55255	2.43603e-14	3.56868e-13	22.2517
LINC01743	-1.29632	4.12864	-9.55228	2.43887e-14	3.57032e-13	22.2505
DDX4	-2.28277	3.685	-9.54897	2.47303e-14	3.61774e-13	22.2367
PRSS57	-1.13648	5.12718	-9.54704	2.49318e-14	3.64465e-13	22.2287
BPIFA3	-0.998066	2.9539	-9.54557	2.50862e-14	3.66461e-13	22.2226
IGFBP2	4.00099	10.9333	9.54507	2.51387e-14	3.66968e-13	22.2205
LOC286359	-1.27724	4.41548	-9.54291	2.53685e-14	3.70061e-13	22.2115
DHRS13	2.555	7.95012	9.54137	2.55333e-14	3.72201e-13	22.2051
STAT3	1.76761	8.98281	9.54102	2.55711e-14	3.72489e-13	22.2036
PKN1	2.31091	9.01858	9.54057	2.56199e-14	3.72936e-13	22.2018
PDPK1	1.21175	7.34337	9.53934	2.57527e-14	3.74605e-13	22.1966
IL17B	-1.47164	4.9823	-9.53901	2.57882e-14	3.74856e-13	22.1953
DMKN	2.80762	9.38973	9.53718	2.5987e-14	3.7748e-13	22.1877
TBC1D28	-0.95363	4.04942	-9.53666	2.60444e-14	3.78047e-13	22.1855
PSPN	-1.02082	5.2141	-9.53436	2.62979e-14	3.81458e-13	22.1759
ESM1	3.38918	7.27963	9.53279	2.64711e-14	3.83701e-13	22.1694
SPATA31E1	-1.46342	5.18117	-9.53151	2.66151e-14	3.85517e-13	22.164
ITGA7	2.47133	7.22163	9.52907	2.68889e-14	3.89073e-13	22.1539
WDR19	2.87361	7.61832	9.52899	2.68984e-14	3.89073e-13	22.1535
LMBR1L	1.68725	8.43249	9.52871	2.69299e-14	3.89256e-13	22.1524
PCARE	-1.33173	4.5713	-9.52819	2.69892e-14	3.8984e-13	22.1502
SEC14L4	-1.99307	5.09387	-9.52662	2.71681e-14	3.92149e-13	22.1437
OR52W1	-1.22324	4.76733	-9.52641	2.71915e-14	3.92212e-13	22.1428
TLX2	-1.08047	5.85481	-9.52506	2.7346e-14	3.93988e-13	22.1372
KLHL30	-1.2126	4.31576	-9.525	2.73529e-14	3.93988e-13	22.137
C12orf77	-2.30108	3.73196	-9.52351	2.75249e-14	3.9619e-13	22.1308
PPP1R17	-1.02	2.68325	-9.52284	2.76026e-14	3.9703e-13	22.128
LINC01015	-1.37509	3.62301	-9.5221	2.76886e-14	3.9787e-13	22.1249
CLEC18B	-1.55593	7.03123	-9.52201	2.76996e-14	3.9787e-13	22.1245
UGT2B10	-2.26673	5.41256	-9.52172	2.77333e-14	3.98076e-13	22.1233
SNORD17	-1.59807	3.18899	-9.51898	2.80553e-14	4.02418e-13	22.1119
MYO6	1.6764	8.82222	9.51875	2.80818e-14	4.02518e-13	22.1109
SORT1	2.77213	9.45728	9.5181	2.81587e-14	4.03341e-13	22.1082
TMEM8B	1.53769	5.69291	9.51715	2.82713e-14	4.04673e-13	22.1043
MC2R	-1.13372	3.094	-9.51631	2.8372e-14	4.05832e-13	22.1008
OR5E1P	-1.37137	2.77422	-9.51334	2.87291e-14	4.10654e-13	22.0884
TARBP1	1.78555	9.8874	9.5117	2.89271e-14	4.13199e-13	22.0816
LOC284788	-1.62996	3.18651	-9.50957	2.91876e-14	4.16631e-13	22.0727
OR51F2	-1.01447	2.96249	-9.50481	2.9778e-14	4.24765e-13	22.0529
BARHL1	-0.80543	4.97025	-9.50376	2.99103e-14	4.26356e-13	22.0485
MROH5	-1.39181	5.64066	-9.50111	3.02455e-14	4.30836e-13	22.0375
SGPL1	1.95201	10.7147	9.50043	3.03328e-14	4.31781e-13	22.0346
LOC339593	-1.91674	2.98506	-9.49977	3.04174e-14	4.32687e-13	22.0318
RFX5	2.30615	9.18994	9.49748	3.07117e-14	4.36572e-13	22.0223
MMP17	-1.33576	6.03227	-9.4964	3.08508e-14	4.38248e-13	22.0178
GBF1	1.29517	8.34165	9.49537	3.0985e-14	4.3985e-13	22.0135
ELL	1.0583	6.16152	9.49345	3.12362e-14	4.43112e-13	22.0055
CDH6	4.29677	8.24502	9.48943	3.17697e-14	4.5037e-13	21.9888
SNAPC4	-1.2762	7.11991	-9.48833	3.19173e-14	4.52151e-13	21.9842
RNF40	1.68661	8.85152	9.48625	3.21977e-14	4.5581e-13	21.9755
NCAN	-1.0109	3.27135	-9.48513	3.23499e-14	4.5765e-13	21.9709
SHISAL2A	-1.36214	5.03202	-9.48303	3.26378e-14	4.61407e-13	21.9621
LPIN3	2.43888	8.07956	9.48081	3.29437e-14	4.65412e-13	21.9529
C9orf139	-1.12806	4.04826	-9.47937	3.31443e-14	4.67925e-13	21.9469
RPS16P5	-1.29304	3.14172	-9.47869	3.32386e-14	4.68935e-13	21.944
VSTM2B	-1.52453	4.3575	-9.47683	3.34995e-14	4.71934e-13	21.9363
OFCC1	-1.17204	3.23857	-9.47673	3.35148e-14	4.71934e-13	21.9358
PRR26	-1.23812	4.64625	-9.47669	3.35199e-14	4.71934e-13	21.9357
TSC22D4	1.62665	7.08409	9.47612	3.3601e-14	4.72728e-13	21.9333
PRDM15	-0.97093	5.59949	-9.47597	3.36221e-14	4.72728e-13	21.9327
ATXN8	-2.11335	3.22666	-9.47554	3.36823e-14	4.73251e-13	21.9309
LINC02584	-1.27718	4.19825	-9.47443	3.38403e-14	4.75148e-13	21.9263
USP6NL	1.79726	6.27696	9.474	3.39013e-14	4.7568e-13	21.9245
CSN2	-1.12273	4.55842	-9.4698	3.45066e-14	4.83844e-13	21.907
SETD2	1.75333	7.76817	9.46824	3.47339e-14	4.867e-13	21.9005
CUEDC1	1.57792	6.82179	9.46704	3.491e-14	4.88835e-13	21.8955
CFC1	-1.42503	4.14639	-9.46663	3.49695e-14	4.89252e-13	21.8938
OR5M10	-0.888049	2.89668	-9.46651	3.49872e-14	4.89252e-13	21.8933
PRICKLE2-AS1	-1.43507	2.50649	-9.46546	3.51422e-14	4.91085e-13	21.8889
SPICE1	1.9148	6.7384	9.46474	3.525e-14	4.92239e-13	21.8859
LOC730098	-1.31664	6.31689	-9.46459	3.52725e-14	4.92239e-13	21.8853
AKNAD1	-2.34145	3.0087	-9.46055	3.58775e-14	5.00343e-13	21.8684
SOX1	-0.757826	2.86756	-9.45944	3.60444e-14	5.02306e-13	21.8638
ILDR1	2.79713	7.21359	9.45929	3.6067e-14	5.02306e-13	21.8632
NHLRC1	2.97679	6.81723	9.45833	3.62132e-14	5.04002e-13	21.8592
LOC91450	-1.08883	5.02969	-9.45764	3.63189e-14	5.05131e-13	21.8563
KRTAP13-1	-1.17289	2.9896	-9.45406	3.68711e-14	5.12466e-13	21.8414
ADGRG4	-2.71031	3.65021	-9.452	3.71924e-14	5.16504e-13	21.8328
OTUD5	0.973669	9.33846	9.45187	3.72117e-14	5.16504e-13	21.8323
PNPLA2	1.71927	8.56436	9.4495	3.75853e-14	5.21338e-13	21.8224
CREB3L4	2.64913	8.40103	9.44669	3.80329e-14	5.27191e-13	21.8107
SETD1B	1.30513	8.00394	9.4448	3.83375e-14	5.31057e-13	21.8028
PNLIPRP3	-1.5548	2.72319	-9.44461	3.83686e-14	5.3113e-13	21.802
NPBWR2	-1.04998	3.77298	-9.44113	3.89345e-14	5.38602e-13	21.7875
ASH1L-AS1	2.18789	7.25738	9.44095	3.89635e-14	5.38643e-13	21.7867
THAP4	1.21049	7.8904	9.43895	3.92937e-14	5.42843e-13	21.7784
LINC01565	-0.876326	4.50763	-9.43803	3.94463e-14	5.44585e-13	21.7745
LINC00602	-1.08367	5.08439	-9.43702	3.96151e-14	5.4655e-13	21.7703
PPFIBP2	2.64494	8.82666	9.43467	4.00077e-14	5.51598e-13	21.7606
SMIM23	-1.18187	3.84382	-9.43438	4.00574e-14	5.51914e-13	21.7593
NRDE2	1.54067	7.98736	9.43343	4.02174e-14	5.53748e-13	21.7554
CCDC144NL	-1.53103	2.7763	-9.4332	4.0257e-14	5.53923e-13	21.7544
HPS3	2.68587	8.92628	9.43029	4.07527e-14	5.6037e-13	21.7423
LINC02243	-1.48859	3.08198	-9.42708	4.13085e-14	5.67634e-13	21.7289
ONECUT1	-2.02345	3.96016	-9.42467	4.17304e-14	5.73049e-13	21.7188
URGCP	1.47556	7.90373	9.42327	4.19763e-14	5.76042e-13	21.713
ARHGEF17	2.05046	9.50779	9.42299	4.20261e-14	5.76342e-13	21.7118
EPB41L4A	1.83917	6.53007	9.4186	4.28106e-14	5.8671e-13	21.6935
KRTAP10-9	-1.24882	6.46463	-9.41738	4.30315e-14	5.89346e-13	21.6884
COPS7B	1.87861	8.73795	9.41581	4.33165e-14	5.92855e-13	21.6819
ZP2	-1.20011	3.61443	-9.41426	4.36012e-14	5.96356e-13	21.6754
ZNF784	1.73536	6.84322	9.41397	4.36547e-14	5.96692e-13	21.6742
MIRLET7BHG	-1.10196	4.83117	-9.41272	4.38855e-14	5.99449e-13	21.669
ARFGEF2	1.96125	6.84946	9.41085	4.42323e-14	6.03785e-13	21.6612
CILP2	-0.98019	5.59808	-9.4091	4.45593e-14	6.07847e-13	21.6539
TNFRSF1A	1.93901	9.77869	9.40766	4.48301e-14	6.11136e-13	21.6479
PPP1CA	2.14998	11.1564	9.40672	4.50082e-14	6.13159e-13	21.644
USP21	2.3492	8.28144	9.40494	4.53478e-14	6.17377e-13	21.6365
C19orf33	3.6262	9.61098	9.40474	4.53855e-14	6.17482e-13	21.6357
DHX30	1.85559	9.24758	9.40419	4.54907e-14	6.18505e-13	21.6334
CTSL3P	-1.51551	4.49388	-9.40389	4.55475e-14	6.18622e-13	21.6322
RNF25	1.31746	8.44706	9.40383	4.55593e-14	6.18622e-13	21.6319
FEZF1	-1.30464	3.64344	-9.39891	4.65137e-14	6.31166e-13	21.6114
LINC01225	-1.13607	3.07754	-9.39658	4.69731e-14	6.3698e-13	21.6017
GRK7	-1.31708	3.09628	-9.39615	4.7059e-14	6.37725e-13	21.5999
OR52A1	-1.52696	3.02928	-9.39573	4.71429e-14	6.38442e-13	21.5981
RABEP2	1.55104	6.05339	9.39456	4.73744e-14	6.41156e-13	21.5933
KIF9-AS1	-0.937031	5.23538	-9.39212	4.78653e-14	6.47375e-13	21.5831
TLCD1	2.98296	7.32545	9.38991	4.83121e-14	6.52989e-13	21.5739
LINC02209	-0.91871	2.82878	-9.38841	4.86191e-14	6.56708e-13	21.5676
OTOR	-1.79641	3.3288	-9.38775	4.87555e-14	6.58119e-13	21.5648
SYN3	-1.59986	3.31753	-9.38398	4.95352e-14	6.68206e-13	21.5491
FAM189B	1.70631	10.1158	9.38182	4.99882e-14	6.73876e-13	21.5401
N4BP1	1.07977	8.2413	9.381	5.01607e-14	6.7576e-13	21.5367
ZNF3	1.8673	9.32193	9.3806	5.02473e-14	6.76485e-13	21.535
KRTAP5-AS1	-1.68654	3.33625	-9.37786	5.08306e-14	6.83891e-13	21.5236
ERVW-1	-1.89156	4.80196	-9.37382	5.17042e-14	6.95191e-13	21.5067
CCDC27	-1.24421	4.83814	-9.37356	5.17599e-14	6.95485e-13	21.5056
TTC17	1.51598	7.9819	9.3722	5.20588e-14	6.99046e-13	21.4999
SLC7A14	-1.6116	3.63818	-9.37019	5.25017e-14	7.04534e-13	21.4915
TBC1D10B	1.81669	7.73881	9.3698	5.25861e-14	7.05208e-13	21.49
MUC5AC	-1.34816	4.70123	-9.36722	5.31632e-14	7.12483e-13	21.4792
VAC14	1.53365	7.28961	9.36457	5.3759e-14	7.2e-13	21.4681
SNTG2	-1.81293	4.14207	-9.36196	5.43537e-14	7.27239e-13	21.4572
LINC00163	-1.12894	4.73724	-9.36189	5.43701e-14	7.27239e-13	21.4569
ERMARD	1.64329	7.61076	9.36087	5.46043e-14	7.29898e-13	21.4527
ENPP5	2.00933	5.59185	9.36011	5.47805e-14	7.31779e-13	21.4495
OR10AD1	-0.979992	2.59148	-9.35824	5.52146e-14	7.37101e-13	21.4417
CXXC1	1.91864	7.51142	9.35723	5.54498e-14	7.39761e-13	21.4375
C16orf82	-1.66112	4.84001	-9.35655	5.5608e-14	7.41393e-13	21.4346
CACNB4	-1.56527	2.8933	-9.35407	5.61932e-14	7.48661e-13	21.4243
OR51V1	-2.38201	3.71809	-9.35393	5.62258e-14	7.48661e-13	21.4237
CRYBG2	-0.871216	5.03485	-9.35223	5.6631e-14	7.53569e-13	21.4166
LINC00303	-2.14983	3.95791	-9.35054	5.70359e-14	7.58467e-13	21.4096
ZNF787	2.7652	9.21197	9.34894	5.74232e-14	7.63125e-13	21.4029
RBIS	2.69002	9.33501	9.34869	5.74821e-14	7.63416e-13	21.4018
CHRM1	-1.06806	4.41399	-9.34814	5.76156e-14	7.64696e-13	21.3995
TK2	1.92445	7.227	9.34699	5.78957e-14	7.67919e-13	21.3947
PADI6	-0.846721	3.13717	-9.34596	5.81495e-14	7.70789e-13	21.3904
CCT6P3	1.97385	9.01149	9.34459	5.84853e-14	7.74742e-13	21.3847
C1orf74	2.21397	6.76142	9.34333	5.87965e-14	7.78365e-13	21.3795
SMO	2.7992	7.99985	9.34309	5.8858e-14	7.78678e-13	21.3784
LOC100133050	-0.852611	3.43218	-9.34183	5.91699e-14	7.82021e-13	21.3732
ZNF473	1.7467	6.62604	9.34177	5.91865e-14	7.82021e-13	21.3729
HPS6	1.86257	8.07181	9.33992	5.96502e-14	7.87642e-13	21.3652
KCNAB2	-1.00824	4.89859	-9.3396	5.97292e-14	7.88181e-13	21.3639
SPINT4	-1.13671	3.12006	-9.3393	5.98044e-14	7.88453e-13	21.3626
LINC00242	-1.52965	4.54787	-9.33922	5.98264e-14	7.88453e-13	21.3623
FABP5P3	-1.75785	3.27309	-9.3382	6.00841e-14	7.91344e-13	21.358
ANP32D	-1.50128	3.29212	-9.33592	6.06639e-14	7.98471e-13	21.3485
STON2	2.60681	7.70676	9.33556	6.07562e-14	7.99174e-13	21.347
SNORA74A	-1.47642	3.4612	-9.33497	6.09084e-14	8.00665e-13	21.3445
CLIP1-AS1	-2.42952	3.88302	-9.33034	6.21089e-14	8.15926e-13	21.3252
MIR1-1HG	-1.26196	4.72751	-9.3294	6.23556e-14	8.18646e-13	21.3213
TRPM5	-1.50734	4.41531	-9.32511	6.34946e-14	8.33068e-13	21.3034
TOX4	1.64993	7.49019	9.32415	6.37522e-14	8.35916e-13	21.2994
PRKCZ	2.69454	8.52314	9.32171	6.44123e-14	8.44035e-13	21.2892
GPR157	-1.17008	4.76901	-9.31992	6.49009e-14	8.49896e-13	21.2817
ARL11	-1.28425	3.10517	-9.31874	6.52246e-14	8.53593e-13	21.2768
TRAF7	1.76038	9.59195	9.31834	6.53341e-14	8.54484e-13	21.2751
LOC649133	-1.18178	3.77044	-9.31802	6.54221e-14	8.55092e-13	21.2738
INPPL1	1.38758	7.54299	9.31747	6.55746e-14	8.56542e-13	21.2715
ABCC10	1.37641	7.18627	9.317	6.57048e-14	8.57699e-13	21.2695
CST8	-1.73432	3.62179	-9.31678	6.57663e-14	8.57959e-13	21.2686
SYT16	-1.66875	3.0293	-9.31637	6.58794e-14	8.5889e-13	21.2669
SLC6A11	-1.31328	5.35645	-9.31606	6.59655e-14	8.59469e-13	21.2656
CREG2	-2.90226	4.20808	-9.31513	6.62239e-14	8.62292e-13	21.2617
C1QTNF12	-1.50069	5.7114	-9.31387	6.65779e-14	8.66354e-13	21.2564
OR2M5	-1.50819	3.8504	-9.31306	6.68071e-14	8.68674e-13	21.253
TTC12	2.14796	7.10651	9.31294	6.68405e-14	8.68674e-13	21.2525
OR5M8	-0.765709	2.62039	-9.31214	6.70661e-14	8.71056e-13	21.2492
REM2	1.89525	6.80686	9.31143	6.72679e-14	8.73127e-13	21.2462
PPIP5K1	1.84768	8.36427	9.31111	6.73583e-14	8.7375e-13	21.2449
SPACA4	-1.02274	3.24608	-9.3072	6.84778e-14	8.87714e-13	21.2286
WDR91	1.80927	7.30322	9.3067	6.86225e-14	8.8903e-13	21.2265
LINC00523	-1.03439	4.51401	-9.30631	6.87366e-14	8.89949e-13	21.2249
IL18BP	2.54707	7.21783	9.3053	6.90309e-14	8.93198e-13	21.2206
SUOX	2.20922	9.13197	9.30465	6.92199e-14	8.95082e-13	21.2179
CCDC168	-2.02667	3.45248	-9.30404	6.93985e-14	8.96828e-13	21.2154
RASSF9	3.1837	7.02306	9.30036	7.04842e-14	9.10288e-13	21.2
RABGGTA	1.44444	8.25385	9.2993	7.08008e-14	9.13804e-13	21.1956
IQCG	-1.53549	5.61962	-9.29623	7.17241e-14	9.25143e-13	21.1827
SDC4	2.24828	8.84954	9.29425	7.23263e-14	9.32327e-13	21.1745
NFKB2	2.03949	8.15221	9.29402	7.23957e-14	9.3244e-13	21.1735
HILS1	-1.52945	5.33673	-9.29392	7.24256e-14	9.3244e-13	21.1731
CYLC2	-2.12639	3.1799	-9.29347	7.25649e-14	9.33651e-13	21.1712
OR10K2	-1.67941	2.85438	-9.29222	7.29475e-14	9.37987e-13	21.166
MAN2B1	2.12969	8.76833	9.29133	7.3221e-14	9.40918e-13	21.1623
APBB3	2.02715	7.3851	9.28902	7.39389e-14	9.49551e-13	21.1526
TBC1D25	1.28938	7.56262	9.28881	7.40041e-14	9.49796e-13	21.1518
SLC25A48-AS1	-0.905916	3.38155	-9.2881	7.42264e-14	9.52057e-13	21.1488
RFNG	1.44689	7.2512	9.28513	7.51623e-14	9.63461e-13	21.1364
DUS1L	2.03453	9.84998	9.28404	7.551e-14	9.67265e-13	21.1318
MGC16025	-1.17573	4.2691	-9.28391	7.55529e-14	9.67265e-13	21.1313
USP30	1.5083	7.74247	9.28284	7.5895e-14	9.71041e-13	21.1268
KIAA1522	2.05941	9.71507	9.28261	7.59678e-14	9.7137e-13	21.1259
SIGLEC6	-1.29349	3.65491	-9.28175	7.62439e-14	9.74296e-13	21.1223
GADL1	-2.62131	4.6686	-9.28071	7.65793e-14	9.77494e-13	21.1179
MMP7	5.6907	8.76705	9.28068	7.6589e-14	9.77494e-13	21.1178
LINC02297	-4.72032	4.3886	-9.28	7.68095e-14	9.79701e-13	21.1149
HDAC6	2.20735	9.49043	9.27973	7.68975e-14	9.79762e-13	21.1138
IFIT1B	-1.04441	3.3115	-9.27969	7.69094e-14	9.79762e-13	21.1137
OR5W2	-1.81504	2.819	-9.27694	7.78064e-14	9.90578e-13	21.1022
TTTY16	-1.28495	3.14503	-9.27576	7.8197e-14	9.94936e-13	21.0972
NCSTN	1.87102	9.56464	9.27471	7.85422e-14	9.98712e-13	21.0929
HSD17B8	2.38471	8.84345	9.27433	7.8671e-14	9.99733e-13	21.0912
ANKRD20A8P	-4.05946	6.34072	-9.27223	7.93717e-14	1.00802e-12	21.0825
SKINT1L	-1.08415	2.93048	-9.27057	7.99296e-14	1.01448e-12	21.0755
FLJ44635	-1.36746	2.60741	-9.26995	8.01373e-14	1.01649e-12	21.073
OR5M3	-1.57887	3.19553	-9.26963	8.02455e-14	1.01723e-12	21.0716
ZNF607	2.03007	7.28617	9.26833	8.06868e-14	1.02191e-12	21.0662
TOB1-AS1	-2.36279	4.85281	-9.26826	8.07134e-14	1.02191e-12	21.0659
RFPL3S	-1.45632	5.50706	-9.2666	8.12797e-14	1.02844e-12	21.059
OR6N2	-1.23925	2.9271	-9.2664	8.13495e-14	1.0287e-12	21.0581
ATP2B4	2.33392	10.8347	9.2658	8.15556e-14	1.03067e-12	21.0556
RIPK4	3.16802	9.61704	9.26446	8.2018e-14	1.03588e-12	21.05
GLP2R	-1.17801	3.53318	-9.26249	8.27034e-14	1.0439e-12	21.0418
OR2D3	-1.53274	3.16675	-9.2612	8.3153e-14	1.04893e-12	21.0364
ACTN3	-1.18221	4.67849	-9.25666	8.47635e-14	1.06859e-12	21.0174
GSAP	1.76373	6.63934	9.25627	8.49039e-14	1.06971e-12	21.0158
FAM53A	2.10541	5.57168	9.25446	8.55559e-14	1.07726e-12	21.0082
WIPI2	1.46164	9.23147	9.25137	8.668e-14	1.09075e-12	20.9953
SMCP	-1.82943	3.70118	-9.25114	8.67619e-14	1.09111e-12	20.9944
NF1P2	-2.02845	3.09679	-9.2509	8.68493e-14	1.09146e-12	20.9934
OR13C8	-1.03259	2.4646	-9.25065	8.69429e-14	1.09146e-12	20.9923
LMOD2	-1.03514	3.18733	-9.25057	8.69717e-14	1.09146e-12	20.992
PUF60	2.54591	11.2564	9.2503	8.70696e-14	1.09146e-12	20.9909
ORAI1	1.64673	7.27329	9.25023	8.70964e-14	1.09146e-12	20.9905
SLC22A9	-2.01964	4.30999	-9.2502	8.71068e-14	1.09146e-12	20.9904
MAF1	1.78599	9.77406	9.24896	8.75637e-14	1.09651e-12	20.9853
ANKK1	-1.29653	5.22877	-9.24853	8.7723e-14	1.09784e-12	20.9835
ACTR3BP2	-4.51311	5.11248	-9.24625	8.85741e-14	1.10782e-12	20.9739
PSG10P	-1.33336	3.62203	-9.24597	8.86767e-14	1.10843e-12	20.9728
CR1L	-0.967057	2.97844	-9.24428	8.93121e-14	1.1157e-12	20.9657
NANOG	-2.42139	6.33701	-9.24396	8.94323e-14	1.11652e-12	20.9644
LINC02817	-2.99817	4.66573	-9.24247	8.99994e-14	1.12292e-12	20.9581
STAU2	1.89399	8.09781	9.24144	9.03911e-14	1.12682e-12	20.9538
MED26	1.00246	6.77914	9.24136	9.0421e-14	1.12682e-12	20.9535
SHBG	-1.10192	3.64249	-9.24106	9.05354e-14	1.12756e-12	20.9522
GPSM3	2.43828	7.65695	9.23981	9.10163e-14	1.13245e-12	20.947
CD2BP2	1.61561	9.0312	9.23975	9.10375e-14	1.13245e-12	20.9467
TCP10	-1.11735	3.81167	-9.23799	9.17181e-14	1.14023e-12	20.9394
XPC	2.14441	8.08385	9.23376	9.33689e-14	1.16005e-12	20.9217
TNR	-1.52432	3.70996	-9.23333	9.35414e-14	1.16149e-12	20.9199
GUCY2GP	-1.11953	3.85876	-9.23306	9.36482e-14	1.16212e-12	20.9188
LOC145783	2.22326	7.43545	9.23282	9.37429e-14	1.16259e-12	20.9178
LOC644669	-3.79871	5.50787	-9.23119	9.43889e-14	1.1699e-12	20.911
FAM215A	-1.08366	5.40691	-9.2268	9.61569e-14	1.1911e-12	20.8926
CUL7	1.91089	8.39396	9.22634	9.6343e-14	1.19269e-12	20.8907
ARRB2	2.24622	7.62526	9.22599	9.64848e-14	1.1931e-12	20.8892
FCAR	-1.8608	4.07138	-9.22598	9.64919e-14	1.1931e-12	20.8892
SRCIN1	-1.63302	6.26237	-9.2257	9.66039e-14	1.19352e-12	20.888
VENTXP7	-0.97802	5.43566	-9.2256	9.66472e-14	1.19352e-12	20.8876
PRR25	-1.21844	5.29111	-9.22547	9.67002e-14	1.19352e-12	20.887
MAU2	1.89654	8.0876	9.22479	9.69773e-14	1.19623e-12	20.8842
MYH7	-0.821556	4.27868	-9.22454	9.70804e-14	1.19678e-12	20.8831
C17orf99	-1.30716	5.90182	-9.22174	9.8236e-14	1.21031e-12	20.8714
RNU105B	-0.941441	2.64742	-9.21716	1.00153e-13	1.23259e-12	20.8523
OR52J3	-0.926869	2.69629	-9.21713	1.00165e-13	1.23259e-12	20.8522
EMX1	-1.06317	5.33597	-9.21692	1.00257e-13	1.23299e-12	20.8513
RPLP0P3	-1.16003	4.81518	-9.2153	1.00942e-13	1.24068e-12	20.8445
LINC02764	-1.23947	2.99124	-9.21363	1.01658e-13	1.24874e-12	20.8375
LINC00955	-0.916337	2.71319	-9.21207	1.02329e-13	1.25622e-12	20.831
UBE2Q2P1	-2.35128	6.34913	-9.2118	1.02445e-13	1.25691e-12	20.8299
RWDD2A	1.7369	6.32124	9.21119	1.0271e-13	1.2594e-12	20.8274
SELPLG	-2.58628	4.65947	-9.2098	1.03319e-13	1.26612e-12	20.8215
NPY6R	-1.06957	3.23457	-9.20776	1.04209e-13	1.27627e-12	20.813
TBX20	-1.11232	3.65233	-9.20705	1.04525e-13	1.27937e-12	20.81
ATP6V1B1	4.58828	8.25101	9.20668	1.04688e-13	1.2806e-12	20.8085
LINC00243	-1.55966	4.56757	-9.20459	1.05618e-13	1.29122e-12	20.7997
LOC100507560	-1.29446	3.45163	-9.2016	1.06961e-13	1.30686e-12	20.7872
LINC00881	-1.44076	3.91573	-9.20103	1.07217e-13	1.30921e-12	20.7848
IQCK	2.30528	9.41646	9.1999	1.07732e-13	1.31473e-12	20.7801
LOC729815	-1.21685	4.13823	-9.19974	1.07803e-13	1.31481e-12	20.7795
NDUFA6-DT	-1.36983	6.50183	-9.19933	1.07991e-13	1.31633e-12	20.7777
CCDC189	2.58668	6.27657	9.19772	1.08726e-13	1.32451e-12	20.771
PRDM10	1.60407	7.95204	9.19671	1.0919e-13	1.32938e-12	20.7668
CTC1	1.80159	6.70529	9.1952	1.09891e-13	1.33711e-12	20.7605
OR51I1	-0.874745	2.80267	-9.19479	1.10079e-13	1.33862e-12	20.7588
HECW1-IT1	-1.80522	4.23998	-9.19161	1.1157e-13	1.35595e-12	20.7455
CDV3	1.60686	9.01624	9.19114	1.11792e-13	1.35784e-12	20.7435
MFSD2B	-1.13372	3.75406	-9.1889	1.12857e-13	1.36952e-12	20.7341
FARP1	1.96186	8.68622	9.18884	1.12886e-13	1.36952e-12	20.7339
CCDC130	1.68302	8.45381	9.18778	1.13394e-13	1.37487e-12	20.7294
ZFP3	2.4098	7.13454	9.18654	1.13989e-13	1.38069e-12	20.7242
ANKRD30B	-3.07811	6.07122	-9.1865	1.14008e-13	1.38069e-12	20.7241
UGT3A1	-1.29065	3.10018	-9.18377	1.1533e-13	1.39588e-12	20.7127
CTDP1	1.23942	7.16156	9.18347	1.15477e-13	1.39684e-12	20.7114
MIR587	-1.21193	4.05487	-9.18228	1.16058e-13	1.40305e-12	20.7064
LBX1-AS1	-1.32193	3.51024	-9.1797	1.17332e-13	1.41761e-12	20.6956
ZNF165	2.93212	7.15499	9.17524	1.19562e-13	1.44371e-12	20.677
AGTRAP	1.47073	8.1315	9.17432	1.20031e-13	1.44852e-12	20.6731
TACR3	-1.26106	3.04422	-9.17193	1.2125e-13	1.46238e-12	20.6631
ARRDC5	-1.19539	3.47421	-9.17092	1.21767e-13	1.46776e-12	20.6589
SLC22A10	-1.27621	3.41817	-9.17065	1.21906e-13	1.46857e-12	20.6578
MIR9-3	-1.28676	4.33935	-9.16936	1.22574e-13	1.47576e-12	20.6524
LOC285626	-1.53172	3.6239	-9.16483	1.24941e-13	1.50338e-12	20.6334
LDB1	1.98987	8.27062	9.16292	1.25955e-13	1.5147e-12	20.6254
DYRK2	2.10092	7.34477	9.16227	1.26303e-13	1.518e-12	20.6227
DMAP1	1.27653	7.45525	9.16114	1.26907e-13	1.52437e-12	20.618
LOC100128076	-1.4303	4.49848	-9.15841	1.28378e-13	1.54113e-12	20.6066
OR10G4	-1.14411	3.53302	-9.15638	1.29484e-13	1.55351e-12	20.5981
ZKSCAN4	1.76804	6.28659	9.15431	1.30626e-13	1.56629e-12	20.5894
NFE2L3	2.57608	5.71369	9.15314	1.31273e-13	1.57314e-12	20.5845
CHID1	1.14334	7.88615	9.15276	1.31486e-13	1.57478e-12	20.5829
KRT71	-1.07977	2.87749	-9.14903	1.33572e-13	1.59883e-12	20.5673
LOC100507600	-1.26147	3.28331	-9.14771	1.34324e-13	1.60689e-12	20.5618
NBPF1	-2.00496	5.42453	-9.14695	1.34751e-13	1.61108e-12	20.5586
CSRNP2	1.86325	7.83923	9.14578	1.35423e-13	1.61817e-12	20.5537
NPAS1	-1.15842	5.97948	-9.14555	1.35556e-13	1.61881e-12	20.5527
BFSP2-AS1	-1.55885	4.13312	-9.14525	1.35728e-13	1.61994e-12	20.5515
OR5AU1	-1.05036	3.73414	-9.14499	1.35875e-13	1.62075e-12	20.5504
CRYM-AS1	-1.2513	2.56999	-9.14351	1.36727e-13	1.62997e-12	20.5442
MIR487B	-1.28372	3.10444	-9.14132	1.38002e-13	1.64422e-12	20.535
TMCO4	1.73427	8.60863	9.1409	1.38246e-13	1.64618e-12	20.5333
CEACAM8	-2.03508	3.11312	-9.13587	1.41218e-13	1.68059e-12	20.5122
BPIFA1	-1.42455	3.523	-9.13189	1.43617e-13	1.70816e-12	20.4956
AGBL4	-1.21068	4.45779	-9.13171	1.43725e-13	1.70846e-12	20.4948
KRT8P41	-1.32555	5.82447	-9.13123	1.44016e-13	1.71092e-12	20.4928
OPA3	-1.51513	5.0862	-9.12926	1.45221e-13	1.72379e-12	20.4846
RTL1	-0.998901	4.2053	-9.12919	1.45266e-13	1.72379e-12	20.4843
TMEM225	-1.80064	3.99058	-9.12847	1.45705e-13	1.728e-12	20.4813
LINC01061	-1.09591	3.61923	-9.1273	1.46432e-13	1.73563e-12	20.4764
OR13D1	-1.27941	3.81446	-9.12504	1.47836e-13	1.75127e-12	20.4669
GLYR1	1.80763	7.58332	9.12086	1.50471e-13	1.78081e-12	20.4494
LOC440742	-1.24617	3.45905	-9.12081	1.50503e-13	1.78081e-12	20.4492
HIGD2B	-1.05337	4.91605	-9.12019	1.509e-13	1.78414e-12	20.4466
NOX3	-1.00616	2.67622	-9.1201	1.50958e-13	1.78414e-12	20.4462
ANKRD36BP1	-1.70388	4.75671	-9.11978	1.51163e-13	1.78464e-12	20.4449
OR52E2	-1.06775	2.62387	-9.11976	1.51173e-13	1.78464e-12	20.4448
SLC34A3	-1.11159	4.52784	-9.11793	1.52348e-13	1.79748e-12	20.4372
FBXL19	1.70826	6.58254	9.1168	1.53077e-13	1.80505e-12	20.4324
PPP1R9B	1.97913	8.78032	9.11616	1.53497e-13	1.80834e-12	20.4297
SLC36A3	-1.9991	3.07205	-9.1161	1.53532e-13	1.80834e-12	20.4295
NUTM1	-1.23146	3.56045	-9.11492	1.54302e-13	1.81638e-12	20.4246
RIMS1	-1.50924	3.39119	-9.11462	1.54498e-13	1.81764e-12	20.4233
ZSCAN18	3.25924	9.58922	9.11411	1.54834e-13	1.82056e-12	20.4211
MOCS1	1.93384	6.89201	9.11378	1.55045e-13	1.822e-12	20.4198
OR51G2	-1.0534	3.01188	-9.11309	1.55503e-13	1.82635e-12	20.4169
FGF5	-2.51078	4.3056	-9.11294	1.55598e-13	1.82641e-12	20.4163
EFCAB2	2.75493	5.55435	9.1115	1.56551e-13	1.83656e-12	20.4102
ETV3L	-1.08152	3.8223	-9.11094	1.56922e-13	1.83983e-12	20.4079
NDUFA3	1.43406	9.74764	9.11081	1.57008e-13	1.83983e-12	20.4073
C1orf100	-2.08792	4.23678	-9.1103	1.57346e-13	1.84274e-12	20.4052
TMEM8A	1.89892	8.74105	9.10772	1.59076e-13	1.86182e-12	20.3944
SERPINA13P	-0.840648	2.9278	-9.1076	1.59157e-13	1.86182e-12	20.3939
SELENBP1	2.75108	10.1636	9.10465	1.61151e-13	1.88324e-12	20.3816
TLX3	-1.10069	3.19907	-9.10463	1.6117e-13	1.88324e-12	20.3815
ZSWIM9	-1.15572	4.7423	-9.10261	1.6255e-13	1.89829e-12	20.373
LINC00934	-0.920024	3.27328	-9.10199	1.62976e-13	1.90219e-12	20.3704
OR10J5	-1.38168	3.09109	-9.0992	1.64915e-13	1.92373e-12	20.3587
PARP9	2.37083	8.45068	9.09636	1.66908e-13	1.94588e-12	20.3468
CARMIL2	-0.927668	5.17055	-9.09605	1.67127e-13	1.94733e-12	20.3455
ATG101	1.30068	9.20434	9.09541	1.67575e-13	1.95144e-12	20.3429
MIR525	-1.88961	3.41296	-9.09431	1.68361e-13	1.95949e-12	20.3383
OR4C15	-0.93393	2.31291	-9.09395	1.68618e-13	1.96138e-12	20.3367
CASKIN1	1.53922	10.0976	9.09379	1.68734e-13	1.96161e-12	20.3361
SLC26A1	-0.910099	5.83859	-9.09337	1.69027e-13	1.96295e-12	20.3344
SMG7	1.35518	9.532	9.09336	1.69039e-13	1.96295e-12	20.3343
SUSD3	3.99103	8.83323	9.09152	1.70356e-13	1.97713e-12	20.3266
PIGT	2.0596	8.42883	9.0884	1.72624e-13	2.00232e-12	20.3135
ZNF134	2.30305	7.25317	9.08797	1.72934e-13	2.00479e-12	20.3117
LACTB2-AS1	-1.28807	2.71425	-9.08731	1.73423e-13	2.00932e-12	20.3089
TUBB7P	-1.16918	4.74821	-9.08688	1.73734e-13	2.01181e-12	20.3072
DMRTA2	-3.23797	4.85617	-9.08444	1.75543e-13	2.0316e-12	20.2969
CES5A	-1.32134	3.39172	-9.08214	1.77258e-13	2.0503e-12	20.2873
KRTAP19-4	-1.64303	3.44907	-9.0807	1.78336e-13	2.06155e-12	20.2813
FAT3	-1.90458	3.81254	-9.08058	1.7843e-13	2.06155e-12	20.2808
HIST4H4	-1.13459	3.76749	-9.07987	1.78965e-13	2.06656e-12	20.2778
AP4B1-AS1	-2.1096	3.95649	-9.07947	1.79267e-13	2.0689e-12	20.2761
KCNIP2	-0.941385	4.34946	-9.07865	1.79895e-13	2.07499e-12	20.2727
LY6E	2.66047	11.0733	9.07792	1.80446e-13	2.08018e-12	20.2697
CHRNA10	-1.12655	5.91271	-9.0777	1.80621e-13	2.08045e-12	20.2687
TAAR9	-1.07377	2.4565	-9.07763	1.80672e-13	2.08045e-12	20.2684
B3GAT3	1.2123	9.79702	9.07662	1.81446e-13	2.0882e-12	20.2642
TMEM219	1.74693	10.4569	9.0746	1.83e-13	2.1049e-12	20.2558
FUT5	-1.98215	5.71286	-9.07423	1.83287e-13	2.10704e-12	20.2542
C5orf38	-1.06607	3.87898	-9.0734	1.83932e-13	2.11327e-12	20.2507
FGF20	-2.33946	4.42423	-9.0725	1.84635e-13	2.12016e-12	20.247
LOC728158	-1.10105	3.81058	-9.07154	1.85392e-13	2.12696e-12	20.2429
ASB15	-1.50608	3.28846	-9.07148	1.85434e-13	2.12696e-12	20.2427
RPL21P44	-1.68026	3.86355	-9.0705	1.86205e-13	2.13462e-12	20.2386
HTR1A	-1.02308	3.30777	-9.06816	1.88055e-13	2.15464e-12	20.2288
ZSWIM8	1.57536	8.50642	9.06783	1.8832e-13	2.15648e-12	20.2274
CHRNB4	-0.970251	4.41783	-9.06764	1.88472e-13	2.15701e-12	20.2266
MYPOP	1.62312	6.57784	9.06736	1.88699e-13	2.15841e-12	20.2254
OR7E14P	2.38793	5.478	9.06628	1.89559e-13	2.16705e-12	20.2209
DSCR10	-1.17406	3.70788	-9.06595	1.89826e-13	2.16876e-12	20.2195
OR2A5	-1.18673	3.32175	-9.06583	1.89919e-13	2.16876e-12	20.219
C11orf68	1.45377	8.31427	9.06376	1.9159e-13	2.18663e-12	20.2104
SMG5	1.34466	8.71982	9.06334	1.91938e-13	2.18939e-12	20.2086
FOXP3	-1.59213	5.71695	-9.0615	1.93436e-13	2.20525e-12	20.2009
CDH1	3.29949	10.4884	9.06086	1.93962e-13	2.21003e-12	20.1982
ADPRHL2	2.11352	10.4568	9.05862	1.95809e-13	2.22985e-12	20.1888
ZFAT	1.09547	5.7229	9.05755	1.96694e-13	2.23868e-12	20.1843
OR6S1	-0.985885	2.76784	-9.05596	1.98028e-13	2.25262e-12	20.1777
ZNRF4	-0.985876	3.88503	-9.05359	2.00024e-13	2.27408e-12	20.1677
KRT72	-1.16399	3.34351	-9.05111	2.02135e-13	2.29681e-12	20.1573
LOC100506142	-1.15954	4.82213	-9.047	2.05681e-13	2.33581e-12	20.1401
PHF23	2.13602	9.04045	9.04605	2.06511e-13	2.34395e-12	20.1361
CA5A	-1.46253	4.08384	-9.04209	2.09996e-13	2.38219e-12	20.1196
TRIM47	-1.11037	6.01172	-9.04098	2.1099e-13	2.39215e-12	20.1149
MAGEF1	1.95887	10.7373	9.04067	2.11265e-13	2.39395e-12	20.1136
GH1	-1.51147	4.88907	-9.04042	2.11488e-13	2.39516e-12	20.1126
LOC339666	-0.95534	3.02345	-9.03719	2.14397e-13	2.42677e-12	20.0991
NXF4	-1.26149	4.6079	-9.03675	2.14799e-13	2.42999e-12	20.0972
MSLN	4.56174	8.82896	9.03652	2.15009e-13	2.43018e-12	20.0962
LINC01281	-1.29231	3.34945	-9.03647	2.15058e-13	2.43018e-12	20.096
OR8B12	-1.50243	3.2965	-9.03634	2.1517e-13	2.43018e-12	20.0955
C21orf91-OT1	-1.74877	4.81118	-9.0359	2.15576e-13	2.43343e-12	20.0936
DPF2	1.60805	8.3346	9.03567	2.15785e-13	2.43446e-12	20.0927
LOC100130370	-1.12844	5.00352	-9.0325	2.18701e-13	2.46601e-12	20.0794
E2F5	2.67015	9.00245	9.03173	2.19417e-13	2.47273e-12	20.0762
ROPN1B	-2.25336	4.57641	-9.03093	2.2016e-13	2.47808e-12	20.0728
TMUB2	1.41253	9.92416	9.03085	2.20239e-13	2.47808e-12	20.0725
HYAL6P	-1.27204	2.56281	-9.03083	2.20252e-13	2.47808e-12	20.0724
STRN	2.02287	6.17149	9.03052	2.20543e-13	2.47999e-12	20.0711
LOC100129603	-1.3662	3.70516	-9.03034	2.20714e-13	2.48057e-12	20.0703
LRRC14B	-1.04031	4.30145	-9.02978	2.21231e-13	2.48502e-12	20.068
TH	-1.04879	5.57741	-9.02895	2.22009e-13	2.4924e-12	20.0645
MAP3K12	1.82629	8.52763	9.02864	2.22307e-13	2.49439e-12	20.0632
TREML4	-1.39684	2.82026	-9.02645	2.24374e-13	2.51542e-12	20.054
CAPN1	1.46349	9.35206	9.0264	2.24426e-13	2.51542e-12	20.0538
GJA3	-1.09693	6.08255	-9.02582	2.24978e-13	2.52024e-12	20.0514
ZNF185	2.85978	9.24774	9.02445	2.26286e-13	2.53352e-12	20.0457
PPY2P	-1.11799	4.13147	-9.0223	2.28348e-13	2.55522e-12	20.0367
RPL23P5	-0.782558	5.89738	-9.0198	2.30782e-13	2.58106e-12	20.0262
TBC1D22B	1.49741	9.28032	9.0173	2.33242e-13	2.60715e-12	20.0157
SPIDR	2.15371	9.30161	9.01706	2.33474e-13	2.60833e-12	20.0147
OR6N1	-0.980145	2.71499	-9.01567	2.34854e-13	2.62089e-12	20.0089
LINC00410	-1.86765	4.0269	-9.01564	2.34881e-13	2.62089e-12	20.0088
DTNB	1.76773	7.4816	9.01554	2.3498e-13	2.62089e-12	20.0083
RAB24	1.60172	7.72227	9.01431	2.36216e-13	2.63254e-12	20.0032
KRT16P3	-1.19183	4.48368	-9.01424	2.3628e-13	2.63254e-12	20.0029
PLEKHA7	2.72039	7.1952	9.00854	2.42054e-13	2.69541e-12	19.979
POU2F2	-1.87028	7.10634	-9.00546	2.45232e-13	2.72934e-12	19.9661
ZFAND2B	1.59887	8.31383	9.00506	2.45652e-13	2.73254e-12	19.9644
AHNAK2	4.30377	8.94286	9.00464	2.46082e-13	2.7354e-12	19.9627
ZNF37BP	1.44754	5.33549	9.00455	2.46175e-13	2.7354e-12	19.9623
SMYD5	2.04304	8.6258	9.00438	2.46358e-13	2.73596e-12	19.9616
SNORA5B	-1.52736	3.18201	-9.0007	2.50227e-13	2.77742e-12	19.9461
C11orf45	1.95967	6.50868	8.99823	2.52857e-13	2.80511e-12	19.9358
OR52K1	-1.30836	3.53476	-8.99684	2.54351e-13	2.81769e-12	19.93
ZNF682	2.86438	5.19427	8.99682	2.54374e-13	2.81769e-12	19.9299
C12orf73	1.86062	7.91367	8.99678	2.54418e-13	2.81769e-12	19.9297
DEFB123	-1.77155	3.98099	-8.9966	2.54613e-13	2.81769e-12	19.9289
PPIAL4G	-3.61428	5.77315	-8.99654	2.54675e-13	2.81769e-12	19.9287
SIX6	-0.945509	3.74392	-8.99518	2.56149e-13	2.83248e-12	19.923
LOC340090	-1.52858	3.85868	-8.99465	2.56724e-13	2.83582e-12	19.9208
MSANTD2	1.77183	7.67745	8.99457	2.56803e-13	2.83582e-12	19.9205
TMEM212	-2.94714	7.32158	-8.99448	2.569e-13	2.83582e-12	19.9201
VPS52	1.45422	9.62733	8.99439	2.57001e-13	2.83582e-12	19.9197
UMOD	-1.09476	2.89442	-8.99305	2.58461e-13	2.8504e-12	19.9141
EFCAB8	-1.18561	4.08211	-8.99007	2.61746e-13	2.88509e-12	19.9016
GDF5	-1.5376	6.08243	-8.98969	2.62171e-13	2.88822e-12	19.9
ACTR3C	2.83451	5.63288	8.98956	2.62311e-13	2.88823e-12	19.8995
LOC100129175	-1.77186	4.20778	-8.9888	2.63166e-13	2.89609e-12	19.8962
ELANE	-0.882114	3.93169	-8.98738	2.64754e-13	2.91154e-12	19.8903
ADAD1	-2.22255	2.79842	-8.98729	2.64852e-13	2.91154e-12	19.8899
DGLUCY	1.26721	8.15607	8.98711	2.6505e-13	2.91216e-12	19.8892
ARID2	1.79502	8.43266	8.98597	2.66335e-13	2.92472e-12	19.8844
C4orf51	-1.12863	2.40261	-8.98491	2.67535e-13	2.93633e-12	19.88
ADAR	1.32028	11.6053	8.98153	2.71394e-13	2.9771e-12	19.8658
STX1B	-1.15397	4.33488	-8.9814	2.71543e-13	2.97715e-12	19.8652
AOC4P	-0.905403	3.30049	-8.98026	2.7286e-13	2.98811e-12	19.8605
MBOAT7	1.97039	7.48774	8.98019	2.72932e-13	2.98811e-12	19.8602
TUSC2	1.58597	7.87309	8.98015	2.72977e-13	2.98811e-12	19.86
MFSD10	1.38339	8.23921	8.97901	2.74302e-13	3.00102e-12	19.8552
MOAP1	2.66709	10.0613	8.97756	2.75999e-13	3.01798e-12	19.8491
DHFR2	-1.79129	7.46462	-8.97459	2.79493e-13	3.05456e-12	19.8367
PIWIL3	-1.42131	3.32815	-8.97435	2.79778e-13	3.05575e-12	19.8357
C17orf78	-1.94376	3.16349	-8.97424	2.79897e-13	3.05575e-12	19.8353
ENTPD8	-1.50327	6.57213	-8.97385	2.80371e-13	3.05929e-12	19.8336
IRF2BP1	1.74001	7.88049	8.97346	2.80835e-13	3.06274e-12	19.8319
WDR18	1.53433	6.58827	8.97273	2.81695e-13	3.07049e-12	19.8289
LINC00486	-1.36821	3.19829	-8.97207	2.82492e-13	3.07755e-12	19.8261
DHRS7C	-1.08166	3.62733	-8.97179	2.82822e-13	3.07799e-12	19.825
CALR3	-2.1819	5.49248	-8.97178	2.82831e-13	3.07799e-12	19.8249
ADCK1	1.60177	7.65368	8.96849	2.86807e-13	3.11961e-12	19.8111
B4GALNT3	-1.17658	5.44898	-8.96554	2.90413e-13	3.15717e-12	19.7988
LOC644189	-1.34526	3.13547	-8.96534	2.90658e-13	3.15816e-12	19.7979
KDM5B	1.87754	8.57071	8.96505	2.9102e-13	3.16043e-12	19.7967
LOC653080	-2.12836	5.41325	-8.96486	2.91245e-13	3.16122e-12	19.7959
OR11A1	-1.29407	3.38823	-8.96305	2.93495e-13	3.18396e-12	19.7883
ZNF816	1.85685	8.31575	8.96213	2.94636e-13	3.1945e-12	19.7845
PGC	-1.31431	3.59868	-8.96202	2.94777e-13	3.1945e-12	19.784
TMEM78	-1.89856	3.85738	-8.96028	2.96958e-13	3.21645e-12	19.7767
ADGRG1	3.03322	10.5085	8.95866	2.99008e-13	3.23695e-12	19.7699
FNDC1	4.26713	8.77945	8.95819	2.996e-13	3.24166e-12	19.7679
VHLL	-1.1121	4.08753	-8.95792	2.99942e-13	3.24365e-12	19.7668
KDM4A	1.56115	8.59535	8.95764	3.00299e-13	3.24581e-12	19.7656
DEFB118	-1.51837	2.89347	-8.95682	3.01346e-13	3.25542e-12	19.7622
ABCA2	1.93514	7.06856	8.95659	3.0163e-13	3.25678e-12	19.7613
ERBB3	3.19697	9.62156	8.95625	3.0207e-13	3.2585e-12	19.7598
LMOD3	-1.39827	3.01571	-8.95622	3.02105e-13	3.2585e-12	19.7597
SLC17A6	-2.78087	4.00369	-8.95603	3.02356e-13	3.25949e-12	19.7589
PTPRN	-1.06557	3.8767	-8.95519	3.03432e-13	3.26939e-12	19.7554
PGAP2	2.13361	8.90615	8.95502	3.03654e-13	3.27007e-12	19.7546
PAGE3	-1.01105	3.43361	-8.95474	3.04004e-13	3.27213e-12	19.7535
HDAC11	1.46284	7.8818	8.95393	3.05054e-13	3.28172e-12	19.7501
LCE1D	-1.35015	8.55546	-8.95191	3.07671e-13	3.30815e-12	19.7416
LINC02245	-1.17007	3.22658	-8.95105	3.08804e-13	3.31859e-12	19.738
LINC00115	2.2759	6.19794	8.94787	3.12995e-13	3.36188e-12	19.7247
POU4F2	-2.63572	3.88897	-8.94674	3.14488e-13	3.37616e-12	19.72
MKS1	1.79461	6.9073	8.94575	3.15816e-13	3.38865e-12	19.7158
ZAN	-1.21869	4.16979	-8.94557	3.16061e-13	3.38951e-12	19.715
FOXR2	-0.890756	2.71264	-8.94468	3.17246e-13	3.40045e-12	19.7113
RBM47	2.53326	9.23441	8.94415	3.17965e-13	3.40639e-12	19.7091
TNIP3	-1.3596	4.86576	-8.94397	3.18201e-13	3.40715e-12	19.7083
NEU2	-1.12744	5.01375	-8.94305	3.19446e-13	3.4187e-12	19.7045
WDR90	2.57323	9.17491	8.94151	3.21541e-13	3.43883e-12	19.698
SCN10A	-1.09644	3.88133	-8.94142	3.2166e-13	3.43883e-12	19.6976
KRTAP5-8	-1.23351	5.1308	-8.94095	3.22298e-13	3.44335e-12	19.6957
OR2W3	-0.905696	4.21133	-8.94087	3.22417e-13	3.44335e-12	19.6953
KLF17	-3.17231	4.68268	-8.93956	3.24208e-13	3.46068e-12	19.6898
LOC400464	-2.72564	6.04212	-8.93912	3.24814e-13	3.46536e-12	19.688
MARCH2	1.86282	8.54897	8.93777	3.26672e-13	3.48338e-12	19.6823
SNORA74B	-1.04064	4.85934	-8.93582	3.29383e-13	3.51046e-12	19.6742
PRPF6	1.45562	8.806	8.93523	3.30209e-13	3.51746e-12	19.6717
TRIM26	2.42095	8.93299	8.93447	3.31277e-13	3.527e-12	19.6685
ALAS2	-1.78065	4.89374	-8.93331	3.32905e-13	3.54251e-12	19.6636
NKTR	1.63567	7.08558	8.93205	3.34688e-13	3.55964e-12	19.6584
POU3F2	-2.81404	3.1939	-8.93161	3.35318e-13	3.5645e-12	19.6565
ZFP36L1	2.10215	7.77324	8.92992	3.37725e-13	3.58824e-12	19.6494
DNTTIP1	1.62659	8.68549	8.92649	3.42677e-13	3.63898e-12	19.635
LOC613206	-1.37316	3.81582	-8.92612	3.4321e-13	3.6422e-12	19.6335
IFNAR2	1.93489	8.71099	8.92593	3.4349e-13	3.6422e-12	19.6327
CCAR2	1.89565	8.89541	8.92591	3.43511e-13	3.6422e-12	19.6326
HIST1H2BN	-1.33694	7.04058	-8.92553	3.4407e-13	3.64626e-12	19.631
KCNH4	-1.26809	5.30195	-8.92456	3.45486e-13	3.65938e-12	19.6269
RNPC3	1.85997	6.9027	8.92402	3.46282e-13	3.66593e-12	19.6247
PRM1	-1.14053	3.59985	-8.92368	3.46776e-13	3.66928e-12	19.6233
OR5P3	-1.39379	2.79835	-8.92028	3.51808e-13	3.72061e-12	19.609
FFAR3	-1.0334	4.75794	-8.91843	3.54587e-13	3.74807e-12	19.6012
LOC339059	-1.47969	5.10632	-8.91783	3.5549e-13	3.75397e-12	19.5987
SLC9A3R1	2.10672	9.85519	8.91781	3.55509e-13	3.75397e-12	19.5986
NBPF7	-1.15778	2.58291	-8.91568	3.58736e-13	3.7861e-12	19.5897
NKAIN3	-1.93971	3.87865	-8.91552	3.58981e-13	3.78675e-12	19.589
TAF10	2.4379	10.3786	8.91502	3.59741e-13	3.79283e-12	19.5869
AAMP	1.43868	8.15579	8.91445	3.60618e-13	3.80014e-12	19.5845
BAD	1.9503	8.07286	8.91323	3.62488e-13	3.81666e-12	19.5794
PTX4	-0.843897	4.62757	-8.91318	3.62557e-13	3.81666e-12	19.5792
SNORA2B	-2.22518	4.21829	-8.91144	3.65241e-13	3.84295e-12	19.5719
NMS	-1.18084	2.99525	-8.90981	3.67781e-13	3.8677e-12	19.5651
TBC1D8	2.59517	8.82118	8.90956	3.68173e-13	3.86985e-12	19.564
ATG13	1.64688	7.12197	8.90897	3.69086e-13	3.87747e-12	19.5616
ZFY-AS1	-0.918069	2.22466	-8.90837	3.70026e-13	3.88536e-12	19.559
TBX19	1.60591	6.59615	8.9082	3.70301e-13	3.88564e-12	19.5583
SCARNA16	-2.20209	6.77975	-8.90811	3.70429e-13	3.88564e-12	19.558
RHPN2	2.35221	10.903	8.90652	3.72942e-13	3.91001e-12	19.5513
LOC284798	-1.13129	4.22477	-8.90637	3.73178e-13	3.9105e-12	19.5507
LRRC8C-DT	-0.936	2.78902	-8.90492	3.75481e-13	3.93262e-12	19.5446
PER4	-1.42242	2.88572	-8.90412	3.76763e-13	3.94405e-12	19.5412
STRIP1	1.63148	8.19698	8.90295	3.78636e-13	3.96165e-12	19.5363
IL27	-0.845449	4.04651	-8.90279	3.78878e-13	3.96217e-12	19.5357
PTH2	-1.05656	5.91145	-8.9017	3.80639e-13	3.97857e-12	19.5311
OR4C12	-1.75984	3.30296	-8.9004	3.82741e-13	3.99851e-12	19.5256
TBC1D22A-AS1	-1.19085	4.08792	-8.89547	3.90831e-13	4.08095e-12	19.5049
LINC00698	-1.37479	3.38175	-8.89483	3.91897e-13	4.09002e-12	19.5022
SYT17	2.65272	8.08144	8.89299	3.94951e-13	4.1198e-12	19.4946
TMEM132D-AS1	-1.88422	3.77116	-8.89049	3.99175e-13	4.16175e-12	19.484
PIP4P1	1.51656	7.33768	8.89023	3.99603e-13	4.16257e-12	19.483
SPATA19	-1.19322	3.86573	-8.8902	3.99657e-13	4.16257e-12	19.4828
LINC00592	-1.7153	4.33141	-8.88972	4.00468e-13	4.16891e-12	19.4808
GPR15	-1.08336	2.88147	-8.8894	4.01019e-13	4.17254e-12	19.4795
APH1A	1.65654	11.3025	8.88919	4.01377e-13	4.17416e-12	19.4786
AGBL5	1.68132	7.98653	8.88885	4.01946e-13	4.17797e-12	19.4772
NUP210	1.99289	8.05502	8.88802	4.03377e-13	4.19073e-12	19.4737
KRT19	3.24716	12.8431	8.88745	4.04353e-13	4.19875e-12	19.4713
PYM1	2.01381	9.29103	8.88628	4.06359e-13	4.21746e-12	19.4664
LINC01189	-3.25321	5.15653	-8.88613	4.06607e-13	4.21791e-12	19.4658
PHBP19	-1.58282	5.33698	-8.88597	4.06884e-13	4.21866e-12	19.4651
CAGE1	-1.54528	3.02943	-8.8857	4.07355e-13	4.22141e-12	19.464
GABRB1	-2.56083	4.55774	-8.88552	4.07663e-13	4.22249e-12	19.4632
BOLA1	1.81651	7.47693	8.88529	4.08059e-13	4.22424e-12	19.4622
PGLYRP2	-1.04312	3.71875	-8.88515	4.08309e-13	4.22424e-12	19.4616
RHEX	5.34151	8.70242	8.88507	4.08447e-13	4.22424e-12	19.4613
IL36A	-1.17252	3.87231	-8.88438	4.09636e-13	4.23441e-12	19.4584
OTUD6A	-2.21972	3.09676	-8.88402	4.10267e-13	4.23881e-12	19.4569
SETD1A	1.01706	9.87647	8.88225	4.13364e-13	4.26867e-12	19.4495
SNX20	-1.0552	4.45467	-8.88024	4.16889e-13	4.30291e-12	19.4411
CASP12	-0.997083	4.38921	-8.87998	4.17349e-13	4.30379e-12	19.44
OR1D5	-1.11232	5.3362	-8.87996	4.17392e-13	4.30379e-12	19.4399
[truncated: 18,613 more rows]

## Sheet: FC=2
Tag	logFC	AveExpr	t	P.Value	adj.P.Val	B
WFDC2	5.90903	12.0268	28.7617	1.16517e-40	2.40165e-36	81.3115
SOX17	4.14164	9.75186	18.4126	1.24465e-28	1.28274e-24	54.6959
SCNN1A	5.71443	10.5636	17.6343	1.52699e-27	1.04914e-23	52.2443
KIAA0556	2.92354	7.32087	17.1698	7.05279e-27	3.6343e-23	50.7456
LSR	3.84568	9.21878	16.8067	2.37513e-26	9.79122e-23	49.5551
SNORD46	-2.89072	3.97716	-16.5747	5.20397e-26	1.78774e-22	48.7854
LOC440313	-3.37453	3.6961	-16.049	3.15229e-25	9.28213e-22	47.0164
TRIM11	2.47033	8.28683	15.8338	6.65656e-25	1.71506e-21	46.2818
CELSR1	3.69025	10.1375	15.5943	1.53937e-24	3.52551e-21	45.4573
DEFB103A	-2.32856	4.21685	-15.2943	4.44535e-24	9.16276e-21	44.4139
SNX29P2	-2.29659	4.44355	-15.2616	4.99397e-24	9.35779e-21	44.2994
KRTAP21-1	-2.83762	4.98817	-15.2322	5.54525e-24	9.52489e-21	44.1963
PPP1R16A	4.16588	8.40264	15.177	6.75197e-24	1.01944e-20	44.0025
ACP2	2.80636	8.69667	15.142	7.65134e-24	1.01944e-20	43.8794
KRTAP12-2	-2.61554	6.44893	-15.1402	7.70046e-24	1.01944e-20	43.8731
RNF31	2.3639	9.24701	15.1325	7.91334e-24	1.01944e-20	43.8462
LINC00028	-1.78118	4.78955	-15.0997	8.89897e-24	1.07897e-20	43.7306
MIR34A	-2.27777	3.92442	-15.0809	9.52098e-24	1.09026e-20	43.6641
TMEM134	2.52436	8.09692	14.8834	1.93573e-23	2.09997e-20	42.9653
TMC4	4.44537	9.50112	14.8325	2.3266e-23	2.3978e-20	42.7841
ARAP1	2.23715	8.13346	14.7694	2.92294e-23	2.86894e-20	42.5593
KLHL14	5.2238	9.41696	14.7177	3.52441e-23	3.1794e-20	42.3749
LACRT	-1.63075	4.00025	-14.7159	3.54774e-23	3.1794e-20	42.3684
CNPY3	2.35556	8.88573	14.6765	4.09287e-23	3.5151e-20	42.2276
KRTAP20-2	-2.35057	7.50372	-14.6165	5.09169e-23	4.04369e-20	42.0124
NDST2	2.72379	7.13836	14.616	5.10071e-23	4.04369e-20	42.0107
TACSTD2	6.93848	10.7053	14.5812	5.79015e-23	4.42024e-20	41.8857
LOC100129098	5.79917	8.60451	14.5566	6.33497e-23	4.4572e-20	41.7971
LINC00304	-2.00364	4.09674	-14.5555	6.35922e-23	4.4572e-20	41.7933
ARHGAP39	3.61785	8.96974	14.55	6.48729e-23	4.4572e-20	41.7737
ZNF646	2.0336	5.85162	14.5276	7.04065e-23	4.68135e-20	41.693
PPP1R35	2.42153	8.53423	14.5029	7.70702e-23	4.96429e-20	41.6038
HGS	2.54516	6.75734	14.4828	8.29456e-23	5.18083e-20	41.5314
LOC644656	3.48834	6.82134	14.4583	9.07026e-23	5.38911e-20	41.4433
CES1P1	-1.69749	4.18462	-14.4559	9.15092e-23	5.38911e-20	41.4346
FAM99A	-1.91109	4.34662	-14.4162	1.05861e-22	6.06115e-20	41.2909
ESRP2	4.09163	8.98628	14.3079	1.57529e-22	8.64471e-20	40.899
FOXK1	-1.56356	6.93483	-14.3048	1.59373e-22	8.64471e-20	40.8875
CEACAM22P	-1.87342	2.83235	-14.2761	1.7709e-22	9.35942e-20	40.7836
CNKSR1	3.09479	8.16447	14.2612	1.87142e-22	9.62059e-20	40.7292
YEATS2	2.52792	9.8524	14.2502	1.94827e-22	9.62059e-20	40.6895
PNKD	2.47376	9.72819	14.2486	1.96034e-22	9.62059e-20	40.6834
LINC00330	-2.98359	4.23062	-14.2118	2.24502e-22	1.074e-19	40.5496
KRTAP19-1	-1.98931	5.61224	-14.2061	2.29265e-22	1.074e-19	40.5289
UCP2	3.89055	10.2724	14.1883	2.44864e-22	1.12158e-19	40.464
AXIN1	2.13901	5.43694	14.0706	3.78706e-22	1.69693e-19	40.0339
EPPK1	3.50632	9.29502	14.042	4.21021e-22	1.8464e-19	39.9294
ZNF316	2.27211	7.47643	14.0317	4.3741e-22	1.87831e-19	39.8917
OR3A3	-1.5869	3.42087	-14.0225	4.5264e-22	1.90404e-19	39.858
SLC35G3	-3.69428	5.38446	-14.0128	4.69281e-22	1.93456e-19	39.8224
ADAD2	-1.49684	5.48113	-13.9882	5.14265e-22	2.07844e-19	39.732
MED25	3.24075	7.52939	13.9271	6.45642e-22	2.55922e-19	39.5076
PMS2P2	-1.5095	5.7473	-13.9047	7.02029e-22	2.73023e-19	39.4249
LOC441087	-2.73594	6.01548	-13.8991	7.16692e-22	2.73564e-19	39.4046
OTOP1	-1.76566	3.44515	-13.837	9.0396e-22	3.35423e-19	39.1755
MUC16	5.66269	10.4982	13.8348	9.11298e-22	3.35423e-19	39.1675
NUAK2	2.8052	10.1875	13.8257	9.43164e-22	3.38244e-19	39.1336
TMEM150A	2.57597	7.16229	13.8232	9.51782e-22	3.38244e-19	39.1246
OR13C4	-1.70307	3.18859	-13.7934	1.06433e-21	3.7183e-19	39.0143
PMS2P6	-2.76539	5.72889	-13.7875	1.08785e-21	3.73714e-19	38.9927
ASB11	-1.86143	4.08518	-13.7417	1.29174e-21	4.36482e-19	38.8232
PPL	5.43563	9.95709	13.724	1.38055e-21	4.58966e-19	38.7575
LINC00111	-2.00734	4.52214	-13.646	1.85088e-21	5.98632e-19	38.4682
MRGPRX1	-1.88115	4.21357	-13.6449	1.85874e-21	5.98632e-19	38.464
FBXL2	2.62827	8.80346	13.571	2.45527e-21	7.78584e-19	38.1892
SNORA38	-2.8756	4.10969	-13.561	2.55059e-21	7.96558e-19	38.1516
PTGS1	5.65003	9.55067	13.5539	2.61913e-21	8.05754e-19	38.1254
LINC00608	-2.63995	3.92292	-13.5449	2.70967e-21	8.21348e-19	38.0918
FAM83G	-1.57346	3.59089	-13.5137	3.04909e-21	9.1084e-19	37.9753
LOC440896	-2.88384	3.80298	-13.4969	3.24913e-21	9.49288e-19	37.9126
ZNF513	2.02843	6.19326	13.4952	3.26991e-21	9.49288e-19	37.9063
FRY-AS1	-2.97751	2.58187	-13.4873	3.36988e-21	9.64723e-19	37.8766
PRSS8	4.18077	8.74512	13.4788	3.47933e-21	9.8241e-19	37.845
FAM83H	3.87776	10.9175	13.4176	4.38858e-21	1.2224e-18	37.6157
LOC643441	-2.07462	3.05245	-13.4122	4.47916e-21	1.23099e-18	37.5956
DEFB108B	-3.75403	3.81567	-13.4063	4.58012e-21	1.24218e-18	37.5736
LINC00482	-1.87824	4.75879	-13.4019	4.65688e-21	1.24659e-18	37.5571
ZBTB48	2.35174	7.56326	13.3939	4.80035e-21	1.26852e-18	37.5272
KRT7	4.68448	11.1567	13.3821	5.02109e-21	1.31006e-18	37.4828
TMEM79	2.87355	7.36162	13.3716	5.22432e-21	1.34605e-18	37.4436
TARM1	-1.18156	2.87919	-13.3619	5.42022e-21	1.37078e-18	37.4072
OXER1	-1.61308	5.66926	-13.3603	5.45332e-21	1.37078e-18	37.4012
LCE3A	-2.3496	6.2284	-13.3397	5.89761e-21	1.4646e-18	37.3239
CP	5.97541	10.1261	13.3314	6.08757e-21	1.49377e-18	37.2926
ULBP3	-1.42951	4.13362	-13.3177	6.41412e-21	1.55539e-18	37.241
MELTF-AS1	3.67693	7.10204	13.2996	6.87045e-21	1.64667e-18	37.1731
BTBD9	-1.65326	5.42778	-13.2876	7.19275e-21	1.69878e-18	37.1278
SSTR3	-1.53022	3.61986	-13.2854	7.2527e-21	1.69878e-18	37.1196
SLC5A8	-1.02432	3.1384	-13.2638	7.87484e-21	1.79631e-18	37.0383
EPB42	-1.72614	3.28189	-13.2622	7.92408e-21	1.79631e-18	37.0322
LINC02580	-1.61194	4.59129	-13.262	7.93053e-21	1.79631e-18	37.0314
C14orf180	-1.80816	5.81568	-13.253	8.2068e-21	1.83868e-18	36.9975
NPIPA5	3.22796	6.4338	13.2474	8.38297e-21	1.85795e-18	36.9766
CNNM4	2.53529	7.63535	13.2394	8.6427e-21	1.89514e-18	36.9464
ZSCAN16	3.08708	8.556	13.2293	8.98444e-21	1.94934e-18	36.9081
ZNF629	2.38861	9.15789	13.211	9.63527e-21	2.06877e-18	36.839
SLC6A19	-1.52276	4.0945	-13.202	9.97012e-21	2.1186e-18	36.8053
KRT32	-1.79042	4.58349	-13.1672	1.13903e-20	2.38067e-18	36.6737
DENND2D	4.00311	9.32026	13.1662	1.14344e-20	2.38067e-18	36.6699
ELF3	4.35876	10.1367	13.1629	1.15768e-20	2.3862e-18	36.6577
ADIG	-2.04262	6.11578	-13.1547	1.19493e-20	2.43506e-18	36.6264
CLN3	2.5993	9.00889	13.1525	1.20501e-20	2.43506e-18	36.6181
LINC02687	-1.88734	4.14823	-13.1364	1.28123e-20	2.56395e-18	36.5575
LINC02537	-2.40061	4.14859	-13.1185	1.37208e-20	2.71838e-18	36.4898
MIR605	-2.17843	2.83475	-13.1161	1.38477e-20	2.71838e-18	36.4807
KRTAP3-1	-1.38172	3.61885	-13.11	1.41775e-20	2.75685e-18	36.4575
ZNF341	1.46347	5.27908	13.1018	1.46319e-20	2.81862e-18	36.4263
TTBK2	-1.91047	4.54834	-13.0776	1.60527e-20	3.04851e-18	36.3348
LINC00887	-2.19175	2.94169	-13.0765	1.61211e-20	3.04851e-18	36.3306
NOBOX	-1.43985	4.88097	-13.0723	1.63853e-20	3.07032e-18	36.3145
ESRP1	4.29297	10.7635	13.0524	1.76838e-20	3.28378e-18	36.2392
FDPSP2	-2.06312	4.12687	-13.0458	1.81404e-20	3.33848e-18	36.214
MIOX	-1.58131	4.3733	-13.0343	1.89527e-20	3.4571e-18	36.1707
LOC284600	-2.69033	5.78153	-13.0279	1.94266e-20	3.51247e-18	36.1463
C21orf62-AS1	-2.55427	4.39153	-13.0226	1.98243e-20	3.55321e-18	36.1263
TMEM125	4.00213	9.266	13.0132	2.05602e-20	3.64428e-18	36.0903
TAOK2	1.81941	6.20188	13.0116	2.06861e-20	3.64428e-18	36.0842
MCM9	2.75581	7.04086	12.9988	2.17316e-20	3.79602e-18	36.0355
ST14	3.44802	9.52004	12.9854	2.28788e-20	3.96284e-18	35.9847
PTP4A3	3.53829	9.67297	12.9816	2.32147e-20	3.98751e-18	35.9703
SIPA1	2.49007	7.43064	12.9776	2.35711e-20	4.01527e-18	35.9552
LOC100049716	3.95642	7.84848	12.9577	2.54545e-20	4.30056e-18	35.8793
KRTAP5-5	-1.60938	5.00738	-12.952	2.60206e-20	4.36045e-18	35.8575
DEFA5	-2.01856	3.19482	-12.9465	2.65766e-20	4.41771e-18	35.8366
LINC01443	-1.98161	3.7621	-12.9377	2.74908e-20	4.53312e-18	35.8032
MIR199A2	-1.9208	3.58621	-12.9255	2.88139e-20	4.71007e-18	35.7568
SLC25A51P4	-2.32646	3.72671	-12.9236	2.90209e-20	4.71007e-18	35.7497
R3HDML	-2.8226	4.47553	-12.9187	2.95752e-20	4.76252e-18	35.731
RHAG	-1.98686	3.41431	-12.913	3.0232e-20	4.83055e-18	35.7093
CXXC5	2.89936	9.00854	12.8987	3.19495e-20	5.0169e-18	35.6547
RPSAP15	-1.8584	5.10756	-12.8981	3.2027e-20	5.0169e-18	35.6523
PRAC1	-1.78527	4.51158	-12.8973	3.21284e-20	5.0169e-18	35.6492
SNORD8	-2.50644	5.94278	-12.8896	3.30982e-20	5.12576e-18	35.6198
VSX1	-2.37138	3.49087	-12.886	3.35536e-20	5.12576e-18	35.6063
LOC286177	-1.94882	3.31491	-12.8859	3.35716e-20	5.12576e-18	35.6057
SART1	-2.01735	6.06614	-12.8773	3.47057e-20	5.23004e-18	35.5729
TMEM185B	2.0761	6.54475	12.8769	3.4762e-20	5.23004e-18	35.5713
MIR571	-2.0022	4.86395	-12.8693	3.57856e-20	5.34502e-18	35.5426
EFNA1	2.8364	8.86774	12.8468	3.90484e-20	5.7904e-18	35.4564
ARFIP2	1.78237	8.72867	12.8203	4.32632e-20	6.36957e-18	35.3551
METTL21C	-1.46448	3.24206	-12.8104	4.49385e-20	6.56931e-18	35.3175
C11orf53	-1.89632	6.54258	-12.7941	4.78661e-20	6.89488e-18	35.2552
LOC340512	-1.8096	3.05228	-12.7936	4.79593e-20	6.89488e-18	35.2532
TRIM40	-1.43789	4.12245	-12.7925	4.81692e-20	6.89488e-18	35.2489
EPB41L5	2.91598	7.05391	12.7893	4.87734e-20	6.93322e-18	35.2366
KRT8	3.19504	10.9415	12.7867	4.92691e-20	6.95572e-18	35.2266
ECEL1P2	-1.29562	5.29389	-12.7797	5.0621e-20	7.09796e-18	35.1999
LOC100506175	-2.14613	4.56051	-12.7745	5.1644e-20	7.14974e-18	35.1801
CLDN3	3.04574	9.21901	12.774	5.1742e-20	7.14974e-18	35.1782
LOC100507506	-2.03609	4.78744	-12.7726	5.20309e-20	7.14974e-18	35.1727
LINC01160	-1.92491	4.25145	-12.7677	5.30251e-20	7.23811e-18	35.154
RAP1GAP	3.2491	7.54685	12.7508	5.66231e-20	7.67718e-18	35.0891
MRGPRE	-1.83048	5.79148	-12.7491	5.69867e-20	7.67718e-18	35.0828
ZNF767P	2.54546	7.72502	12.7316	6.09988e-20	8.16434e-18	35.0155
THEM5	-1.6445	3.14473	-12.7223	6.32413e-20	8.40987e-18	34.9799
HOXB2	4.86176	8.0168	12.7196	6.39071e-20	8.44393e-18	34.9695
EPCAM	5.1248	10.913	12.7121	6.57922e-20	8.63764e-18	34.9408
TSC2	2.92139	8.94636	12.6973	6.9679e-20	9.09003e-18	34.884
GAS8-AS1	-2.04183	4.44904	-12.678	7.50976e-20	9.73529e-18	34.81
LINC00906	-1.6978	3.61899	-12.663	7.96054e-20	1.02552e-17	34.7524
PLEKHD1	-1.91347	4.3428	-12.659	8.08735e-20	1.03115e-17	34.7368
SCAF1	2.14587	6.37332	12.6575	8.13272e-20	1.03115e-17	34.7312
ATXN2	2.03705	8.39353	12.6563	8.17195e-20	1.03115e-17	34.7265
GOLGA6L9	-3.28158	5.57318	-12.6553	8.20434e-20	1.03115e-17	34.7226
LOC150935	-2.40413	4.22573	-12.6474	8.45844e-20	1.05664e-17	34.6924
C9orf62	-1.64636	4.90034	-12.6385	8.75646e-20	1.08556e-17	34.6582
CACNA1S	-1.57425	3.83832	-12.6374	8.79531e-20	1.08556e-17	34.6538
LINC01299	-2.34567	4.19767	-12.6247	9.24105e-20	1.13379e-17	34.6049
SNORD87	2.38326	9.11993	12.6174	9.50526e-20	1.1593e-17	34.5771
OR6W1P	-1.29916	3.23779	-12.6111	9.74123e-20	1.18107e-17	34.5528
QPCTL	-1.99661	4.91471	-12.6082	9.85173e-20	1.18107e-17	34.5417
ACER1	-1.43663	2.79197	-12.6081	9.85566e-20	1.18107e-17	34.5413
CCDC177	-2.51053	4.15862	-12.5909	1.05385e-19	1.2556e-17	34.4751
KRTAP20-1	-2.08949	2.84272	-12.5775	1.11056e-19	1.31556e-17	34.4232
TRPT1	1.88104	7.91627	12.5759	1.11751e-19	1.31624e-17	34.4171
CRACR2A	-1.04559	3.64782	-12.574	1.12562e-19	1.31826e-17	34.4099
KLK15	-1.63963	3.87066	-12.5522	1.22591e-19	1.42759e-17	34.3255
AP1M2	3.79863	8.55821	12.5449	1.26094e-19	1.46014e-17	34.2977
UBXN11	2.63909	8.48778	12.5392	1.28944e-19	1.48481e-17	34.2756
MIR1-1HG-AS1	-1.89069	5.09098	-12.53	1.3366e-19	1.53055e-17	34.2401
UNC80	-1.18571	3.06053	-12.517	1.40619e-19	1.60135e-17	34.1899
OR51L1	-1.36422	3.1425	-12.5121	1.43321e-19	1.62315e-17	34.1711
LAMB3	4.26649	8.98946	12.5025	1.48823e-19	1.67625e-17	34.1338
RNF44	2.36259	9.54252	12.5003	1.5013e-19	1.68179e-17	34.1252
RFX1	2.39907	8.33876	12.4986	1.51128e-19	1.68381e-17	34.1186
FJX1	2.64975	9.19342	12.4903	1.56087e-19	1.72162e-17	34.0867
PTPN6	2.89333	9.0326	12.4901	1.56192e-19	1.72162e-17	34.0861
RETN	-1.68866	5.5746	-12.4824	1.60994e-19	1.76511e-17	34.0561
LOC390705	-1.59631	4.97224	-12.4794	1.62855e-19	1.77606e-17	34.0448
RPL23AP53	-3.0777	6.00444	-12.469	1.69656e-19	1.8405e-17	34.0043
NLRP5	-1.57883	3.64166	-12.4673	1.708e-19	1.84321e-17	33.9977
RHOT2	2.20823	8.08593	12.4651	1.72272e-19	1.84941e-17	33.9892
IQCF6	-1.50807	4.83656	-12.4617	1.74565e-19	1.86432e-17	33.9761
CLDN4	3.6909	9.5419	12.4466	1.85181e-19	1.96484e-17	33.9177
GIP	-1.64443	4.21815	-12.4456	1.85884e-19	1.96484e-17	33.914
SNORA47	-1.80466	5.29746	-12.4418	1.88678e-19	1.9842e-17	33.8992
SLC6A18	-1.65186	4.12166	-12.4381	1.91484e-19	2.00349e-17	33.8846
PRKCD	2.67601	8.68053	12.4349	1.93851e-19	2.01801e-17	33.8725
C16orf78	-1.4605	4.81148	-12.4236	2.02648e-19	2.09898e-17	33.8286
LYPD4	-1.82883	3.29884	-12.409	2.14535e-19	2.211e-17	33.7722
CEACAM20	-1.2691	3.9336	-12.404	2.18798e-19	2.24371e-17	33.7528
FLJ42102	-2.15558	3.32359	-12.4013	2.2115e-19	2.25661e-17	33.7422
ZNF282	2.54531	8.23119	12.3969	2.25016e-19	2.28474e-17	33.7251
PVALEF	-1.77624	6.18949	-12.3955	2.26268e-19	2.2862e-17	33.7196
GP9	-1.69677	6.72416	-12.3753	2.44877e-19	2.46215e-17	33.6414
ZNF579	1.89647	7.8189	12.372	2.48091e-19	2.48236e-17	33.6285
MED16	-1.29827	5.39751	-12.3657	2.54318e-19	2.52904e-17	33.604
TYW5	1.88572	5.50371	12.3648	2.55211e-19	2.52904e-17	33.6006
TFDP3	-1.9667	4.2293	-12.3581	2.61951e-19	2.58342e-17	33.5748
OC90	-1.52295	4.30195	-12.3445	2.7633e-19	2.71224e-17	33.5219
MIR449B	-2.5365	6.2772	-12.3419	2.79141e-19	2.72685e-17	33.5119
MAL2	4.89042	10.8698	12.3401	2.81184e-19	2.73385e-17	33.5047
C9orf106	-1.50142	3.81538	-12.333	2.89129e-19	2.7979e-17	33.4772
PLET1	-1.48572	2.98323	-12.3221	3.01737e-19	2.90626e-17	33.435
LOC401589	-3.83245	4.26676	-12.3187	3.05859e-19	2.93202e-17	33.4215
ASB16	-1.813	5.32949	-12.3175	3.07257e-19	2.93202e-17	33.417
PLXNB1	2.52232	8.73624	12.3094	3.17203e-19	3.01299e-17	33.3855
TRAF3IP1	2.25643	8.95413	12.3032	3.25054e-19	3.0734e-17	33.3614
FLJ43315	-3.86664	3.62601	-12.2904	3.41884e-19	3.21777e-17	33.3114
CFB	5.39305	11.0012	12.285	3.49153e-19	3.27125e-17	33.2906
QRFP	-1.56064	5.99092	-12.2795	3.56852e-19	3.32825e-17	33.2691
LINC00544	-1.54763	3.74403	-12.2762	3.61428e-19	3.35575e-17	33.2565
NMRK2	-1.39932	3.86428	-12.2618	3.82611e-19	3.5365e-17	33.2001
LINC01704	-1.42709	3.21029	-12.2595	3.86045e-19	3.54185e-17	33.1913
STK36	2.30702	10.2428	12.2591	3.86627e-19	3.54185e-17	33.1898
OTOS	-1.98187	6.13523	-12.253	3.95959e-19	3.61129e-17	33.1662
CLEC19A	-1.57135	4.00167	-12.2507	3.99574e-19	3.61896e-17	33.1572
LINC00683	-2.49611	3.88933	-12.2502	4.00457e-19	3.61896e-17	33.155
LOC654780	-2.77266	6.51493	-12.2492	4.02067e-19	3.61896e-17	33.1511
LOC401040	-1.72172	3.25839	-12.248	4.03846e-19	3.61916e-17	33.1467
INSC	-2.34286	3.89729	-12.2431	4.11696e-19	3.67354e-17	33.1277
NUTF2P4	-1.32169	4.29428	-12.2406	4.15849e-19	3.6946e-17	33.1177
GAA	2.48381	8.21656	12.228	4.37037e-19	3.86618e-17	33.0686
C14orf93	2.14148	7.36624	12.2158	4.58482e-19	4.02356e-17	33.0212
RPLP0P2	-1.35858	2.93138	-12.2157	4.58731e-19	4.02356e-17	33.0207
GNG10	-1.61261	6.09096	-12.2139	4.61906e-19	4.03424e-17	33.0139
PATZ1	2.00477	8.78276	12.2087	4.71619e-19	4.08705e-17	32.9933
IRF6	3.22539	7.59595	12.2085	4.71919e-19	4.08705e-17	32.9927
DISP1	2.41267	8.69035	12.2065	4.75577e-19	4.10151e-17	32.985
OR10G9	-1.74919	4.65191	-12.1969	4.941e-19	4.23384e-17	32.9472
LINC02691	-1.61129	4.99018	-12.1964	4.9503e-19	4.23384e-17	32.9454
PDYN-AS1	-1.40401	3.95136	-12.1947	4.98233e-19	4.24362e-17	32.939
TBX6	-1.55531	4.81837	-12.1886	5.10552e-19	4.33066e-17	32.9148
LOC442132	-2.68822	4.59314	-12.1817	5.24615e-19	4.43171e-17	32.888
MAP11	2.60976	7.90916	12.1741	5.4052e-19	4.54743e-17	32.8584
CCDC187	-1.72154	6.11172	-12.1712	5.46806e-19	4.58161e-17	32.847
SPACA3	-1.48628	6.55475	-12.1562	5.80127e-19	4.81622e-17	32.7885
LINC01226	-1.80474	4.47337	-12.1556	5.81577e-19	4.81622e-17	32.786
FBXO40	-2.01728	3.06549	-12.1555	5.81815e-19	4.81622e-17	32.7856
MECOM	3.52385	8.83868	12.1426	6.12225e-19	5.04767e-17	32.7352
SNORD53	-1.55405	2.7018	-12.1414	6.14923e-19	5.04972e-17	32.7309
B3GNT6	-1.77755	4.53949	-12.1308	6.41395e-19	5.2462e-17	32.6892
BRPF1	1.62424	8.23414	12.1262	6.53228e-19	5.32188e-17	32.6711
LOC100505915	-3.51346	5.52826	-12.1223	6.63304e-19	5.36909e-17	32.656
ZNF606	2.72286	7.02441	12.1219	6.64233e-19	5.36909e-17	32.6546
SAP30L	1.90641	8.23278	12.1148	6.8314e-19	5.4924e-17	32.6268
SDHAF4	3.48435	7.0572	12.1133	6.87415e-19	5.4924e-17	32.6206
NXF5	-1.6687	3.94897	-12.1132	6.87482e-19	5.4924e-17	32.6205
FSCN3	-1.25587	2.82809	-12.1094	6.9791e-19	5.54398e-17	32.6057
LOC284912	-1.44819	5.18992	-12.1086	7.00125e-19	5.54398e-17	32.6025
KCTD5	-1.01489	4.93211	-12.1079	7.02008e-19	5.54398e-17	32.5999
DUX1	-1.75508	5.91447	-12.1065	7.0611e-19	5.5463e-17	32.5941
MYH14	3.68683	8.68597	12.105	7.10261e-19	5.5463e-17	32.5883
LINC00355	-1.63141	3.10896	-12.104	7.12927e-19	5.5463e-17	32.5846
GPR142	-1.60954	5.29404	-12.104	7.13064e-19	5.5463e-17	32.5844
GOLGA6L2	-2.4518	3.50662	-12.103	7.15926e-19	5.54762e-17	32.5804
LINC00656	-1.57823	4.43096	-12.0957	7.36831e-19	5.68823e-17	32.552
TBX5	-2.41616	3.88238	-12.0887	7.57592e-19	5.82657e-17	32.5245
DPYSL4	-1.17604	4.54358	-12.0877	7.60405e-19	5.82657e-17	32.5208
FFAR2	-1.36749	4.92837	-12.0843	7.70962e-19	5.88558e-17	32.5072
LIM2	-1.29773	3.29214	-12.0756	7.97971e-19	6.06929e-17	32.4731
KRTAP6-1	-1.89352	5.75144	-12.0729	8.06302e-19	6.11011e-17	32.4629
CORO2A	2.95698	8.06554	12.0671	8.25037e-19	6.22918e-17	32.4401
LZTS3	2.72757	8.48915	12.0559	8.62529e-19	6.48849e-17	32.3962
BTF3P9	-2.82183	5.45034	-12.0545	8.67249e-19	6.50027e-17	32.3908
MIR4453HG	2.62676	7.00159	12.0474	8.9198e-19	6.66141e-17	32.363
FRMPD3	-1.17307	4.34758	-12.0432	9.0724e-19	6.75092e-17	32.3462
NUMA1	1.85485	10.1963	12.0415	9.13252e-19	6.7712e-17	32.3397
NTN3	-1.23809	4.84287	-12.0368	9.30283e-19	6.87276e-17	32.3214
ELOA2	-1.45745	4.49448	-12.0356	9.34748e-19	6.87731e-17	32.3166
TMCO6	2.46606	7.79275	12.0349	9.37572e-19	6.87731e-17	32.3137
ACTR1B	1.67059	9.40708	12.0267	9.68332e-19	7.07775e-17	32.2817
LINC00574	-2.09902	4.34039	-12.0236	9.80471e-19	7.14116e-17	32.2694
LINC01432	-1.50228	4.54953	-12.022	9.86582e-19	7.16036e-17	32.2633
LINC01951	-2.98971	3.02459	-12.0176	1.00405e-18	7.26154e-17	32.2459
COG4	2.43131	8.9555	12.0165	1.00835e-18	7.26716e-17	32.2417
PPP1R9A	2.50647	7.49233	12.0138	1.01931e-18	7.32056e-17	32.231
PRSS30P	-1.82887	6.49411	-12.0129	1.02292e-18	7.321e-17	32.2275
LINC01433	-1.5183	5.59226	-12.0077	1.04428e-18	7.43681e-17	32.207
MOGS	2.28001	8.73667	12.0072	1.04632e-18	7.43681e-17	32.2051
PDPK2P	-1.90581	5.13321	-11.9987	1.08204e-18	7.6643e-17	32.1719
RTP5	-1.87101	5.13632	-11.9947	1.09969e-18	7.76262e-17	32.1559
OR7D4	-2.10535	4.37853	-11.9926	1.10889e-18	7.8008e-17	32.1476
SLC7A5P2	-3.19552	6.83725	-11.9822	1.15539e-18	8.1003e-17	32.107
SLC2A7	-1.46747	3.26277	-11.9809	1.16123e-18	8.11368e-17	32.102
LOC407835	-1.38467	5.04754	-11.9791	1.16979e-18	8.14584e-17	32.0948
OR4K2	-2.95972	3.31398	-11.9762	1.18339e-18	8.21279e-17	32.0833
KRTAP10-8	-1.97601	7.12696	-11.9753	1.18755e-18	8.21402e-17	32.0799
ZNF839	1.97672	7.04336	11.9505	1.31057e-18	9.02742e-17	31.9823
IL17REL	-1.2643	4.00321	-11.9498	1.31391e-18	9.02742e-17	31.9798
PLAGL2	2.61501	8.32789	11.9485	1.32109e-18	9.0466e-17	31.9744
MIR137HG	-1.87482	4.36804	-11.9463	1.33245e-18	9.09419e-17	31.966
LOC344967	-1.30755	5.08537	-11.9412	1.35993e-18	9.22067e-17	31.9458
GTF2H4	1.73908	7.89896	11.9299	1.42232e-18	9.611e-17	31.9014
OR52L1	-1.37998	4.66755	-11.9291	1.42682e-18	9.611e-17	31.8983
REC8	4.03574	9.26393	11.9254	1.44799e-18	9.7218e-17	31.8837
RFPL4A	-1.73522	5.6317	-11.915	1.50926e-18	1.01003e-16	31.8427
LINC00029	-1.59866	3.57242	-11.9119	1.52759e-18	1.01898e-16	31.8308
SPRED3	-1.188	5.35283	-11.9027	1.58454e-18	1.05356e-16	31.7945
TRIM38	2.51868	8.0695	11.9007	1.59742e-18	1.05871e-16	31.7865
ARHGEF5	3.39218	8.63813	11.883	1.71381e-18	1.12917e-16	31.717
CIDEA	-1.87952	4.88481	-11.8829	1.71468e-18	1.12917e-16	31.7165
LINC00445	-2.19037	4.76675	-11.8806	1.73084e-18	1.13618e-16	31.7072
ATP4A	-1.6477	4.28718	-11.8782	1.74688e-18	1.14307e-16	31.6981
MEN1	2.37761	8.70782	11.8754	1.76694e-18	1.15254e-16	31.6868
DDR1	1.86846	9.73131	11.8682	1.8184e-18	1.18236e-16	31.6584
PTPRF	2.60181	9.32442	11.8602	1.87709e-18	1.21669e-16	31.6269
LINC02370	-1.47666	4.84621	-11.8592	1.8847e-18	1.21779e-16	31.6229
OR5AK2	-2.25603	3.56643	-11.853	1.93141e-18	1.24407e-16	31.5987
MRGPRG	-1.67366	4.70468	-11.8373	2.05623e-18	1.32034e-16	31.5367
MST1	4.70704	8.661	11.8336	2.08668e-18	1.33574e-16	31.5222
LINC01082	-1.94759	4.47682	-11.8322	2.09848e-18	1.33913e-16	31.5166
KREMEN1	-1.82885	5.54583	-11.831	2.10896e-18	1.34166e-16	31.5117
LOC284191	-1.92501	3.29929	-11.8275	2.1383e-18	1.35614e-16	31.498
KRTAP21-2	-1.1533	2.8254	-11.8206	2.1976e-18	1.38947e-16	31.471
KRTAP15-1	-1.67135	3.15337	-11.8198	2.20541e-18	1.39015e-16	31.4675
ADAM7	-1.25812	4.05358	-11.8183	2.2186e-18	1.3942e-16	31.4616
SEPHS1P1	-1.95214	4.87233	-11.8084	2.30805e-18	1.446e-16	31.4224
LINC01118	-1.10241	3.96537	-11.8073	2.31822e-18	1.44664e-16	31.4181
LINC00687	-1.45929	3.16368	-11.8062	2.32829e-18	1.44664e-16	31.4138
PI4KB	1.289	7.2149	11.8054	2.33543e-18	1.44664e-16	31.4108
C1orf68	-1.46385	3.34924	-11.8052	2.33714e-18	1.44664e-16	31.4101
CD24	4.50042	9.78047	11.8001	2.38538e-18	1.47208e-16	31.3898
SNORD67	-1.57069	4.61638	-11.7968	2.41701e-18	1.48499e-16	31.3768
NSD1	1.74928	8.12224	11.7961	2.42352e-18	1.48499e-16	31.3741
PABPN1L	-1.4124	5.28507	-11.7957	2.42791e-18	1.48499e-16	31.3724
LINC01999	-1.47626	4.11906	-11.7928	2.45578e-18	1.49759e-16	31.3611
DBI	-1.43659	6.30049	-11.7861	2.52269e-18	1.53386e-16	31.3345
LINC01599	-1.5398	4.86275	-11.78	2.58487e-18	1.56704e-16	31.3104
BCL2L1	1.73897	7.11761	11.7773	2.61278e-18	1.57634e-16	31.2997
TTLL11-IT1	-1.7303	4.62728	-11.777	2.6155e-18	1.57634e-16	31.2987
LOC285804	-1.54008	6.10885	-11.7742	2.64481e-18	1.58935e-16	31.2877
IFT172	2.5003	9.00806	11.7709	2.68035e-18	1.60603e-16	31.2745
VPREB1	-1.29872	5.06417	-11.7651	2.74321e-18	1.63893e-16	31.2516
ZNF213	1.66811	7.66729	11.7603	2.79612e-18	1.66486e-16	31.2326
TPSG1	-1.19334	5.98714	-11.7597	2.80276e-18	1.66486e-16	31.2303
PRDM14	-2.51793	3.76593	-11.7582	2.81979e-18	1.67016e-16	31.2243
OACYLP	-1.63879	4.23127	-11.7464	2.95568e-18	1.74563e-16	31.1777
ARGFX	-2.25081	3.43091	-11.7394	3.04009e-18	1.79035e-16	31.1499
TCF23	-1.23113	5.07011	-11.7311	3.14233e-18	1.83983e-16	31.1171
OR1F2P	-1.75846	4.39385	-11.7305	3.15002e-18	1.83983e-16	31.1147
NUTM2A	2.41792	5.61758	11.7299	3.15763e-18	1.83983e-16	31.1123
FUT6	-2.04688	6.4992	-11.7297	3.15981e-18	1.83983e-16	31.1117
REXO1L1P	-1.19495	4.90343	-11.7239	3.23442e-18	1.87797e-16	31.0886
CTBP1-AS	-2.97844	4.78039	-11.7026	3.52173e-18	2.03904e-16	31.0044
DEF6	2.51495	7.23589	11.6949	3.6327e-18	2.0974e-16	30.9737
SMIM34A	-1.6574	3.7567	-11.6897	3.70941e-18	2.13571e-16	30.953
FAM230I	-2.17728	5.73268	-11.6889	3.7213e-18	2.13658e-16	30.9498
LOC100286986	-1.05325	4.47444	-11.6794	3.86526e-18	2.21308e-16	30.9123
MTNR1B	-1.74631	4.79401	-11.675	3.93324e-18	2.24576e-16	30.895
STPG4	-1.73503	4.24653	-11.6739	3.9507e-18	2.2495e-16	30.8906
MIR524	-2.22739	3.45518	-11.6717	3.98532e-18	2.26296e-16	30.882
LINC02092	-3.18383	5.89643	-11.6667	4.06724e-18	2.29701e-16	30.8619
LOC285095	-1.77761	5.20628	-11.6666	4.06758e-18	2.29701e-16	30.8618
NADSYN1	2.15356	9.78946	11.6637	4.11498e-18	2.31743e-16	30.8503
TREML3P	-1.76953	4.21441	-11.6542	4.27591e-18	2.4015e-16	30.8124
FLJ38576	-1.36102	4.37925	-11.6532	4.292e-18	2.40398e-16	30.8086
LOC441239	-1.26619	5.52163	-11.6514	4.32411e-18	2.41541e-16	30.8013
OR6F1	-1.57018	3.87104	-11.6467	4.40622e-18	2.45462e-16	30.7827
CRAMP1	2.47173	6.98982	11.6401	4.5249e-18	2.50717e-16	30.7564
LOC729681	-1.75585	4.17748	-11.6397	4.53125e-18	2.50717e-16	30.755
BCAM	3.30656	8.83694	11.6394	4.53704e-18	2.50717e-16	30.7537
COL6A4P2	-1.89373	5.0402	-11.633	4.65569e-18	2.56586e-16	30.7282
LOC100507403	-1.61324	4.17683	-11.6299	4.71294e-18	2.58374e-16	30.7161
LINC00862	-2.66484	4.15432	-11.6299	4.7132e-18	2.58374e-16	30.716
LRRC30	-1.76823	4.39803	-11.6227	4.85077e-18	2.64508e-16	30.6875
H1FOO	-1.62003	5.95714	-11.6198	4.90882e-18	2.66967e-16	30.6758
MIGA2	2.12527	6.74005	11.6142	5.01931e-18	2.72258e-16	30.6537
FUNDC2P2	-1.11958	2.58893	-11.6005	5.30382e-18	2.86698e-16	30.5992
LIMK2	2.86578	8.94122	11.6	5.31335e-18	2.86698e-16	30.5974
C11orf80	2.13994	7.33265	11.5903	5.52378e-18	2.97274e-16	30.559
KCNV2	-1.32354	4.62648	-11.5752	5.87124e-18	3.14817e-16	30.4986
LINC02318	-1.73575	2.85145	-11.5748	5.88028e-18	3.14817e-16	30.4971
PARS2	2.49891	7.65366	11.5737	5.9054e-18	3.15342e-16	30.4929
CHRNA2	-1.34178	4.29895	-11.5723	5.93989e-18	3.16364e-16	30.4871
INTS3	2.58662	9.8699	11.5686	6.02773e-18	3.20216e-16	30.4726
SHROOM3	3.27914	8.58726	11.5678	6.04619e-18	3.2037e-16	30.4696
TMEM115	1.49719	9.81093	11.5569	6.31741e-18	3.33883e-16	30.4261
LOC389602	-3.15771	6.12677	-11.5504	6.48659e-18	3.41948e-16	30.4
ZNF483	-2.14422	3.91587	-11.5448	6.63416e-18	3.48835e-16	30.3777
MYMK	-1.25475	4.19239	-11.5413	6.72706e-18	3.5282e-16	30.364
SMTNL1	-1.43283	4.37886	-11.5406	6.74596e-18	3.52913e-16	30.3612
KRTAP10-7	-2.14909	5.82445	-11.5393	6.78038e-18	3.53815e-16	30.3561
LPAR2	3.07724	8.67277	11.532	6.9846e-18	3.63552e-16	30.3268
IGF2BP2-AS1	-1.80898	3.46933	-11.5296	7.05122e-18	3.66095e-16	30.3174
MYL2	-1.32684	4.76346	-11.5248	7.1889e-18	3.72306e-16	30.2982
MEIS1	3.41639	10.2117	11.5223	7.26098e-18	3.75096e-16	30.2884
PNMA6E	-1.08487	4.48825	-11.5119	7.57083e-18	3.90125e-16	30.247
SHOX	-1.8022	2.53984	-11.5107	7.60956e-18	3.91143e-16	30.242
LINC01622	-2.55026	4.19168	-11.5011	7.90644e-18	4.04437e-16	30.2041
ZBTB5	2.20521	7.6244	11.5011	7.90744e-18	4.04437e-16	30.204
PDE9A	3.89213	8.33432	11.5005	7.92705e-18	4.04437e-16	30.2015
LOC641746	-1.41233	6.00124	-11.4924	8.19022e-18	4.1559e-16	30.1692
PLXNB2	2.73294	8.82323	11.4919	8.20614e-18	4.1559e-16	30.1673
HIST1H4A	-2.46721	4.72469	-11.4889	8.30475e-18	4.19413e-16	30.1555
HID1	3.11091	8.4883	11.4884	8.32233e-18	4.19413e-16	30.1534
ASTN2-AS1	-1.93865	3.86647	-11.4829	8.51014e-18	4.27288e-16	30.1313
SIX4	3.8397	9.02891	11.4826	8.52006e-18	4.27288e-16	30.1301
LINC01907	-1.4738	3.88912	-11.4772	8.70555e-18	4.35531e-16	30.1088
LOC158434	-3.42789	4.16803	-11.4763	8.73678e-18	4.36035e-16	30.1053
JUP	2.28862	10.5601	11.4745	8.80199e-18	4.38228e-16	30.0979
CXCL16	3.2215	8.82632	11.4718	8.89657e-18	4.4187e-16	30.0873
KCNH6	-1.77226	4.5947	-11.4711	8.92254e-18	4.42095e-16	30.0844
PLA2G2F	-1.21059	4.22778	-11.4696	8.97799e-18	4.43775e-16	30.0783
KRTAP19-2	-1.46913	5.48407	-11.468	9.03555e-18	4.45552e-16	30.072
BAIAP2L1	2.44196	8.3625	11.4652	9.13685e-18	4.49472e-16	30.061
RTKN	2.5252	9.42675	11.4641	9.17748e-18	4.50396e-16	30.0566
MTRNR2L1	-1.33614	3.88442	-11.4528	9.60548e-18	4.69166e-16	30.0115
RNF216P1	-2.14228	5.49997	-11.4509	9.68069e-18	4.71722e-16	30.0037
RUFY1	1.98429	7.78112	11.446	9.87167e-18	4.79893e-16	29.9844
NAV2-AS4	-1.7709	2.95093	-11.4434	9.97698e-18	4.83872e-16	29.9739
PLA2G4E	-1.09628	3.49282	-11.4406	1.00893e-17	4.86933e-16	29.9628
GGT6	4.15604	8.21661	11.4404	1.01e-17	4.86933e-16	29.9618
KRTAP7-1	-1.27824	3.72131	-11.4401	1.0111e-17	4.86933e-16	29.9607
MIR365B	-1.20752	4.55022	-11.4386	1.01717e-17	4.87611e-16	29.9548
LINC02184	-1.2877	4.3858	-11.4386	1.01724e-17	4.87611e-16	29.9547
LINC02579	-1.2857	4.11408	-11.4325	1.04274e-17	4.98675e-16	29.9302
SLC9A5	-1.61861	5.44908	-11.4308	1.04956e-17	5.00776e-16	29.9238
ZNF76	1.65309	8.26008	11.4247	1.0758e-17	5.12108e-16	29.8993
XRCC6P3	-1.94007	5.17864	-11.4218	1.08857e-17	5.16994e-16	29.8876
C15orf32	-2.43724	4.49396	-11.4196	1.09818e-17	5.2036e-16	29.8789
RNU12	-1.54226	4.21125	-11.419	1.10102e-17	5.20509e-16	29.8764
CRABP2	4.97753	9.52839	11.4159	1.11482e-17	5.25826e-16	29.8641
ZNF256	3.16901	7.299	11.4136	1.12512e-17	5.28375e-16	29.8549
HOMER2	3.66368	7.83414	11.4136	1.12535e-17	5.28375e-16	29.8548
OCEL1	2.38466	7.37908	11.4114	1.1352e-17	5.31788e-16	29.8461
TSPAN16	-2.44836	4.73609	-11.4076	1.15255e-17	5.38693e-16	29.8311
THRAP3	1.47045	8.97136	11.4064	1.15839e-17	5.40199e-16	29.8261
SUGP1	1.93026	9.70092	11.3994	1.19125e-17	5.54269e-16	29.7984
KRTAP26-1	-1.41182	4.60086	-11.3946	1.21477e-17	5.63936e-16	29.7791
TCEA2	2.18333	7.66795	11.3922	1.22649e-17	5.681e-16	29.7696
CPLX3	-1.96499	3.61705	-11.3876	1.24942e-17	5.77422e-16	29.7512
GRHL1	3.88364	7.01804	11.3868	1.25369e-17	5.78099e-16	29.7479
ZNF843	-1.62018	5.61814	-11.3822	1.27743e-17	5.87732e-16	29.7293
LOC651337	-1.64692	6.16652	-11.379	1.29366e-17	5.92552e-16	29.7168
FOLR1	4.14136	9.26234	11.3778	1.29993e-17	5.94106e-16	29.712
MAPK8IP3	2.50409	7.94591	11.377	1.30433e-17	5.94796e-16	29.7087
BSX	-1.42297	5.35605	-11.3699	1.34234e-17	6.10778e-16	29.6802
OR7C2	-1.55383	3.52739	-11.3683	1.35095e-17	6.13345e-16	29.6739
CHPF2	2.11638	6.91661	11.3621	1.38548e-17	6.27638e-16	29.6489
DLGAP2-AS1	-1.79378	3.5294	-11.3614	1.38925e-17	6.27964e-16	29.6463
SNORD45B	-3.91098	5.20279	-11.3573	1.41254e-17	6.37098e-16	29.6298
HSP90AB6P	-1.25105	4.23169	-11.3536	1.43333e-17	6.45061e-16	29.6153
CCDC36	-1.28789	4.63113	-11.35	1.45472e-17	6.5326e-16	29.6007
TMPRSS3	4.21153	7.56077	11.3494	1.45841e-17	6.53497e-16	29.5982
HSP90AA4P	-1.74315	3.66421	-11.3478	1.46735e-17	6.56073e-16	29.5921
ZNF749	2.57035	6.1412	11.3463	1.47673e-17	6.58841e-16	29.5858
MUSK	-1.68961	4.11884	-11.3456	1.48089e-17	6.59267e-16	29.583
LPAL2	-2.02075	3.38615	-11.3413	1.50665e-17	6.6929e-16	29.566
C18orf12	-1.84673	3.2767	-11.3381	1.52619e-17	6.75104e-16	29.5532
TPD52L3	-1.34064	4.32237	-11.3376	1.52917e-17	6.75104e-16	29.5513
TEX37	-1.23364	2.80099	-11.3376	1.52956e-17	6.75104e-16	29.551
LINC02685	-1.2395	4.04615	-11.3354	1.54276e-17	6.79472e-16	29.5425
CELSR2	3.46714	9.61975	11.3347	1.54735e-17	6.79673e-16	29.5396
NPAP1	-1.30258	4.00849	-11.3343	1.54981e-17	6.79673e-16	29.538
OCSTAMP	-1.20498	3.14617	-11.3247	1.61146e-17	7.05212e-16	29.4994
PCDHGA8	-1.60536	4.16549	-11.318	1.65549e-17	7.22942e-16	29.4727
ZNF142	2.01748	7.87296	11.316	1.66919e-17	7.27386e-16	29.4646
LAMC2	3.3599	8.09894	11.3054	1.74184e-17	7.57441e-16	29.4224
GPX5	-1.72207	3.06621	-11.3048	1.74615e-17	7.57718e-16	29.4199
NEO1	2.58902	8.2639	11.3013	1.77143e-17	7.67072e-16	29.4057
VAMP8	3.50594	10.8101	11.2966	1.80559e-17	7.80228e-16	29.3868
LINC01056	-1.34259	4.95699	-11.2946	1.82016e-17	7.84878e-16	29.3789
PRKX	2.67345	7.89807	11.2848	1.89374e-17	8.14903e-16	29.3396
KRTAP5-6	-2.17351	4.50324	-11.2832	1.90633e-17	8.18608e-16	29.3331
EFCAB9	-1.05732	2.96593	-11.2816	1.91866e-17	8.22191e-16	29.3267
ASMTL-AS1	-1.22935	4.19072	-11.2784	1.94377e-17	8.29934e-16	29.3138
TRAPPC6A	2.28627	8.19008	11.2782	1.94478e-17	8.29934e-16	29.3133
FCSK	2.68769	7.79047	11.2769	1.95512e-17	8.32625e-16	29.3081
ZBTB49	2.2526	5.06922	11.2759	1.96317e-17	8.34326e-16	29.304
ATF7IP	1.9444	8.78551	11.2743	1.97623e-17	8.36516e-16	29.2974
ZSCAN29	2.30341	5.93422	11.2742	1.97644e-17	8.36516e-16	29.2973
RFXANK	2.29194	10.142	11.2732	1.98503e-17	8.38431e-16	29.293
TEX19	-1.46026	4.7432	-11.2697	2.01347e-17	8.48706e-16	29.279
PACS2	1.90369	7.71725	11.2663	2.04123e-17	8.5865e-16	29.2654
LINC01924	-2.59344	2.84087	-11.252	2.16306e-17	9.08043e-16	29.208
LOC284395	-1.6343	3.62158	-11.2458	2.21814e-17	9.27387e-16	29.1831
IRF9	2.84132	10.1728	11.2439	2.23456e-17	9.32362e-16	29.1758
ARHGEF11	2.09155	8.90122	11.2427	2.24622e-17	9.35335e-16	29.1707
C1orf127	-1.45887	5.46503	-11.24	2.27014e-17	9.43388e-16	29.1602
SMUG1	2.51263	7.33588	11.2371	2.29751e-17	9.52058e-16	29.1483
TTC31	2.35238	8.5653	11.2368	2.30024e-17	9.52058e-16	29.1472
GNRH2	-1.63029	5.58725	-11.2347	2.31946e-17	9.5809e-16	29.1389
CEACAM16	-1.32502	5.0388	-11.233	2.33634e-17	9.62032e-16	29.1318
SNORD88A	-1.88413	7.16221	-11.2327	2.33834e-17	9.62032e-16	29.1309
PLA2G15	1.93386	7.21781	11.2283	2.38042e-17	9.77104e-16	29.1133
NSUN5P2	1.47165	7.62019	11.2279	2.38445e-17	9.77104e-16	29.1116
ZFPM1	-1.38475	5.70264	-11.2265	2.39871e-17	9.80997e-16	29.1057
NLRP12	-2.07337	4.97383	-11.2218	2.44421e-17	9.97625e-16	29.0871
OR10V1	-1.49361	2.95039	-11.2211	2.45122e-17	9.98484e-16	29.0842
PPOX	2.46364	8.96025	11.2202	2.46057e-17	9.98484e-16	29.0805
CNR2	-1.1237	2.90885	-11.2201	2.46185e-17	9.98484e-16	29.08
GFI1B	-1.58396	3.59283	-11.2193	2.46949e-17	9.98484e-16	29.0769
KLHL26	2.23484	7.782	11.2192	2.47054e-17	9.98484e-16	29.0765
C17orf100	2.30548	6.71429	11.2108	2.55586e-17	1.03095e-15	29.0429
PRSS38	-1.71255	3.67915	-11.21	2.56457e-17	1.03135e-15	29.0395
NOL12	-1.54621	5.08889	-11.2098	2.56688e-17	1.03135e-15	29.0386
MIR610	-2.80224	5.14442	-11.2072	2.59341e-17	1.03999e-15	29.0284
NRSN2	2.32425	7.45305	11.2064	2.60246e-17	1.04159e-15	29.025
P4HTM	2.64733	7.91358	11.2028	2.64087e-17	1.05491e-15	29.0105
KIAA0040	2.94347	8.26084	11.1986	2.68617e-17	1.06964e-15	28.9936
RLN3	-1.13933	4.4034	-11.1984	2.68811e-17	1.06964e-15	28.9929
DXO	1.84236	9.06318	11.1952	2.72272e-17	1.08132e-15	28.9803
TAL2	-2.17622	3.71427	-11.193	2.74705e-17	1.08889e-15	28.9715
INTS5	1.98922	8.06511	11.1912	2.76815e-17	1.09515e-15	28.9639
CCDC120	2.44962	8.92536	11.1882	2.80152e-17	1.10622e-15	28.952
LILRA5	-1.33695	3.86661	-11.1874	2.81087e-17	1.10718e-15	28.9487
PKP4	1.66365	9.36784	11.187	2.81468e-17	1.10718e-15	28.9474
HIC1	-1.09568	5.68545	-11.1823	2.86937e-17	1.12654e-15	28.9283
KRTAP5-1	-1.59429	5.26414	-11.1799	2.89725e-17	1.13358e-15	28.9188
LINC00205	-1.2467	4.17138	-11.1798	2.89829e-17	1.13358e-15	28.9184
F11	-1.93664	4.01912	-11.1782	2.91797e-17	1.13911e-15	28.9117
SNORA71D	-1.06505	3.26434	-11.1768	2.93428e-17	1.14331e-15	28.9062
AKR7A2P1	-2.827	5.4141	-11.1724	2.98726e-17	1.16176e-15	28.8885
LCE1B	-1.42694	4.75715	-11.1679	3.04178e-17	1.18074e-15	28.8706
FLJ33534	-1.92601	4.26108	-11.165	3.07771e-17	1.19244e-15	28.859
MPZL2	3.68065	7.92431	11.1616	3.12054e-17	1.20677e-15	28.8453
FLAD1	2.49323	8.33502	11.1606	3.13428e-17	1.20981e-15	28.8409
SNORD59B	-1.56183	2.55585	-11.1597	3.1459e-17	1.21202e-15	28.8373
ZNF79	1.99368	6.99898	11.159	3.15461e-17	1.21311e-15	28.8345
AP3S1	-1.24451	7.30306	-11.1532	3.22935e-17	1.23954e-15	28.8114
KLK8	4.46896	9.16504	11.1511	3.25679e-17	1.24775e-15	28.803
OR51I2	-1.31788	2.86159	-11.1501	3.27064e-17	1.25073e-15	28.7988
SCRIB	2.51806	8.02512	11.1488	3.28707e-17	1.25469e-15	28.7938
LINC02694	-1.31156	5.09918	-11.1467	3.31539e-17	1.26316e-15	28.7853
SLC6A7	-1.77162	7.2193	-11.1413	3.39008e-17	1.28752e-15	28.7633
LAMP3	4.62384	8.00725	11.1411	3.39182e-17	1.28752e-15	28.7628
KLHDC9	3.10005	7.2548	11.1372	3.44642e-17	1.30584e-15	28.747
ATP5MGL	-1.2047	4.71444	-11.1341	3.49015e-17	1.31998e-15	28.7345
AIRE	-1.45656	5.23505	-11.1209	3.68242e-17	1.39015e-15	28.6814
ZNF343	1.6891	8.10998	11.1148	3.77503e-17	1.4225e-15	28.6568
CABP5	-1.83166	3.6732	-11.1142	3.78485e-17	1.4236e-15	28.6542
LINC00905	-1.92318	3.48266	-11.1124	3.81197e-17	1.42884e-15	28.6472
LRRC10	-2.0379	3.08736	-11.1124	3.81263e-17	1.42884e-15	28.647
KRTAP5-7	-1.78122	4.09217	-11.1117	3.82328e-17	1.43022e-15	28.6442
MRAP	-1.63096	3.79778	-11.1082	3.8782e-17	1.44814e-15	28.6301
MIP	-1.77594	4.34841	-11.1054	3.92145e-17	1.46165e-15	28.6191
TNP2	-1.1424	3.70244	-11.1017	3.98215e-17	1.48159e-15	28.6039
LINC01822	-1.68056	2.85384	-11.0978	4.04551e-17	1.50245e-15	28.5883
KRT31	-1.7309	4.80116	-11.0949	4.09289e-17	1.51731e-15	28.5768
PARD6B	3.40284	8.65838	11.0942	4.10528e-17	1.51918e-15	28.5738
OR8S1	-1.34318	3.93843	-11.0936	4.11565e-17	1.51947e-15	28.5713
PTTG3P	-1.5376	3.5335	-11.0933	4.12081e-17	1.51947e-15	28.5701
ADIRF-AS1	-1.55418	4.61961	-11.0842	4.27488e-17	1.57346e-15	28.5337
RGL2	2.59686	10.2218	11.0817	4.32013e-17	1.58728e-15	28.5233
CPNE6	-1.81737	5.42817	-11.079	4.36744e-17	1.59897e-15	28.5125
LINC01973	-2.75567	4.71223	-11.0756	4.42762e-17	1.61812e-15	28.499
TBPL2	-2.09042	4.27733	-11.0735	4.46639e-17	1.6294e-15	28.4903
ZFP62	2.32857	5.82348	11.0724	4.48569e-17	1.63355e-15	28.4861
DNM1P35	-1.06766	5.34078	-11.0711	4.50976e-17	1.63942e-15	28.4808
CUL9	1.92348	7.44512	11.0674	4.57858e-17	1.66151e-15	28.4658
RIIAD1	-1.61982	3.78639	-11.0657	4.60966e-17	1.66985e-15	28.4591
SLC44A2	2.83674	9.65297	11.0642	4.63906e-17	1.67755e-15	28.4528
CYBA	2.82871	8.39061	11.0619	4.68113e-17	1.6898e-15	28.4439
SYVN1	2.0491	8.22308	11.0599	4.72118e-17	1.70127e-15	28.4354
CGN	2.64159	8.23007	11.0593	4.73189e-17	1.70216e-15	28.4332
CHD4	1.95314	9.58615	11.0582	4.75336e-17	1.70637e-15	28.4287
KCTD4	-1.48808	2.87351	-11.0578	4.76014e-17	1.70637e-15	28.4273
FLJ42627	-2.13878	5.49723	-11.0545	4.82603e-17	1.72698e-15	28.4137
LINC00929	-1.3381	3.64139	-11.0538	4.83968e-17	1.72886e-15	28.4109
UBTF	1.40543	8.85979	11.0516	4.88172e-17	1.74087e-15	28.4023
LOC100288123	-1.23677	5.08664	-11.045	5.01471e-17	1.7852e-15	28.3757
LSMEM2	-1.31378	4.85682	-11.0442	5.03295e-17	1.78536e-15	28.3721
GDF5OS	-2.65817	4.44659	-11.044	5.03694e-17	1.78536e-15	28.3713
OR3A4P	-1.59239	4.3392	-11.0437	5.0427e-17	1.78536e-15	28.3702
IGSF3	-1.26826	4.9261	-11.0433	5.0498e-17	1.78536e-15	28.3688
ADRA1A	-1.38464	3.68101	-11.0428	5.06059e-17	1.78611e-15	28.3667
MIR181A2	-1.60787	3.52043	-11.0376	5.16948e-17	1.82143e-15	28.3456
MYO15A	-1.53481	4.97709	-11.0337	5.25272e-17	1.8476e-15	28.3298
ISYNA1	3.3151	9.59294	11.0322	5.28393e-17	1.85239e-15	28.324
LEMD2	1.55329	7.83499	11.0322	5.28432e-17	1.85239e-15	28.3239
SEC1P	-1.40077	5.56907	-11.0308	5.31538e-17	1.86011e-15	28.3181
DBH	-1.20543	5.57489	-11.03	5.33277e-17	1.86303e-15	28.3148
CHRNB2	-1.24017	5.22935	-11.0277	5.38202e-17	1.87706e-15	28.3057
UST-AS1	-1.33597	2.83415	-11.0268	5.40089e-17	1.88046e-15	28.3023
DCDC2	3.58906	7.46052	11.0263	5.4123e-17	1.88125e-15	28.3002
MIR604	-1.96537	5.74512	-11.0242	5.45923e-17	1.89437e-15	28.2916
LOC100130264	-1.52247	3.41418	-11.0237	5.47144e-17	1.89542e-15	28.2894
PSG8-AS1	-2.11349	3.88118	-11.0184	5.58963e-17	1.93311e-15	28.2683
CLDN25	-1.71829	3.88571	-11.017	5.62216e-17	1.9411e-15	28.2625
SPANXN2	-1.6206	4.82221	-11.0159	5.64822e-17	1.94684e-15	28.258
PNKP	2.2166	8.70997	11.0144	5.68148e-17	1.95504e-15	28.2521
ACTG1P20	-1.14862	6.94895	-11.0138	5.69615e-17	1.95682e-15	28.2496
TRARG1	-1.40386	5.48681	-11.009	5.80946e-17	1.98911e-15	28.2301
VPS37C	1.5495	7.68013	11.0047	5.91132e-17	2.02063e-15	28.2129
TTTY10	-1.34228	3.76435	-10.9941	6.1729e-17	2.10655e-15	28.17
TAS1R3	-1.2234	5.72751	-10.9912	6.24692e-17	2.12829e-15	28.1582
GOLGA2	2.04927	7.91679	10.9852	6.40061e-17	2.17705e-15	28.1342
LINC01548	-1.723	4.76127	-10.9832	6.45359e-17	2.19146e-15	28.126
TMEM247	-1.4552	4.69245	-10.9808	6.51657e-17	2.20693e-15	28.1164
TEAD3	2.70742	7.80091	10.9807	6.52056e-17	2.20693e-15	28.1158
EPHA1	3.00341	7.60514	10.9755	6.66045e-17	2.25058e-15	28.0948
ATXN7L3	1.91037	9.13444	10.9749	6.67661e-17	2.25235e-15	28.0924
MIR589	-1.63878	5.29234	-10.9737	6.70712e-17	2.25894e-15	28.0879
RNF123	2.2171	7.96608	10.9725	6.74128e-17	2.26674e-15	28.0828
CDRT15L2	-1.35909	4.98883	-10.9697	6.81974e-17	2.28939e-15	28.0714
ANKLE2	1.53199	7.62269	10.9653	6.9433e-17	2.32708e-15	28.0536
LINC00322	-1.51985	4.45133	-10.9609	7.0694e-17	2.36549e-15	28.0358
KAT8	2.26708	8.17263	10.9579	7.15477e-17	2.39018e-15	28.0239
HINFP	2.03076	7.76763	10.9559	7.21273e-17	2.40564e-15	28.0159
FAM193A	1.74125	7.32465	10.9547	7.24854e-17	2.4115e-15	28.011
KRTAP22-1	-1.45683	3.41232	-10.9543	7.26218e-17	2.4115e-15	28.0092
ERVK-4	-2.15384	4.71573	-10.9542	7.26538e-17	2.4115e-15	28.0087
CRX	-1.39472	3.30354	-10.9493	7.41044e-17	2.45569e-15	27.9891
CRYGA	-2.10313	3.22106	-10.9478	7.45544e-17	2.46664e-15	27.9832
TTTY6B	-1.26132	3.51667	-10.9474	7.46904e-17	2.46665e-15	27.9814
MIR154	-1.29307	2.75691	-10.9468	7.48586e-17	2.46665e-15	27.9791
GHSR	-1.08452	4.05844	-10.9467	7.49138e-17	2.46665e-15	27.9784
CCKAR	-1.53689	3.42428	-10.9439	7.57713e-17	2.4909e-15	27.9671
LOC100131395	-1.09799	3.65699	-10.9387	7.7395e-17	2.54023e-15	27.9461
TAAR5	-1.36186	3.56026	-10.9329	7.92586e-17	2.59726e-15	27.9226
BEND7	3.49647	8.42033	10.9309	7.99066e-17	2.61434e-15	27.9145
LINC01602	-2.03601	3.5027	-10.9304	8.00598e-17	2.6152e-15	27.9126
OR2L1P	-1.57895	4.34625	-10.9279	8.08842e-17	2.63795e-15	27.9025
SLC1A7	-1.51488	5.30349	-10.9266	8.1311e-17	2.64768e-15	27.8973
SPACA6	2.36174	5.66854	10.923	8.25205e-17	2.68283e-15	27.8827
GTF3C1	1.67143	8.41918	10.9205	8.33555e-17	2.70571e-15	27.8727
C5orf64-AS1	-1.0639	2.85666	-10.9175	8.44085e-17	2.73409e-15	27.8603
RPL10L	-1.06802	7.56061	-10.9172	8.44954e-17	2.73409e-15	27.8592
PCDHA7	-1.22939	4.60966	-10.9124	8.61873e-17	2.78447e-15	27.8396
RHBDD2	2.38191	9.41513	10.9084	8.75808e-17	2.82506e-15	27.8237
LOC338694	-1.74142	3.82821	-10.9071	8.80523e-17	2.83303e-15	27.8184
PCED1A	1.72066	9.87893	10.907	8.81028e-17	2.83303e-15	27.8179
KRTAP10-1	-2.07455	6.2206	-10.9054	8.86641e-17	2.84664e-15	27.8116
CLDN7	3.72043	9.89357	10.9045	8.90143e-17	2.85344e-15	27.8077
ELMO3	3.53646	7.22109	10.904	8.91966e-17	2.85412e-15	27.8056
SLC45A4	2.78018	7.24347	10.9037	8.93124e-17	2.85412e-15	27.8044
SNRNP35	2.17852	9.27447	10.8982	9.13315e-17	2.91413e-15	27.7822
NTM-AS1	-1.52127	3.53866	-10.8923	9.35672e-17	2.98084e-15	27.7583
PLEKHG3	2.02596	8.3487	10.8914	9.39059e-17	2.98702e-15	27.7547
KCNA7	-1.20352	4.77447	-10.8867	9.57135e-17	3.03982e-15	27.7358
OR5A1	-1.73382	3.59796	-10.886	9.5986e-17	3.04379e-15	27.733
FLJ30679	-1.69224	4.37375	-10.8839	9.682e-17	3.06447e-15	27.7245
FLJ40194	-2.24931	3.22044	-10.8836	9.69355e-17	3.06447e-15	27.7233
SEMA4A	2.57551	8.02808	10.881	9.79993e-17	3.09336e-15	27.7125
CLEC20A	-1.1775	3.43836	-10.8802	9.82976e-17	3.09803e-15	27.7095
C6orf136	2.12555	7.80417	10.8728	1.01311e-16	3.18814e-15	27.6796
HIPK4	-1.37085	5.39261	-10.8688	1.03013e-16	3.23674e-15	27.6631
AP1G2	2.7912	9.74855	10.8644	1.04857e-16	3.28967e-15	27.6455
LINC02153	-1.33151	3.33565	-10.8541	1.09398e-16	3.42329e-15	27.6035
PRKD2	1.8772	8.68079	10.854	1.09448e-16	3.42329e-15	27.6031
KRTAP5-11	-1.66112	3.96253	-10.8511	1.1073e-16	3.45761e-15	27.5916
NAA60	1.91804	8.42322	10.8508	1.10881e-16	3.45761e-15	27.5902
GLT6D1	-1.68098	2.84853	-10.8502	1.11169e-16	3.46137e-15	27.5876
ABHD11	2.41151	9.45629	10.849	1.11703e-16	3.47272e-15	27.5829
STAB2	-1.7081	4.03822	-10.8466	1.12793e-16	3.50133e-15	27.5733
GPHB5	-1.42231	5.36405	-10.8418	1.15042e-16	3.56579e-15	27.5537
ING4	1.95232	7.25799	10.8343	1.18605e-16	3.67071e-15	27.5235
SLC12A9	1.35862	7.40579	10.8272	1.2213e-16	3.77413e-15	27.4946
GRK1	-1.22397	4.00727	-10.8229	1.24321e-16	3.83608e-15	27.477
NECTIN2	2.28975	9.31703	10.8211	1.25229e-16	3.85833e-15	27.4697
SLC27A3	2.34257	8.58559	10.8116	1.30208e-16	4.00575e-15	27.4311
CALML3	-1.45726	6.22134	-10.8095	1.31294e-16	4.03312e-15	27.4229
SETD5	1.74908	8.88595	10.8072	1.32534e-16	4.06516e-15	27.4136
LYPD6B	4.41419	9.14052	10.8034	1.34642e-16	4.12369e-15	27.398
PADI4	-1.75479	4.1386	-10.8018	1.35499e-16	4.13896e-15	27.3917
CEACAM3	-1.07811	4.81697	-10.8018	1.35542e-16	4.13896e-15	27.3914
C9orf131	-1.31211	3.75822	-10.7986	1.37335e-16	4.1875e-15	27.3784
BMS1P2	-2.98036	5.91288	-10.7975	1.37932e-16	4.19948e-15	27.3741
AHSA2P	2.00222	8.27131	10.7964	1.38571e-16	4.21274e-15	27.3695
PRPF19	1.95608	8.5387	10.7958	1.38872e-16	4.21567e-15	27.3674
PRSS56	-1.19367	5.15185	-10.7941	1.39851e-16	4.23914e-15	27.3604
OR7E62P	-1.92127	5.22898	-10.7926	1.40758e-16	4.26035e-15	27.354
MIR623	-1.60755	3.35465	-10.7914	1.41451e-16	4.27506e-15	27.3492
RAPGEF5	3.26688	7.77033	10.7892	1.42737e-16	4.3076e-15	27.3402
ZBTB3	1.91117	8.81417	10.7886	1.43073e-16	4.31144e-15	27.3379
ELSPBP1	-1.3752	3.29694	-10.7877	1.43585e-16	4.32053e-15	27.3343
SPINK4	-1.39201	3.62086	-10.784	1.45803e-16	4.3809e-15	27.3192
CYHR1	2.00992	7.98395	10.7829	1.46454e-16	4.39405e-15	27.3147
TMEM131	-1.14036	4.7235	-10.779	1.48815e-16	4.45839e-15	27.2989
OR6K6	-1.09823	2.98319	-10.778	1.49409e-16	4.4697e-15	27.295
ZSWIM4	2.6902	6.41046	10.7774	1.49774e-16	4.47413e-15	27.2926
LINC00923	-1.35524	2.88121	-10.7763	1.50463e-16	4.48821e-15	27.288
TTC30B	2.5872	5.66998	10.7705	1.54092e-16	4.58982e-15	27.2644
BAZ2A	1.60103	8.99636	10.7697	1.5458e-16	4.59771e-15	27.2613
KRT76	-1.15068	3.04402	-10.7686	1.55322e-16	4.61312e-15	27.2565
RAB8A	2.3196	9.70792	10.7665	1.56619e-16	4.64493e-15	27.2483
KRT9	-1.58604	4.26134	-10.7577	1.6238e-16	4.80888e-15	27.2126
ZNF182	2.38665	7.81628	10.7568	1.63e-16	4.82032e-15	27.2088
PEX1	1.82071	7.59916	10.7513	1.66753e-16	4.92422e-15	27.1862
ATP5F1EP2	-1.66626	5.92384	-10.7416	1.73493e-16	5.11594e-15	27.147
SLC12A3	-1.85407	3.65613	-10.7407	1.74119e-16	5.12706e-15	27.1435
LOC100134368	-2.24676	3.7536	-10.7404	1.74371e-16	5.12717e-15	27.142
FANCG	2.69456	7.6605	10.7361	1.77448e-16	5.21019e-15	27.1247
KCNG4	-1.29641	3.12858	-10.7347	1.78506e-16	5.2338e-15	27.1188
LINC00575	-1.59742	3.40869	-10.7267	1.84442e-16	5.40017e-15	27.0864
KRTAP5-2	-1.35028	5.09317	-10.7263	1.84753e-16	5.40159e-15	27.0848
ZNFX1	2.02634	7.67936	10.7222	1.8788e-16	5.48312e-15	27.0681
MAP3K14-AS1	-1.39271	4.61217	-10.7219	1.88073e-16	5.48312e-15	27.0671
EXPH5	2.96304	7.71448	10.7213	1.886e-16	5.49071e-15	27.0644
STAG3L1	-2.23022	6.27948	-10.7147	1.93761e-16	5.63302e-15	27.0376
BHLHE41	4.25337	9.73627	10.7128	1.95259e-16	5.66638e-15	27.03
LOC100505782	-1.41539	2.93606	-10.7126	1.95459e-16	5.66638e-15	27.029
RGS19	2.06177	8.02519	10.707	1.99985e-16	5.78946e-15	27.0063
POLN	-1.53759	6.41029	-10.7048	2.01808e-16	5.83404e-15	26.9973
OR1F1	-1.00374	2.82131	-10.704	2.0244e-16	5.84411e-15	26.9943
CX3CL1	3.44128	7.66393	10.7004	2.05442e-16	5.92249e-15	26.9797
SLC5A10	-1.37481	4.87438	-10.6987	2.06932e-16	5.95709e-15	26.9725
C3orf49	-2.26351	4.36048	-10.696	2.09215e-16	6.01443e-15	26.9617
MARK2	1.39095	6.83113	10.6937	2.11253e-16	6.06455e-15	26.9521
MT1F	3.52745	10.1636	10.6932	2.11652e-16	6.06756e-15	26.9502
CCDC63	-1.35476	3.66182	-10.6903	2.142e-16	6.13206e-15	26.9383
DNAJB12	1.82193	7.70255	10.6891	2.15254e-16	6.1537e-15	26.9335
BRD9	2.05855	7.58633	10.6868	2.17334e-16	6.20456e-15	26.924
ERV3-1	2.55131	6.18088	10.6825	2.21198e-16	6.30614e-15	26.9065
DMBT1P1	-1.22651	3.34411	-10.6818	2.21825e-16	6.31528e-15	26.9037
NUDT16L1	1.95862	10.1311	10.6729	2.30085e-16	6.54139e-15	26.8675
BMP10	-1.52098	4.82849	-10.6707	2.32189e-16	6.59212e-15	26.8585
IL9	-1.5052	3.54274	-10.668	2.3479e-16	6.6568e-15	26.8475
PRIMA1	3.72939	8.78095	10.6662	2.36526e-16	6.69681e-15	26.8402
LINC02072	-2.46296	3.71605	-10.6621	2.40507e-16	6.80018e-15	26.8237
LINC00917	-1.58476	3.57817	-10.6612	2.4139e-16	6.81251e-15	26.82
C1orf226	2.36394	6.91987	10.661	2.41604e-16	6.81251e-15	26.8192
SLPI	3.88636	12.0179	10.6602	2.42379e-16	6.82503e-15	26.816
LOC100128079	-2.39967	3.64608	-10.6595	2.43133e-16	6.82861e-15	26.8129
NKX1-1	-1.37206	4.76683	-10.6557	2.46956e-16	6.91665e-15	26.7975
FAM131A	1.97092	8.16666	10.6557	2.46977e-16	6.91665e-15	26.7974
CLEC4G	-1.42375	4.76018	-10.6553	2.47311e-16	6.91665e-15	26.796
ZNF202	1.95941	7.89789	10.6549	2.47743e-16	6.91934e-15	26.7943
PIGO	1.70442	7.36711	10.6534	2.49272e-16	6.95264e-15	26.7882
TAC4	-2.24337	6.73353	-10.6519	2.50872e-16	6.9878e-15	26.7819
SUN5	-1.31761	4.55418	-10.6504	2.52406e-16	7.02104e-15	26.7759
ANKRD20A9P	-3.69225	6.01182	-10.6471	2.55884e-16	7.09155e-15	26.7623
LINC02112	-1.12308	2.78696	-10.6465	2.56486e-16	7.09621e-15	26.76
LINC01020	-1.28601	2.71471	-10.6419	2.61334e-16	7.22066e-15	26.7414
DDX54	1.68065	8.03539	10.6376	2.65981e-16	7.33923e-15	26.724
PRKAG3	-1.46563	4.23999	-10.6348	2.69153e-16	7.41682e-15	26.7123
C7orf65	-1.40852	4.96437	-10.6324	2.71808e-16	7.47998e-15	26.7025
POR	1.6797	7.74858	10.6261	2.78904e-16	7.66502e-15	26.677
KIAA0319L	1.44466	8.52213	10.6241	2.81243e-16	7.71901e-15	26.6688
HOXD12	-1.21524	2.82891	-10.6226	2.82973e-16	7.75233e-15	26.6627
SLC18A3	-1.53552	5.39027	-10.6224	2.83209e-16	7.75233e-15	26.6619
PHKG2	1.94198	8.76574	10.6218	2.83954e-16	7.76242e-15	26.6593
ERBB2	2.90923	10.9353	10.6211	2.84704e-16	7.77261e-15	26.6566
TMEM139	2.78612	8.08928	10.6207	2.85163e-16	7.77484e-15	26.655
ZNF117	2.65558	8.08728	10.6181	2.88288e-16	7.84965e-15	26.6443
LOC100506281	-1.34822	5.71238	-10.617	2.89548e-16	7.86529e-15	26.6399
B4GALNT2	-1.27441	3.9171	-10.617	2.89625e-16	7.86529e-15	26.6397
FRAT2	3.20742	8.09866	10.6153	2.91577e-16	7.90787e-15	26.633
SNORA80A	-2.55992	7.10012	-10.6147	2.92327e-16	7.91779e-15	26.6305
OR7E104P	-1.09211	3.81897	-10.6102	2.97773e-16	8.05472e-15	26.6122
MYBPC3	-1.67276	4.73261	-10.6089	2.99445e-16	8.08932e-15	26.6067
LOC401176	-2.82116	3.34973	-10.6077	3.00879e-16	8.11742e-15	26.6019
HNRNPA1	-1.79069	9.17354	-10.6013	3.08917e-16	8.3234e-15	26.5758
SDC4P	-1.34339	3.2198	-10.5935	3.19036e-16	8.58481e-15	26.5439
CARD9	2.54095	6.80907	10.5873	3.27215e-16	8.78212e-15	26.5189
SLC6A12	3.37613	6.2314	10.5873	3.27221e-16	8.78212e-15	26.5188
LOC100506406	-2.70178	4.0173	-10.5747	3.4476e-16	9.23653e-15	26.4672
INGX	-2.09073	3.79379	-10.5745	3.45048e-16	9.23653e-15	26.4663
KRT1	-1.12181	3.88475	-10.5739	3.45871e-16	9.24656e-15	26.464
L3MBTL1	2.20952	6.40386	10.5706	3.50566e-16	9.35994e-15	26.4506
LINC01566	-1.91714	4.36737	-10.569	3.52851e-16	9.40876e-15	26.4442
INS-IGF2	-1.60398	4.99347	-10.5677	3.54796e-16	9.44838e-15	26.4387
HOMEZ	1.38717	7.08064	10.5652	3.58459e-16	9.53363e-15	26.4286
APC2	-1.05349	4.50094	-10.5621	3.63157e-16	9.64613e-15	26.4157
MRGPRD	-1.3316	3.95565	-10.5612	3.64446e-16	9.6679e-15	26.4122
LINC00207	-1.19569	5.01507	-10.5596	3.6685e-16	9.71917e-15	26.4057
UNQ6494	-1.29194	2.70959	-10.5588	3.68e-16	9.73712e-15	26.4026
OR14I1	-2.23864	4.37163	-10.5578	3.69616e-16	9.76734e-15	26.3982
SNORD88C	-2.0843	5.68989	-10.555	3.73929e-16	9.86867e-15	26.3867
GUSBP3	-3.552	6.3964	-10.5507	3.8056e-16	1.00308e-14	26.3693
YPEL3	3.06214	9.71277	10.5486	3.8389e-16	1.01057e-14	26.3607
ANKDD1B	-1.42099	3.98003	-10.5402	3.97454e-16	1.04494e-14	26.3263
SOGA1	-1.17806	4.7626	-10.535	4.0607e-16	1.06623e-14	26.3051
PSD4	1.66594	7.08474	10.5334	4.08637e-16	1.07161e-14	26.2989
FAM170A	-1.86986	5.23468	-10.5331	4.09273e-16	1.07191e-14	26.2973
TSPO2	-1.45048	4.72848	-10.5312	4.12371e-16	1.07865e-14	26.2899
ZNF692	1.89358	9.43018	10.5291	4.15977e-16	1.08671e-14	26.2812
OTOG	-1.48962	4.96107	-10.5218	4.2867e-16	1.11845e-14	26.2515
GRID2	-1.74432	4.86346	-10.5194	4.33042e-16	1.12843e-14	26.2414
TMC2	-1.3676	3.87581	-10.5186	4.34515e-16	1.13084e-14	26.2381
HMHB1	-1.97547	4.56578	-10.5154	4.40215e-16	1.14423e-14	26.2252
ZC3H12D	-1.05799	4.28462	-10.5147	4.41446e-16	1.14598e-14	26.2224
TSPAN11	-1.22749	4.92117	-10.5143	4.42209e-16	1.14652e-14	26.2207
LINC00311	-1.42631	3.66208	-10.5109	4.48458e-16	1.16126e-14	26.2068
SPEM1	-1.1744	4.20392	-10.5052	4.59106e-16	1.18734e-14	26.1836
TRIM15	-1.17786	5.88528	-10.5039	4.61697e-16	1.19254e-14	26.178
UBAP2L	1.25609	8.69109	10.5027	4.6393e-16	1.19681e-14	26.1732
PRAMENP	-1.12874	5.13924	-10.5002	4.6865e-16	1.20748e-14	26.1632
CPB2-AS1	-2.62459	4.87999	-10.4998	4.69588e-16	1.20838e-14	26.1612
LRRC37A5P	-1.4013	2.51933	-10.4971	4.74755e-16	1.22016e-14	26.1504
HIRA	3.22311	8.47199	10.4958	4.77394e-16	1.22541e-14	26.1449
SLC37A4	1.78778	7.78197	10.4944	4.80123e-16	1.23088e-14	26.1392
GSG1L	-1.22962	4.82268	-10.4911	4.86609e-16	1.24596e-14	26.126
LINC00596	-1.57588	3.69704	-10.4895	4.89898e-16	1.25181e-14	26.1193
IPO4	1.97685	8.93666	10.4894	4.90107e-16	1.25181e-14	26.1189
LOC283214	-1.80914	4.00748	-10.4865	4.96069e-16	1.26547e-14	26.1069
ASTL	-1.33566	5.36393	-10.4834	5.02332e-16	1.27986e-14	26.0945
RHBDF2	2.36376	9.10166	10.4824	5.04384e-16	1.2835e-14	26.0904
UBTFL1	-2.23837	2.86917	-10.4817	5.05941e-16	1.28588e-14	26.0874
NANOS3	-1.28751	5.00683	-10.4809	5.07525e-16	1.28831e-14	26.0843
CHST12	1.50609	7.35826	10.4775	5.14875e-16	1.30536e-14	26.0701
GRIN2C	-1.11789	4.17605	-10.4769	5.16126e-16	1.30693e-14	26.0677
SLC24A4	-1.61985	3.91395	-10.4751	5.19879e-16	1.31482e-14	26.0605
CTAG1A	-1.71852	6.23166	-10.4747	5.20791e-16	1.31551e-14	26.0587
NANOGNB	-2.41908	3.44007	-10.4716	5.2741e-16	1.32931e-14	26.0462
TSSK1B	-1.23154	4.93492	-10.4714	5.27848e-16	1.32931e-14	26.0454
RNF135	2.24817	9.1203	10.4713	5.2819e-16	1.32931e-14	26.0448
ABCA3	1.41822	5.7558	10.4701	5.30836e-16	1.33434e-14	26.0398
FRMD4B	2.57467	7.38821	10.4647	5.42826e-16	1.36116e-14	26.0177
TUBGCP6	1.72073	6.11116	10.4637	5.44929e-16	1.36477e-14	26.0139
DSTNP4	-2.32111	2.6765	-10.4609	5.51237e-16	1.3789e-14	26.0025
FCER2	-1.4974	4.93665	-10.4583	5.57288e-16	1.39234e-14	25.9917
LOC339166	-1.98661	4.01753	-10.4529	5.69922e-16	1.42218e-14	25.9695
PAN2	2.1369	8.95364	10.4483	5.80836e-16	1.44767e-14	25.9507
CSNK1G2-AS1	-1.14802	3.95541	-10.4458	5.86747e-16	1.46063e-14	25.9407
RHOG	1.71484	8.08612	10.4429	5.93959e-16	1.4768e-14	25.9286
LOC284898	-1.0209	3.17031	-10.442	5.96026e-16	1.48016e-14	25.9252
KRTAP6-2	-1.14289	5.7171	-10.4412	5.98144e-16	1.48363e-14	25.9216
BANF2	-1.13526	3.90699	-10.4403	6.00451e-16	1.48756e-14	25.9178
RNASEH2C	1.7741	6.83332	10.4381	6.05823e-16	1.49907e-14	25.909
ZNF691	2.12045	7.70008	10.4346	6.14689e-16	1.51905e-14	25.8946
MYL10	-1.12707	5.19473	-10.4343	6.15372e-16	1.51905e-14	25.8935
DPM3	1.52388	8.31316	10.4334	6.17833e-16	1.5216e-14	25.8896
ZNF384	1.69397	9.34483	10.4333	6.17884e-16	1.5216e-14	25.8895
LINC01019	-1.25264	3.31478	-10.4321	6.20979e-16	1.52558e-14	25.8845
SETD6	2.14731	8.63828	10.4287	6.29796e-16	1.5454e-14	25.8706
LINC00927	-1.60845	4.04458	-10.4273	6.33432e-16	1.55247e-14	25.8649
LYZL4	-1.49587	3.63294	-10.4264	6.35728e-16	1.55625e-14	25.8613
OTUD7A	-1.47151	4.24154	-10.4216	6.48727e-16	1.58619e-14	25.8413
TMEM174	-1.29235	3.14843	-10.4172	6.60636e-16	1.61339e-14	25.8233
UNC45B	-1.61939	2.67355	-10.4137	6.7016e-16	1.63471e-14	25.8091
TXNDC2	-1.25622	4.57708	-10.4129	6.72338e-16	1.63809e-14	25.8059
SETDB1	1.80339	8.00253	10.4074	6.87803e-16	1.67379e-14	25.7834
SRGAP3	2.49563	7.86434	10.403	7.00455e-16	1.70257e-14	25.7653
CASC15	-1.86754	3.57376	-10.4	7.09338e-16	1.72123e-14	25.7528
TMEM213	-1.6072	3.07645	-10.3998	7.09803e-16	1.72123e-14	25.7522
PATE1	-1.50481	3.25418	-10.3994	7.1102e-16	1.72216e-14	25.7505
DAND5	-2.22377	6.52858	-10.3974	7.16948e-16	1.73448e-14	25.7423
SLC52A1	-2.01918	6.26159	-10.3943	7.26138e-16	1.75465e-14	25.7297
ZMAT4	-2.05708	5.25647	-10.3934	7.2891e-16	1.75929e-14	25.7259
KRTAP3-3	-1.69275	2.87141	-10.3922	7.325e-16	1.76588e-14	25.721
SSX7	-2.47109	4.62185	-10.391	7.36184e-16	1.77269e-14	25.7161
DBN1	3.16855	9.92663	10.3906	7.37407e-16	1.77356e-14	25.7144
KIFC2	2.83901	8.59202	10.3871	7.48147e-16	1.7973e-14	25.7001
LRFN2	-1.30745	3.82186	-10.3858	7.52007e-16	1.80447e-14	25.695
PRR29-AS1	-1.32792	2.58825	-10.3849	7.54958e-16	1.80944e-14	25.6911
RPH3A	-1.30336	4.06003	-10.3811	7.66798e-16	1.83569e-14	25.6757
GALR3	-1.40192	6.1044	-10.3735	7.91447e-16	1.8925e-14	25.6444
LINC01996	-2.02537	4.357	-10.3715	7.97956e-16	1.90585e-14	25.6363
SSTR4	-1.05866	5.18876	-10.3695	8.04741e-16	1.91983e-14	25.6279
FAM222A-AS1	-1.36762	4.07232	-10.3673	8.12185e-16	1.93535e-14	25.6188
LGI3	-1.67649	4.6284	-10.3583	8.42906e-16	2.00623e-14	25.582
SSMEM1	-1.6881	2.77792	-10.3564	8.49558e-16	2.01973e-14	25.5742
PSAPL1	-1.21111	4.819	-10.355	8.54554e-16	2.02745e-14	25.5684
LOC285593	-1.69911	4.34758	-10.3548	8.55151e-16	2.02745e-14	25.5677
SLC10A6	-1.6314	4.44937	-10.3546	8.55757e-16	2.02745e-14	25.567
DCX	-3.25145	3.96987	-10.3535	8.5985e-16	2.03481e-14	25.5623
LUCAT1	-1.44999	4.40788	-10.3525	8.63464e-16	2.04102e-14	25.5582
TRIM27	2.01726	7.74191	10.3521	8.64965e-16	2.04223e-14	25.5564
PDCD1	-1.42911	4.78383	-10.3509	8.69273e-16	2.05005e-14	25.5515
PCDHB19P	-1.32803	4.68716	-10.3505	8.70685e-16	2.05104e-14	25.5499
RPL34-AS1	-1.54949	2.80733	-10.3431	8.97742e-16	2.11236e-14	25.5196
TMEM95	-1.44907	4.22811	-10.3416	9.0326e-16	2.12292e-14	25.5136
GTSF1L	-1.59746	4.01132	-10.3412	9.04653e-16	2.12377e-14	25.512
SNORD54	2.46725	6.66574	10.3371	9.20402e-16	2.15828e-14	25.4949
YY1	1.38296	8.54829	10.334	9.32218e-16	2.18351e-14	25.4823
POU4F1	-2.1313	3.95564	-10.326	9.63499e-16	2.25422e-14	25.4496
NUDT14	1.90363	8.00959	10.3249	9.67817e-16	2.26175e-14	25.4452
RGL3	2.73853	8.2532	10.3244	9.70018e-16	2.26433e-14	25.443
OR6T1	-1.386	3.20476	-10.3232	9.74747e-16	2.27279e-14	25.4381
KCNK16	-1.40435	4.53898	-10.3226	9.77408e-16	2.27642e-14	25.4354
SFTA1P	-2.85869	4.06594	-10.3209	9.84067e-16	2.28934e-14	25.4287
GABRR3	-1.91519	3.05491	-10.3144	1.01104e-15	2.34944e-14	25.4019
CRIPAK	2.68981	6.60296	10.3124	1.0195e-15	2.36643e-14	25.3937
WAC-AS1	-1.87158	8.9626	-10.3118	1.02211e-15	2.36982e-14	25.3912
LCE3B	-2.11657	7.19	-10.3113	1.02398e-15	2.37149e-14	25.3894
C7orf33	-1.46906	3.62675	-10.3094	1.03233e-15	2.38814e-14	25.3813
OR2G2	-1.19573	2.82092	-10.3061	1.04649e-15	2.4182e-14	25.3678
DISC1	-1.3184	3.53121	-10.3055	1.04914e-15	2.42161e-14	25.3653
ZNF48	1.84158	8.1603	10.3048	1.05206e-15	2.42563e-14	25.3626
KRTAP10-12	-1.13879	5.831	-10.3027	1.06133e-15	2.44426e-14	25.3539
SECISBP2	2.00446	8.77905	10.3019	1.06459e-15	2.44904e-14	25.3508
TMEM105	-1.4029	5.44974	-10.3008	1.06946e-15	2.4575e-14	25.3463
OTOL1	-1.04112	2.97574	-10.2991	1.07732e-15	2.47279e-14	25.3391
ZNF461	2.22224	6.07454	10.2922	1.10842e-15	2.54136e-14	25.3109
FKBP15	1.36064	7.5297	10.2869	1.13329e-15	2.59548e-14	25.2889
ZFP91-CNTF	-1.82443	7.97936	-10.2854	1.14036e-15	2.60877e-14	25.2828
CRELD1	1.58942	8.99692	10.2844	1.14485e-15	2.61614e-14	25.2789
VWA7	-1.23335	4.0297	-10.2832	1.15061e-15	2.6264e-14	25.2739
KLK3	-1.78753	3.99993	-10.2808	1.16223e-15	2.64999e-14	25.264
SAMD7	-2.72473	4.40391	-10.2803	1.16473e-15	2.65275e-14	25.2618
DDRGK1	2.24364	9.1516	10.2761	1.18493e-15	2.69579e-14	25.2448
PRCC	1.5648	10.0777	10.2752	1.18952e-15	2.70323e-14	25.241
LOC644277	-1.22454	3.42738	-10.2737	1.1967e-15	2.71441e-14	25.235
LOC646588	-1.81561	3.86098	-10.2737	1.19707e-15	2.71441e-14	25.2347
SNORA52	-1.52284	5.70026	-10.2715	1.20777e-15	2.73567e-14	25.2259
BAX	1.87085	8.91532	10.2677	1.22692e-15	2.77598e-14	25.2103
AKR1C6P	-1.23806	3.88537	-10.2666	1.23261e-15	2.78299e-14	25.2058
TPRX1	-1.68994	3.61717	-10.2666	1.23272e-15	2.78299e-14	25.2057
PCM1	2.05177	10.1378	10.266	1.23586e-15	2.78704e-14	25.2031
LINC02213	-1.8943	4.52915	-10.2645	1.24352e-15	2.80125e-14	25.197
RDH8	-1.55787	3.59522	-10.2619	1.25685e-15	2.82692e-14	25.1865
LINC02783	-1.85044	3.87816	-10.2618	1.25766e-15	2.82692e-14	25.1858
OR2Y1	-1.08869	2.82981	-10.2613	1.25999e-15	2.82909e-14	25.184
ARPP21	-1.33446	3.00659	-10.26	1.26668e-15	2.84101e-14	25.1788
MBD1	1.43288	8.35487	10.2575	1.28012e-15	2.86803e-14	25.1683
CALHM1	-1.35999	3.59104	-10.2543	1.29709e-15	2.90289e-14	25.1553
KLHL33	-1.29115	4.20198	-10.2527	1.30601e-15	2.91748e-14	25.1485
LTBR	1.98355	9.71902	10.2524	1.30774e-15	2.91748e-14	25.1472
TSPAN12	4.00374	8.06273	10.2523	1.30785e-15	2.91748e-14	25.1471
RPS7P5	-2.15438	4.11231	-10.2507	1.31706e-15	2.93485e-14	25.1401
KRTAP3-2	-1.62245	3.03528	-10.2497	1.32233e-15	2.9434e-14	25.1362
ZNF324	1.60013	7.3651	10.2488	1.32732e-15	2.95018e-14	25.1325
ATF6B	1.56973	8.7036	10.2486	1.32824e-15	2.95018e-14	25.1318
KLK7	5.63545	10.0106	10.248	1.33149e-15	2.95421e-14	25.1294
ASTE1	1.47664	7.60734	10.2475	1.33465e-15	2.95805e-14	25.127
MIR31HG	-1.43967	4.46977	-10.247	1.33722e-15	2.96056e-14	25.1251
VPS18	1.38747	6.84525	10.2451	1.34797e-15	2.98115e-14	25.1172
AMZ1	-1.07693	4.52383	-10.2442	1.35277e-15	2.98855e-14	25.1137
STRN4	2.1236	7.53748	10.2402	1.37545e-15	3.03542e-14	25.0972
OR4K14	-1.68592	4.11511	-10.2351	1.40498e-15	3.09728e-14	25.0762
ATXN2L	1.4983	9.11649	10.2334	1.41485e-15	3.11569e-14	25.0692
TXNDC8	-1.19878	2.90693	-10.233	1.41743e-15	3.11805e-14	25.0674
LOC440346	-1.4128	2.29383	-10.2326	1.41943e-15	3.11911e-14	25.066
NIBAN3	-1.29171	4.89116	-10.2311	1.42843e-15	3.13554e-14	25.0598
PIWIL2	-2.01594	3.69844	-10.2264	1.45649e-15	3.19375e-14	25.0405
ARAFP2	-1.98559	5.38536	-10.225	1.4649e-15	3.20878e-14	25.0348
USP20	1.63097	7.42481	10.2243	1.46966e-15	3.21579e-14	25.0316
CYBC1	1.74767	8.68046	10.2229	1.47781e-15	3.22769e-14	25.0261
TMEM89	-1.64876	6.61941	-10.2229	1.47824e-15	3.22769e-14	25.0258
SLC22A6	-1.62042	4.56896	-10.2224	1.4809e-15	3.22969e-14	25.0241
LZTS2	1.73984	7.44976	10.2222	1.48228e-15	3.22969e-14	25.0231
SLC35C2	1.42526	8.53166	10.221	1.48957e-15	3.2408e-14	25.0183
CYB561	2.28238	10.1321	10.2209	1.49053e-15	3.2408e-14	25.0176
DBIL5P2	-1.42378	3.96628	-10.2201	1.49506e-15	3.24484e-14	25.0146
GRIN2B	-1.04311	3.00493	-10.22	1.49554e-15	3.24484e-14	25.0143
IWS1	1.72606	8.60222	10.2196	1.49807e-15	3.24693e-14	25.0126
COG2	2.19947	8.46438	10.2182	1.50692e-15	3.26178e-14	25.0068
C2	3.7501	9.14627	10.218	1.50809e-15	3.26178e-14	25.006
NOL4L	2.02424	8.20637	10.2175	1.51166e-15	3.26606e-14	25.0037
KMT2B	2.17529	7.26662	10.216	1.52078e-15	3.28233e-14	24.9977
OR4C16	-1.70247	2.47431	-10.2155	1.52407e-15	3.286e-14	24.9956
RPS2P45	-2.85626	3.95701	-10.21	1.55926e-15	3.35835e-14	24.973
ASB18	-1.46139	3.89776	-10.2084	1.56977e-15	3.37644e-14	24.9664
ERICH6	-1.82568	3.4836	-10.2079	1.57328e-15	3.37796e-14	24.9641
CRTC2	1.65843	8.34183	10.2067	1.5806e-15	3.39014e-14	24.9596
LCN2	6.31516	9.7145	10.2063	1.58331e-15	3.39242e-14	24.9579
MIR7-3HG	-1.0133	3.0885	-10.2056	1.58819e-15	3.39935e-14	24.9548
GLMP	1.8503	7.95209	10.2045	1.59546e-15	3.4098e-14	24.9503
PLXNA4	-1.51766	5.26272	-10.2043	1.59638e-15	3.4098e-14	24.9497
ITGB8	3.92937	8.73463	10.2025	1.60894e-15	3.43308e-14	24.942
ACTL6B	-1.29964	6.18445	-10.201	1.61889e-15	3.45072e-14	24.9359
OR56B4	-1.96539	3.50844	-10.1995	1.629e-15	3.46657e-14	24.9297
NMBR	-1.61243	3.9957	-10.1994	1.62968e-15	3.46657e-14	24.9293
SPRR2C	-1.023	3.19308	-10.1986	1.63464e-15	3.47352e-14	24.9263
EMSY	1.73226	6.89715	10.197	1.64611e-15	3.4943e-14	24.9193
DEFB117	-2.22768	3.63425	-10.1947	1.66149e-15	3.52331e-14	24.9101
PRSS55	-1.27355	3.81638	-10.1935	1.66971e-15	3.53711e-14	24.9052
LINC00567	-2.01258	4.27247	-10.1932	1.67183e-15	3.53796e-14	24.904
MSGN1	-1.14615	4.83454	-10.1872	1.71413e-15	3.62376e-14	24.8793
FATE1	-1.17918	5.05371	-10.1857	1.72521e-15	3.64345e-14	24.8729
TCOF1	-1.08522	6.64138	-10.1834	1.7414e-15	3.67387e-14	24.8636
OR2A2	-1.39535	2.91496	-10.1815	1.75571e-15	3.70015e-14	24.8555
AVPR1B	-1.62063	3.82651	-10.1811	1.75818e-15	3.70015e-14	24.8541
CHAT	-1.40958	5.16405	-10.1806	1.76166e-15	3.70015e-14	24.8522
SLC22A12	-1.43786	4.60326	-10.1805	1.76272e-15	3.70015e-14	24.8516
MARCH9	1.51394	6.64113	10.1805	1.76283e-15	3.70015e-14	24.8515
SMCO1	-2.07144	3.60798	-10.1796	1.76899e-15	3.7093e-14	24.8481
AGBL1	-1.58576	3.75256	-10.1786	1.77652e-15	3.72131e-14	24.8439
AMTN	-1.32783	4.21979	-10.1782	1.77989e-15	3.72459e-14	24.842
UBOX5-AS1	-1.50569	4.10435	-10.1775	1.78514e-15	3.73177e-14	24.8391
LINC01085	-2.85092	3.59043	-10.1749	1.80391e-15	3.76445e-14	24.8287
CYFIP2	2.70375	7.96209	10.1749	1.80442e-15	3.76445e-14	24.8284
LOC100287704	-2.52881	3.28077	-10.1743	1.80877e-15	3.7697e-14	24.826
ERGIC1	1.9292	10.2194	10.1738	1.81264e-15	3.77394e-14	24.8239
KAT5	2.11932	8.04894	10.1728	1.81967e-15	3.78478e-14	24.8201
APOL5	-1.74743	4.28272	-10.172	1.8262e-15	3.79452e-14	24.8165
KCTD1	2.21604	10.0943	10.1686	1.85224e-15	3.84474e-14	24.8025
TBXT	-1.41624	4.5766	-10.1632	1.89405e-15	3.92758e-14	24.7804
CAMK2A	-1.93857	5.69893	-10.1616	1.9068e-15	3.95005e-14	24.7738
DEFB119	-1.64157	3.84893	-10.1601	1.91854e-15	3.97038e-14	24.7677
VASN	2.01349	7.53968	10.1592	1.92624e-15	3.98231e-14	24.7637
TMC6	2.64272	7.97172	10.1584	1.93198e-15	3.99018e-14	24.7608
DEFB136	-1.25496	3.24001	-10.1572	1.9423e-15	4.00748e-14	24.7555
VWA5B1	-1.19761	5.106	-10.1523	1.98184e-15	4.07483e-14	24.7356
FAM71D	-2.05425	3.09203	-10.1522	1.98285e-15	4.07483e-14	24.7351
SLC4A9	-1.22555	2.92707	-10.1517	1.98666e-15	4.07858e-14	24.7332
LINC01194	-2.04983	3.09255	-10.1491	2.00819e-15	4.11868e-14	24.7225
SPINT2	3.32813	11.0334	10.1485	2.01316e-15	4.12478e-14	24.72
SLC22A25	-1.79132	3.40718	-10.147	2.02622e-15	4.14741e-14	24.7136
SHARPIN	1.72808	8.45441	10.1426	2.0637e-15	4.21993e-14	24.6955
LOC401471	-1.51611	4.33025	-10.1357	2.12375e-15	4.33843e-14	24.6671
CPEB1-AS1	-1.26838	2.70954	-10.1299	2.17593e-15	4.44063e-14	24.6431
LGR6	4.85683	8.76044	10.1295	2.17931e-15	4.44311e-14	24.6415
KRT35	-1.09191	4.66213	-10.1287	2.18688e-15	4.45415e-14	24.6381
FBRS	1.69412	8.86844	10.1282	2.19143e-15	4.45636e-14	24.636
GRAPL	-1.31105	5.32292	-10.1279	2.19343e-15	4.45636e-14	24.6351
ASXL1	2.08358	8.66792	10.1278	2.19445e-15	4.45636e-14	24.6347
UBALD2	1.46469	8.25284	10.1275	2.1973e-15	4.45776e-14	24.6334
KRT24	-2.5524	4.00726	-10.1271	2.20084e-15	4.46054e-14	24.6318
XKR7	-1.04298	3.55151	-10.1247	2.22278e-15	4.49694e-14	24.622
FBXL20	2.07445	7.19197	10.1247	2.22316e-15	4.49694e-14	24.6218
FAM120B	2.08413	7.88767	10.1234	2.23515e-15	4.51675e-14	24.6165
CCL24	-1.27365	5.76662	-10.1214	2.25391e-15	4.55021e-14	24.6082
OR52B3P	-1.54673	4.38809	-10.1173	2.29294e-15	4.62447e-14	24.5912
ACAP3	-1.05148	5.77588	-10.1165	2.30018e-15	4.63453e-14	24.5881
PPP1R10	1.84153	8.37525	10.1158	2.30737e-15	4.64448e-14	24.585
TERF1	-1.45804	6.32664	-10.115	2.31488e-15	4.65505e-14	24.5818
SAA3P	-1.44997	4.79882	-10.1131	2.33351e-15	4.68405e-14	24.5738
LOC388282	-1.09649	5.07251	-10.113	2.33384e-15	4.68405e-14	24.5737
SCYL3	1.6959	7.64881	10.1108	2.35546e-15	4.72284e-14	24.5646
SPANXC	-1.15259	3.04222	-10.1072	2.39085e-15	4.78914e-14	24.5498
DUXA	-1.3502	2.72035	-10.1059	2.40463e-15	4.81206e-14	24.5441
GPR45	-1.39215	3.54708	-10.1048	2.41498e-15	4.82808e-14	24.5399
DEFA6	-1.36279	3.44878	-10.1039	2.42403e-15	4.84148e-14	24.5362
CLRN1	-1.54863	3.31715	-10.1036	2.42697e-15	4.84267e-14	24.535
PHKG1	-1.05025	4.94738	-10.1027	2.43594e-15	4.85585e-14	24.5313
CRYBA4	-1.31987	3.69429	-10.1011	2.45304e-15	4.88522e-14	24.5244
RBM38	2.13734	9.92464	10.0977	2.48724e-15	4.94856e-14	24.5107
CCL16	-1.84117	3.24577	-10.0945	2.52082e-15	5.01053e-14	24.4974
EGFLAM-AS2	-1.43406	4.47857	-10.0906	2.56248e-15	5.08749e-14	24.4812
MT4	-1.47704	4.25045	-10.0904	2.56448e-15	5.08749e-14	24.4804
DCAF8L2	-1.20428	4.26277	-10.0874	2.59666e-15	5.14638e-14	24.468
CHMP4C	2.85364	7.92097	10.0868	2.60307e-15	5.15413e-14	24.4656
DSP	3.59162	10.8384	10.0844	2.62887e-15	5.19162e-14	24.4558
DNAH17	-1.16301	4.12121	-10.0844	2.62956e-15	5.19162e-14	24.4556
TSEN54	2.03947	7.59341	10.0831	2.64413e-15	5.21538e-14	24.4501
DEFA7P	-1.31978	4.35595	-10.0826	2.64909e-15	5.22018e-14	24.4483
MBL2	-2.40101	3.22827	-10.079	2.68921e-15	5.29418e-14	24.4334
GALT	2.12574	8.32231	10.0758	2.72533e-15	5.36016e-14	24.4202
THEMIS2	3.03215	8.50928	10.0746	2.7386e-15	5.38113e-14	24.4154
OR4Q3	-2.48542	3.54011	-10.0724	2.76419e-15	5.4242e-14	24.4061
ZCCHC13	-1.47025	2.97876	-10.0723	2.76578e-15	5.4242e-14	24.4056
TMIGD1	-2.73078	3.69878	-10.0638	2.86532e-15	5.60873e-14	24.3706
DEFB112	-1.39196	3.75602	-10.0615	2.89275e-15	5.65705e-14	24.3611
ANKRD26P3	-1.92075	3.48355	-10.0607	2.90271e-15	5.67116e-14	24.3577
OR5B2	-1.30776	3.40302	-10.0596	2.91569e-15	5.68893e-14	24.3533
F11-AS1	-2.2422	3.54012	-10.0595	2.91733e-15	5.68893e-14	24.3528
EMILIN3	2.63514	8.0263	10.0589	2.92423e-15	5.697e-14	24.3504
ZNF605	2.12173	8.15134	10.0578	2.93741e-15	5.71728e-14	24.346
THEGL	-1.53967	3.45329	-10.0571	2.94566e-15	5.72793e-14	24.3432
TP53TG5	-1.22739	4.33291	-10.0539	2.98601e-15	5.79544e-14	24.3297
MIXL1	-1.31739	4.32576	-10.0533	2.99295e-15	5.80345e-14	24.3274
MOSPD3	1.98112	7.99863	10.0506	3.02749e-15	5.86492e-14	24.3161
LOC400553	-1.33405	5.06475	-10.0495	3.04118e-15	5.88589e-14	24.3116
MON1A	1.71391	6.90317	10.048	3.06004e-15	5.91217e-14	24.3055
PRNT	-1.51833	3.79807	-10.048	3.06049e-15	5.91217e-14	24.3053
SYK	2.79902	9.25714	10.0476	3.06476e-15	5.91487e-14	24.304
LINC00893	3.00732	5.63087	10.0467	3.07703e-15	5.93299e-14	24.3
IGLL3P	-1.5905	6.52206	-10.0459	3.08661e-15	5.94591e-14	24.2969
LINC01343	-1.34175	3.95893	-10.0444	3.10572e-15	5.97714e-14	24.2908
BEND2	-1.24083	2.82315	-10.044	3.11085e-15	5.98141e-14	24.2892
OR1N2	-1.29061	3.64046	-10.0396	3.16932e-15	6.08816e-14	24.2707
KRTAP23-1	-1.38617	3.85829	-10.0392	3.17436e-15	6.09216e-14	24.2692
TMEM143	1.94173	6.85985	10.0369	3.20522e-15	6.14568e-14	24.2596
NPSR1-AS1	-1.41693	3.28739	-10.0356	3.22184e-15	6.1718e-14	24.2545
LINC00643	-1.51234	2.66569	-10.0341	3.24217e-15	6.20497e-14	24.2482
C17orf102	-1.14975	3.2353	-10.0283	3.32159e-15	6.35108e-14	24.2243
TMEM82	-1.51254	4.77671	-10.0269	3.34079e-15	6.38168e-14	24.2186
ADPRH	2.0981	5.80128	10.0267	3.34379e-15	6.38168e-14	24.2177
ATAT1	1.97066	7.60537	10.0252	3.36569e-15	6.41349e-14	24.2112
XKR5	-1.17044	2.92516	-10.0251	3.36668e-15	6.41349e-14	24.2109
SFTPB	-2.06121	4.04505	-10.0245	3.3753e-15	6.42398e-14	24.2084
CCDC197	-1.39426	4.12067	-10.0242	3.37915e-15	6.42537e-14	24.2073
LINC00477	-1.37707	2.41154	-10.0232	3.39268e-15	6.44516e-14	24.2033
TSPEAR	-1.56803	3.50746	-10.023	3.39596e-15	6.44544e-14	24.2024
RHBDD1	1.58691	7.60652	10.0145	3.519e-15	6.67283e-14	24.1671
SLC9B1	-1.78309	4.08366	-10.0135	3.53368e-15	6.6945e-14	24.163
SEBOX	-1.05727	4.16703	-10.0127	3.54532e-15	6.71039e-14	24.1597
LINC02011	-1.33667	2.85588	-10.0102	3.58301e-15	6.77551e-14	24.1493
HRH4	-1.62434	3.05814	-10.0094	3.59441e-15	6.79083e-14	24.1461
LINC01588	-1.61985	4.99239	-10.0091	3.59875e-15	6.7928e-14	24.1449
SLC5A4	-2.01992	4.20876	-10.0084	3.60918e-15	6.80625e-14	24.1421
LRTOMT	2.36077	7.68164	10.0048	3.66441e-15	6.90409e-14	24.127
RARG	1.72049	8.35729	10.0038	3.67951e-15	6.92621e-14	24.123
IGSF8	2.67656	8.20423	10.0002	3.7342e-15	7.02276e-14	24.1083
CHRNA7	-1.34416	5.35076	-9.99926	3.74965e-15	7.04538e-14	24.1043
LHX4-AS1	2.06046	5.81381	9.99805	3.76867e-15	7.07467e-14	24.0992
TMEM30B	4.09016	8.48525	9.99612	3.79912e-15	7.12185e-14	24.0913
LOC147004	-1.46056	3.32925	-9.99602	3.80072e-15	7.12185e-14	24.0909
UBE2Q1	1.56513	8.92871	9.99477	3.82055e-15	7.15251e-14	24.0857
CTNS	1.90271	7.22057	9.99427	3.82847e-15	7.16083e-14	24.0837
PATJ	1.6752	6.99559	9.99273	3.85319e-15	7.20053e-14	24.0773
FAM197Y2	-1.60638	4.81438	-9.99217	3.86218e-15	7.2108e-14	24.075
SLC12A7	2.79093	9.01624	9.98929	3.90887e-15	7.29138e-14	24.0631
STK19	1.82674	8.6108	9.98881	3.9168e-15	7.29955e-14	24.0611
C1orf56	1.88645	7.65569	9.98566	3.96853e-15	7.38927e-14	24.0481
UCN2	-1.68831	5.96806	-9.98294	4.01386e-15	7.46694e-14	24.0368
PRR23A	-1.5493	2.9512	-9.98251	4.02109e-15	7.47364e-14	24.0351
SPSB3	1.5164	8.57735	9.9796	4.07026e-15	7.55821e-14	24.023
TEX43	-2.0067	3.43924	-9.97821	4.0939e-15	7.58951e-14	24.0173
RGSL1	-1.01562	3.02084	-9.97818	4.09448e-15	7.58951e-14	24.0172
TRIM39	1.74556	8.01673	9.97696	4.11529e-15	7.61619e-14	24.0121
AAAS	1.77477	8.99606	9.97691	4.11626e-15	7.61619e-14	24.0119
PLEKHM2	1.12069	8.62715	9.97523	4.14512e-15	7.66272e-14	24.005
LINC01777	-1.34181	3.81939	-9.97056	4.22679e-15	7.80668e-14	23.9857
IFITM5	-1.23789	4.35895	-9.96832	4.26645e-15	7.86475e-14	23.9764
OR9Q2	-1.06316	3.60088	-9.96814	4.26968e-15	7.86475e-14	23.9757
IL31	-1.32859	3.06024	-9.96605	4.30706e-15	7.92246e-14	23.967
C10orf113	-1.22942	2.64538	-9.96596	4.30869e-15	7.92246e-14	23.9667
CYP2A7P1	-1.20442	4.99105	-9.96486	4.3285e-15	7.94971e-14	23.9621
LINC02138	-1.26871	4.83537	-9.96456	4.33396e-15	7.94971e-14	23.9609
FLJ40288	-2.08086	4.09036	-9.9645	4.33508e-15	7.94971e-14	23.9606
NVL	1.20743	7.99686	9.96423	4.33999e-15	7.95164e-14	23.9595
KRT84	-1.16586	5.35571	-9.96083	4.40208e-15	8.05823e-14	23.9454
E4F1	1.29439	8.34813	9.95962	4.42422e-15	8.09157e-14	23.9405
MED24	2.36776	8.73696	9.95814	4.45168e-15	8.13458e-14	23.9343
CHD3	2.15309	9.26976	9.95642	4.48377e-15	8.18596e-14	23.9272
MARC1	2.81086	7.98917	9.95599	4.49189e-15	8.19353e-14	23.9254
GDAP1L1	-1.42504	4.58102	-9.95554	4.50033e-15	8.20165e-14	23.9236
MT1DP	-2.59995	3.94441	-9.95518	4.50703e-15	8.20183e-14	23.9221
SH3TC2-DT	-1.93075	3.82089	-9.95511	4.50838e-15	8.20183e-14	23.9218
LINC00528	-1.59505	4.00412	-9.9528	4.55219e-15	8.27422e-14	23.9122
DUSP28	1.33917	6.59687	9.94861	4.63245e-15	8.41269e-14	23.8949
LINC00537	-4.25677	7.90465	-9.94737	4.65653e-15	8.44898e-14	23.8898
C16orf90	-1.30023	4.7587	-9.94692	4.66525e-15	8.45735e-14	23.888
DIAPH2-AS1	-1.65773	4.6995	-9.94551	4.69275e-15	8.49494e-14	23.8821
COQ8B	1.77784	8.94854	9.94544	4.69423e-15	8.49494e-14	23.8818
CAV3	-1.28162	4.25048	-9.94218	4.75856e-15	8.60382e-14	23.8683
ASMT	-1.18228	4.17675	-9.94037	4.79475e-15	8.66165e-14	23.8608
CYP2B6	-2.90426	4.60956	-9.93978	4.8064e-15	8.67509e-14	23.8584
SPAM1	-1.21938	2.53933	-9.93752	4.85214e-15	8.74999e-14	23.8491
GPR148	-1.09116	4.30825	-9.93657	4.87144e-15	8.77711e-14	23.8451
KIF24	2.72074	6.15336	9.93623	4.87826e-15	8.78172e-14	23.8437
SIK3	1.39211	8.39885	9.93592	4.88454e-15	8.78536e-14	23.8425
NLRP13	-2.18277	3.73968	-9.93544	4.89434e-15	8.79028e-14	23.8405
SIRPD	-1.38997	4.21351	-9.93537	4.89581e-15	8.79028e-14	23.8402
HCG22	-1.38688	3.58724	-9.93208	4.96363e-15	8.9043e-14	23.8266
CWC25	1.4778	7.53155	9.93021	5.00257e-15	8.96635e-14	23.8188
NLRP8	-2.79902	3.29162	-9.92892	5.02964e-15	9.00704e-14	23.8135
PAPOLB	-1.73746	3.4853	-9.92813	5.04627e-15	9.02897e-14	23.8102
MBD5	1.61154	6.8083	9.92629	5.0852e-15	9.09073e-14	23.8026
C15orf39	2.02342	9.27019	9.92438	5.12592e-15	9.15558e-14	23.7947
ARF5	1.76391	9.77141	9.92374	5.13956e-15	9.172e-14	23.7921
CRIP2	2.1238	9.55823	9.92029	5.21426e-15	9.29726e-14	23.7778
LOC100507599	2.12732	7.52915	9.91982	5.22447e-15	9.30742e-14	23.7759
IGFL4	-1.52096	4.56523	-9.91832	5.25726e-15	9.35775e-14	23.7697
PIGQ	1.73855	7.82886	9.91663	5.2947e-15	9.41624e-14	23.7626
CAPN10	1.61075	7.0433	9.91466	5.33832e-15	9.47095e-14	23.7545
PEX14	1.60926	7.40384	9.91462	5.33924e-15	9.47095e-14	23.7544
STH	-1.34716	4.74738	-9.91259	5.3847e-15	9.54337e-14	23.746
FCGR3A	4.81282	7.10506	9.91193	5.3996e-15	9.56156e-14	23.7432
LINC00244	-1.5249	3.7661	-9.91111	5.41814e-15	9.58615e-14	23.7398
PKLR	-1.10911	2.5652	-9.90905	5.46509e-15	9.66093e-14	23.7313
IP6K2	2.27396	8.69167	9.9069	5.51437e-15	9.73969e-14	23.7224
DCAF5	1.3976	7.38543	9.90559	5.54467e-15	9.78483e-14	23.717
LOC100505851	-2.93361	3.88154	-9.89713	5.74427e-15	1.01197e-13	23.682
LCE3D	-1.35934	3.75274	-9.89603	5.77057e-15	1.01574e-13	23.6774
NFE4	-1.92366	3.73938	-9.89518	5.7913e-15	1.01852e-13	23.6739
SCAND1	1.13424	7.39618	9.89485	5.79926e-15	1.01905e-13	23.6725
FAM205BP	-1.19868	3.08416	-9.89222	5.86338e-15	1.02944e-13	23.6616
ECI1	2.0044	8.66795	9.89165	5.87722e-15	1.03099e-13	23.6593
FOXI3	-1.44525	4.59861	-9.88565	6.02667e-15	1.05631e-13	23.6344
DCP1B	2.20169	8.26948	9.88482	6.04764e-15	1.05908e-13	23.631
FBXW4	1.65106	8.81329	9.88275	6.10021e-15	1.06738e-13	23.6224
TTI1	2.38511	8.80672	9.88234	6.11061e-15	1.0683e-13	23.6207
LCA10	-1.68085	3.85657	-9.8795	6.18361e-15	1.08014e-13	23.609
ATAD3B	-1.45884	5.57642	-9.87732	6.24021e-15	1.0891e-13	23.6
LINC00937	-2.16461	5.72874	-9.87682	6.25319e-15	1.09021e-13	23.5979
KCNU1	-1.61793	3.21926	-9.87667	6.25711e-15	1.09021e-13	23.5973
SPINT1	2.34955	8.33764	9.87176	6.3871e-15	1.11192e-13	23.5769
GPR61	-1.32649	3.53264	-9.87149	6.39417e-15	1.11221e-13	23.5758
SLC22A8	-1.43992	4.49762	-9.86694	6.517e-15	1.13262e-13	23.557
LINC02171	-1.43894	5.54358	-9.86201	6.65282e-15	1.15525e-13	23.5366
NOTO	-1.06883	4.78043	-9.8614	6.66993e-15	1.15724e-13	23.534
PHACTR2-AS1	-1.67809	4.91075	-9.86034	6.69957e-15	1.16141e-13	23.5296
AOX2P	-1.41054	3.47237	-9.85921	6.7312e-15	1.16591e-13	23.525
RPPH1	-1.69077	5.40402	-9.85841	6.75383e-15	1.16885e-13	23.5217
MINDY4B	-1.68587	4.10517	-9.85802	6.76484e-15	1.16977e-13	23.5201
ABCF3	2.1527	9.30757	9.85726	6.78621e-15	1.17248e-13	23.5169
RHO	-1.3509	3.57835	-9.8561	6.81931e-15	1.17722e-13	23.5121
CYP2S1	3.95175	7.02579	9.85278	6.91463e-15	1.19267e-13	23.4984
F2RL1	2.81225	7.63578	9.84814	7.05026e-15	1.21505e-13	23.4791
PDCD11	1.44258	7.33946	9.84689	7.08712e-15	1.22038e-13	23.474
LOC440792	-1.41984	5.02957	-9.84601	7.11353e-15	1.22391e-13	23.4703
RPL29P2	-1.42027	7.72093	-9.84506	7.14178e-15	1.22734e-13	23.4664
ADCY2	-2.50503	5.30445	-9.84494	7.1454e-15	1.22734e-13	23.4659
CCER1	-1.6323	3.24518	-9.84246	7.21984e-15	1.23909e-13	23.4556
ACAD8	2.07017	6.16241	9.84175	7.24127e-15	1.24174e-13	23.4527
C2orf83	-1.74934	2.85502	-9.84072	7.27264e-15	1.24608e-13	23.4484
CDC42SE1	1.81526	7.19167	9.83992	7.29686e-15	1.24919e-13	23.4451
FOXI2	-1.3069	4.71365	-9.83849	7.34079e-15	1.25567e-13	23.4392
LINC00269	-1.47918	3.20959	-9.8379	7.35897e-15	1.25774e-13	23.4367
RRNAD1	1.55971	7.44996	9.83715	7.38219e-15	1.26066e-13	23.4336
DPF1	-1.11557	5.0855	-9.83644	7.40394e-15	1.26333e-13	23.4307
CCDC22	1.64538	7.79574	9.8333	7.50185e-15	1.27898e-13	23.4177
UTS2	-1.85985	3.4014	-9.82868	7.64836e-15	1.3018e-13	23.3985
ACSM5	-3.02641	5.94393	-9.8268	7.70877e-15	1.311e-13	23.3907
UQCRC1	2.21073	9.22928	9.82366	7.8109e-15	1.32727e-13	23.3777
SNORA3B	2.09886	6.27945	9.82249	7.84937e-15	1.33271e-13	23.3728
WDR55	2.17342	8.17447	9.822	7.86525e-15	1.33431e-13	23.3708
OGFRP1	-1.22326	4.10022	-9.82046	7.91626e-15	1.34186e-13	23.3644
SSBP3-AS1	-1.12947	3.99127	-9.81959	7.94512e-15	1.34564e-13	23.3608
MIR30C1	-1.67341	3.21726	-9.818	7.99827e-15	1.35328e-13	23.3542
IZUMO1R	-1.35253	4.15496	-9.81784	8.00336e-15	1.35328e-13	23.3536
LCE1C	-1.18815	3.43442	-9.81557	8.0798e-15	1.36509e-13	23.3442
ADGRD2	-1.55201	4.69019	-9.81482	8.10519e-15	1.36826e-13	23.3411
LINC01301	-2.17193	4.40947	-9.8125	8.18457e-15	1.38053e-13	23.3314
ZNF212	1.7885	9.47408	9.81163	8.21414e-15	1.38438e-13	23.3279
MIR584	-1.83528	3.86158	-9.80961	8.28389e-15	1.395e-13	23.3195
ACSF2	1.99323	8.0371	9.80798	8.34089e-15	1.40345e-13	23.3127
VAMP1	2.00262	6.79704	9.80737	8.36211e-15	1.40587e-13	23.3102
C12orf42	-1.28805	5.64257	-9.80494	8.44773e-15	1.41911e-13	23.3001
RNF126P1	-1.19158	5.71859	-9.80439	8.46697e-15	1.42118e-13	23.2979
RPS6P6	-1.62975	5.08315	-9.80197	8.55328e-15	1.4345e-13	23.2878
FAAH2	2.8149	6.642	9.80048	8.60675e-15	1.44229e-13	23.2816
TEX41	-2.17178	3.10702	-9.80027	8.61442e-15	1.44241e-13	23.2808
OR6Q1	-1.57429	3.94445	-9.79983	8.63032e-15	1.44292e-13	23.2789
TPT1P8	-2.02599	2.77206	-9.7998	8.63148e-15	1.44292e-13	23.2788
LINC01003	3.22602	7.10283	9.79957	8.63957e-15	1.4431e-13	23.2779
HIST1H2AA	-2.01344	4.31475	-9.79748	8.71568e-15	1.45407e-13	23.2692
ARMCX2	3.27575	9.66822	9.79738	8.71935e-15	1.45407e-13	23.2688
LINC00661	-2.01816	3.60431	-9.79616	8.76405e-15	1.46034e-13	23.2637
HSPBAP1	1.86663	7.86583	9.79378	8.85195e-15	1.4738e-13	23.2538
GTF3C2	1.52677	7.27017	9.79175	8.92728e-15	1.48514e-13	23.2454
FLNB-AS1	-1.36045	4.47223	-9.79094	8.9578e-15	1.48796e-13	23.2421
CCT8L2	-1.22656	4.27062	-9.79092	8.95864e-15	1.48796e-13	23.242
RHOB	-1.17219	5.44181	-9.79047	8.97536e-15	1.48858e-13	23.2401
PLA2G4D	-2.7387	4.5928	-9.78966	9.00586e-15	1.49219e-13	23.2368
UBE3B	1.46667	7.23599	9.78918	9.024e-15	1.494e-13	23.2348
UTF1	-1.17036	6.08947	-9.78664	9.12067e-15	1.50759e-13	23.2242
KCNH1	-1.36109	5.1232	-9.78663	9.12073e-15	1.50759e-13	23.2242
LOC643327	-1.7066	4.17172	-9.78573	9.15526e-15	1.51209e-13	23.2205
FOCAD	1.92116	8.79296	9.78437	9.20745e-15	1.51949e-13	23.2149
ELFN1	-1.00025	5.05323	-9.78201	9.29929e-15	1.53342e-13	23.205
NLRP6	-1.37865	4.4982	-9.78166	9.31285e-15	1.53442e-13	23.2036
OR10P1	-1.17747	3.30976	-9.78132	9.32617e-15	1.53539e-13	23.2022
SERPINA7	-1.38661	2.74337	-9.78039	9.36224e-15	1.5401e-13	23.1983
BTNL2	-1.05483	4.13251	-9.78016	9.37144e-15	1.54038e-13	23.1974
EXOC7	2.17405	8.46027	9.77509	9.57277e-15	1.57222e-13	23.1763
KRTAP10-5	-1.57459	4.50111	-9.77216	9.69103e-15	1.58911e-13	23.1642
BCKDHA	1.82976	8.57253	9.77172	9.70894e-15	1.59078e-13	23.1623
MRPS26	1.87237	9.52799	9.77015	9.77268e-15	1.59996e-13	23.1559
GUCY2EP	-1.23226	4.61494	-9.76847	9.84169e-15	1.60998e-13	23.1489
TAS2R3	-1.06277	3.56361	-9.76784	9.86788e-15	1.61298e-13	23.1463
PIDD1	1.63604	7.10049	9.76353	1.00477e-14	1.64108e-13	23.1284
BICDL2	2.4438	6.34324	9.76297	1.00713e-14	1.64363e-13	23.1261
CACTIN	1.46755	6.88003	9.76188	1.01175e-14	1.64985e-13	23.1215
SPTB	-1.25792	5.86972	-9.76054	1.01744e-14	1.65783e-13	23.116
SNORD88B	-1.30902	6.34133	-9.76031	1.01843e-14	1.65813e-13	23.115
MXRA5	4.62217	9.68623	9.75873	1.02517e-14	1.66778e-13	23.1085
TBCC	2.63552	7.66984	9.75464	1.04292e-14	1.69533e-13	23.0915
IVL	-1.51497	5.03249	-9.75237	1.05287e-14	1.71015e-13	23.0821
XAGE-4	-1.56832	4.10895	-9.75019	1.06252e-14	1.72446e-13	23.0731
ZNF304	2.66454	6.81763	9.74628	1.0801e-14	1.75162e-13	23.0568
SLC25A28	2.17357	8.70521	9.74606	1.0811e-14	1.75186e-13	23.0559
TSGA10IP	-1.14032	5.75404	-9.74383	1.09123e-14	1.76688e-13	23.0467
GRIN1	-1.12741	6.43156	-9.74271	1.09636e-14	1.7738e-13	23.042
ERC2-IT1	-3.53935	4.57057	-9.74075	1.10542e-14	1.78705e-13	23.0339
RNPEPL1	1.55557	7.94613	9.74032	1.10744e-14	1.78891e-13	23.0321
GLYCAM1	-1.16319	3.46053	-9.73785	1.11895e-14	1.80609e-13	23.0218
CMTM8	2.85697	7.97102	9.7344	1.13523e-14	1.83093e-13	23.0075
TBC1D3F	-1.24352	4.44159	-9.73382	1.13803e-14	1.83401e-13	23.0051
GNPTG	1.16835	10.3694	9.73355	1.13932e-14	1.83466e-13	23.004
TRPC7	-1.44528	3.54517	-9.73325	1.14075e-14	1.83517e-13	23.0027
LEP	-3.19422	4.78901	-9.72842	1.16407e-14	1.86868e-13	22.9827
EYA2	4.65013	8.65173	9.72798	1.16622e-14	1.87068e-13	22.9809
SMG1P1	-2.91638	3.88291	-9.72724	1.16985e-14	1.87503e-13	22.9778
POP7	2.6932	9.31426	9.72678	1.17211e-14	1.8772e-13	22.9759
CA1	-1.19669	2.96627	-9.7198	1.20691e-14	1.92994e-13	22.9469
OR10A4	-1.611	4.26583	-9.7195	1.20844e-14	1.93002e-13	22.9457
MIR585	-2.3099	5.92198	-9.71942	1.20884e-14	1.93002e-13	22.9453
PABPC1L2A	-1.49858	3.47788	-9.71877	1.21215e-14	1.93381e-13	22.9426
NR1H3	2.35595	8.87489	9.71778	1.21718e-14	1.94034e-13	22.9385
RAB6D	-1.42529	7.3886	-9.71732	1.21951e-14	1.94255e-13	22.9366
FASTK	1.48252	7.89645	9.71104	1.25206e-14	1.99286e-13	22.9106
GOT1L1	-2.13498	4.57279	-9.70748	1.27094e-14	2.02134e-13	22.8957
SLC28A2	-2.72342	4.4129	-9.70468	1.28593e-14	2.0436e-13	22.8841
AMER3	-1.7231	4.54711	-9.70282	1.296e-14	2.05802e-13	22.8764
TRAF6	1.35363	6.84144	9.70141	1.30366e-14	2.06718e-13	22.8706
OR4A16	-1.07102	2.35242	-9.70126	1.30452e-14	2.06718e-13	22.8699
DNM1P46	-1.81357	4.75846	-9.70121	1.30477e-14	2.06718e-13	22.8697
CETN1	-1.15261	3.86731	-9.69943	1.31457e-14	2.0811e-13	22.8623
SH3BP5L	1.59825	8.82524	9.69858	1.31923e-14	2.08688e-13	22.8588
SCRN2	1.6097	6.73396	9.69821	1.3213e-14	2.08854e-13	22.8573
LCE2A	-1.33746	4.64844	-9.69588	1.33427e-14	2.10742e-13	22.8476
DSG3	-1.44239	3.16382	-9.69532	1.33743e-14	2.11081e-13	22.8453
RUNDC1	2.17613	8.11963	9.6937	1.34651e-14	2.12351e-13	22.8386
PPP1R13B	1.96362	8.18782	9.69285	1.35132e-14	2.12947e-13	22.835
DENND6B	2.13722	6.9281	9.69071	1.36353e-14	2.14706e-13	22.8261
G6PC	-2.30219	3.35119	-9.68833	1.3772e-14	2.16693e-13	22.8163
TESMIN	2.43429	8.06245	9.68672	1.38658e-14	2.18003e-13	22.8095
FBXO42	1.56276	8.14781	9.682	1.41427e-14	2.22187e-13	22.79
CCNQP1	-1.34118	5.50635	-9.67869	1.43408e-14	2.25128e-13	22.7762
FES	1.66816	6.91362	9.67685	1.44518e-14	2.26698e-13	22.7686
KDM2A	1.28371	10.2205	9.67588	1.45109e-14	2.27452e-13	22.7645
SPRR2D	-1.59318	3.71551	-9.67569	1.45221e-14	2.27455e-13	22.7637
LINC00910	-1.40528	2.98425	-9.6739	1.46319e-14	2.29e-13	22.7563
LOC151760	-1.63317	3.75718	-9.67214	1.47405e-14	2.30525e-13	22.749
ITPKC	2.33265	7.3859	9.66984	1.48836e-14	2.32586e-13	22.7394
KRTAP8-1	-1.15451	4.0225	-9.66829	1.49807e-14	2.33926e-13	22.733
AGAP1	1.72825	8.67473	9.6677	1.50177e-14	2.34327e-13	22.7305
FAM241B	2.86379	7.28007	9.66707	1.50573e-14	2.34766e-13	22.7279
HS6ST1	1.4109	6.80308	9.66641	1.50989e-14	2.35236e-13	22.7252
TIGD1	2.85344	8.36392	9.66492	1.51938e-14	2.36537e-13	22.719
CELA2B	-1.1515	4.87502	-9.6645	1.52207e-14	2.36776e-13	22.7172
GRAMD1A	2.04208	8.5407	9.66056	1.54745e-14	2.40543e-13	22.7009
SPINDOC	2.1075	6.88903	9.65951	1.55432e-14	2.41428e-13	22.6965
NR1H2	1.334	6.25326	9.65603	1.57714e-14	2.44789e-13	22.682
LINC00971	-1.57414	3.06242	-9.6546	1.58666e-14	2.46082e-13	22.6761
NHLH2	-1.33201	2.91673	-9.65034	1.61532e-14	2.50338e-13	22.6584
TSR3	1.66522	8.99756	9.64925	1.62271e-14	2.51294e-13	22.6539
OR52D1	-1.29701	3.44288	-9.6484	1.62852e-14	2.52005e-13	22.6503
POLR3E	1.90459	8.91092	9.64785	1.63228e-14	2.52398e-13	22.648
OR9I1	-1.02458	3.77978	-9.64303	1.66562e-14	2.57213e-13	22.628
CLMN	2.36256	7.69268	9.64299	1.66592e-14	2.57213e-13	22.6278
FAM238B	-1.81312	5.62274	-9.64271	1.66788e-14	2.57322e-13	22.6267
LINC02708	-1.20169	4.89192	-9.64138	1.6772e-14	2.58567e-13	22.6212
NPY4R	-1.10937	3.00991	-9.64063	1.68249e-14	2.59189e-13	22.618
SH2D7	-1.59757	5.90242	-9.64013	1.68603e-14	2.59541e-13	22.616
LINC02618	-1.50744	4.62495	-9.63953	1.69029e-14	2.60002e-13	22.6135
SPATA3	-1.85913	5.17022	-9.63754	1.70449e-14	2.6199e-13	22.6052
MYH7B	-1.15452	3.62019	-9.63412	1.72916e-14	2.65584e-13	22.591
OR4C6	-1.157	3.00169	-9.63301	1.73718e-14	2.66618e-13	22.5864
AZGP1P2	-1.23816	2.90729	-9.63105	1.75153e-14	2.6862e-13	22.5782
UBN1	1.68437	8.20736	9.63054	1.75529e-14	2.68996e-13	22.5761
GP1BA	-1.73141	4.41638	-9.62873	1.76875e-14	2.70858e-13	22.5685
RGS8	-1.01599	3.05939	-9.62846	1.77075e-14	2.70963e-13	22.5674
TTTY13	-1.15882	2.79126	-9.627	1.78164e-14	2.72427e-13	22.5614
PBOV1	-2.11336	3.46035	-9.62539	1.79371e-14	2.7407e-13	22.5547
PEX5L	-1.71965	3.52213	-9.62432	1.80176e-14	2.75096e-13	22.5502
AQP8	-1.34719	4.29451	-9.62178	1.82107e-14	2.77838e-13	22.5397
RAI1	2.55403	6.86056	9.61996	1.83505e-14	2.79764e-13	22.5321
OR1J4	-1.34272	3.50852	-9.61883	1.84383e-14	2.80895e-13	22.5274
H1FNT	-1.21172	5.49035	-9.61807	1.84973e-14	2.81586e-13	22.5242
RASSF7	2.3234	9.55753	9.61746	1.85449e-14	2.82101e-13	22.5217
IGLON5	-1.29372	4.43633	-9.61661	1.86105e-14	2.8289e-13	22.5182
AVP	-1.13296	6.22892	-9.6157	1.8682e-14	2.83769e-13	22.5144
PTCRA	-1.1839	4.0851	-9.61484	1.87493e-14	2.84581e-13	22.5108
WIPF3	-2.88348	5.27595	-9.61237	1.89454e-14	2.87134e-13	22.5005
PNPLA5	-1.40914	4.36051	-9.61138	1.90245e-14	2.88122e-13	22.4964
MORC1-AS1	-1.59171	3.42966	-9.61014	1.91239e-14	2.89414e-13	22.4912
KAT2A	1.73724	7.72489	9.6093	1.9191e-14	2.90113e-13	22.4878
TLR2	3.41625	7.80744	9.60909	1.92085e-14	2.90113e-13	22.4869
DEC1	-1.36767	3.03012	-9.60904	1.92123e-14	2.90113e-13	22.4867
PLBD2	-1.20502	7.16911	-9.60775	1.93163e-14	2.9147e-13	22.4813
C11orf72	-1.61091	3.23259	-9.60672	1.94006e-14	2.92528e-13	22.477
CREB3	1.72814	9.26296	9.60555	1.94963e-14	2.93588e-13	22.4722
LINC00637	-1.18466	4.1651	-9.60551	1.94994e-14	2.93588e-13	22.472
SGPP2	3.18613	6.13883	9.60406	1.96182e-14	2.94945e-13	22.466
CYP3A4	-1.2828	2.94896	-9.60379	1.96409e-14	2.95072e-13	22.4648
PLLP	3.42279	7.95582	9.60309	1.96987e-14	2.95724e-13	22.4619
KRT17P5	-1.38076	5.49577	-9.60141	1.98384e-14	2.97605e-13	22.4549
LOC145845	-2.06957	4.02508	-9.59966	1.99848e-14	2.99583e-13	22.4477
LINC01848	-1.38328	5.24151	-9.59887	2.00508e-14	3.00354e-13	22.4444
TAS2R9	-1.65389	3.68787	-9.59814	2.01122e-14	3.01056e-13	22.4414
ZNF512B	1.66044	7.35542	9.59278	2.0571e-14	3.077e-13	22.419
WWC1	1.91032	7.69551	9.59249	2.05953e-14	3.07839e-13	22.4179
LINC00299	-3.09815	3.51986	-9.59097	2.07274e-14	3.09589e-13	22.4115
BIRC8	-1.55755	3.09056	-9.58895	2.09045e-14	3.12009e-13	22.4031
MSLNL	-1.41806	5.67265	-9.58762	2.10214e-14	3.13527e-13	22.3976
SCGB2A1	4.82105	10.1914	9.57641	2.2036e-14	3.28421e-13	22.3509
MOG	-1.56647	3.14921	-9.57622	2.20535e-14	3.28445e-13	22.3501
ZNF672	1.03148	7.04581	9.57409	2.22519e-14	3.3116e-13	22.3413
HECTD2-AS1	-1.32655	3.13704	-9.57154	2.24914e-14	3.34318e-13	22.3307
UBR4	1.51143	7.18713	9.57149	2.24966e-14	3.34318e-13	22.3305
GHRH	-1.49265	4.76643	-9.57066	2.25746e-14	3.35237e-13	22.327
PKDREJ	-1.40451	4.66379	-9.57006	2.26314e-14	3.35838e-13	22.3245
KRTAP6-3	-1.16585	5.0593	-9.56922	2.27122e-14	3.36552e-13	22.321
TBC1D1	1.70671	7.86151	9.56815	2.28145e-14	3.37636e-13	22.3166
TTC13	1.98902	7.67601	9.56811	2.28181e-14	3.37636e-13	22.3164
PLEKHN1	-1.54105	6.82851	-9.5679	2.28384e-14	3.37694e-13	22.3155
TMEM138	1.87762	6.97737	9.56721	2.29042e-14	3.38421e-13	22.3127
PRR23C	-1.42835	2.66602	-9.56688	2.29362e-14	3.38421e-13	22.3113
LINC01121	-1.74832	5.10836	-9.56687	2.29368e-14	3.38421e-13	22.3113
SPON1	4.60435	10.4094	9.56436	2.31804e-14	3.41525e-13	22.3008
NEUROG1	-1.23306	3.70596	-9.56414	2.32024e-14	3.41605e-13	22.2999
SPANXA2-OT1	-2.01744	4.5251	-9.56136	2.34746e-14	3.45367e-13	22.2883
HCFC1R1	1.75267	9.37687	9.5604	2.35702e-14	3.46525e-13	22.2843
HTR2A	-2.18419	3.25621	-9.55886	2.37227e-14	3.4852e-13	22.2779
NCR1	-1.58479	4.78314	-9.55699	2.39098e-14	3.51018e-13	22.2701
FLOT2	1.87822	8.71957	9.55309	2.43053e-14	3.56317e-13	22.2539
ZFYVE27	2.28045	9.92981	9.55255	2.43603e-14	3.56868e-13	22.2517
LINC01743	-1.29632	4.12864	-9.55228	2.43887e-14	3.57032e-13	22.2505
DDX4	-2.28277	3.685	-9.54897	2.47303e-14	3.61774e-13	22.2367
PRSS57	-1.13648	5.12718	-9.54704	2.49318e-14	3.64465e-13	22.2287
IGFBP2	4.00099	10.9333	9.54507	2.51387e-14	3.66968e-13	22.2205
LOC286359	-1.27724	4.41548	-9.54291	2.53685e-14	3.70061e-13	22.2115
DHRS13	2.555	7.95012	9.54137	2.55333e-14	3.72201e-13	22.2051
STAT3	1.76761	8.98281	9.54102	2.55711e-14	3.72489e-13	22.2036
PKN1	2.31091	9.01858	9.54057	2.56199e-14	3.72936e-13	22.2018
PDPK1	1.21175	7.34337	9.53934	2.57527e-14	3.74605e-13	22.1966
IL17B	-1.47164	4.9823	-9.53901	2.57882e-14	3.74856e-13	22.1953
DMKN	2.80762	9.38973	9.53718	2.5987e-14	3.7748e-13	22.1877
PSPN	-1.02082	5.2141	-9.53436	2.62979e-14	3.81458e-13	22.1759
ESM1	3.38918	7.27963	9.53279	2.64711e-14	3.83701e-13	22.1694
SPATA31E1	-1.46342	5.18117	-9.53151	2.66151e-14	3.85517e-13	22.164
ITGA7	2.47133	7.22163	9.52907	2.68889e-14	3.89073e-13	22.1539
WDR19	2.87361	7.61832	9.52899	2.68984e-14	3.89073e-13	22.1535
LMBR1L	1.68725	8.43249	9.52871	2.69299e-14	3.89256e-13	22.1524
PCARE	-1.33173	4.5713	-9.52819	2.69892e-14	3.8984e-13	22.1502
SEC14L4	-1.99307	5.09387	-9.52662	2.71681e-14	3.92149e-13	22.1437
OR52W1	-1.22324	4.76733	-9.52641	2.71915e-14	3.92212e-13	22.1428
TLX2	-1.08047	5.85481	-9.52506	2.7346e-14	3.93988e-13	22.1372
KLHL30	-1.2126	4.31576	-9.525	2.73529e-14	3.93988e-13	22.137
C12orf77	-2.30108	3.73196	-9.52351	2.75249e-14	3.9619e-13	22.1308
PPP1R17	-1.02	2.68325	-9.52284	2.76026e-14	3.9703e-13	22.128
LINC01015	-1.37509	3.62301	-9.5221	2.76886e-14	3.9787e-13	22.1249
CLEC18B	-1.55593	7.03123	-9.52201	2.76996e-14	3.9787e-13	22.1245
UGT2B10	-2.26673	5.41256	-9.52172	2.77333e-14	3.98076e-13	22.1233
SNORD17	-1.59807	3.18899	-9.51898	2.80553e-14	4.02418e-13	22.1119
MYO6	1.6764	8.82222	9.51875	2.80818e-14	4.02518e-13	22.1109
SORT1	2.77213	9.45728	9.5181	2.81587e-14	4.03341e-13	22.1082
TMEM8B	1.53769	5.69291	9.51715	2.82713e-14	4.04673e-13	22.1043
MC2R	-1.13372	3.094	-9.51631	2.8372e-14	4.05832e-13	22.1008
OR5E1P	-1.37137	2.77422	-9.51334	2.87291e-14	4.10654e-13	22.0884
TARBP1	1.78555	9.8874	9.5117	2.89271e-14	4.13199e-13	22.0816
LOC284788	-1.62996	3.18651	-9.50957	2.91876e-14	4.16631e-13	22.0727
OR51F2	-1.01447	2.96249	-9.50481	2.9778e-14	4.24765e-13	22.0529
MROH5	-1.39181	5.64066	-9.50111	3.02455e-14	4.30836e-13	22.0375
SGPL1	1.95201	10.7147	9.50043	3.03328e-14	4.31781e-13	22.0346
LOC339593	-1.91674	2.98506	-9.49977	3.04174e-14	4.32687e-13	22.0318
RFX5	2.30615	9.18994	9.49748	3.07117e-14	4.36572e-13	22.0223
MMP17	-1.33576	6.03227	-9.4964	3.08508e-14	4.38248e-13	22.0178
GBF1	1.29517	8.34165	9.49537	3.0985e-14	4.3985e-13	22.0135
ELL	1.0583	6.16152	9.49345	3.12362e-14	4.43112e-13	22.0055
CDH6	4.29677	8.24502	9.48943	3.17697e-14	4.5037e-13	21.9888
SNAPC4	-1.2762	7.11991	-9.48833	3.19173e-14	4.52151e-13	21.9842
RNF40	1.68661	8.85152	9.48625	3.21977e-14	4.5581e-13	21.9755
NCAN	-1.0109	3.27135	-9.48513	3.23499e-14	4.5765e-13	21.9709
SHISAL2A	-1.36214	5.03202	-9.48303	3.26378e-14	4.61407e-13	21.9621
LPIN3	2.43888	8.07956	9.48081	3.29437e-14	4.65412e-13	21.9529
C9orf139	-1.12806	4.04826	-9.47937	3.31443e-14	4.67925e-13	21.9469
RPS16P5	-1.29304	3.14172	-9.47869	3.32386e-14	4.68935e-13	21.944
VSTM2B	-1.52453	4.3575	-9.47683	3.34995e-14	4.71934e-13	21.9363
OFCC1	-1.17204	3.23857	-9.47673	3.35148e-14	4.71934e-13	21.9358
PRR26	-1.23812	4.64625	-9.47669	3.35199e-14	4.71934e-13	21.9357
TSC22D4	1.62665	7.08409	9.47612	3.3601e-14	4.72728e-13	21.9333
ATXN8	-2.11335	3.22666	-9.47554	3.36823e-14	4.73251e-13	21.9309
LINC02584	-1.27718	4.19825	-9.47443	3.38403e-14	4.75148e-13	21.9263
USP6NL	1.79726	6.27696	9.474	3.39013e-14	4.7568e-13	21.9245
CSN2	-1.12273	4.55842	-9.4698	3.45066e-14	4.83844e-13	21.907
SETD2	1.75333	7.76817	9.46824	3.47339e-14	4.867e-13	21.9005
CUEDC1	1.57792	6.82179	9.46704	3.491e-14	4.88835e-13	21.8955
CFC1	-1.42503	4.14639	-9.46663	3.49695e-14	4.89252e-13	21.8938
PRICKLE2-AS1	-1.43507	2.50649	-9.46546	3.51422e-14	4.91085e-13	21.8889
SPICE1	1.9148	6.7384	9.46474	3.525e-14	4.92239e-13	21.8859
LOC730098	-1.31664	6.31689	-9.46459	3.52725e-14	4.92239e-13	21.8853
AKNAD1	-2.34145	3.0087	-9.46055	3.58775e-14	5.00343e-13	21.8684
ILDR1	2.79713	7.21359	9.45929	3.6067e-14	5.02306e-13	21.8632
NHLRC1	2.97679	6.81723	9.45833	3.62132e-14	5.04002e-13	21.8592
LOC91450	-1.08883	5.02969	-9.45764	3.63189e-14	5.05131e-13	21.8563
KRTAP13-1	-1.17289	2.9896	-9.45406	3.68711e-14	5.12466e-13	21.8414
ADGRG4	-2.71031	3.65021	-9.452	3.71924e-14	5.16504e-13	21.8328
PNPLA2	1.71927	8.56436	9.4495	3.75853e-14	5.21338e-13	21.8224
CREB3L4	2.64913	8.40103	9.44669	3.80329e-14	5.27191e-13	21.8107
SETD1B	1.30513	8.00394	9.4448	3.83375e-14	5.31057e-13	21.8028
PNLIPRP3	-1.5548	2.72319	-9.44461	3.83686e-14	5.3113e-13	21.802
NPBWR2	-1.04998	3.77298	-9.44113	3.89345e-14	5.38602e-13	21.7875
ASH1L-AS1	2.18789	7.25738	9.44095	3.89635e-14	5.38643e-13	21.7867
THAP4	1.21049	7.8904	9.43895	3.92937e-14	5.42843e-13	21.7784
LINC00602	-1.08367	5.08439	-9.43702	3.96151e-14	5.4655e-13	21.7703
PPFIBP2	2.64494	8.82666	9.43467	4.00077e-14	5.51598e-13	21.7606
SMIM23	-1.18187	3.84382	-9.43438	4.00574e-14	5.51914e-13	21.7593
NRDE2	1.54067	7.98736	9.43343	4.02174e-14	5.53748e-13	21.7554
CCDC144NL	-1.53103	2.7763	-9.4332	4.0257e-14	5.53923e-13	21.7544
HPS3	2.68587	8.92628	9.43029	4.07527e-14	5.6037e-13	21.7423
LINC02243	-1.48859	3.08198	-9.42708	4.13085e-14	5.67634e-13	21.7289
ONECUT1	-2.02345	3.96016	-9.42467	4.17304e-14	5.73049e-13	21.7188
URGCP	1.47556	7.90373	9.42327	4.19763e-14	5.76042e-13	21.713
ARHGEF17	2.05046	9.50779	9.42299	4.20261e-14	5.76342e-13	21.7118
EPB41L4A	1.83917	6.53007	9.4186	4.28106e-14	5.8671e-13	21.6935
KRTAP10-9	-1.24882	6.46463	-9.41738	4.30315e-14	5.89346e-13	21.6884
COPS7B	1.87861	8.73795	9.41581	4.33165e-14	5.92855e-13	21.6819
ZP2	-1.20011	3.61443	-9.41426	4.36012e-14	5.96356e-13	21.6754
ZNF784	1.73536	6.84322	9.41397	4.36547e-14	5.96692e-13	21.6742
MIRLET7BHG	-1.10196	4.83117	-9.41272	4.38855e-14	5.99449e-13	21.669
ARFGEF2	1.96125	6.84946	9.41085	4.42323e-14	6.03785e-13	21.6612
TNFRSF1A	1.93901	9.77869	9.40766	4.48301e-14	6.11136e-13	21.6479
PPP1CA	2.14998	11.1564	9.40672	4.50082e-14	6.13159e-13	21.644
USP21	2.3492	8.28144	9.40494	4.53478e-14	6.17377e-13	21.6365
C19orf33	3.6262	9.61098	9.40474	4.53855e-14	6.17482e-13	21.6357
DHX30	1.85559	9.24758	9.40419	4.54907e-14	6.18505e-13	21.6334
CTSL3P	-1.51551	4.49388	-9.40389	4.55475e-14	6.18622e-13	21.6322
RNF25	1.31746	8.44706	9.40383	4.55593e-14	6.18622e-13	21.6319
FEZF1	-1.30464	3.64344	-9.39891	4.65137e-14	6.31166e-13	21.6114
LINC01225	-1.13607	3.07754	-9.39658	4.69731e-14	6.3698e-13	21.6017
GRK7	-1.31708	3.09628	-9.39615	4.7059e-14	6.37725e-13	21.5999
OR52A1	-1.52696	3.02928	-9.39573	4.71429e-14	6.38442e-13	21.5981
RABEP2	1.55104	6.05339	9.39456	4.73744e-14	6.41156e-13	21.5933
TLCD1	2.98296	7.32545	9.38991	4.83121e-14	6.52989e-13	21.5739
OTOR	-1.79641	3.3288	-9.38775	4.87555e-14	6.58119e-13	21.5648
SYN3	-1.59986	3.31753	-9.38398	4.95352e-14	6.68206e-13	21.5491
FAM189B	1.70631	10.1158	9.38182	4.99882e-14	6.73876e-13	21.5401
N4BP1	1.07977	8.2413	9.381	5.01607e-14	6.7576e-13	21.5367
ZNF3	1.8673	9.32193	9.3806	5.02473e-14	6.76485e-13	21.535
KRTAP5-AS1	-1.68654	3.33625	-9.37786	5.08306e-14	6.83891e-13	21.5236
ERVW-1	-1.89156	4.80196	-9.37382	5.17042e-14	6.95191e-13	21.5067
CCDC27	-1.24421	4.83814	-9.37356	5.17599e-14	6.95485e-13	21.5056
TTC17	1.51598	7.9819	9.3722	5.20588e-14	6.99046e-13	21.4999
SLC7A14	-1.6116	3.63818	-9.37019	5.25017e-14	7.04534e-13	21.4915
TBC1D10B	1.81669	7.73881	9.3698	5.25861e-14	7.05208e-13	21.49
MUC5AC	-1.34816	4.70123	-9.36722	5.31632e-14	7.12483e-13	21.4792
VAC14	1.53365	7.28961	9.36457	5.3759e-14	7.2e-13	21.4681
SNTG2	-1.81293	4.14207	-9.36196	5.43537e-14	7.27239e-13	21.4572
LINC00163	-1.12894	4.73724	-9.36189	5.43701e-14	7.27239e-13	21.4569
ERMARD	1.64329	7.61076	9.36087	5.46043e-14	7.29898e-13	21.4527
ENPP5	2.00933	5.59185	9.36011	5.47805e-14	7.31779e-13	21.4495
CXXC1	1.91864	7.51142	9.35723	5.54498e-14	7.39761e-13	21.4375
C16orf82	-1.66112	4.84001	-9.35655	5.5608e-14	7.41393e-13	21.4346
CACNB4	-1.56527	2.8933	-9.35407	5.61932e-14	7.48661e-13	21.4243
OR51V1	-2.38201	3.71809	-9.35393	5.62258e-14	7.48661e-13	21.4237
LINC00303	-2.14983	3.95791	-9.35054	5.70359e-14	7.58467e-13	21.4096
ZNF787	2.7652	9.21197	9.34894	5.74232e-14	7.63125e-13	21.4029
RBIS	2.69002	9.33501	9.34869	5.74821e-14	7.63416e-13	21.4018
CHRM1	-1.06806	4.41399	-9.34814	5.76156e-14	7.64696e-13	21.3995
TK2	1.92445	7.227	9.34699	5.78957e-14	7.67919e-13	21.3947
CCT6P3	1.97385	9.01149	9.34459	5.84853e-14	7.74742e-13	21.3847
C1orf74	2.21397	6.76142	9.34333	5.87965e-14	7.78365e-13	21.3795
SMO	2.7992	7.99985	9.34309	5.8858e-14	7.78678e-13	21.3784
ZNF473	1.7467	6.62604	9.34177	5.91865e-14	7.82021e-13	21.3729
HPS6	1.86257	8.07181	9.33992	5.96502e-14	7.87642e-13	21.3652
KCNAB2	-1.00824	4.89859	-9.3396	5.97292e-14	7.88181e-13	21.3639
SPINT4	-1.13671	3.12006	-9.3393	5.98044e-14	7.88453e-13	21.3626
LINC00242	-1.52965	4.54787	-9.33922	5.98264e-14	7.88453e-13	21.3623
FABP5P3	-1.75785	3.27309	-9.3382	6.00841e-14	7.91344e-13	21.358
ANP32D	-1.50128	3.29212	-9.33592	6.06639e-14	7.98471e-13	21.3485
STON2	2.60681	7.70676	9.33556	6.07562e-14	7.99174e-13	21.347
SNORA74A	-1.47642	3.4612	-9.33497	6.09084e-14	8.00665e-13	21.3445
CLIP1-AS1	-2.42952	3.88302	-9.33034	6.21089e-14	8.15926e-13	21.3252
MIR1-1HG	-1.26196	4.72751	-9.3294	6.23556e-14	8.18646e-13	21.3213
TRPM5	-1.50734	4.41531	-9.32511	6.34946e-14	8.33068e-13	21.3034
TOX4	1.64993	7.49019	9.32415	6.37522e-14	8.35916e-13	21.2994
PRKCZ	2.69454	8.52314	9.32171	6.44123e-14	8.44035e-13	21.2892
GPR157	-1.17008	4.76901	-9.31992	6.49009e-14	8.49896e-13	21.2817
ARL11	-1.28425	3.10517	-9.31874	6.52246e-14	8.53593e-13	21.2768
TRAF7	1.76038	9.59195	9.31834	6.53341e-14	8.54484e-13	21.2751
LOC649133	-1.18178	3.77044	-9.31802	6.54221e-14	8.55092e-13	21.2738
INPPL1	1.38758	7.54299	9.31747	6.55746e-14	8.56542e-13	21.2715
ABCC10	1.37641	7.18627	9.317	6.57048e-14	8.57699e-13	21.2695
CST8	-1.73432	3.62179	-9.31678	6.57663e-14	8.57959e-13	21.2686
SYT16	-1.66875	3.0293	-9.31637	6.58794e-14	8.5889e-13	21.2669
SLC6A11	-1.31328	5.35645	-9.31606	6.59655e-14	8.59469e-13	21.2656
CREG2	-2.90226	4.20808	-9.31513	6.62239e-14	8.62292e-13	21.2617
C1QTNF12	-1.50069	5.7114	-9.31387	6.65779e-14	8.66354e-13	21.2564
OR2M5	-1.50819	3.8504	-9.31306	6.68071e-14	8.68674e-13	21.253
TTC12	2.14796	7.10651	9.31294	6.68405e-14	8.68674e-13	21.2525
REM2	1.89525	6.80686	9.31143	6.72679e-14	8.73127e-13	21.2462
PPIP5K1	1.84768	8.36427	9.31111	6.73583e-14	8.7375e-13	21.2449
SPACA4	-1.02274	3.24608	-9.3072	6.84778e-14	8.87714e-13	21.2286
WDR91	1.80927	7.30322	9.3067	6.86225e-14	8.8903e-13	21.2265
LINC00523	-1.03439	4.51401	-9.30631	6.87366e-14	8.89949e-13	21.2249
IL18BP	2.54707	7.21783	9.3053	6.90309e-14	8.93198e-13	21.2206
SUOX	2.20922	9.13197	9.30465	6.92199e-14	8.95082e-13	21.2179
CCDC168	-2.02667	3.45248	-9.30404	6.93985e-14	8.96828e-13	21.2154
RASSF9	3.1837	7.02306	9.30036	7.04842e-14	9.10288e-13	21.2
RABGGTA	1.44444	8.25385	9.2993	7.08008e-14	9.13804e-13	21.1956
IQCG	-1.53549	5.61962	-9.29623	7.17241e-14	9.25143e-13	21.1827
SDC4	2.24828	8.84954	9.29425	7.23263e-14	9.32327e-13	21.1745
NFKB2	2.03949	8.15221	9.29402	7.23957e-14	9.3244e-13	21.1735
HILS1	-1.52945	5.33673	-9.29392	7.24256e-14	9.3244e-13	21.1731
CYLC2	-2.12639	3.1799	-9.29347	7.25649e-14	9.33651e-13	21.1712
OR10K2	-1.67941	2.85438	-9.29222	7.29475e-14	9.37987e-13	21.166
MAN2B1	2.12969	8.76833	9.29133	7.3221e-14	9.40918e-13	21.1623
APBB3	2.02715	7.3851	9.28902	7.39389e-14	9.49551e-13	21.1526
TBC1D25	1.28938	7.56262	9.28881	7.40041e-14	9.49796e-13	21.1518
RFNG	1.44689	7.2512	9.28513	7.51623e-14	9.63461e-13	21.1364
DUS1L	2.03453	9.84998	9.28404	7.551e-14	9.67265e-13	21.1318
MGC16025	-1.17573	4.2691	-9.28391	7.55529e-14	9.67265e-13	21.1313
USP30	1.5083	7.74247	9.28284	7.5895e-14	9.71041e-13	21.1268
KIAA1522	2.05941	9.71507	9.28261	7.59678e-14	9.7137e-13	21.1259
SIGLEC6	-1.29349	3.65491	-9.28175	7.62439e-14	9.74296e-13	21.1223
GADL1	-2.62131	4.6686	-9.28071	7.65793e-14	9.77494e-13	21.1179
MMP7	5.6907	8.76705	9.28068	7.6589e-14	9.77494e-13	21.1178
LINC02297	-4.72032	4.3886	-9.28	7.68095e-14	9.79701e-13	21.1149
HDAC6	2.20735	9.49043	9.27973	7.68975e-14	9.79762e-13	21.1138
IFIT1B	-1.04441	3.3115	-9.27969	7.69094e-14	9.79762e-13	21.1137
OR5W2	-1.81504	2.819	-9.27694	7.78064e-14	9.90578e-13	21.1022
TTTY16	-1.28495	3.14503	-9.27576	7.8197e-14	9.94936e-13	21.0972
NCSTN	1.87102	9.56464	9.27471	7.85422e-14	9.98712e-13	21.0929
HSD17B8	2.38471	8.84345	9.27433	7.8671e-14	9.99733e-13	21.0912
ANKRD20A8P	-4.05946	6.34072	-9.27223	7.93717e-14	1.00802e-12	21.0825
SKINT1L	-1.08415	2.93048	-9.27057	7.99296e-14	1.01448e-12	21.0755
FLJ44635	-1.36746	2.60741	-9.26995	8.01373e-14	1.01649e-12	21.073
OR5M3	-1.57887	3.19553	-9.26963	8.02455e-14	1.01723e-12	21.0716
ZNF607	2.03007	7.28617	9.26833	8.06868e-14	1.02191e-12	21.0662
TOB1-AS1	-2.36279	4.85281	-9.26826	8.07134e-14	1.02191e-12	21.0659
RFPL3S	-1.45632	5.50706	-9.2666	8.12797e-14	1.02844e-12	21.059
OR6N2	-1.23925	2.9271	-9.2664	8.13495e-14	1.0287e-12	21.0581
ATP2B4	2.33392	10.8347	9.2658	8.15556e-14	1.03067e-12	21.0556
RIPK4	3.16802	9.61704	9.26446	8.2018e-14	1.03588e-12	21.05
GLP2R	-1.17801	3.53318	-9.26249	8.27034e-14	1.0439e-12	21.0418
OR2D3	-1.53274	3.16675	-9.2612	8.3153e-14	1.04893e-12	21.0364
ACTN3	-1.18221	4.67849	-9.25666	8.47635e-14	1.06859e-12	21.0174
GSAP	1.76373	6.63934	9.25627	8.49039e-14	1.06971e-12	21.0158
FAM53A	2.10541	5.57168	9.25446	8.55559e-14	1.07726e-12	21.0082
WIPI2	1.46164	9.23147	9.25137	8.668e-14	1.09075e-12	20.9953
SMCP	-1.82943	3.70118	-9.25114	8.67619e-14	1.09111e-12	20.9944
NF1P2	-2.02845	3.09679	-9.2509	8.68493e-14	1.09146e-12	20.9934
OR13C8	-1.03259	2.4646	-9.25065	8.69429e-14	1.09146e-12	20.9923
LMOD2	-1.03514	3.18733	-9.25057	8.69717e-14	1.09146e-12	20.992
PUF60	2.54591	11.2564	9.2503	8.70696e-14	1.09146e-12	20.9909
ORAI1	1.64673	7.27329	9.25023	8.70964e-14	1.09146e-12	20.9905
SLC22A9	-2.01964	4.30999	-9.2502	8.71068e-14	1.09146e-12	20.9904
MAF1	1.78599	9.77406	9.24896	8.75637e-14	1.09651e-12	20.9853
ANKK1	-1.29653	5.22877	-9.24853	8.7723e-14	1.09784e-12	20.9835
ACTR3BP2	-4.51311	5.11248	-9.24625	8.85741e-14	1.10782e-12	20.9739
PSG10P	-1.33336	3.62203	-9.24597	8.86767e-14	1.10843e-12	20.9728
NANOG	-2.42139	6.33701	-9.24396	8.94323e-14	1.11652e-12	20.9644
LINC02817	-2.99817	4.66573	-9.24247	8.99994e-14	1.12292e-12	20.9581
STAU2	1.89399	8.09781	9.24144	9.03911e-14	1.12682e-12	20.9538
MED26	1.00246	6.77914	9.24136	9.0421e-14	1.12682e-12	20.9535
SHBG	-1.10192	3.64249	-9.24106	9.05354e-14	1.12756e-12	20.9522
GPSM3	2.43828	7.65695	9.23981	9.10163e-14	1.13245e-12	20.947
CD2BP2	1.61561	9.0312	9.23975	9.10375e-14	1.13245e-12	20.9467
TCP10	-1.11735	3.81167	-9.23799	9.17181e-14	1.14023e-12	20.9394
XPC	2.14441	8.08385	9.23376	9.33689e-14	1.16005e-12	20.9217
TNR	-1.52432	3.70996	-9.23333	9.35414e-14	1.16149e-12	20.9199
GUCY2GP	-1.11953	3.85876	-9.23306	9.36482e-14	1.16212e-12	20.9188
LOC145783	2.22326	7.43545	9.23282	9.37429e-14	1.16259e-12	20.9178
LOC644669	-3.79871	5.50787	-9.23119	9.43889e-14	1.1699e-12	20.911
FAM215A	-1.08366	5.40691	-9.2268	9.61569e-14	1.1911e-12	20.8926
CUL7	1.91089	8.39396	9.22634	9.6343e-14	1.19269e-12	20.8907
ARRB2	2.24622	7.62526	9.22599	9.64848e-14	1.1931e-12	20.8892
FCAR	-1.8608	4.07138	-9.22598	9.64919e-14	1.1931e-12	20.8892
SRCIN1	-1.63302	6.26237	-9.2257	9.66039e-14	1.19352e-12	20.888
PRR25	-1.21844	5.29111	-9.22547	9.67002e-14	1.19352e-12	20.887
MAU2	1.89654	8.0876	9.22479	9.69773e-14	1.19623e-12	20.8842
C17orf99	-1.30716	5.90182	-9.22174	9.8236e-14	1.21031e-12	20.8714
EMX1	-1.06317	5.33597	-9.21692	1.00257e-13	1.23299e-12	20.8513
RPLP0P3	-1.16003	4.81518	-9.2153	1.00942e-13	1.24068e-12	20.8445
LINC02764	-1.23947	2.99124	-9.21363	1.01658e-13	1.24874e-12	20.8375
UBE2Q2P1	-2.35128	6.34913	-9.2118	1.02445e-13	1.25691e-12	20.8299
RWDD2A	1.7369	6.32124	9.21119	1.0271e-13	1.2594e-12	20.8274
SELPLG	-2.58628	4.65947	-9.2098	1.03319e-13	1.26612e-12	20.8215
NPY6R	-1.06957	3.23457	-9.20776	1.04209e-13	1.27627e-12	20.813
TBX20	-1.11232	3.65233	-9.20705	1.04525e-13	1.27937e-12	20.81
ATP6V1B1	4.58828	8.25101	9.20668	1.04688e-13	1.2806e-12	20.8085
LINC00243	-1.55966	4.56757	-9.20459	1.05618e-13	1.29122e-12	20.7997
LOC100507560	-1.29446	3.45163	-9.2016	1.06961e-13	1.30686e-12	20.7872
LINC00881	-1.44076	3.91573	-9.20103	1.07217e-13	1.30921e-12	20.7848
IQCK	2.30528	9.41646	9.1999	1.07732e-13	1.31473e-12	20.7801
LOC729815	-1.21685	4.13823	-9.19974	1.07803e-13	1.31481e-12	20.7795
NDUFA6-DT	-1.36983	6.50183	-9.19933	1.07991e-13	1.31633e-12	20.7777
CCDC189	2.58668	6.27657	9.19772	1.08726e-13	1.32451e-12	20.771
PRDM10	1.60407	7.95204	9.19671	1.0919e-13	1.32938e-12	20.7668
CTC1	1.80159	6.70529	9.1952	1.09891e-13	1.33711e-12	20.7605
HECW1-IT1	-1.80522	4.23998	-9.19161	1.1157e-13	1.35595e-12	20.7455
CDV3	1.60686	9.01624	9.19114	1.11792e-13	1.35784e-12	20.7435
MFSD2B	-1.13372	3.75406	-9.1889	1.12857e-13	1.36952e-12	20.7341
FARP1	1.96186	8.68622	9.18884	1.12886e-13	1.36952e-12	20.7339
CCDC130	1.68302	8.45381	9.18778	1.13394e-13	1.37487e-12	20.7294
ZFP3	2.4098	7.13454	9.18654	1.13989e-13	1.38069e-12	20.7242
ANKRD30B	-3.07811	6.07122	-9.1865	1.14008e-13	1.38069e-12	20.7241
UGT3A1	-1.29065	3.10018	-9.18377	1.1533e-13	1.39588e-12	20.7127
CTDP1	1.23942	7.16156	9.18347	1.15477e-13	1.39684e-12	20.7114
MIR587	-1.21193	4.05487	-9.18228	1.16058e-13	1.40305e-12	20.7064
LBX1-AS1	-1.32193	3.51024	-9.1797	1.17332e-13	1.41761e-12	20.6956
ZNF165	2.93212	7.15499	9.17524	1.19562e-13	1.44371e-12	20.677
AGTRAP	1.47073	8.1315	9.17432	1.20031e-13	1.44852e-12	20.6731
TACR3	-1.26106	3.04422	-9.17193	1.2125e-13	1.46238e-12	20.6631
ARRDC5	-1.19539	3.47421	-9.17092	1.21767e-13	1.46776e-12	20.6589
SLC22A10	-1.27621	3.41817	-9.17065	1.21906e-13	1.46857e-12	20.6578
MIR9-3	-1.28676	4.33935	-9.16936	1.22574e-13	1.47576e-12	20.6524
LOC285626	-1.53172	3.6239	-9.16483	1.24941e-13	1.50338e-12	20.6334
LDB1	1.98987	8.27062	9.16292	1.25955e-13	1.5147e-12	20.6254
DYRK2	2.10092	7.34477	9.16227	1.26303e-13	1.518e-12	20.6227
DMAP1	1.27653	7.45525	9.16114	1.26907e-13	1.52437e-12	20.618
LOC100128076	-1.4303	4.49848	-9.15841	1.28378e-13	1.54113e-12	20.6066
OR10G4	-1.14411	3.53302	-9.15638	1.29484e-13	1.55351e-12	20.5981
ZKSCAN4	1.76804	6.28659	9.15431	1.30626e-13	1.56629e-12	20.5894
NFE2L3	2.57608	5.71369	9.15314	1.31273e-13	1.57314e-12	20.5845
CHID1	1.14334	7.88615	9.15276	1.31486e-13	1.57478e-12	20.5829
KRT71	-1.07977	2.87749	-9.14903	1.33572e-13	1.59883e-12	20.5673
LOC100507600	-1.26147	3.28331	-9.14771	1.34324e-13	1.60689e-12	20.5618
NBPF1	-2.00496	5.42453	-9.14695	1.34751e-13	1.61108e-12	20.5586
CSRNP2	1.86325	7.83923	9.14578	1.35423e-13	1.61817e-12	20.5537
NPAS1	-1.15842	5.97948	-9.14555	1.35556e-13	1.61881e-12	20.5527
BFSP2-AS1	-1.55885	4.13312	-9.14525	1.35728e-13	1.61994e-12	20.5515
OR5AU1	-1.05036	3.73414	-9.14499	1.35875e-13	1.62075e-12	20.5504
CRYM-AS1	-1.2513	2.56999	-9.14351	1.36727e-13	1.62997e-12	20.5442
MIR487B	-1.28372	3.10444	-9.14132	1.38002e-13	1.64422e-12	20.535
TMCO4	1.73427	8.60863	9.1409	1.38246e-13	1.64618e-12	20.5333
CEACAM8	-2.03508	3.11312	-9.13587	1.41218e-13	1.68059e-12	20.5122
BPIFA1	-1.42455	3.523	-9.13189	1.43617e-13	1.70816e-12	20.4956
AGBL4	-1.21068	4.45779	-9.13171	1.43725e-13	1.70846e-12	20.4948
KRT8P41	-1.32555	5.82447	-9.13123	1.44016e-13	1.71092e-12	20.4928
OPA3	-1.51513	5.0862	-9.12926	1.45221e-13	1.72379e-12	20.4846
TMEM225	-1.80064	3.99058	-9.12847	1.45705e-13	1.728e-12	20.4813
LINC01061	-1.09591	3.61923	-9.1273	1.46432e-13	1.73563e-12	20.4764
OR13D1	-1.27941	3.81446	-9.12504	1.47836e-13	1.75127e-12	20.4669
GLYR1	1.80763	7.58332	9.12086	1.50471e-13	1.78081e-12	20.4494
LOC440742	-1.24617	3.45905	-9.12081	1.50503e-13	1.78081e-12	20.4492
HIGD2B	-1.05337	4.91605	-9.12019	1.509e-13	1.78414e-12	20.4466
NOX3	-1.00616	2.67622	-9.1201	1.50958e-13	1.78414e-12	20.4462
ANKRD36BP1	-1.70388	4.75671	-9.11978	1.51163e-13	1.78464e-12	20.4449
OR52E2	-1.06775	2.62387	-9.11976	1.51173e-13	1.78464e-12	20.4448
SLC34A3	-1.11159	4.52784	-9.11793	1.52348e-13	1.79748e-12	20.4372
FBXL19	1.70826	6.58254	9.1168	1.53077e-13	1.80505e-12	20.4324
PPP1R9B	1.97913	8.78032	9.11616	1.53497e-13	1.80834e-12	20.4297
SLC36A3	-1.9991	3.07205	-9.1161	1.53532e-13	1.80834e-12	20.4295
NUTM1	-1.23146	3.56045	-9.11492	1.54302e-13	1.81638e-12	20.4246
RIMS1	-1.50924	3.39119	-9.11462	1.54498e-13	1.81764e-12	20.4233
ZSCAN18	3.25924	9.58922	9.11411	1.54834e-13	1.82056e-12	20.4211
MOCS1	1.93384	6.89201	9.11378	1.55045e-13	1.822e-12	20.4198
OR51G2	-1.0534	3.01188	-9.11309	1.55503e-13	1.82635e-12	20.4169
FGF5	-2.51078	4.3056	-9.11294	1.55598e-13	1.82641e-12	20.4163
EFCAB2	2.75493	5.55435	9.1115	1.56551e-13	1.83656e-12	20.4102
ETV3L	-1.08152	3.8223	-9.11094	1.56922e-13	1.83983e-12	20.4079
NDUFA3	1.43406	9.74764	9.11081	1.57008e-13	1.83983e-12	20.4073
C1orf100	-2.08792	4.23678	-9.1103	1.57346e-13	1.84274e-12	20.4052
TMEM8A	1.89892	8.74105	9.10772	1.59076e-13	1.86182e-12	20.3944
SELENBP1	2.75108	10.1636	9.10465	1.61151e-13	1.88324e-12	20.3816
TLX3	-1.10069	3.19907	-9.10463	1.6117e-13	1.88324e-12	20.3815
ZSWIM9	-1.15572	4.7423	-9.10261	1.6255e-13	1.89829e-12	20.373
OR10J5	-1.38168	3.09109	-9.0992	1.64915e-13	1.92373e-12	20.3587
PARP9	2.37083	8.45068	9.09636	1.66908e-13	1.94588e-12	20.3468
ATG101	1.30068	9.20434	9.09541	1.67575e-13	1.95144e-12	20.3429
MIR525	-1.88961	3.41296	-9.09431	1.68361e-13	1.95949e-12	20.3383
CASKIN1	1.53922	10.0976	9.09379	1.68734e-13	1.96161e-12	20.3361
SMG7	1.35518	9.532	9.09336	1.69039e-13	1.96295e-12	20.3343
SUSD3	3.99103	8.83323	9.09152	1.70356e-13	1.97713e-12	20.3266
PIGT	2.0596	8.42883	9.0884	1.72624e-13	2.00232e-12	20.3135
ZNF134	2.30305	7.25317	9.08797	1.72934e-13	2.00479e-12	20.3117
LACTB2-AS1	-1.28807	2.71425	-9.08731	1.73423e-13	2.00932e-12	20.3089
TUBB7P	-1.16918	4.74821	-9.08688	1.73734e-13	2.01181e-12	20.3072
DMRTA2	-3.23797	4.85617	-9.08444	1.75543e-13	2.0316e-12	20.2969
CES5A	-1.32134	3.39172	-9.08214	1.77258e-13	2.0503e-12	20.2873
KRTAP19-4	-1.64303	3.44907	-9.0807	1.78336e-13	2.06155e-12	20.2813
FAT3	-1.90458	3.81254	-9.08058	1.7843e-13	2.06155e-12	20.2808
HIST4H4	-1.13459	3.76749	-9.07987	1.78965e-13	2.06656e-12	20.2778
AP4B1-AS1	-2.1096	3.95649	-9.07947	1.79267e-13	2.0689e-12	20.2761
LY6E	2.66047	11.0733	9.07792	1.80446e-13	2.08018e-12	20.2697
CHRNA10	-1.12655	5.91271	-9.0777	1.80621e-13	2.08045e-12	20.2687
TAAR9	-1.07377	2.4565	-9.07763	1.80672e-13	2.08045e-12	20.2684
B3GAT3	1.2123	9.79702	9.07662	1.81446e-13	2.0882e-12	20.2642
TMEM219	1.74693	10.4569	9.0746	1.83e-13	2.1049e-12	20.2558
FUT5	-1.98215	5.71286	-9.07423	1.83287e-13	2.10704e-12	20.2542
C5orf38	-1.06607	3.87898	-9.0734	1.83932e-13	2.11327e-12	20.2507
FGF20	-2.33946	4.42423	-9.0725	1.84635e-13	2.12016e-12	20.247
LOC728158	-1.10105	3.81058	-9.07154	1.85392e-13	2.12696e-12	20.2429
ASB15	-1.50608	3.28846	-9.07148	1.85434e-13	2.12696e-12	20.2427
RPL21P44	-1.68026	3.86355	-9.0705	1.86205e-13	2.13462e-12	20.2386
HTR1A	-1.02308	3.30777	-9.06816	1.88055e-13	2.15464e-12	20.2288
ZSWIM8	1.57536	8.50642	9.06783	1.8832e-13	2.15648e-12	20.2274
MYPOP	1.62312	6.57784	9.06736	1.88699e-13	2.15841e-12	20.2254
OR7E14P	2.38793	5.478	9.06628	1.89559e-13	2.16705e-12	20.2209
DSCR10	-1.17406	3.70788	-9.06595	1.89826e-13	2.16876e-12	20.2195
OR2A5	-1.18673	3.32175	-9.06583	1.89919e-13	2.16876e-12	20.219
C11orf68	1.45377	8.31427	9.06376	1.9159e-13	2.18663e-12	20.2104
SMG5	1.34466	8.71982	9.06334	1.91938e-13	2.18939e-12	20.2086
FOXP3	-1.59213	5.71695	-9.0615	1.93436e-13	2.20525e-12	20.2009
CDH1	3.29949	10.4884	9.06086	1.93962e-13	2.21003e-12	20.1982
ADPRHL2	2.11352	10.4568	9.05862	1.95809e-13	2.22985e-12	20.1888
ZFAT	1.09547	5.7229	9.05755	1.96694e-13	2.23868e-12	20.1843
KRT72	-1.16399	3.34351	-9.05111	2.02135e-13	2.29681e-12	20.1573
LOC100506142	-1.15954	4.82213	-9.047	2.05681e-13	2.33581e-12	20.1401
PHF23	2.13602	9.04045	9.04605	2.06511e-13	2.34395e-12	20.1361
CA5A	-1.46253	4.08384	-9.04209	2.09996e-13	2.38219e-12	20.1196
TRIM47	-1.11037	6.01172	-9.04098	2.1099e-13	2.39215e-12	20.1149
MAGEF1	1.95887	10.7373	9.04067	2.11265e-13	2.39395e-12	20.1136
GH1	-1.51147	4.88907	-9.04042	2.11488e-13	2.39516e-12	20.1126
NXF4	-1.26149	4.6079	-9.03675	2.14799e-13	2.42999e-12	20.0972
MSLN	4.56174	8.82896	9.03652	2.15009e-13	2.43018e-12	20.0962
LINC01281	-1.29231	3.34945	-9.03647	2.15058e-13	2.43018e-12	20.096
OR8B12	-1.50243	3.2965	-9.03634	2.1517e-13	2.43018e-12	20.0955
C21orf91-OT1	-1.74877	4.81118	-9.0359	2.15576e-13	2.43343e-12	20.0936
DPF2	1.60805	8.3346	9.03567	2.15785e-13	2.43446e-12	20.0927
LOC100130370	-1.12844	5.00352	-9.0325	2.18701e-13	2.46601e-12	20.0794
E2F5	2.67015	9.00245	9.03173	2.19417e-13	2.47273e-12	20.0762
ROPN1B	-2.25336	4.57641	-9.03093	2.2016e-13	2.47808e-12	20.0728
TMUB2	1.41253	9.92416	9.03085	2.20239e-13	2.47808e-12	20.0725
HYAL6P	-1.27204	2.56281	-9.03083	2.20252e-13	2.47808e-12	20.0724
STRN	2.02287	6.17149	9.03052	2.20543e-13	2.47999e-12	20.0711
LOC100129603	-1.3662	3.70516	-9.03034	2.20714e-13	2.48057e-12	20.0703
LRRC14B	-1.04031	4.30145	-9.02978	2.21231e-13	2.48502e-12	20.068
TH	-1.04879	5.57741	-9.02895	2.22009e-13	2.4924e-12	20.0645
MAP3K12	1.82629	8.52763	9.02864	2.22307e-13	2.49439e-12	20.0632
TREML4	-1.39684	2.82026	-9.02645	2.24374e-13	2.51542e-12	20.054
CAPN1	1.46349	9.35206	9.0264	2.24426e-13	2.51542e-12	20.0538
GJA3	-1.09693	6.08255	-9.02582	2.24978e-13	2.52024e-12	20.0514
ZNF185	2.85978	9.24774	9.02445	2.26286e-13	2.53352e-12	20.0457
PPY2P	-1.11799	4.13147	-9.0223	2.28348e-13	2.55522e-12	20.0367
TBC1D22B	1.49741	9.28032	9.0173	2.33242e-13	2.60715e-12	20.0157
SPIDR	2.15371	9.30161	9.01706	2.33474e-13	2.60833e-12	20.0147
LINC00410	-1.86765	4.0269	-9.01564	2.34881e-13	2.62089e-12	20.0088
DTNB	1.76773	7.4816	9.01554	2.3498e-13	2.62089e-12	20.0083
RAB24	1.60172	7.72227	9.01431	2.36216e-13	2.63254e-12	20.0032
KRT16P3	-1.19183	4.48368	-9.01424	2.3628e-13	2.63254e-12	20.0029
PLEKHA7	2.72039	7.1952	9.00854	2.42054e-13	2.69541e-12	19.979
POU2F2	-1.87028	7.10634	-9.00546	2.45232e-13	2.72934e-12	19.9661
ZFAND2B	1.59887	8.31383	9.00506	2.45652e-13	2.73254e-12	19.9644
AHNAK2	4.30377	8.94286	9.00464	2.46082e-13	2.7354e-12	19.9627
ZNF37BP	1.44754	5.33549	9.00455	2.46175e-13	2.7354e-12	19.9623
SMYD5	2.04304	8.6258	9.00438	2.46358e-13	2.73596e-12	19.9616
SNORA5B	-1.52736	3.18201	-9.0007	2.50227e-13	2.77742e-12	19.9461
C11orf45	1.95967	6.50868	8.99823	2.52857e-13	2.80511e-12	19.9358
OR52K1	-1.30836	3.53476	-8.99684	2.54351e-13	2.81769e-12	19.93
ZNF682	2.86438	5.19427	8.99682	2.54374e-13	2.81769e-12	19.9299
C12orf73	1.86062	7.91367	8.99678	2.54418e-13	2.81769e-12	19.9297
DEFB123	-1.77155	3.98099	-8.9966	2.54613e-13	2.81769e-12	19.9289
PPIAL4G	-3.61428	5.77315	-8.99654	2.54675e-13	2.81769e-12	19.9287
LOC340090	-1.52858	3.85868	-8.99465	2.56724e-13	2.83582e-12	19.9208
MSANTD2	1.77183	7.67745	8.99457	2.56803e-13	2.83582e-12	19.9205
TMEM212	-2.94714	7.32158	-8.99448	2.569e-13	2.83582e-12	19.9201
VPS52	1.45422	9.62733	8.99439	2.57001e-13	2.83582e-12	19.9197
UMOD	-1.09476	2.89442	-8.99305	2.58461e-13	2.8504e-12	19.9141
EFCAB8	-1.18561	4.08211	-8.99007	2.61746e-13	2.88509e-12	19.9016
GDF5	-1.5376	6.08243	-8.98969	2.62171e-13	2.88822e-12	19.9
ACTR3C	2.83451	5.63288	8.98956	2.62311e-13	2.88823e-12	19.8995
LOC100129175	-1.77186	4.20778	-8.9888	2.63166e-13	2.89609e-12	19.8962
ADAD1	-2.22255	2.79842	-8.98729	2.64852e-13	2.91154e-12	19.8899
DGLUCY	1.26721	8.15607	8.98711	2.6505e-13	2.91216e-12	19.8892
ARID2	1.79502	8.43266	8.98597	2.66335e-13	2.92472e-12	19.8844
C4orf51	-1.12863	2.40261	-8.98491	2.67535e-13	2.93633e-12	19.88
ADAR	1.32028	11.6053	8.98153	2.71394e-13	2.9771e-12	19.8658
STX1B	-1.15397	4.33488	-8.9814	2.71543e-13	2.97715e-12	19.8652
MBOAT7	1.97039	7.48774	8.98019	2.72932e-13	2.98811e-12	19.8602
TUSC2	1.58597	7.87309	8.98015	2.72977e-13	2.98811e-12	19.86
MFSD10	1.38339	8.23921	8.97901	2.74302e-13	3.00102e-12	19.8552
MOAP1	2.66709	10.0613	8.97756	2.75999e-13	3.01798e-12	19.8491
DHFR2	-1.79129	7.46462	-8.97459	2.79493e-13	3.05456e-12	19.8367
PIWIL3	-1.42131	3.32815	-8.97435	2.79778e-13	3.05575e-12	19.8357
C17orf78	-1.94376	3.16349	-8.97424	2.79897e-13	3.05575e-12	19.8353
ENTPD8	-1.50327	6.57213	-8.97385	2.80371e-13	3.05929e-12	19.8336
IRF2BP1	1.74001	7.88049	8.97346	2.80835e-13	3.06274e-12	19.8319
WDR18	1.53433	6.58827	8.97273	2.81695e-13	3.07049e-12	19.8289
LINC00486	-1.36821	3.19829	-8.97207	2.82492e-13	3.07755e-12	19.8261
DHRS7C	-1.08166	3.62733	-8.97179	2.82822e-13	3.07799e-12	19.825
CALR3	-2.1819	5.49248	-8.97178	2.82831e-13	3.07799e-12	19.8249
ADCK1	1.60177	7.65368	8.96849	2.86807e-13	3.11961e-12	19.8111
B4GALNT3	-1.17658	5.44898	-8.96554	2.90413e-13	3.15717e-12	19.7988
LOC644189	-1.34526	3.13547	-8.96534	2.90658e-13	3.15816e-12	19.7979
KDM5B	1.87754	8.57071	8.96505	2.9102e-13	3.16043e-12	19.7967
LOC653080	-2.12836	5.41325	-8.96486	2.91245e-13	3.16122e-12	19.7959
OR11A1	-1.29407	3.38823	-8.96305	2.93495e-13	3.18396e-12	19.7883
ZNF816	1.85685	8.31575	8.96213	2.94636e-13	3.1945e-12	19.7845
PGC	-1.31431	3.59868	-8.96202	2.94777e-13	3.1945e-12	19.784
TMEM78	-1.89856	3.85738	-8.96028	2.96958e-13	3.21645e-12	19.7767
ADGRG1	3.03322	10.5085	8.95866	2.99008e-13	3.23695e-12	19.7699
FNDC1	4.26713	8.77945	8.95819	2.996e-13	3.24166e-12	19.7679
VHLL	-1.1121	4.08753	-8.95792	2.99942e-13	3.24365e-12	19.7668
KDM4A	1.56115	8.59535	8.95764	3.00299e-13	3.24581e-12	19.7656
DEFB118	-1.51837	2.89347	-8.95682	3.01346e-13	3.25542e-12	19.7622
ABCA2	1.93514	7.06856	8.95659	3.0163e-13	3.25678e-12	19.7613
ERBB3	3.19697	9.62156	8.95625	3.0207e-13	3.2585e-12	19.7598
LMOD3	-1.39827	3.01571	-8.95622	3.02105e-13	3.2585e-12	19.7597
SLC17A6	-2.78087	4.00369	-8.95603	3.02356e-13	3.25949e-12	19.7589
PTPRN	-1.06557	3.8767	-8.95519	3.03432e-13	3.26939e-12	19.7554
PGAP2	2.13361	8.90615	8.95502	3.03654e-13	3.27007e-12	19.7546
PAGE3	-1.01105	3.43361	-8.95474	3.04004e-13	3.27213e-12	19.7535
HDAC11	1.46284	7.8818	8.95393	3.05054e-13	3.28172e-12	19.7501
LCE1D	-1.35015	8.55546	-8.95191	3.07671e-13	3.30815e-12	19.7416
LINC02245	-1.17007	3.22658	-8.95105	3.08804e-13	3.31859e-12	19.738
LINC00115	2.2759	6.19794	8.94787	3.12995e-13	3.36188e-12	19.7247
POU4F2	-2.63572	3.88897	-8.94674	3.14488e-13	3.37616e-12	19.72
MKS1	1.79461	6.9073	8.94575	3.15816e-13	3.38865e-12	19.7158
ZAN	-1.21869	4.16979	-8.94557	3.16061e-13	3.38951e-12	19.715
RBM47	2.53326	9.23441	8.94415	3.17965e-13	3.40639e-12	19.7091
TNIP3	-1.3596	4.86576	-8.94397	3.18201e-13	3.40715e-12	19.7083
NEU2	-1.12744	5.01375	-8.94305	3.19446e-13	3.4187e-12	19.7045
WDR90	2.57323	9.17491	8.94151	3.21541e-13	3.43883e-12	19.698
SCN10A	-1.09644	3.88133	-8.94142	3.2166e-13	3.43883e-12	19.6976
KRTAP5-8	-1.23351	5.1308	-8.94095	3.22298e-13	3.44335e-12	19.6957
KLF17	-3.17231	4.68268	-8.93956	3.24208e-13	3.46068e-12	19.6898
LOC400464	-2.72564	6.04212	-8.93912	3.24814e-13	3.46536e-12	19.688
MARCH2	1.86282	8.54897	8.93777	3.26672e-13	3.48338e-12	19.6823
SNORA74B	-1.04064	4.85934	-8.93582	3.29383e-13	3.51046e-12	19.6742
PRPF6	1.45562	8.806	8.93523	3.30209e-13	3.51746e-12	19.6717
TRIM26	2.42095	8.93299	8.93447	3.31277e-13	3.527e-12	19.6685
ALAS2	-1.78065	4.89374	-8.93331	3.32905e-13	3.54251e-12	19.6636
NKTR	1.63567	7.08558	8.93205	3.34688e-13	3.55964e-12	19.6584
POU3F2	-2.81404	3.1939	-8.93161	3.35318e-13	3.5645e-12	19.6565
ZFP36L1	2.10215	7.77324	8.92992	3.37725e-13	3.58824e-12	19.6494
DNTTIP1	1.62659	8.68549	8.92649	3.42677e-13	3.63898e-12	19.635
LOC613206	-1.37316	3.81582	-8.92612	3.4321e-13	3.6422e-12	19.6335
IFNAR2	1.93489	8.71099	8.92593	3.4349e-13	3.6422e-12	19.6327
CCAR2	1.89565	8.89541	8.92591	3.43511e-13	3.6422e-12	19.6326
HIST1H2BN	-1.33694	7.04058	-8.92553	3.4407e-13	3.64626e-12	19.631
KCNH4	-1.26809	5.30195	-8.92456	3.45486e-13	3.65938e-12	19.6269
RNPC3	1.85997	6.9027	8.92402	3.46282e-13	3.66593e-12	19.6247
PRM1	-1.14053	3.59985	-8.92368	3.46776e-13	3.66928e-12	19.6233
OR5P3	-1.39379	2.79835	-8.92028	3.51808e-13	3.72061e-12	19.609
FFAR3	-1.0334	4.75794	-8.91843	3.54587e-13	3.74807e-12	19.6012
LOC339059	-1.47969	5.10632	-8.91783	3.5549e-13	3.75397e-12	19.5987
SLC9A3R1	2.10672	9.85519	8.91781	3.55509e-13	3.75397e-12	19.5986
NBPF7	-1.15778	2.58291	-8.91568	3.58736e-13	3.7861e-12	19.5897
NKAIN3	-1.93971	3.87865	-8.91552	3.58981e-13	3.78675e-12	19.589
TAF10	2.4379	10.3786	8.91502	3.59741e-13	3.79283e-12	19.5869
AAMP	1.43868	8.15579	8.91445	3.60618e-13	3.80014e-12	19.5845
BAD	1.9503	8.07286	8.91323	3.62488e-13	3.81666e-12	19.5794
SNORA2B	-2.22518	4.21829	-8.91144	3.65241e-13	3.84295e-12	19.5719
NMS	-1.18084	2.99525	-8.90981	3.67781e-13	3.8677e-12	19.5651
TBC1D8	2.59517	8.82118	8.90956	3.68173e-13	3.86985e-12	19.564
ATG13	1.64688	7.12197	8.90897	3.69086e-13	3.87747e-12	19.5616
TBX19	1.60591	6.59615	8.9082	3.70301e-13	3.88564e-12	19.5583
SCARNA16	-2.20209	6.77975	-8.90811	3.70429e-13	3.88564e-12	19.558
RHPN2	2.35221	10.903	8.90652	3.72942e-13	3.91001e-12	19.5513
LOC284798	-1.13129	4.22477	-8.90637	3.73178e-13	3.9105e-12	19.5507
PER4	-1.42242	2.88572	-8.90412	3.76763e-13	3.94405e-12	19.5412
STRIP1	1.63148	8.19698	8.90295	3.78636e-13	3.96165e-12	19.5363
PTH2	-1.05656	5.91145	-8.9017	3.80639e-13	3.97857e-12	19.5311
OR4C12	-1.75984	3.30296	-8.9004	3.82741e-13	3.99851e-12	19.5256
TBC1D22A-AS1	-1.19085	4.08792	-8.89547	3.90831e-13	4.08095e-12	19.5049
LINC00698	-1.37479	3.38175	-8.89483	3.91897e-13	4.09002e-12	19.5022
SYT17	2.65272	8.08144	8.89299	3.94951e-13	4.1198e-12	19.4946
TMEM132D-AS1	-1.88422	3.77116	-8.89049	3.99175e-13	4.16175e-12	19.484
PIP4P1	1.51656	7.33768	8.89023	3.99603e-13	4.16257e-12	19.483
SPATA19	-1.19322	3.86573	-8.8902	3.99657e-13	4.16257e-12	19.4828
LINC00592	-1.7153	4.33141	-8.88972	4.00468e-13	4.16891e-12	19.4808
GPR15	-1.08336	2.88147	-8.8894	4.01019e-13	4.17254e-12	19.4795
APH1A	1.65654	11.3025	8.88919	4.01377e-13	4.17416e-12	19.4786
AGBL5	1.68132	7.98653	8.88885	4.01946e-13	4.17797e-12	19.4772
NUP210	1.99289	8.05502	8.88802	4.03377e-13	4.19073e-12	19.4737
KRT19	3.24716	12.8431	8.88745	4.04353e-13	4.19875e-12	19.4713
PYM1	2.01381	9.29103	8.88628	4.06359e-13	4.21746e-12	19.4664
LINC01189	-3.25321	5.15653	-8.88613	4.06607e-13	4.21791e-12	19.4658
PHBP19	-1.58282	5.33698	-8.88597	4.06884e-13	4.21866e-12	19.4651
CAGE1	-1.54528	3.02943	-8.8857	4.07355e-13	4.22141e-12	19.464
GABRB1	-2.56083	4.55774	-8.88552	4.07663e-13	4.22249e-12	19.4632
BOLA1	1.81651	7.47693	8.88529	4.08059e-13	4.22424e-12	19.4622
PGLYRP2	-1.04312	3.71875	-8.88515	4.08309e-13	4.22424e-12	19.4616
RHEX	5.34151	8.70242	8.88507	4.08447e-13	4.22424e-12	19.4613
IL36A	-1.17252	3.87231	-8.88438	4.09636e-13	4.23441e-12	19.4584
OTUD6A	-2.21972	3.09676	-8.88402	4.10267e-13	4.23881e-12	19.4569
SETD1A	1.01706	9.87647	8.88225	4.13364e-13	4.26867e-12	19.4495
SNX20	-1.0552	4.45467	-8.88024	4.16889e-13	4.30291e-12	19.4411
OR1D5	-1.11232	5.3362	-8.87996	4.17392e-13	4.30379e-12	19.4399
SPATA31B1P	-1.32991	3.5826	-8.87773	4.2135e-13	4.34243e-12	19.4305
RASSF4	2.62446	6.94072	8.87676	4.23095e-13	4.35823e-12	19.4264
VANGL1	2.16052	8.52242	8.87564	4.25111e-13	4.37682e-12	19.4217
SNORA71A	-1.24967	3.23164	-8.87534	4.25651e-13	4.38019e-12	19.4205
HNRNPUL2	1.83705	8.98806	8.87488	4.26488e-13	4.38662e-12	19.4185
AREL1	1.4868	8.49088	8.86994	4.35511e-13	4.47495e-12	19.3978
ERP27	5.02461	7.6735	8.86313	4.48264e-13	4.6037e-12	19.3693
PHRF1	1.5724	8.2028	8.86248	4.49515e-13	4.61425e-12	19.3665
RNF166	1.55663	7.16829	8.86076	4.52788e-13	4.64553e-12	19.3593
TM9SF1	2.04475	7.80617	8.86008	4.54096e-13	4.65633e-12	19.3565
EPOR	2.42204	7.73918	8.85998	4.54293e-13	4.65633e-12	19.3561
UBXN4	1.43139	9.16627	8.85893	4.56321e-13	4.67248e-12	19.3516
RASAL2	1.78952	7.05252	8.85612	4.61799e-13	4.72622e-12	19.3398
ZNF675	2.02774	6.17468	8.85565	4.6272e-13	4.73329e-12	19.3379
METTL2A	-1.99082	4.94359	-8.85453	4.64911e-13	4.75334e-12	19.3332
RITA1	1.56231	7.78478	8.85333	4.6729e-13	4.7753e-12	19.3281
LOC100505736	-1.33958	3.31141	-8.85279	4.68359e-13	4.78385e-12	19.3259
DPH3P1	-1.67492	5.88613	-8.85042	4.73102e-13	4.8299e-12	19.3159
NRBP2	2.93332	9.91152	8.85013	4.73671e-13	4.83332e-12	19.3147
CEACAM18	-1.14496	3.75924	-8.84992	4.74102e-13	4.83533e-12	19.3138
YIPF3	2.11465	10.1711	8.84958	4.74781e-13	4.83985e-12	19.3124
MIR498	-1.06936	4.27709	-8.84887	4.7621e-13	4.85203e-12	19.3094
RBM15	1.18766	8.07716	8.84812	4.77735e-13	4.86516e-12	19.3063
DNM1P40	-2.79534	7.27454	-8.84674	4.8054e-13	4.8913e-12	19.3005
GNB2	1.50212	8.28327	8.84629	4.81446e-13	4.89811e-12	19.2986
SSX5	-1.77477	4.37951	-8.84462	4.84882e-13	4.93063e-12	19.2916
TTC30A	2.39956	7.21049	8.8441	4.85956e-13	4.93912e-12	19.2894
LINC02539	-1.43558	3.85058	-8.84386	4.86434e-13	4.94154e-12	19.2884
MORC2	1.48039	8.15823	8.84059	4.93234e-13	5.00814e-12	19.2747
KCTD19	-1.24168	5.36198	-8.83787	4.98953e-13	5.05874e-12	19.2633
UNC119	1.43904	6.56235	8.83631	5.02279e-13	5.08995e-12	19.2567
EN2	-3.14761	4.97739	-8.83532	5.04385e-13	5.10878e-12	19.2526
OR14J1	-1.10976	2.72781	-8.8346	5.05925e-13	5.12142e-12	19.2496
LINC00710	-1.00939	2.89862	-8.83451	5.06129e-13	5.12142e-12	19.2492
IL3	-1.1031	3.1798	-8.83282	5.09765e-13	5.15568e-12	19.2421
PHC3	1.67501	8.38875	8.83131	5.13039e-13	5.18625e-12	19.2357
XPR1	1.9926	7.30468	8.83029	5.15274e-13	5.20374e-12	19.2314
SMARCA4	2.08668	9.54855	8.82916	5.1775e-13	5.22618e-12	19.2267
EFNA4	1.85775	8.22385	8.82857	5.19046e-13	5.2367e-12	19.2242
IGHV3-29	-1.35922	3.29289	-8.82769	5.20977e-13	5.2536e-12	19.2206
SOX13	2.38483	8.72339	8.82636	5.23921e-13	5.28071e-12	19.215
GDPD4	-1.11953	4.00071	-8.82496	5.27056e-13	5.30971e-12	19.2091
OR56A1	-1.29739	3.68553	-8.82382	5.29593e-13	5.33267e-12	19.2043
KRT3	-1.37243	5.51031	-8.8222	5.33264e-13	5.36439e-12	19.1975
LTBP3	1.87928	7.20539	8.82045	5.37232e-13	5.40138e-12	19.1902
DPP3	1.99261	9.75012	8.82035	5.37465e-13	5.40138e-12	19.1897
RPS6KA4	2.05441	7.27945	8.81924	5.39993e-13	5.42414e-12	19.1851
SMARCC2	2.01731	9.35051	8.81852	5.41646e-13	5.43809e-12	19.1821
ARRDC1	1.93826	7.24713	8.81835	5.42031e-13	5.43931e-12	19.1814
C2orf80	-1.82388	4.16973	-8.81518	5.49384e-13	5.51041e-12	19.168
SLC8B1	-1.06025	6.40469	-8.81265	5.553e-13	5.56704e-12	19.1574
FRMD6-AS1	-1.99571	4.74175	-8.81202	5.56785e-13	5.57651e-12	19.1548
TMEM234	1.88685	6.74429	8.81147	5.58085e-13	5.58681e-12	19.1525
ULK3	1.61142	8.39096	8.81108	5.59003e-13	5.59329e-12	19.1509
HOXB1	-1.25953	5.17935	-8.80928	5.63301e-13	5.63356e-12	19.1433
SNORD15B	-1.29163	4.4675	-8.80824	5.65798e-13	5.65578e-12	19.1389
RPS4Y1	-1.14504	4.37177	-8.808	5.66371e-13	5.65876e-12	19.1379
LEUTX	-1.69649	3.3238	-8.80729	5.68083e-13	5.67313e-12	19.1349
LOC283194	-2.08958	4.0624	-8.80674	5.69407e-13	5.68359e-12	19.1326
LINC01949	-3.03889	7.12406	-8.80429	5.75352e-13	5.74016e-12	19.1223
POLR2J3	-1.71844	5.05159	-8.79926	5.87754e-13	5.85821e-12	19.1012
TMEM63B	1.20459	6.5894	8.79405	6.00894e-13	5.98628e-12	19.0794
GON4L	1.18705	7.62266	8.79314	6.03222e-13	6.00657e-12	19.0755
SORL1	3.1703	9.08958	8.79184	6.06567e-13	6.03697e-12	19.0701
LINC01210	-1.15583	2.27682	-8.79137	6.0778e-13	6.04612e-12	19.0681
MPP4	-1.40984	2.95732	-8.79119	6.08229e-13	6.04767e-12	19.0674
KMT5B	1.54649	6.26057	8.79044	6.10171e-13	6.06113e-12	19.0642
CABS1	-1.05151	2.55717	-8.78927	6.13216e-13	6.08845e-12	19.0593
TYW1	1.58559	7.64798	8.78739	6.18123e-13	6.13263e-12	19.0514
RERE	1.99585	8.14571	8.78734	6.18261e-13	6.13263e-12	19.0512
CKLF	-1.1666	5.19369	-8.78708	6.18941e-13	6.13642e-12	19.0501
TRIM77	-2.05537	3.29358	-8.78694	6.19306e-13	6.13708e-12	19.0495
TRRAP	2.39258	9.41859	8.78666	6.20032e-13	6.14101e-12	19.0483
ST6GAL1	3.19729	10.4871	8.78656	6.20298e-13	6.14101e-12	19.0479
OR10K1	-2.39765	2.99753	-8.78563	6.22756e-13	6.16239e-12	19.044
PTK7	2.13757	9.09503	8.78531	6.23614e-13	6.16791e-12	19.0426
B4GALT3	2.13275	8.69069	8.78496	6.24543e-13	6.17414e-12	19.0412
C1QTNF2	-1.2921	5.08419	-8.78473	6.25131e-13	6.17544e-12	19.0402
LINC02135	-1.19054	2.60717	-8.78468	6.25273e-13	6.17544e-12	19.04
DNM1	2.07407	7.25768	8.78285	6.3014e-13	6.22052e-12	19.0323
[truncated: 6,045 more rows]
