# Supplementary material for: Identification and validation of IRF6 related to ovarian cancer and biological function and prognostic value
Source: J Ovarian Res. 2024 Mar 16;17:64. doi: 10.1186/s13048-024-01386-4 (PMC10943877; doi:10.1186/s13048-024-01386-4)
Supplement: Supplementary file 1 — Supplementary Material 1. [file 13048_2024_1386_MOESM1_ESM.zip › supplementary/Supplementary File 4.xls]

## Sheet: vennData
Common_DEGs
SOX17
SCNN1A
KIAA0556
LSR
PPP1R16A
ACP2
TMEM134
TMC4
ARAP1
KLHL14
CNPY3
TACSTD2
LOC100129098
ARHGAP39
ZNF646
PPP1R35
HGS
LOC644656
ESRP2
CNKSR1
YEATS2
UCP2
EPPK1
ZNF316
MED25
MUC16
NUAK2
PPL
FBXL2
PTGS1
PRSS8
FAM83H
ZBTB48
KRT7
TMEM79
CP
MELTF-AS1
NPIPA5
CNNM4
ZSCAN16
ZNF629
DENND2D
ELF3
CLN3
TMEM125
MCM9
ST14
PTP4A3
SIPA1
LOC100049716
MIR199A2
CXXC5
EFNA1
ARFIP2
CLDN3
TSC2
SCAF1
ATXN2
SNORD87
TRPT1
AP1M2
UBXN11
LAMB3
RFX1
FJX1
PTPN6
RHOT2
PRKCD
ZNF282
ZNF579
TYW5
MAL2
TRAF3IP1
CFB
STK36
GAA
C14orf93
PATZ1
IRF6
DISP1
SDHAF4
MYH14
LZTS3
NUMA1
TMCO6
PLAGL2
GTF2H4
ARHGEF5
DDR1
PTPRF
CD24
IFT172
ZNF213
NADSYN1
MIGA2
LIMK2
PARS2
INTS3
SHROOM3
LPAR2
PLXNB2
SIX4
CXCL16
RTKN
ZNF76
ZNF256
HOMER2
OCEL1
SUGP1
TCEA2
GRHL1
MAPK8IP3
CHPF2
CELSR2
ZNF142
NEO1
PRKX
TRAPPC6A
FCSK
ATF7IP
ZSCAN29
RFXANK
PACS2
IRF9
SMUG1
NLRP12
PPOX
KLHL26
C17orf100
P4HTM
KIAA0040
INTS5
CCDC120
MPZL2
FLAD1
ZNF79
SCRIB
KLHDC9
ZNF343
RGL2
SLC44A2
CGN
PNKP
TEAD3
ANKLE2
FAM193A
ELMO3
SLC45A4
SNRNP35
PLEKHG3
C6orf136
AP1G2
PRKD2
ABHD11
ING4
NECTIN2
SLC27A3
AHSA2P
CYHR1
TTC30B
RAB8A
FANCG
ZNFX1
BHLHE41
MARK2
NUDT16L1
PRIMA1
POR
PHKG2
ERBB2
FRAT2
YPEL3
ZNF692
IPO4
RNF135
PAN2
ZNF691
DPM3
SETD6
SETDB1
CASC15
DBN1
TRIM27
NUDT14
CRIPAK
SECISBP2
PRCC
PCM1
LTBR
ZNF324
STRN4
LZTS2
CYB561
KMT2B
LCN2
EMSY
KCTD1
PPP1R10
SCYL3
TSEN54
GALT
EMILIN3
ZNF605
MON1A
ATAT1
IGSF8
TMEM30B
C1orf56
MED24
CHD3
GDAP1L1
LOC100507599
PEX14
IP6K2
ECI1
FBXW4
RRNAD1
UQCRC1
WDR55
HSPBAP1
FOCAD
EXOC7
BCKDHA
CACTIN
TBCC
ZNF304
SLC25A28
NR1H3
FBXO42
FAM241B
TIGD1
GRAMD1A
SPINDOC
TSR3
PEX5L
RAI1
KAT2A
FLOT2
PKN1
DMKN
WDR19
CREB3L4
PPFIBP2
COPS7B
ZNF784
USP21
FAM189B
C1orf74
ZNF473
PRKCZ
RABGGTA
DUS1L
HSD17B8
MAF1
MAU2
CSRNP2
PPP1R9B
C12orf73
MBOAT7
IRF2BP1
PGAP2
WDR90
CCAR2
RNPC3
AAMP
TBC1D8
BOLA1
TTC30A
SGSM3
TNIP2
ERF
KIAA0753
RANBP10
VPS72
NCDN
STK16
EDC3
TBC1D9B
SPIN3
COQ9
NAXE
MDN1
RMND5B
RPP38
EEF2KMT
ZSCAN21
U2AF1L4
COQ4
FBXO34
CDK5RAP3
