# Supplementary material for: Identification and validation of IRF6 related to ovarian cancer and biological function and prognostic value
Source: J Ovarian Res. 2024 Mar 16;17:64. doi: 10.1186/s13048-024-01386-4 (PMC10943877; doi:10.1186/s13048-024-01386-4)
Supplement: Supplementary file 1 — Supplementary Material 1. [file 13048_2024_1386_MOESM1_ESM.zip › supplementary/Supplementary File 3.xlsx]

## Sheet: Sheet1
Gene	Module	MM_R	MM_pvalue
AAMP	pink	0.813346	2.05444e-17
ABHD11	pink	0.838735	2.37141e-19
ACP2	pink	0.885586	5.3064e-24
AHSA2P	pink	0.849889	2.59836e-20
ANKLE2	pink	0.837673	2.90176e-19
AP1G2	pink	0.857487	5.18798e-21
AP1M2	pink	0.839624	2.00064e-19
ARAP1	pink	0.87861	3.42969e-23
ARFIP2	pink	0.850046	2.51552e-20
ARHGAP39	pink	0.912424	1.06841e-27
ARHGEF5	pink	0.882893	1.10597e-23
ATAT1	pink	0.821957	4.89892e-18
ATF7IP	pink	0.875376	7.84044e-23
ATXN2	pink	0.825947	2.45564e-18
BCKDHA	pink	0.850568	2.25831e-20
BHLHE41	pink	0.806583	6.02018e-17
BOLA1	pink	0.846882	4.79806e-20
C12orf73	pink	0.806203	6.38773e-17
C14orf93	pink	0.896392	2.28855e-25
C17orf100	pink	0.806204	6.38658e-17
C1orf56	pink	0.820411	6.37269e-18
C1orf74	pink	0.814932	1.5866e-17
C6orf136	pink	0.852583	1.48288e-20
CACTIN	pink	0.841112	1.50164e-19
CASC15	pink	-0.809138	4.03084e-17
CCAR2	pink	0.80061	1.50312e-16
CCDC120	pink	0.879183	2.95511e-23
CD24	pink	0.821986	4.87479e-18
CDK5RAP3	pink	0.814012	1.8438e-17
CELSR2	pink	0.842727	1.09634e-19
CFB	pink	0.824399	3.21682e-18
CGN	pink	0.808236	4.64757e-17
CHD3	pink	0.866081	7.46428e-22
CHPF2	pink	0.811207	2.9001e-17
CLDN3	pink	0.834336	5.41898e-19
CLN3	pink	0.927674	2.25921e-30
CNKSR1	pink	0.857784	4.86169e-21
CNNM4	pink	0.904429	1.74784e-26
CNPY3	pink	0.882515	1.22451e-23
COPS7B	pink	0.837671	2.90249e-19
COQ4	pink	0.805869	6.72707e-17
COQ9	pink	0.833679	6.11852e-19
CP	pink	0.810334	3.33382e-17
CREB3L4	pink	0.84978	2.65777e-20
CRIPAK	pink	0.806642	5.96521e-17
CSRNP2	pink	0.807766	5.00334e-17
CXCL16	pink	0.845581	6.23151e-20
CXXC5	pink	0.816447	1.23651e-17
CYB561	pink	0.863797	1.26587e-21
CYHR1	pink	0.867584	5.24636e-22
DBN1	pink	0.804361	8.49316e-17
DDR1	pink	0.831928	8.43313e-19
DENND2D	pink	0.895133	3.35886e-25
DISP1	pink	0.858691	3.98458e-21
DMKN	pink	0.819341	7.6335e-18
DPM3	pink	0.849176	3.00876e-20
DUS1L	pink	0.850902	2.10728e-20
ECI1	pink	0.854765	9.33778e-21
EDC3	pink	0.830509	1.09077e-18
EEF2KMT	pink	0.826073	2.40178e-18
EFNA1	pink	0.83928	2.13719e-19
ELF3	pink	0.815034	1.56027e-17
ELMO3	pink	0.821475	5.3186e-18
EMILIN3	pink	0.807978	4.83956e-17
EMSY	pink	0.834796	4.97629e-19
EPPK1	pink	0.82413	3.37005e-18
ERBB2	pink	0.877593	4.45961e-23
ERF	pink	0.811596	2.72483e-17
ESRP2	pink	0.84822	3.65844e-20
EXOC7	pink	0.849928	2.57761e-20
FAM189B	pink	0.816941	1.13944e-17
FAM193A	pink	0.812591	2.32158e-17
FAM241B	pink	0.825781	2.52802e-18
FAM83H	pink	0.868206	4.5271e-22
FANCG	pink	0.848525	3.43747e-20
FBXL2	pink	0.848108	3.74254e-20
FBXO34	pink	0.824691	3.05739e-18
FBXO42	pink	0.81167	2.69253e-17
FBXW4	pink	0.840399	1.72364e-19
FCSK	pink	0.891636	9.51073e-25
FJX1	pink	0.843256	9.88148e-20
FLAD1	pink	0.881255	1.71413e-23
FLOT2	pink	0.817009	1.12669e-17
FOCAD	pink	0.837924	2.76695e-19
FRAT2	pink	0.875973	6.74187e-23
GAA	pink	0.838912	2.29263e-19
GALT	pink	0.829682	1.26582e-18
GDAP1L1	pink	-0.83126	9.52108e-19
GRAMD1A	pink	0.821655	5.15816e-18
GRHL1	pink	0.803345	9.92468e-17
GTF2H4	pink	0.855969	7.21094e-21
HGS	pink	0.862651	1.64404e-21
HOMER2	pink	0.839585	2.01569e-19
HSD17B8	pink	0.815268	1.50153e-17
HSPBAP1	pink	0.801642	1.28623e-16
IFT172	pink	0.882505	1.22768e-23
IGSF8	pink	0.845065	6.9066e-20
ING4	pink	0.800413	1.54855e-16
INTS3	pink	0.909181	3.42504e-27
INTS5	pink	0.906777	7.89649e-27
IP6K2	pink	0.844961	7.05206e-20
IPO4	pink	0.845859	5.89382e-20
IRF2BP1	pink	0.80557	7.04662e-17
IRF6	pink	0.819769	7.10281e-18
IRF9	pink	0.848799	3.25042e-20
KAT2A	pink	0.806731	5.88332e-17
KCTD1	pink	0.82078	5.98633e-18
KIAA0040	pink	0.812361	2.40915e-17
KIAA0556	pink	0.9423	1.48008e-33
KIAA0753	pink	0.832473	7.63407e-19
KLHDC9	pink	0.824576	3.11921e-18
KLHL14	pink	0.827183	1.97528e-18
KLHL26	pink	0.852754	1.43048e-20
KMT2B	pink	0.855559	7.87627e-21
KRT7	pink	0.824874	2.96148e-18
LAMB3	pink	0.853891	1.1247e-20
LCN2	pink	0.807717	5.04198e-17
LIMK2	pink	0.855144	8.60871e-21
LOC100049716	pink	0.871183	2.21412e-22
LOC100129098	pink	0.835408	4.44067e-19
LOC100507599	pink	0.84175	1.32679e-19
LOC644656	pink	0.881994	1.40761e-23
LPAR2	pink	0.839176	2.18013e-19
LSR	pink	0.911344	1.58265e-27
LTBR	pink	0.820393	6.39141e-18
LZTS2	pink	0.817561	1.02807e-17
LZTS3	pink	0.865123	9.32732e-22
MAF1	pink	0.809338	3.90559e-17
MAL2	pink	0.86456	1.06231e-21
MAPK8IP3	pink	0.838224	2.61359e-19
MARK2	pink	0.836319	3.74493e-19
MAU2	pink	0.808781	4.26473e-17
MBOAT7	pink	0.816783	1.16967e-17
MCM9	pink	0.884985	6.26245e-24
MDN1	pink	0.806312	6.27971e-17
MED24	pink	0.842216	1.21157e-19
MED25	pink	0.915691	3.15466e-28
MELTF-AS1	pink	0.835713	4.19521e-19
MIGA2	pink	0.812869	2.21932e-17
MIR199A2	pink	-0.874013	1.10306e-22
MON1A	pink	0.831748	8.714e-19
MPZL2	pink	0.808398	4.53015e-17
MUC16	pink	0.804971	7.73124e-17
MYH14	pink	0.813736	1.92824e-17
NADSYN1	pink	0.872594	1.56774e-22
NAXE	pink	0.843073	1.02429e-19
NCDN	pink	0.823316	3.8794e-18
NECTIN2	pink	0.855358	8.22409e-21
NEO1	pink	0.816301	1.26674e-17
NLRP12	pink	-0.884747	6.68394e-24
NPIPA5	pink	0.875459	7.67827e-23
NR1H3	pink	0.812853	2.2253e-17
NUAK2	pink	0.870527	2.59576e-22
NUDT14	pink	0.809115	4.04581e-17
NUDT16L1	pink	0.881583	1.5709e-23
NUMA1	pink	0.883414	9.61052e-24
OCEL1	pink	0.848082	3.76244e-20
P4HTM	pink	0.83996	1.87572e-19
PACS2	pink	0.832125	8.13547e-19
PAN2	pink	0.857805	4.83968e-21
PARS2	pink	0.895637	2.88243e-25
PATZ1	pink	0.866444	6.85849e-22
PCM1	pink	0.842425	1.16295e-19
PEX14	pink	0.80205	1.20917e-16
PEX5L	pink	-0.810215	3.39778e-17
PGAP2	pink	0.872802	1.48923e-22
PHKG2	pink	0.872893	1.45609e-22
PKN1	pink	0.834049	5.71479e-19
PLAGL2	pink	0.889664	1.68402e-24
PLEKHG3	pink	0.80625	6.34084e-17
PLXNB2	pink	0.851893	1.71388e-20
PNKP	pink	0.889327	1.85455e-24
POR	pink	0.844836	7.2298e-20
PPFIBP2	pink	0.818211	9.22483e-18
PPL	pink	0.907934	5.29793e-27
PPOX	pink	0.855567	7.8615e-21
PPP1R10	pink	0.880807	1.92984e-23
PPP1R16A	pink	0.935271	6.2108e-32
PPP1R35	pink	0.914917	4.23127e-28
PPP1R9B	pink	0.816588	1.20804e-17
PRCC	pink	0.881098	1.78687e-23
PRIMA1	pink	0.805666	6.94277e-17
PRKCD	pink	0.887065	3.51763e-24
PRKCZ	pink	0.825181	2.80731e-18
PRKD2	pink	0.846892	4.78886e-20
PRKX	pink	0.821225	5.54996e-18
PRSS8	pink	0.808789	4.25918e-17
PTGS1	pink	0.841533	1.38402e-19
PTP4A3	pink	0.808933	4.16366e-17
PTPN6	pink	0.851348	1.92027e-20
PTPRF	pink	0.903323	2.52388e-26
RAB8A	pink	0.881312	1.68806e-23
RABGGTA	pink	0.845289	6.60544e-20
RAI1	pink	0.862867	1.56514e-21
RANBP10	pink	0.819443	7.50306e-18
RFX1	pink	0.862752	1.60642e-21
RFXANK	pink	0.864509	1.07475e-21
RGL2	pink	0.885741	5.08426e-24
RHOT2	pink	0.88909	1.98482e-24
RMND5B	pink	0.817375	1.06026e-17
RNF135	pink	0.860753	2.52131e-21
RNPC3	pink	0.831081	9.8348e-19
RPP38	pink	0.819564	7.3516e-18
RRNAD1	pink	0.837792	2.83714e-19
RTKN	pink	0.831234	9.56617e-19
SCAF1	pink	0.898904	1.04825e-25
SCNN1A	pink	0.909553	3.00299e-27
SCRIB	pink	0.804053	8.90497e-17
SCYL3	pink	0.832957	6.98705e-19
SDHAF4	pink	0.885239	5.83926e-24
SECISBP2	pink	0.874538	9.67536e-23
SETD6	pink	0.85437	1.01591e-20
SETDB1	pink	0.860128	2.89856e-21
SGSM3	pink	0.809713	3.67974e-17
SHROOM3	pink	0.823414	3.81439e-18
SIPA1	pink	0.856761	6.07543e-21
SIX4	pink	0.816462	1.23347e-17
SLC25A28	pink	0.840782	1.6008e-19
SLC27A3	pink	0.828778	1.48808e-18
SLC44A2	pink	0.827331	1.92461e-18
SLC45A4	pink	0.811738	2.66338e-17
SMUG1	pink	0.878844	3.22795e-23
SNORD87	pink	0.831924	8.43913e-19
SNRNP35	pink	0.860307	2.7856e-21
SOX17	pink	0.851922	1.70333e-20
SPIN3	pink	0.832743	7.26641e-19
SPINDOC	pink	0.803976	9.01009e-17
ST14	pink	0.840546	1.67557e-19
STK16	pink	0.855597	7.81159e-21
STK36	pink	0.839771	1.9451e-19
STRN4	pink	0.809082	4.06691e-17
SUGP1	pink	0.824923	2.93664e-18
TACSTD2	pink	0.863732	1.28466e-21
TBC1D8	pink	0.81076	3.11496e-17
TBC1D9B	pink	0.817246	1.08332e-17
TBCC	pink	0.844834	7.23243e-20
TCEA2	pink	0.847185	4.51383e-20
TEAD3	pink	0.853823	1.14116e-20
TIGD1	pink	0.805544	7.07555e-17
TMC4	pink	0.868503	4.21853e-22
TMCO6	pink	0.881935	1.43006e-23
TMEM125	pink	0.836021	3.95998e-19
TMEM134	pink	0.931394	4.09267e-31
TMEM30B	pink	0.816359	1.25463e-17
TMEM79	pink	0.842706	1.10086e-19
TNIP2	pink	0.804733	8.01973e-17
TRAF3IP1	pink	0.82874	1.49822e-18
TRAPPC6A	pink	0.865002	9.59094e-22
TRIM27	pink	0.871753	1.92693e-22
TRPT1	pink	0.891558	9.73095e-25
TSC2	pink	0.908728	4.01629e-27
TSEN54	pink	0.842217	1.21139e-19
TSR3	pink	0.873675	1.19983e-22
TTC30A	pink	0.800343	1.56489e-16
TTC30B	pink	0.827745	1.78843e-18
TYW5	pink	0.810652	3.16919e-17
U2AF1L4	pink	0.801056	1.40551e-16
UBXN11	pink	0.871955	1.83396e-22
UCP2	pink	0.852814	1.41252e-20
UQCRC1	pink	0.825732	2.54961e-18
USP21	pink	0.873006	1.41622e-22
VPS72	pink	0.863349	1.40235e-21
WDR19	pink	0.832476	7.62982e-19
WDR55	pink	0.82193	4.92134e-18
WDR90	pink	0.824608	3.10193e-18
YEATS2	pink	0.862036	1.88953e-21
YPEL3	pink	0.838159	2.64615e-19
ZBTB48	pink	0.854638	9.59467e-21
ZNF142	pink	0.830175	1.15845e-18
ZNF213	pink	0.849876	2.60545e-20
ZNF256	pink	0.832653	7.38673e-19
ZNF282	pink	0.926515	3.77577e-30
ZNF304	pink	0.819158	7.87123e-18
ZNF316	pink	0.878339	3.6796e-23
ZNF324	pink	0.805905	6.69036e-17
ZNF343	pink	0.835126	4.68019e-19
ZNF473	pink	0.821259	5.51794e-18
ZNF579	pink	0.851382	1.90684e-20
ZNF605	pink	0.813423	2.0291e-17
ZNF629	pink	0.899909	7.62778e-26
ZNF646	pink	0.89923	9.46039e-26
ZNF691	pink	0.875009	8.59847e-23
ZNF692	pink	0.800338	1.56593e-16
ZNF76	pink	0.8177	1.00453e-17
ZNF784	pink	0.809169	4.01134e-17
ZNF79	pink	0.852478	1.51598e-20
ZNFX1	pink	0.833133	6.76408e-19
ZSCAN16	pink	0.891412	1.0153e-24
ZSCAN21	pink	0.801924	1.23236e-16
ZSCAN29	pink	0.809464	3.82787e-17
